# Supplementary material for: Genetically proxied therapeutic inhibition of antihypertensive drug targets and risk of common cancers: A mendelian randomization analysis
Source: PLoS Med. 2022 Feb 3;19(2):e1003897. doi: 10.1371/journal.pmed.1003897 (PMC8812899; doi:10.1371/journal.pmed.1003897)
Supplement: S13 Table — Caption: gene_id = ENSEMBL gene id, beta = effect estimate, se = standard error, pval (not adjusted for multiple testing), R2 = proportion of variance explained by serum ACE wGRS, z-score = test-statistic for association between serum ACE wGRS and gene expression, p.adjust = p-value adjusted for multiple testing using a Bonferroni correction, chr = chromosome of gene, start = location of start of gene, end = location of end of gene, strand = coding strand, gene_type = type of gene examined. ACE, angiotensin-converting enzyme; GRS, genetic risk score; wGRS, weighted genetic risk score. (XLSX) [file pmed.1003897.s014.xlsx]

## Sheet: Sheet1
Transcriptome-wide GRS analysis
gene_id	beta	se	pval	R2	z_score	p.adjust	chr	gene_name	start	end	strand	gene_type
ENSG00000159640.10	-0.423915	0.0336165	2.2882e-31	0.264144	-12.6103	4.91551e-27	17	ACE	61554422	61599205	+	protein_coding
ENSG00000008283.11	-0.165471	0.0248561	8.27682e-11	0.0909422	-6.65716	1.77803e-06	17	CYB561	61509665	61523739	-	protein_coding
ENSG00000108592.12	-0.18676	0.0289593	2.94989e-10	0.0858254	-6.44904	6.33696e-06	17	FTSJ3	61896793	61907372	-	protein_coding
ENSG00000170921.10	-0.101103	0.0236615	2.3636e-05	0.0395822	-4.27289	0.507748	17	TANC2	61086917	61505060	+	protein_coding
ENSG00000126858.12	0.123384	0.031127	8.59451e-05	0.0342533	3.96389	1	17	RHOT1	30469473	30580393	+	protein_coding
ENSG00000235548.1	-0.155669	0.0420948	0.000244531	0.0299461	-3.69806	1	2	AC073551.1	156889759	156890592	-	pseudogene
ENSG00000175482.4	-0.0925015	0.0253214	0.000290099	0.0292435	-3.6531	1	11	POLD4	67118248	67124443	-	protein_coding
ENSG00000166747.8	-0.0592338	0.0163708	0.00033077	0.0287043	-3.61826	1	16	AP1G1	71762913	71843104	-	protein_coding
ENSG00000119537.11	0.116973	0.032526	0.000359131	0.0283665	3.59628	1	18	KDSR	60994959	61034743	-	protein_coding
ENSG00000108523.11	0.100458	0.0281438	0.000396816	0.0279568	3.56946	1	17	RNF167	4843303	4848517	+	protein_coding
ENSG00000186272.8	0.108352	0.0304609	0.000415411	0.0277688	3.5571	1	19	ZNF17	57922531	57933307	+	protein_coding
ENSG00000203778.3	-0.128146	0.0361019	0.000427141	0.0276545	-3.54956	1	6	FAM229B	112408802	112423993	+	protein_coding
ENSG00000214417.4	-0.118764	0.0341019	0.000545873	0.0266487	-3.48261	1	9	KRT18P13	100461204	100463016	+	pseudogene
ENSG00000197565.11	-0.104572	0.0307099	0.000721458	0.0255066	-3.40517	1	X	COL4A6	107386780	107682727	-	protein_coding
ENSG00000213560.4	0.141467	0.0417823	0.000772905	0.0252248	3.38582	1	1	RP11-386I14.3	78557183	78557738	+	pseudogene
ENSG00000187952.8	-0.10242	0.0302547	0.000774411	0.0252168	-3.38527	1	1	HS6ST1P1	21754796	21756030	+	pseudogene
ENSG00000169302.10	-0.132497	0.0392023	0.000789496	0.0251379	-3.37983	1	5	STK32A	146614526	146767415	+	protein_coding
ENSG00000260862.1	0.122468	0.0363655	0.000824178	0.0249621	3.36769	1	16	RP11-22H5.2	82806924	82863243	+	sense_intronic
ENSG00000133030.15	0.0657834	0.0196548	0.000886772	0.0246629	3.34693	1	17	MPRIP	16945859	17120993	+	protein_coding
ENSG00000146109.3	-0.0885843	0.0265639	0.000925512	0.0244882	-3.33476	1	6	ABT1	26597180	26600278	+	protein_coding
ENSG00000269988.1	-0.0697411	0.0209814	0.000961186	0.0243337	-3.32396	1	9	RP11-395P17.11	130870860	130871604	-	antisense
ENSG00000234558.1	-0.130351	0.0395471	0.00105919	0.0239373	-3.2961	1	X	API5P1	115238174	115239683	-	pseudogene
ENSG00000154240.12	0.112728	0.0343688	0.00112019	0.0237088	3.27995	1	17	CEP112	63631656	64188202	-	protein_coding
ENSG00000167202.7	-0.103185	0.0316461	0.00119764	0.0234362	-3.26058	1	15	TBC1D2B	78276378	78370066	-	protein_coding
ENSG00000166268.6	-0.122707	0.0377393	0.00123588	0.023308	-3.25144	1	12	MYRFL	70219084	70352877	+	protein_coding
ENSG00000185532.10	-0.09255	0.0284879	0.00124735	0.0232703	-3.24875	1	10	PRKG1	52750945	54058110	+	protein_coding
ENSG00000053702.10	-0.118007	0.0365374	0.00133112	0.0230055	-3.22977	1	12	NRIP2	2934514	2944710	-	protein_coding
ENSG00000013563.9	-0.0969073	0.0300581	0.0013576	0.0229252	-3.224	1	X	DNASE1L1	153629579	153640449	-	protein_coding
ENSG00000163873.5	-0.110678	0.0344178	0.00139647	0.0228102	-3.21571	1	1	GRIK3	37261128	37499730	-	protein_coding
ENSG00000130985.12	-0.0485375	0.0151234	0.00142663	0.0227232	-3.20943	1	X	UBA1	47050260	47074527	+	protein_coding
ENSG00000125772.8	-0.10427	0.0325553	0.0014589	0.0226321	-3.20284	1	20	GPCPD1	5525085	5591672	-	protein_coding
ENSG00000120907.13	0.121357	0.0383075	0.00164132	0.0221527	3.16796	1	8	ADRA1A	26605667	26724790	-	protein_coding
ENSG00000268081.1	-0.134076	0.042332	0.00164526	0.022143	-3.16725	1	19	RP11-678G14.2	21737442	21752039	-	antisense
ENSG00000261357.1	0.130089	0.0412535	0.00172354	0.021954	3.1534	1	16	RP11-626G11.1	19077313	19078016	+	lincRNA
ENSG00000272511.1	0.128161	0.0409284	0.00185528	0.0216546	3.13135	1	3	RP11-180N14.1	21453714	21455436	-	lincRNA
ENSG00000109674.3	0.0888566	0.0284183	0.00188396	0.0215923	3.12674	1	4	NEIL3	178230990	178284097	+	protein_coding
ENSG00000105939.8	-0.0936013	0.0299396	0.00188647	0.0215869	-3.12634	1	7	ZC3HAV1	138728266	138794465	-	protein_coding
ENSG00000129197.10	0.0858284	0.0276819	0.00205506	0.0212394	3.10052	1	17	RPAIN	5322961	5336196	+	protein_coding
ENSG00000105866.9	-0.0699872	0.0225743	0.00205656	0.0212364	-3.1003	1	7	SP4	21467652	21554440	+	protein_coding
ENSG00000189042.9	0.104556	0.0338577	0.00214092	0.0210733	3.08811	1	19	ZNF567	37178514	37218603	+	protein_coding
ENSG00000176912.3	-0.106419	0.0344769	0.00215104	0.0210542	-3.08668	1	18	C18orf56	641320	658340	-	protein_coding
ENSG00000260837.1	-0.107865	0.0349563	0.00215787	0.0210413	-3.08572	1	2	RP11-434B12.1	8861264	8862816	-	lincRNA
ENSG00000198546.10	-0.0735233	0.0238862	0.00221285	0.0209393	-3.07807	1	10	ZNF511	135121979	135166033	+	protein_coding
ENSG00000134504.8	0.0928946	0.030225	0.00224676	0.0208776	3.07343	1	18	KCTD1	24034874	24237365	-	protein_coding
ENSG00000111850.6	0.103822	0.0337849	0.00224973	0.0208722	3.07303	1	6	SMIM8	88032301	88052043	+	protein_coding
ENSG00000120071.8	0.106251	0.0346207	0.00227954	0.0208189	3.06901	1	17	KANSL1	44107282	44302733	-	protein_coding
ENSG00000264057.1	0.124115	0.0404608	0.00229065	0.0207991	3.06753	1	17	RP11-583F2.1	62923752	62930321	+	pseudogene
ENSG00000128185.5	-0.0685717	0.0223581	0.00229485	0.0207917	-3.06697	1	22	DGCR6L	20301799	20307603	-	protein_coding
ENSG00000167740.5	-0.105027	0.0344002	0.0024014	0.0206078	-3.05309	1	17	CYB5D2	4046462	4090605	+	protein_coding
ENSG00000218891.2	0.0749045	0.0246422	0.00250853	0.020431	3.03969	1	19	ZNF579	56088899	56092211	-	protein_coding
ENSG00000224430.2	-0.114943	0.0379044	0.0025683	0.0203356	-3.03244	1	X	MKRN5P	73380897	73382363	-	pseudogene
ENSG00000262089.1	-0.125566	0.0414474	0.00259277	0.0202972	-3.02951	1	17	RP11-589P10.5	6897961	6898508	-	lincRNA
ENSG00000152433.10	0.120697	0.0398834	0.0026204	0.0202543	3.02624	1	19	ZNF547	57874845	57890933	+	protein_coding
ENSG00000188878.12	-0.0815631	0.0270248	0.00269048	0.0201475	-3.01809	1	17	FBF1	73905655	73937221	-	protein_coding
ENSG00000243317.3	0.083821	0.0277836	0.0027006	0.0201323	3.01693	1	7	C7orf73	135347244	135378166	+	protein_coding
ENSG00000214331.4	0.0881791	0.0292321	0.00270417	0.0201269	3.01652	1	16	RP11-252A24.2	74366300	74402138	-	pseudogene
ENSG00000029725.12	-0.0978681	0.0325399	0.00278285	0.0200109	-3.00763	1	17	RABEP1	5185558	5289129	+	protein_coding
ENSG00000064787.8	-0.0820674	0.0273352	0.00283143	0.0199409	-3.00226	1	20	BCAS1	52553316	52687304	-	protein_coding
ENSG00000129187.10	-0.0955953	0.0318511	0.00283996	0.0199287	-3.00132	1	4	DCTD	183811213	183839089	-	protein_coding
ENSG00000253705.1	-0.0810677	0.0271674	0.00300231	0.019704	-2.98401	1	14	IGHV3-41	106899044	106899493	-	IG_V_pseudogene
ENSG00000141720.7	-0.0709075	0.0237705	0.003012	0.0196909	-2.983	1	17	PIP4K2B	36921942	36956379	-	protein_coding
ENSG00000135929.4	0.113388	0.0380155	0.00301514	0.0196867	2.98268	1	2	CYP27A1	219646472	219680016	+	protein_coding
ENSG00000142188.12	0.0829837	0.027846	0.00304014	0.0196533	2.9801	1	21	TMEM50B	34804792	34852318	-	protein_coding
ENSG00000242779.2	0.102364	0.0345214	0.00318803	0.0194614	2.96522	1	19	ZNF702P	53471504	53541151	-	pseudogene
ENSG00000236554.1	-0.122089	0.041196	0.00320449	0.0194406	-2.9636	1	13	ASNSP3	100714550	100715855	-	pseudogene
ENSG00000163673.6	-0.127266	0.0430108	0.00325245	0.0193806	-2.95894	1	3	DCLK3	36753913	36781352	-	protein_coding
ENSG00000135390.13	0.0615791	0.0208416	0.00329729	0.0193254	2.95463	1	12	ATP5G2	54026510	54071192	-	protein_coding
ENSG00000214106.3	0.119234	0.0403801	0.00331661	0.0193018	2.95279	1	7	PAXIP1-AS2	154720208	154741618	+	protein_coding
ENSG00000272851.1	-0.09682	0.0328639	0.00338786	0.019216	-2.94609	1	2	RP11-801F7.1	208618596	208619159	-	antisense
ENSG00000138073.9	-0.0686832	0.0233911	0.00349465	0.0190907	-2.93629	1	2	PREB	27353624	27357543	-	protein_coding
ENSG00000251474.2	0.07658	0.0261414	0.00357091	0.0190037	2.92945	1	3	RPL32P3	129101765	129118498	-	pseudogene
ENSG00000266923.1	-0.108741	0.0371207	0.00357166	0.0190028	-2.92939	1	12	RP11-693J15.4	92815307	92877456	+	antisense
ENSG00000128203.6	0.087262	0.0297975	0.00358166	0.0189915	2.9285	1	22	ASPHD2	26825239	26840981	+	protein_coding
ENSG00000196236.8	-0.0824965	0.0282007	0.00361759	0.0189513	-2.92534	1	22	XPNPEP3	41253081	41363838	+	protein_coding
ENSG00000122477.8	0.128071	0.0439054	0.00371398	0.0188452	2.91698	1	1	LRRC39	100614409	100643771	-	protein_coding
ENSG00000160953.10	0.0832067	0.0285847	0.00378583	0.018768	2.91089	1	19	MUM1	1285890	1378430	+	protein_coding
ENSG00000077312.4	0.0781931	0.0268839	0.00381374	0.0187384	2.90855	1	19	SNRPA	41256542	41271294	+	protein_coding
ENSG00000215788.5	0.0822485	0.0283214	0.00386716	0.0186824	2.90411	1	1	TNFRSF25	6521211	6526255	-	protein_coding
ENSG00000259120.2	-0.0936429	0.0322671	0.00389138	0.0186572	-2.90212	1	17	SMIM6	73642323	73644057	+	protein_coding
ENSG00000123737.8	-0.083587	0.0288281	0.00392345	0.0186241	-2.89949	1	4	EXOSC9	122722472	122738176	+	protein_coding
ENSG00000120049.14	0.0958985	0.0330904	0.00394086	0.0186063	2.89808	1	10	KCNIP2	103585731	103603677	-	protein_coding
ENSG00000227953.2	0.110369	0.0380995	0.00395597	0.0185909	2.89686	1	1	RP11-439E19.3	246939315	246955687	+	processed_transcript
ENSG00000232629.4	-0.108069	0.0373293	0.00397884	0.0185677	-2.89501	1	6	HLA-DQB2	32723875	32731311	-	protein_coding
ENSG00000125864.7	-0.128338	0.0443358	0.00398308	0.0185634	-2.89467	1	20	BFSP1	17474550	17549865	-	protein_coding
ENSG00000143258.11	-0.0883994	0.0305479	0.00399398	0.0185524	-2.8938	1	1	USP21	161129240	161135513	+	protein_coding
ENSG00000228166.1	0.105433	0.0364658	0.00402559	0.0185206	2.89127	1	9	MTND1P11	5094139	5095014	+	pseudogene
ENSG00000257207.4	-0.123986	0.0429676	0.00409803	0.0184488	-2.88556	1	2	LIMS3L	111160511	111230652	-	protein_coding
ENSG00000138653.5	-0.115823	0.0401913	0.00414654	0.0184014	-2.88178	1	4	NDST4	115748919	116035032	-	protein_coding
ENSG00000162594.10	0.123028	0.0427035	0.00415668	0.0183916	2.88099	1	1	IL23R	67632083	67725662	+	protein_coding
ENSG00000103522.11	-0.0699314	0.0243095	0.0042124	0.018338	-2.87671	1	16	IL21R	27413483	27462115	+	protein_coding
ENSG00000272754.1	-0.118955	0.0413558	0.00421688	0.0183337	-2.87637	1	2	AL133245.2	32546707	32548071	+	lincRNA
ENSG00000171161.8	0.061353	0.0213722	0.004292	0.0182627	2.87069	1	1	ZNF672	249132409	249143716	+	protein_coding
ENSG00000076826.5	0.0398804	0.0139057	0.00432901	0.0182281	2.86792	1	19	CAMSAP3	7660788	7683190	+	protein_coding
ENSG00000170962.8	-0.0922046	0.0321737	0.00435707	0.0182021	-2.86584	1	11	PDGFD	103777914	104035107	-	protein_coding
ENSG00000033867.12	-0.0885673	0.0309201	0.00437667	0.0181841	-2.86439	1	3	SLC4A7	27414214	27525911	-	protein_coding
ENSG00000219891.2	-0.117016	0.0408553	0.00437983	0.0181812	-2.86416	1	6	ZSCAN12P1	28058932	28061442	+	pseudogene
ENSG00000272638.1	0.109157	0.0381993	0.00447027	0.018099	2.85756	1	7	GS1-114I9.1	30464288	30465028	+	antisense
ENSG00000197451.6	0.0805056	0.0281885	0.00449229	0.0180792	2.85597	1	5	HNRNPAB	177631508	177638164	+	protein_coding
ENSG00000183091.15	-0.107315	0.0375921	0.0045095	0.0180638	-2.85473	1	2	NEB	152341850	152591001	-	protein_coding
ENSG00000119801.8	0.0778682	0.0272901	0.00452875	0.0180467	2.85335	1	2	YPEL5	30369807	30383399	+	protein_coding
ENSG00000134987.7	-0.0565628	0.0198444	0.00457151	0.0180089	-2.85031	1	5	WDR36	110427414	110466200	+	protein_coding
ENSG00000184602.5	-0.0707412	0.0248756	0.00466423	0.0179282	-2.8438	1	16	SNN	11762270	11773015	+	protein_coding
ENSG00000227781.4	-0.123823	0.0436244	0.00474257	0.0178613	-2.83839	1	10	GLUD1P2	48952491	48980269	+	pseudogene
ENSG00000177301.9	-0.102207	0.0360109	0.00474499	0.0178592	-2.83822	1	1	KCNA2	111136202	111174096	-	protein_coding
ENSG00000100320.18	0.0753724	0.0266001	0.00481377	0.0178014	2.83354	1	22	RBFOX2	36134783	36424473	-	protein_coding
ENSG00000222112.1	0.110687	0.0390647	0.00481543	0.0178	2.83343	1	1	RN7SKP16	33802167	33802465	-	misc_RNA
ENSG00000198597.4	-0.0788511	0.0278453	0.00484025	0.0177794	-2.83176	1	19	ZNF536	30719197	31204445	+	protein_coding
ENSG00000223839.3	0.0941901	0.03328	0.00486297	0.0177606	2.83023	1	9	FAM95B1	42466317	42474239	+	processed_transcript
ENSG00000203737.2	0.101029	0.0356973	0.00486408	0.0177597	2.83016	1	1	GPR52	174417212	174418683	+	protein_coding
ENSG00000239862.1	-0.100903	0.0357196	0.00494384	0.0176944	-2.82485	1	2	IGKV1-37	89597021	89597542	-	IG_V_gene
ENSG00000251867.2	-0.110173	0.0390062	0.00494925	0.01769	-2.8245	1	8	Y_RNA	81396796	81397854	-	antisense
ENSG00000005469.7	-0.0937609	0.0331979	0.00495216	0.0176876	-2.8243	1	7	CROT	86974997	87029111	+	protein_coding
ENSG00000180190.7	0.112466	0.0398413	0.00497448	0.0176695	2.82284	1	8	TDRP	439803	495781	-	protein_coding
ENSG00000176809.6	0.113107	0.0401732	0.00508749	0.0175794	2.81549	1	17	LRRC37A3	62850430	62915598	-	protein_coding
ENSG00000231646.1	-0.111004	0.0394304	0.00509248	0.0175754	-2.81517	1	2	AC008174.3	186648418	186664878	-	antisense
ENSG00000129467.9	-0.0940539	0.0334615	0.00516076	0.017522	-2.81081	1	14	ADCY4	24787555	24804299	-	protein_coding
ENSG00000137764.15	0.093971	0.0334467	0.0051803	0.0175068	2.80958	1	15	MAP2K5	67835047	68099461	+	protein_coding
ENSG00000100448.3	-0.11656	0.0415443	0.00524222	0.0174591	-2.80568	1	14	CTSG	25042728	25045466	-	protein_coding
ENSG00000071626.12	0.0482254	0.017195	0.00525929	0.0174461	2.80461	1	19	DAZAP1	1407568	1435719	+	protein_coding
ENSG00000257591.1	0.111614	0.039803	0.00526653	0.0174406	2.80416	1	19	ZNF625	12251032	12267546	-	protein_coding
ENSG00000231575.1	0.107717	0.0384222	0.00527703	0.0174326	2.80351	1	10	RP11-162K11.4	95868873	95880864	+	sense_intronic
ENSG00000227959.1	0.102258	0.0364782	0.00528096	0.0174296	2.80326	1	1	RP11-276H7.2	16481706	16483824	+	antisense
ENSG00000110172.7	0.0713402	0.0254582	0.00529734	0.0174172	2.80225	1	11	CHORDC1	89934328	89956532	-	protein_coding
ENSG00000227558.4	0.118979	0.0424593	0.00529808	0.0174166	2.8022	1	9	PGM5P2	69080240	69147854	-	pseudogene
ENSG00000200494.1	-0.1228	0.0438332	0.00530879	0.0174085	-2.80154	1	20	Y_RNA	16651286	16651387	-	misc_RNA
ENSG00000147202.13	-0.0657529	0.0234734	0.0053148	0.017404	-2.80116	1	X	DIAPH2	95939662	96859996	+	protein_coding
ENSG00000164896.15	-0.0406897	0.0145617	0.00542688	0.0173203	-2.7943	1	7	FASTK	150773711	150777953	-	protein_coding
ENSG00000251143.1	-0.102138	0.0365644	0.00544233	0.0173089	-2.79337	1	11	RP11-849H4.4	71725337	71731956	+	antisense
ENSG00000155034.14	-0.0564256	0.0202299	0.0055113	0.0172584	-2.78922	1	7	FBXL18	5470966	5553429	-	protein_coding
ENSG00000121406.4	0.0935344	0.0335596	0.00554654	0.0172329	2.78712	1	19	ZNF549	58038693	58068910	+	protein_coding
ENSG00000116819.6	-0.116565	0.0418411	0.00556693	0.0172181	-2.78591	1	1	TFAP2E	36038971	36060929	+	protein_coding
ENSG00000169762.12	0.0739213	0.0265559	0.00560574	0.0171903	2.78361	1	4	TAPT1	16162128	16229033	-	protein_coding
ENSG00000160948.9	-0.0617756	0.0222615	0.00575384	0.0170858	-2.77499	1	8	VPS28	145649000	145653931	-	protein_coding
ENSG00000028839.5	0.0865157	0.0311999	0.0057895	0.0170611	2.77295	1	6	TBPL1	134273308	134311570	+	protein_coding
ENSG00000211978.2	-0.086702	0.0312801	0.00580969	0.0170471	-2.77179	1	14	IGHV5-78	107259338	107259632	-	IG_V_pseudogene
ENSG00000133740.6	0.0771349	0.0278494	0.00584631	0.0170219	2.76971	1	8	E2F5	86089460	86129387	+	protein_coding
ENSG00000233369.3	0.0913383	0.033025	0.00591696	0.0169738	2.76573	1	7	RP11-396K3.1	72569033	72619657	+	pseudogene
ENSG00000134905.12	-0.0723656	0.0261653	0.00591723	0.0169737	-2.76571	1	13	CARS2	111293759	111365950	-	protein_coding
ENSG00000169962.4	-0.0877978	0.0317978	0.0059995	0.0169184	-2.76113	1	1	TAS1R3	1266694	1270686	+	protein_coding
ENSG00000260352.1	-0.110085	0.0399091	0.00604914	0.0168854	-2.75839	1	16	CTD-2288F12.1	18938185	18948365	+	antisense
ENSG00000072071.12	0.0659645	0.0239424	0.00610856	0.0168463	2.75514	1	19	LPHN1	14260750	14316999	-	protein_coding
ENSG00000168303.6	0.076401	0.0277699	0.00618093	0.0167991	2.75121	1	7	MPLKIP	40165622	40174258	-	protein_coding
ENSG00000154978.8	-0.08242	0.030038	0.00631868	0.016711	-2.74386	1	7	VOPP1	55503749	55640681	-	protein_coding
ENSG00000177685.12	-0.0645891	0.0235606	0.00636531	0.0166815	-2.7414	1	11	EFCAB4A	826144	831991	+	protein_coding
ENSG00000240024.1	-0.10855	0.0397431	0.00656059	0.0165607	-2.73129	1	3	LINC00888	183165396	183173801	+	pseudogene
ENSG00000152253.4	-0.0708349	0.0259373	0.0065662	0.0165573	-2.731	1	2	SPC25	169690642	169769881	-	protein_coding
ENSG00000143621.12	0.0433546	0.0158759	0.00656934	0.0165554	2.73084	1	1	ILF2	153634512	153643524	-	protein_coding
ENSG00000120832.5	-0.0967551	0.0354538	0.00660465	0.016534	-2.72905	1	12	MTERFD3	107371069	107380944	-	protein_coding
ENSG00000163472.14	0.0873133	0.0320734	0.00673879	0.0164536	2.72229	1	1	TMEM79	156252726	156262976	+	protein_coding
ENSG00000137822.8	0.0810544	0.0297843	0.0067571	0.0164428	2.72138	1	15	TUBGCP4	43661419	43699293	+	protein_coding
ENSG00000264538.2	0.0878271	0.0322874	0.0067817	0.0164283	2.72016	1	17	SUZ12P	29036317	29117926	+	pseudogene
ENSG00000243951.1	0.108235	0.0398777	0.00690333	0.0163573	2.71418	1	8	RN7SL308P	81688901	81689197	-	misc_RNA
ENSG00000272341.1	0.101123	0.037262	0.00691034	0.0163532	2.71384	1	6	RP1-151F17.2	16764577	16767114	+	lincRNA
ENSG00000253738.1	0.0628858	0.0231811	0.00693155	0.016341	2.7128	1	8	GS1-251I9.4	92072137	92082417	-	antisense
ENSG00000174989.8	-0.0978569	0.0361226	0.00700973	0.0162962	-2.70902	1	12	FBXW8	117348761	117468953	+	protein_coding
ENSG00000103740.5	-0.102341	0.0377793	0.00701177	0.016295	-2.70892	1	15	ACSBG1	78459810	78538030	-	protein_coding
ENSG00000105063.14	-0.0514055	0.0189911	0.00705545	0.0162702	-2.70683	1	19	PPP6R1	55741148	55770363	-	protein_coding
ENSG00000256261.1	-0.0980155	0.0362216	0.00707293	0.0162603	-2.70599	1	2	AC104698.1	30481193	30482893	+	pseudogene
ENSG00000143373.13	-0.0659274	0.0244211	0.0072078	0.0161849	-2.69961	1	1	ZNF687	151254094	151264656	+	protein_coding
ENSG00000169180.7	-0.0786839	0.029269	0.00745223	0.0160519	-2.68831	1	16	XPO6	28109300	28223241	-	protein_coding
ENSG00000140545.10	-0.075666	0.0281533	0.00746693	0.016044	-2.68764	1	15	MFGE8	89441916	89456642	-	protein_coding
ENSG00000226950.2	-0.0816202	0.0303732	0.0074756	0.0160394	-2.68724	1	4	DANCR	53578597	53586518	+	processed_transcript
ENSG00000176105.9	0.0590198	0.0219793	0.00751982	0.0160159	2.68524	1	18	YES1	721588	812547	-	protein_coding
ENSG00000234284.2	0.109136	0.0406472	0.00752597	0.0160126	2.68496	1	5	ZNF879	178450753	178462065	+	protein_coding
ENSG00000111319.8	-0.070668	0.0263365	0.00756347	0.0159928	-2.68327	1	12	SCNN1A	6456009	6486896	-	protein_coding
ENSG00000198231.8	-0.0664844	0.0248152	0.00765487	0.0159449	-2.67919	1	17	DDX42	61850963	61896677	+	protein_coding
ENSG00000138185.12	-0.0827805	0.0309663	0.00778949	0.0158754	-2.67325	1	10	ENTPD1	97471536	97637023	+	protein_coding
ENSG00000175344.12	-0.107588	0.0402525	0.0077994	0.0158703	-2.67281	1	15	CHRNA7	32322691	32464722	+	protein_coding
ENSG00000100319.11	-0.0817924	0.0306042	0.00780456	0.0158677	-2.67259	1	22	ZMAT5	30126945	30163000	-	protein_coding
ENSG00000179981.9	0.0572207	0.0214114	0.00780792	0.015866	2.67244	1	18	TSHZ1	72922710	73001905	+	protein_coding
ENSG00000100678.14	-0.109724	0.041059	0.00780999	0.0158649	-2.67235	1	14	SLC8A3	70510934	70655787	-	protein_coding
ENSG00000204789.3	0.0752692	0.0281796	0.00783978	0.0158498	2.67105	1	6	ZNF204P	27325604	27339304	-	pseudogene
ENSG00000105928.9	0.104505	0.0391347	0.00785496	0.0158421	2.67039	1	7	DFNA5	24737972	24809244	-	protein_coding
ENSG00000211658.2	-0.117468	0.0440488	0.00793893	0.0157997	-2.66676	1	22	IGLV3-27	23010758	23011276	+	IG_V_gene
ENSG00000172803.13	0.107244	0.040216	0.00794008	0.0157991	2.66671	1	11	SNX32	65601112	65624367	+	protein_coding
ENSG00000069702.6	0.0649725	0.0243811	0.00798304	0.0157776	2.66487	1	1	TGFBR3	92145902	92371892	-	protein_coding
ENSG00000257184.2	-0.11231	0.0421589	0.00800383	0.0157673	-2.66398	1	7	RP1-170O19.20	27203154	27219632	-	protein_coding
ENSG00000236021.1	-0.114785	0.0430982	0.00801868	0.0157599	-2.66335	1	1	RP11-195C7.1	176176784	176198466	+	antisense
ENSG00000158079.10	-0.104807	0.0393642	0.00803845	0.0157501	-2.6625	1	9	PTPDC1	96793076	96872138	+	protein_coding
ENSG00000224081.3	0.106691	0.0401195	0.00811353	0.015713	2.65932	1	1	LINC01057	95104017	95285837	-	lincRNA
ENSG00000113595.10	-0.0717636	0.0269936	0.00813208	0.015704	-2.65854	1	5	TRIM23	64885507	64921802	-	protein_coding
ENSG00000203780.6	0.0751527	0.0282714	0.00813879	0.0157007	2.65826	1	10	FANK1	127585108	127698161	+	protein_coding
ENSG00000185274.7	-0.102058	0.0384536	0.00823914	0.0156519	-2.65406	1	7	WBSCR17	70597155	71178585	+	protein_coding
ENSG00000130201.3	-0.0858444	0.0323463	0.00824253	0.0156502	-2.65392	1	19	EXOC3L2	45715879	45737469	-	protein_coding
ENSG00000099260.6	0.10089	0.0380396	0.00828311	0.0156307	2.65223	1	1	PALMD	100111499	100160097	+	protein_coding
ENSG00000185485.10	0.0989034	0.0372992	0.00829795	0.0156236	2.65162	1	3	SDHAP1	195686619	195717189	-	pseudogene
ENSG00000272787.1	-0.10948	0.0412895	0.00830031	0.0156224	-2.65152	1	22	KB-226F1.2	24311400	24312062	+	lincRNA
ENSG00000162745.6	-0.0996819	0.0376307	0.00836276	0.0155926	-2.64895	1	1	OLFML2B	161952982	161993644	-	protein_coding
ENSG00000201448.1	-0.103103	0.0389873	0.00847081	0.0155415	-2.64454	1	1	SNORA63	36884051	36884179	-	snoRNA
ENSG00000103326.6	0.0400526	0.015149	0.00848646	0.0155342	2.6439	1	16	CAPN15	577717	604636	+	protein_coding
ENSG00000218416.3	-0.0901946	0.0341205	0.00849851	0.0155285	-2.64341	1	2	AC110619.2	241388732	241396131	-	protein_coding
ENSG00000099251.10	-0.113293	0.0428619	0.00850383	0.015526	-2.6432	1	10	HSD17B7P2	38645305	38667433	+	pseudogene
ENSG00000176236.4	-0.117684	0.0445597	0.00855726	0.0155011	-2.64104	1	10	C10orf111	15137384	15139318	-	protein_coding
ENSG00000168672.3	0.0724467	0.0274339	0.00856407	0.0154979	2.64077	1	8	FAM84B	127564687	127570638	-	protein_coding
ENSG00000105221.12	-0.0535994	0.0203079	0.00859982	0.0154814	-2.63934	1	19	AKT2	40736224	40791443	-	protein_coding
ENSG00000164342.8	0.093761	0.0356263	0.00879007	0.0153943	2.63179	1	4	TLR3	186990306	187009223	+	protein_coding
ENSG00000165487.9	0.0555619	0.0211203	0.00881687	0.0153822	2.63074	1	13	MICU2	22066836	22178353	-	protein_coding
ENSG00000233858.4	-0.106693	0.0405566	0.00881734	0.015382	-2.63072	1	8	AC026904.1	49502961	49507181	+	lincRNA
ENSG00000227825.3	0.115259	0.0438303	0.00884445	0.0153698	2.62966	1	12	SLC9A7P1	98847613	98850923	-	pseudogene
ENSG00000153157.8	0.11251	0.0427873	0.00884804	0.0153682	2.62952	1	6	SYCP2L	10748027	10979553	+	protein_coding
ENSG00000127920.5	0.083146	0.0316439	0.0088986	0.0153456	2.62755	1	7	GNG11	93551011	93557922	+	protein_coding
ENSG00000163870.10	0.0577217	0.0219942	0.00898001	0.0153094	2.6244	1	3	TPRA1	127291912	127317094	-	protein_coding
ENSG00000111361.8	0.0978998	0.0373293	0.00902693	0.0152887	2.6226	1	12	EIF2B1	124104953	124118313	-	protein_coding
ENSG00000180071.14	0.0781074	0.0298204	0.00911428	0.0152504	2.61926	1	9	ANKRD18A	38540566	38620657	-	protein_coding
ENSG00000172478.13	0.111718	0.0426541	0.00911695	0.0152492	2.61916	1	2	C2orf54	241825465	241836306	-	protein_coding
ENSG00000182253.10	-0.0728444	0.0278535	0.00921997	0.0152046	-2.61527	1	15	SYNM	99638420	99675798	+	protein_coding
ENSG00000187866.6	0.0710491	0.0271845	0.00926465	0.0151854	2.61359	1	9	FAM122A	71394964	71398609	+	protein_coding
ENSG00000174197.12	-0.0557392	0.0213301	0.00927595	0.0151805	-2.61317	1	15	MGA	41913422	42062141	+	protein_coding
ENSG00000144785.4	0.0866904	0.033198	0.00932553	0.0151594	2.61132	1	12	RP11-977G19.10	56679700	56709843	-	protein_coding
ENSG00000259479.2	-0.112274	0.0430056	0.00934281	0.015152	-2.61067	1	15	CTD-2008A1.2	45118569	45176892	-	pseudogene
ENSG00000173578.6	-0.0873459	0.0334712	0.00937221	0.0151395	-2.60958	1	3	XCR1	46058516	46069234	-	protein_coding
ENSG00000255585.2	-0.102082	0.0391369	0.00940588	0.0151253	-2.60833	1	9	RP11-188C12.2	140682117	140683139	-	pseudogene
ENSG00000262246.1	-0.0397134	0.0152306	0.00942932	0.0151154	-2.60747	1	16	CORO7	4404543	4475706	-	protein_coding
ENSG00000236060.2	0.0961252	0.0368784	0.00945446	0.0151048	2.60654	1	9	HSPB1P1	74622797	74623052	-	pseudogene
ENSG00000168769.8	-0.0620812	0.0238819	0.00964752	0.0150246	-2.5995	1	4	TET2	106067032	106200973	+	protein_coding
ENSG00000115318.7	-0.0828694	0.0318818	0.00965392	0.015022	-2.59927	1	2	LOXL3	74759541	74782817	-	protein_coding
ENSG00000258441.1	-0.0832252	0.0320449	0.00971314	0.0149977	-2.59714	1	14	LINC00641	21668238	21675059	-	processed_transcript
ENSG00000170017.8	0.0704407	0.0271373	0.00975292	0.0149815	2.59571	1	3	ALCAM	105085753	105295744	+	protein_coding
ENSG00000226721.2	0.106826	0.0412493	0.00992032	0.014914	2.58977	1	9	EEF1DP2	95599108	95599950	-	pseudogene
ENSG00000234788.1	0.103116	0.0398732	0.010025	0.0148723	2.5861	1	10	HSPA8P3	27003551	27004761	+	pseudogene
ENSG00000196188.6	-0.0924966	0.0358053	0.0101048	0.0148409	-2.58332	1	1	CTSE	206317459	206332104	+	protein_coding
ENSG00000219395.2	0.112023	0.0433885	0.0101469	0.0148244	2.58186	1	6	HSPA8P15	151732394	151735080	-	pseudogene
ENSG00000230524.4	-0.109172	0.0422845	0.0101471	0.0148243	-2.58186	1	3	COL6A4P1	15193340	15247466	-	pseudogene
ENSG00000261798.1	-0.110518	0.042855	0.0102333	0.0147908	-2.57889	1	1	RP1-118J21.25	40254648	40255843	+	antisense
ENSG00000136783.9	0.0742944	0.0288491	0.0103394	0.0147499	2.57527	1	9	NIPSNAP3A	107509969	107522403	+	protein_coding
ENSG00000270574.1	-0.109069	0.0423599	0.0103527	0.0147448	-2.57482	1	2	RP11-171I2.2	179443517	179445633	+	antisense
ENSG00000172410.4	-0.0638161	0.0248103	0.0104314	0.0147148	-2.57216	1	1	INSL5	67263424	67266939	-	protein_coding
ENSG00000137770.9	0.0677895	0.0263866	0.0105231	0.0146801	2.56908	1	15	CTDSPL2	44719432	44821236	+	protein_coding
ENSG00000102385.8	-0.108997	0.0424362	0.0105407	0.0146735	-2.5685	1	X	DRP2	100474758	100519486	+	protein_coding
ENSG00000008130.11	-0.0495491	0.0193056	0.0105985	0.0146518	-2.56657	1	1	NADK	1682671	1711896	-	protein_coding
ENSG00000137076.14	-0.0459242	0.0178981	0.0106195	0.014644	-2.56587	1	9	TLN1	35696945	35732392	-	protein_coding
ENSG00000089177.13	-0.071041	0.0276875	0.0106214	0.0146433	-2.56581	1	20	KIF16B	16252749	16554078	-	protein_coding
ENSG00000237594.2	-0.103378	0.0403581	0.0107518	0.014595	-2.56151	1	21	AP000251.3	32931558	32932800	+	antisense
ENSG00000013364.14	-0.0439429	0.0171689	0.0108148	0.0145719	-2.55945	1	16	MVP	29831715	29859355	+	protein_coding
ENSG00000133706.13	0.0764088	0.0298565	0.0108224	0.0145691	2.5592	1	5	LARS	145492601	145562223	-	protein_coding
ENSG00000230606.6	-0.082887	0.0324007	0.0108538	0.0145576	-2.55818	1	2	AC159540.1	98081083	98099107	-	lincRNA
ENSG00000214626.2	-0.111271	0.0435113	0.0108809	0.0145477	-2.5573	1	10	POLR3DP1	76414714	76415889	+	pseudogene
ENSG00000169372.8	-0.0675623	0.0264424	0.0109496	0.0145228	-2.55508	1	12	CRADD	94071151	94288616	+	protein_coding
ENSG00000249661.1	-0.0834098	0.0326454	0.0109511	0.0145223	-2.55503	1	4	TNRC18P1	141562994	141566643	-	pseudogene
ENSG00000233429.5	0.104526	0.0409468	0.0110224	0.0144966	2.55273	1	7	HOTAIRM1	27135266	27139884	+	antisense
ENSG00000213197.3	0.103776	0.0406696	0.0110555	0.0144847	2.55168	1	2	AC012066.1	153246451	153247144	+	pseudogene
ENSG00000173145.7	-0.0515145	0.0201953	0.0110824	0.0144751	-2.55081	1	10	NOC3L	96075004	96122716	-	protein_coding
ENSG00000186577.7	-0.0806344	0.031646	0.0111705	0.0144438	-2.54801	1	6	C6orf1	34214157	34217247	-	protein_coding
ENSG00000235036.3	0.108599	0.0426345	0.0111955	0.0144349	2.54722	1	20	RP5-1099D15.1	10593509	10594877	-	pseudogene
ENSG00000103226.13	-0.109704	0.0430698	0.0111988	0.0144338	-2.54712	1	16	NOMO3	16326352	16388668	+	protein_coding
ENSG00000176700.15	0.0780158	0.030689	0.011357	0.0143783	2.54214	1	15	SCAND2P	85174682	85185695	+	pseudogene
ENSG00000228502.1	0.0669666	0.0263647	0.0114253	0.0143546	2.54002	1	1	EEF1A1P11	96912486	96913874	+	pseudogene
ENSG00000235376.5	0.106406	0.0419213	0.0114824	0.0143348	2.53825	1	10	RP11-332O19.5	105005644	105007773	+	protein_coding
ENSG00000253276.1	0.0794905	0.0313553	0.0115827	0.0143005	2.53516	1	7	CCDC71L	106297211	106301442	-	protein_coding
ENSG00000184254.12	0.0983554	0.0388016	0.0115934	0.0142968	2.53483	1	15	ALDH1A3	101417919	101456831	+	protein_coding
ENSG00000134460.11	-0.0859983	0.033971	0.0117017	0.0142601	-2.53152	1	10	IL2RA	6052652	6104288	-	protein_coding
ENSG00000042088.9	0.0804469	0.0317786	0.0117032	0.0142596	2.53148	1	14	TDP1	90421283	90511106	+	protein_coding
ENSG00000182195.6	0.100067	0.0395361	0.0117176	0.0142547	2.53104	1	X	LDOC1	140269934	140271310	-	protein_coding
ENSG00000144468.12	-0.0849988	0.033608	0.0117806	0.0142335	-2.52913	1	2	RHBDD1	227700297	227863931	+	protein_coding
ENSG00000258938.1	-0.105672	0.0417901	0.0117969	0.014228	-2.52864	1	14	RP11-317N8.5	36288430	36295971	-	antisense
ENSG00000136059.10	-0.0591609	0.0234095	0.011844	0.0142123	-2.52722	1	3	VILL	38029550	38048679	+	protein_coding
ENSG00000183250.7	-0.109889	0.0434854	0.0118504	0.0142102	-2.52702	1	21	C21orf67	46352729	46359828	-	protein_coding
ENSG00000237709.1	-0.106568	0.0422058	0.0119189	0.0141874	-2.52497	1	7	EEF1A1P28	88268328	88269730	+	pseudogene
ENSG00000121900.14	-0.050237	0.0198975	0.011925	0.0141854	-2.52479	1	1	TMEM54	33360195	33367039	-	protein_coding
ENSG00000100784.5	0.0946623	0.037502	0.0119448	0.0141788	2.52419	1	14	RPS6KA5	91336799	91526980	-	protein_coding
ENSG00000270136.1	0.0750881	0.0297752	0.0120243	0.0141526	2.52183	1	1	MINOS1-NBL1	19923473	19984549	+	protein_coding
ENSG00000134716.5	-0.0737018	0.0292302	0.0120377	0.0141482	-2.52143	1	1	CYP2J2	60358980	60392462	-	protein_coding
ENSG00000229018.4	0.100292	0.0397957	0.0120804	0.0141342	2.52017	1	7	RP11-313P13.3	72476064	72555749	+	pseudogene
ENSG00000237668.1	0.0578574	0.0229739	0.0121405	0.0141146	2.51839	1	22	RPS15AP38	36817318	36817689	-	pseudogene
ENSG00000273295.1	0.102856	0.0408652	0.0121888	0.0140989	2.51697	1	22	AP000350.5	24243619	24249255	-	lincRNA
ENSG00000163719.14	-0.0645912	0.0256633	0.0121922	0.0140979	-2.51687	1	3	MTMR14	9691117	9744077	+	protein_coding
ENSG00000267321.1	0.102669	0.0407972	0.0122026	0.0140945	2.51657	1	17	RP11-1094M14.11	33895139	33901811	+	lincRNA
ENSG00000152795.13	-0.0577033	0.0229636	0.0123312	0.0140531	-2.51282	1	4	HNRNPDL	83343717	83351294	-	protein_coding
ENSG00000137414.5	0.0548392	0.0218242	0.0123329	0.0140525	2.51277	1	6	FAM8A1	17600586	17611950	+	protein_coding
ENSG00000250508.1	0.101709	0.0405069	0.012397	0.0140321	2.51091	1	11	RP11-757G1.6	68638132	68642010	+	lincRNA
ENSG00000272572.1	-0.110152	0.0438805	0.0124189	0.0140251	-2.51028	1	10	RP11-179B2.2	102670860	102672496	-	antisense
ENSG00000267672.1	0.103714	0.0413258	0.0124399	0.0140185	2.50968	1	19	CTD-2293H3.1	37582243	37583466	+	sense_intronic
ENSG00000103995.9	0.0688861	0.0274491	0.0124429	0.0140175	2.50959	1	15	CEP152	49005125	49103343	-	protein_coding
ENSG00000126756.7	-0.0549396	0.0219037	0.0124901	0.0140026	-2.50823	1	X	UXT	47511197	47518560	-	protein_coding
ENSG00000236137.1	0.104292	0.0416358	0.0126083	0.0139654	2.50485	1	1	RP11-27K13.3	117568104	117602112	-	antisense
ENSG00000136449.9	-0.0962384	0.0384487	0.0126725	0.0139454	-2.50303	1	17	MYCBPAP	48585745	48608862	+	protein_coding
ENSG00000205763.9	0.108629	0.0434779	0.0128335	0.0138956	2.4985	1	7	RP9P	32956427	32982788	-	pseudogene
ENSG00000178338.6	0.0803773	0.0321855	0.0128757	0.0138826	2.49731	1	5	ZNF354B	178286954	178315123	+	protein_coding
ENSG00000134278.10	0.0889536	0.0356209	0.0128788	0.0138817	2.49723	1	18	SPIRE1	12446511	12658133	-	protein_coding
ENSG00000236977.1	-0.0820763	0.0329144	0.0130083	0.0138422	-2.49363	1	2	ANKRD44-IT1	198115582	198167243	-	sense_intronic
ENSG00000121060.10	-0.0590907	0.0237741	0.0133046	0.0137534	-2.48551	1	17	TRIM25	54965270	54991399	-	protein_coding
ENSG00000182021.5	-0.0979027	0.0394093	0.0133508	0.0137398	-2.48425	1	9	RP11-381O7.3	67017400	67032072	-	lincRNA
ENSG00000272420.1	-0.104689	0.0421562	0.0133839	0.01373	-2.48336	1	1	RP4-740C4.7	2294500	2295067	-	sense_intronic
ENSG00000114316.8	0.053824	0.0216754	0.0133903	0.0137281	2.48319	1	3	USP4	49315264	49378145	-	protein_coding
ENSG00000154059.5	-0.0593102	0.0238876	0.0134016	0.0137248	-2.48288	1	18	IMPACT	22006580	22033499	+	protein_coding
ENSG00000211897.3	-0.0873193	0.0351761	0.0134214	0.013719	-2.48235	1	14	IGHG3	106235439	106237742	-	IG_C_gene
ENSG00000197170.5	0.0389423	0.015702	0.0135059	0.0136943	2.48008	1	17	PSMD12	65334032	65362743	-	protein_coding
ENSG00000089693.6	-0.0707446	0.0285443	0.0135682	0.0136762	-2.47842	1	12	MLF2	6857170	6876641	-	protein_coding
ENSG00000211892.2	-0.103261	0.0416727	0.0135871	0.0136707	-2.47791	1	14	IGHG4	106090687	106092403	-	IG_C_gene
ENSG00000233892.1	0.0981008	0.0396034	0.0136182	0.0136617	2.47708	1	6	PAIP1P1	30154575	30156391	-	pseudogene
ENSG00000099953.5	-0.0769642	0.0310758	0.0136342	0.0136571	-2.47666	1	22	MMP11	24110413	24126503	+	protein_coding
ENSG00000226419.2	-0.0880706	0.0355792	0.0136839	0.0136427	-2.47534	1	1	RP11-31F15.1	113499037	113542118	+	antisense
ENSG00000106538.5	0.0708643	0.0286467	0.0137448	0.0136252	2.47373	1	7	RARRES2	150035408	150038763	-	protein_coding
ENSG00000163655.11	0.0501209	0.0202769	0.0138172	0.0136045	2.47183	1	3	GMPS	155588325	155661815	+	protein_coding
ENSG00000160932.6	0.0746451	0.0302088	0.01385	0.0135952	2.47097	1	8	LY6E	144099399	144105249	+	protein_coding
ENSG00000188897.4	-0.0899334	0.0364314	0.0139419	0.0135692	-2.46857	1	16	CTD-3088G3.8	11453702	11617444	-	protein_coding
ENSG00000105650.17	-0.10562	0.0428156	0.0140076	0.0135507	-2.46686	1	19	PDE4C	18318771	18366229	-	protein_coding
ENSG00000235917.1	0.0935246	0.0379143	0.0140125	0.0135493	2.46674	1	9	RP11-39K24.14	5098341	5099325	+	pseudogene
ENSG00000132669.8	0.0821574	0.0333089	0.0140204	0.0135471	2.46653	1	20	RIN2	19867165	19983101	+	protein_coding
ENSG00000226688.2	-0.09581	0.0388477	0.0140295	0.0135445	-2.4663	1	10	ENTPD1-AS1	97512963	97849995	-	antisense
ENSG00000166037.6	0.0651019	0.0264221	0.0141215	0.0135188	2.46392	1	11	CEP57	95523129	95565857	+	protein_coding
ENSG00000113761.7	0.0850786	0.0345407	0.0141517	0.0135104	2.46314	1	5	ZNF346	176449697	176508190	+	protein_coding
ENSG00000132002.3	0.0857304	0.0348072	0.014157	0.0135089	2.46301	1	19	DNAJB1	14625582	14640582	-	protein_coding
ENSG00000002726.15	-0.0593982	0.0241294	0.0142098	0.0134943	-2.46166	1	7	AOC1	150521715	150558592	+	protein_coding
ENSG00000188725.3	0.0416466	0.0169246	0.0142466	0.0134841	2.46071	1	5	SMIM15	60453536	60458301	-	protein_coding
ENSG00000169621.5	0.078984	0.0320983	0.0142476	0.0134838	2.46069	1	2	APLF	68694693	68858004	+	protein_coding
ENSG00000167476.6	-0.0760412	0.0309195	0.0143009	0.0134691	-2.45933	1	19	JSRP1	2252251	2269758	-	protein_coding
ENSG00000162441.7	-0.0572097	0.0232758	0.0143568	0.0134538	-2.45791	1	1	LZIC	9982173	10003465	-	protein_coding
ENSG00000269929.1	0.0837111	0.0341094	0.0145039	0.0134137	2.45419	1	9	RP11-2B6.2	96938740	96940174	+	lincRNA
ENSG00000116521.6	0.0624717	0.0254569	0.0145109	0.0134118	2.45402	1	1	SCAMP3	155225770	155232221	-	protein_coding
ENSG00000065600.8	0.0921314	0.0375746	0.014593	0.0133896	2.45196	1	1	TMEM206	212537273	212588243	-	protein_coding
ENSG00000207241.1	-0.0730055	0.0297989	0.0146741	0.0133679	-2.44994	1	1	SNORD45A	76253574	76253657	+	snoRNA
ENSG00000108582.7	-0.056906	0.0232333	0.0146984	0.0133614	-2.44934	1	17	CPD	28705923	28797007	+	protein_coding
ENSG00000141084.6	-0.0527428	0.0215471	0.0147606	0.0133447	-2.44779	1	16	RANBP10	67757005	67840555	-	protein_coding
ENSG00000258653.3	0.106943	0.043707	0.0147999	0.0133343	2.44682	1	14	RP5-1021I20.4	74318674	74398981	+	protein_coding
ENSG00000236255.1	-0.102321	0.0418207	0.0148067	0.0133325	-2.44665	1	2	AC009404.2	118591513	118599234	+	lincRNA
ENSG00000236200.1	0.103553	0.0423343	0.01483	0.0133263	2.44608	1	1	KDM4A-AS1	44165436	44173809	-	antisense
ENSG00000099954.14	0.0996886	0.0407606	0.014845	0.0133224	2.44571	1	22	CECR2	17840837	18037850	+	protein_coding
ENSG00000188223.9	-0.0780326	0.0319107	0.0148599	0.0133184	-2.44534	1	19	AC002398.9	36236579	36245420	+	protein_coding
ENSG00000004777.14	0.0633225	0.0259065	0.0149035	0.0133069	2.44427	1	19	ARHGAP33	36265434	36279724	+	protein_coding
ENSG00000145685.9	-0.0751572	0.0307649	0.0149573	0.0132927	-2.44295	1	5	LHFPL2	77781038	78065844	-	protein_coding
ENSG00000187097.8	-0.0704437	0.0288498	0.0150069	0.0132797	-2.44174	1	14	ENTPD5	74424713	74486102	-	protein_coding
ENSG00000228157.2	-0.0984202	0.0403125	0.0150196	0.0132764	-2.44143	1	17	AC007952.5	18996287	19000150	+	protein_coding
ENSG00000130338.8	0.0523478	0.0214429	0.0150263	0.0132747	2.44127	1	6	TULP4	158733692	158932860	+	protein_coding
ENSG00000152578.8	-0.0980529	0.0401704	0.0150403	0.013271	-2.44093	1	11	GRIA4	105480721	105852819	+	protein_coding
ENSG00000170836.7	0.0901516	0.0369368	0.0150497	0.0132685	2.4407	1	17	PPM1D	58677544	58741849	+	protein_coding
ENSG00000112852.4	0.106179	0.0435115	0.0150678	0.0132638	2.44026	1	5	PCDHB2	140474227	140476962	+	protein_coding
ENSG00000204528.3	-0.103667	0.0424839	0.0150724	0.0132626	-2.44015	1	6	PSORS1C3	31141512	31145676	-	sense_intronic
ENSG00000249141.1	-0.108357	0.0444115	0.0150853	0.0132593	-2.43983	1	6	RP11-514O12.4	167271582	167369612	-	protein_coding
ENSG00000114805.12	0.0749659	0.0307592	0.0151945	0.0132309	2.43719	1	3	PLCH1	155093369	155462856	-	protein_coding
ENSG00000186395.6	0.0755434	0.031006	0.0152268	0.0132226	2.43641	1	17	KRT10	38974369	38978847	-	protein_coding
ENSG00000179837.6	0.0631297	0.0259167	0.0152492	0.0132168	2.43587	1	3	RBM15B	51428731	51435330	+	protein_coding
ENSG00000122254.6	0.104494	0.0429031	0.0152609	0.0132138	2.43559	1	16	HS3ST2	22825498	22927659	+	protein_coding
ENSG00000258790.1	0.10492	0.0430853	0.0152787	0.0132092	2.43516	1	14	KIAA0391	35591755	35786680	+	protein_coding
ENSG00000260997.1	-0.0883019	0.0362972	0.0153795	0.0131834	-2.43275	1	7	RP4-647J21.1	44998598	45000508	-	sense_overlapping
ENSG00000137693.9	0.0577771	0.0237616	0.0154305	0.0131704	2.43153	1	11	YAP1	101981192	102104154	+	protein_coding
ENSG00000251396.2	-0.107075	0.044037	0.0154329	0.0131698	-2.43148	1	8	RP11-163N6.2	61297147	61429354	-	lincRNA
ENSG00000224442.1	0.0970518	0.0399325	0.0154785	0.0131582	2.43039	1	2	AC017035.2	197893435	197894867	-	pseudogene
ENSG00000252690.2	0.0747435	0.0307665	0.0155212	0.0131474	2.42938	1	15	SCARNA15	83421636	83425960	+	processed_transcript
ENSG00000136478.3	0.0645494	0.0265845	0.0155763	0.0131335	2.42808	1	17	TEX2	62224587	62340661	-	protein_coding
ENSG00000225946.1	-0.0683285	0.0281844	0.0157355	0.0130936	-2.42434	1	7	RP11-395B7.2	100606878	100611410	-	processed_transcript
ENSG00000182944.13	-0.0691693	0.0285396	0.015766	0.013086	-2.42363	1	22	EWSR1	29663998	29696515	+	protein_coding
ENSG00000139055.2	-0.0941684	0.0388545	0.0157664	0.0130859	-2.42362	1	12	ERP27	15066969	15092016	-	protein_coding
ENSG00000170608.2	-0.0750986	0.0309897	0.0157782	0.013083	-2.42334	1	19	FOXA3	46367247	46377055	+	protein_coding
ENSG00000261324.2	0.0678975	0.0280294	0.01582	0.0130726	2.42237	1	12	RP11-174G6.5	14915438	14920865	-	sense_overlapping
ENSG00000112159.7	-0.0567448	0.0234279	0.0158311	0.0130698	-2.42211	1	6	MDN1	90352218	90529442	-	protein_coding
ENSG00000253853.1	-0.0987393	0.0407665	0.0158326	0.0130695	-2.42207	1	8	GS1-57L11.1	2584858	2680004	+	lincRNA
ENSG00000099899.10	-0.0471046	0.0194508	0.0158473	0.0130658	-2.42173	1	22	TRMT2A	20099389	20104915	-	protein_coding
ENSG00000198108.3	-0.102549	0.0423481	0.0158538	0.0130642	-2.42158	1	5	CHSY3	129240165	129522327	+	protein_coding
ENSG00000172613.3	0.0799669	0.0330323	0.0158845	0.0130566	2.42087	1	11	RAD9A	67159176	67165881	+	protein_coding
ENSG00000232860.3	-0.104436	0.0431542	0.0159195	0.013048	-2.42006	1	1	SMG7-AS1	183430009	183440881	-	processed_transcript
ENSG00000233382.5	0.0795744	0.0328939	0.0159599	0.013038	2.41912	1	X	NKAPP1	119254863	119379122	-	pseudogene
ENSG00000124374.8	-0.0702016	0.0290528	0.0160803	0.0130086	-2.41635	1	2	PAIP2B	71409869	71454213	-	protein_coding
ENSG00000118292.4	-0.0892918	0.0370073	0.0162351	0.012971	-2.41281	1	1	C1orf54	150240600	150253327	+	protein_coding
ENSG00000091181.15	-0.0958144	0.0397182	0.0162553	0.0129661	-2.41235	1	3	IL5RA	3111233	3168297	-	protein_coding
ENSG00000185551.8	0.0466504	0.0193388	0.0162591	0.0129652	2.41227	1	15	NR2F2	96869167	96883492	+	protein_coding
ENSG00000205041.1	-0.0901435	0.0373725	0.0162695	0.0129627	-2.41203	1	19	CTC-425O23.2	40779396	40781386	-	sense_intronic
ENSG00000225264.3	0.0858491	0.0356016	0.0162981	0.0129558	2.41138	1	7	ZNRF2P2	29638411	29724871	-	pseudogene
ENSG00000247853.2	-0.104189	0.0432154	0.0163182	0.012951	-2.41093	1	12	RP5-940J5.6	6687788	6693905	+	antisense
ENSG00000237276.4	-0.0973836	0.0404243	0.0164019	0.012931	-2.40904	1	1	ANO7P1	16542404	16554522	-	pseudogene
ENSG00000133131.10	-0.0747815	0.0310753	0.0165164	0.0129037	-2.40646	1	X	MORC4	106057101	106243474	-	protein_coding
ENSG00000141933.8	0.0665177	0.027642	0.016519	0.0129031	2.4064	1	19	TPGS1	507299	519654	+	protein_coding
ENSG00000159199.9	0.0436181	0.0181417	0.0166128	0.0128809	2.40431	1	17	ATP5G1	46970127	46973233	+	protein_coding
ENSG00000066032.14	-0.100528	0.0418159	0.0166234	0.0128784	-2.40407	1	2	CTNNA2	79412357	80875905	+	protein_coding
ENSG00000121775.13	-0.0800012	0.0332903	0.0166654	0.0128685	-2.40314	1	1	TMEM39B	32537632	32568467	+	protein_coding
ENSG00000122299.7	-0.0828438	0.0344925	0.0167258	0.0128543	-2.40179	1	16	ZC3H7A	11844442	11891123	-	protein_coding
ENSG00000183798.4	-0.0926036	0.0385852	0.016808	0.0128351	-2.39998	1	20	EMILIN3	39988606	39995467	-	protein_coding
ENSG00000205323.4	0.0599435	0.0249819	0.0168304	0.0128299	2.39948	1	12	SARNP	56146247	56211540	-	protein_coding
ENSG00000198466.8	0.0608535	0.0253687	0.0168631	0.0128223	2.39876	1	19	ZNF587	58361225	58376480	+	protein_coding
ENSG00000268388.1	-0.0748263	0.0311941	0.0168645	0.012822	-2.39873	1	16	FENDRR	86508135	86542705	-	lincRNA
ENSG00000127125.7	-0.0549096	0.022897	0.0168926	0.0128155	-2.39811	1	1	PPCS	42921788	42939056	+	protein_coding
ENSG00000272468.1	0.0995956	0.0415506	0.0169445	0.0128034	2.39697	1	6	RP1-86C11.7	27090436	27091000	-	lincRNA
ENSG00000256019.1	-0.103834	0.0433205	0.0169489	0.0128024	-2.39688	1	12	TAS2R63P	11200931	11201855	-	pseudogene
ENSG00000243667.2	-0.0916899	0.0382738	0.017006	0.0127893	-2.39563	1	2	WDR92	68350068	68384692	-	protein_coding
ENSG00000154914.12	0.0688019	0.0287227	0.017017	0.0127867	2.39539	1	17	USP43	9548015	9633008	+	protein_coding
ENSG00000263272.1	-0.0982051	0.0410315	0.017108	0.0127658	-2.39341	1	17	CTC-524C5.2	5328459	5336196	-	antisense
ENSG00000092009.6	-0.102766	0.0429385	0.0171109	0.0127652	-2.39334	1	14	CMA1	24974559	24977471	-	protein_coding
ENSG00000257337.2	-0.0804826	0.0337366	0.0174697	0.0126839	-2.38562	1	12	RP11-983P16.4	53408380	53448222	-	antisense
ENSG00000170161.6	-0.0986486	0.0413647	0.0175059	0.0126759	-2.38485	1	9	RP11-262H14.4	66553273	66555928	+	lincRNA
ENSG00000273477.1	-0.0938855	0.0394062	0.0176163	0.0126513	-2.3825	1	7	RP11-196O16.1	16127152	16129275	-	lincRNA
ENSG00000233602.1	0.0928225	0.0389705	0.0176464	0.0126446	2.38187	1	1	ERI3-IT1	44709080	44709945	-	sense_intronic
ENSG00000011590.9	-0.0800101	0.0336021	0.0176825	0.0126366	-2.3811	1	19	ZBTB32	36195429	36207940	+	protein_coding
ENSG00000100605.12	0.0504427	0.0211853	0.017686	0.0126358	2.38103	1	14	ITPK1	93403259	93582665	-	protein_coding
ENSG00000218283.2	0.0771977	0.0324263	0.017701	0.0126325	2.38071	1	1	MORF4L1P1	220426912	220427878	+	pseudogene
ENSG00000151718.11	0.0774294	0.0325496	0.0177914	0.0126126	2.37881	1	4	WWC2	184020446	184241930	+	protein_coding
ENSG00000180869.3	0.100434	0.0422295	0.017816	0.0126072	2.3783	1	1	C1orf180	85093913	85100703	-	protein_coding
ENSG00000188807.8	-0.0490884	0.0206504	0.0178725	0.0125948	-2.37711	1	1	TMEM201	9648932	9674935	+	protein_coding
ENSG00000147437.5	-0.0820994	0.0345488	0.0179098	0.0125867	-2.37633	1	8	GNRH1	25276776	25282170	-	protein_coding
ENSG00000235908.1	-0.103083	0.0433835	0.017921	0.0125842	-2.3761	1	3	RHOA-IT1	49402578	49404439	-	sense_intronic
ENSG00000196741.3	0.0973872	0.0409898	0.017931	0.012582	2.37589	1	X	CXorf24	47342970	47344207	+	protein_coding
ENSG00000100979.10	-0.0742605	0.031281	0.0180229	0.012562	-2.37398	1	20	PLTP	44527399	44540794	-	protein_coding
ENSG00000142166.8	0.0553957	0.0233428	0.0180634	0.0125533	2.37314	1	21	IFNAR1	34696734	34732168	+	protein_coding
ENSG00000177688.5	-0.0977613	0.0412108	0.0181076	0.0125437	-2.37222	1	6	SUMO4	149721495	149722177	+	protein_coding
ENSG00000272699.1	0.0987574	0.0416395	0.0181319	0.0125385	2.37172	1	3	RP11-145M9.5	179123236	179123732	+	antisense
ENSG00000164117.8	0.0545925	0.0230217	0.01815	0.0125346	2.37135	1	4	FBXO8	175157809	175205415	-	protein_coding
ENSG00000240471.1	0.0920976	0.0388378	0.0181505	0.0125345	2.37134	1	3	PHBP8	119510676	119511400	+	pseudogene
ENSG00000101574.10	0.0762154	0.0321478	0.0181775	0.0125287	2.37078	1	18	METTL4	2537524	2571508	-	protein_coding
ENSG00000237226.1	0.0904192	0.0381479	0.0182046	0.0125228	2.37022	1	11	RPS3AP39	3570975	3571749	-	pseudogene
ENSG00000141349.4	-0.0645712	0.0272721	0.0183293	0.0124962	-2.36767	1	17	G6PC3	42148103	42153709	+	protein_coding
ENSG00000266258.1	-0.0949714	0.0401148	0.0183381	0.0124943	-2.36749	1	18	RP11-41O4.1	68002675	68019695	+	protein_coding
ENSG00000081320.6	-0.0621515	0.0262538	0.0183456	0.0124927	-2.36733	1	2	STK17B	196998290	197041227	-	protein_coding
ENSG00000083812.7	0.0734815	0.0310609	0.0184244	0.0124759	2.36573	1	19	ZNF324	58978423	58984945	+	protein_coding
ENSG00000248927.1	0.101791	0.0430561	0.0185024	0.0124594	2.36414	1	5	CTD-2334D19.1	120116913	120126473	+	lincRNA
ENSG00000204291.6	-0.073682	0.0311695	0.0185137	0.0124571	-2.36391	1	9	COL15A1	101705461	101833069	+	protein_coding
ENSG00000228638.1	-0.0984672	0.0416811	0.0185887	0.0124413	-2.3624	1	3	FCF1P2	48332283	48332865	-	pseudogene
ENSG00000185156.4	0.0780186	0.0330327	0.0186152	0.0124357	2.36186	1	17	MFSD6L	8700436	8702667	-	protein_coding
ENSG00000177614.5	0.104037	0.0440523	0.0186252	0.0124336	2.36166	1	1	PGBD5	230457392	230561475	-	protein_coding
ENSG00000205930.4	0.0855867	0.0362527	0.018666	0.0124251	2.36084	1	21	C21orf49	34144411	34266043	+	protein_coding
ENSG00000219902.1	0.0907964	0.0384687	0.0186944	0.0124191	2.36027	1	6	RPL35P3	105750328	105750698	-	pseudogene
ENSG00000123843.8	-0.0726902	0.0307981	0.0186969	0.0124186	-2.36022	1	1	C4BPB	207262187	207273338	+	protein_coding
ENSG00000108312.10	-0.0771276	0.032679	0.0186996	0.012418	-2.36016	1	17	UBTF	42282401	42298994	-	protein_coding
ENSG00000237927.1	0.100833	0.0427241	0.0187026	0.0124174	2.3601	1	6	RP3-393E18.2	160007987	160010201	-	lincRNA
ENSG00000233937.2	0.082417	0.0349698	0.0188675	0.0123831	2.3568	1	5	CTC-338M12.4	180673523	180699168	+	antisense
ENSG00000271327.1	0.084716	0.0359521	0.0188897	0.0123785	2.35636	1	12	RP11-1109F11.3	89761584	89763078	+	lincRNA
ENSG00000272510.1	0.0978507	0.0415305	0.0189018	0.012376	2.35612	1	1	RP4-680D5.8	15892106	15892451	-	antisense
ENSG00000178952.4	-0.0520961	0.0221145	0.0189203	0.0123722	-2.35575	1	16	TUFM	28853732	28857729	-	protein_coding
ENSG00000181929.7	-0.04928	0.0209211	0.0189319	0.0123698	-2.35552	1	12	PRKAG1	49396057	49412980	-	protein_coding
ENSG00000103528.12	0.0645572	0.0274139	0.0189626	0.0123635	2.35491	1	16	SYT17	19179293	19279652	+	protein_coding
ENSG00000221947.3	0.0916741	0.0389471	0.0190179	0.0123521	2.35381	1	8	XKR9	71581600	71702606	+	protein_coding
ENSG00000233217.1	-0.0734019	0.0311876	0.0190306	0.0123495	-2.35356	1	1	MROH3P	200890122	200935658	+	pseudogene
ENSG00000256616.2	0.0997258	0.0424064	0.0191266	0.0123299	2.35167	1	18	RP11-815J4.6	12073231	12076653	-	pseudogene
ENSG00000225345.3	0.0729658	0.0310302	0.0191376	0.0123277	2.35145	1	9	SNX18P3	38566257	38568208	-	pseudogene
ENSG00000102935.7	0.0773003	0.0329033	0.0192462	0.0123056	2.34932	1	16	ZNF423	49521435	49891830	-	protein_coding
ENSG00000144668.7	-0.0651837	0.0277465	0.019249	0.012305	-2.34926	1	3	ITGA9	37493606	37865005	+	protein_coding
ENSG00000266946.1	-0.0960025	0.0408887	0.0193186	0.0122909	-2.3479	1	18	MRPL37P1	56357588	56359385	+	pseudogene
ENSG00000181789.10	-0.0393149	0.0167451	0.0193211	0.0122904	-2.34785	1	3	COPG1	128968449	128996614	+	protein_coding
ENSG00000185627.13	0.0534542	0.0227685	0.0193276	0.0122891	2.34772	1	11	PSMD13	236546	252983	+	protein_coding
ENSG00000102302.7	0.0822241	0.0350249	0.0193345	0.0122877	2.34759	1	X	FGD1	54471887	54522599	-	protein_coding
ENSG00000262228.1	0.101592	0.0432983	0.0193997	0.0122746	2.34632	1	17	RP11-676J12.4	666805	668559	-	lincRNA
ENSG00000164087.3	0.0502919	0.0214597	0.0195427	0.0122459	2.34355	1	3	POC1A	52109269	52188706	-	protein_coding
ENSG00000233999.3	-0.0678292	0.0289433	0.0195439	0.0122457	-2.34352	1	2	IGKV3OR2-268	87565634	87566158	+	IG_V_gene
ENSG00000206149.6	0.0847189	0.0361577	0.019569	0.0122407	2.34304	1	15	HERC2P9	28834638	28930410	+	pseudogene
ENSG00000263400.2	-0.0944391	0.0403532	0.0197107	0.0122126	-2.34031	1	17	CTC-297N7.5	10633094	10718481	+	antisense
ENSG00000183558.5	0.0957781	0.0409335	0.0197349	0.0122078	2.33985	1	1	HIST2H2AA3	149813505	149814478	-	protein_coding
ENSG00000243064.4	-0.0761507	0.0325564	0.0197771	0.0121995	-2.33904	1	21	ABCC13	15608527	15735075	+	pseudogene
ENSG00000165046.8	-0.104507	0.044695	0.0198193	0.0121911	-2.33823	1	8	LETM2	38243725	38267045	+	protein_coding
ENSG00000267751.1	0.0989611	0.0423331	0.0198484	0.0121854	2.33768	1	19	AC009005.2	567212	572215	-	antisense
ENSG00000165282.9	-0.053033	0.0226937	0.0198887	0.0121775	-2.33691	1	9	PIGO	35088685	35096591	-	protein_coding
ENSG00000050730.11	-0.0810601	0.0347025	0.0199439	0.0121667	-2.33586	1	4	TNIP3	122052563	122148621	-	protein_coding
ENSG00000213606.3	-0.0785593	0.0336767	0.0201083	0.0121347	-2.33275	1	10	AKR1B10P1	69510042	69510983	+	pseudogene
ENSG00000175470.14	0.0811752	0.0348027	0.0201247	0.0121315	2.33244	1	10	PPP2R2D	133747955	133773331	+	protein_coding
ENSG00000100558.4	-0.070138	0.0300746	0.020141	0.0121284	-2.33213	1	14	PLEK2	67853700	67878917	-	protein_coding
ENSG00000196268.7	-0.0758133	0.0325158	0.0201703	0.0121227	-2.33158	1	19	ZNF493	21579921	21610375	+	protein_coding
ENSG00000130598.11	-0.0919781	0.0394853	0.0202851	0.0121006	-2.32943	1	11	TNNI2	1860219	1862910	+	protein_coding
ENSG00000133636.6	-0.0712224	0.0305907	0.0203486	0.0120884	-2.32824	1	12	NTS	86268073	86276770	+	protein_coding
ENSG00000125952.14	0.0813099	0.0349262	0.0203589	0.0120865	2.32805	1	14	MAX	65472892	65569413	-	protein_coding
ENSG00000206630.1	-0.0737925	0.031698	0.0203621	0.0120858	-2.32799	1	16	SNORD60	2205024	2205106	-	snoRNA
ENSG00000140265.8	-0.0842471	0.0361961	0.0203875	0.012081	-2.32752	1	15	ZSCAN29	43650370	43663223	-	protein_coding
ENSG00000254870.1	-0.0884132	0.0379991	0.0204305	0.0120728	-2.32672	1	6	ATP6V1G2-DDX39B	31497996	31514385	-	protein_coding
ENSG00000267130.1	0.0973372	0.0418712	0.0205401	0.012052	2.32468	1	19	CTD-2540B15.9	33795942	33800293	+	lincRNA
ENSG00000213976.3	0.101729	0.0437642	0.0205511	0.0120499	2.32448	1	19	CTD-2561J22.2	21565667	21569979	+	pseudogene
ENSG00000228283.3	0.0996706	0.0429049	0.0206279	0.0120353	2.32306	1	6	KATNBL1P6	147123495	147124960	-	pseudogene
ENSG00000186810.7	-0.0714221	0.0307614	0.0206957	0.0120226	-2.32181	1	X	CXCR3	70835766	70838367	-	protein_coding
ENSG00000167306.14	-0.0636843	0.0274383	0.0207399	0.0120143	-2.321	1	18	MYO5B	47349183	47721463	-	protein_coding
ENSG00000104731.9	0.0656986	0.0283165	0.0207863	0.0120056	2.32015	1	16	KLHDC4	87730091	87799598	-	protein_coding
ENSG00000105583.5	0.0450793	0.0194333	0.0208114	0.0120009	2.31969	1	19	WDR83OS	12778885	12782170	-	protein_coding
ENSG00000109083.9	-0.0775041	0.0334182	0.0208372	0.0119961	-2.31922	1	17	IFT20	26655352	26662515	-	protein_coding
ENSG00000184226.10	-0.0810878	0.0349654	0.0208442	0.0119947	-2.31909	1	13	PCDH9	66876967	67804468	-	protein_coding
ENSG00000255168.1	-0.0891071	0.0384461	0.0209195	0.0119807	-2.31772	1	1	RP11-458D21.5	145209145	145319796	+	protein_coding
ENSG00000236333.3	0.092978	0.0401461	0.0210145	0.0119631	2.31599	1	12	TRHDE-AS1	72647288	72668687	-	processed_transcript
ENSG00000244306.5	-0.100586	0.0434368	0.0210309	0.01196	-2.31569	1	14	CTD-2314B22.3	19854098	19925348	-	lincRNA
ENSG00000073737.12	-0.0551149	0.0238056	0.0210578	0.0119551	-2.31521	1	2	DHRS9	169921299	169952677	+	protein_coding
ENSG00000197332.7	0.0956329	0.0413286	0.0211263	0.0119424	2.31397	1	19	ZNF833P	11750591	11797382	+	lincRNA
ENSG00000267143.1	0.0834038	0.0360525	0.0211578	0.0119366	2.3134	1	18	RP11-677O4.6	11620716	11621157	-	lincRNA
ENSG00000135074.11	-0.0554633	0.0239757	0.0211626	0.0119358	-2.31331	1	5	ADAM19	156822542	157002783	-	protein_coding
ENSG00000166436.11	0.0683437	0.0295505	0.0211925	0.0119303	2.31277	1	11	TRIM66	8633584	8693413	-	protein_coding
ENSG00000132635.12	-0.0597651	0.0258492	0.0212314	0.0119231	-2.31207	1	20	PCED1A	2815960	2821836	-	protein_coding
ENSG00000144597.9	-0.0722397	0.0312453	0.0212345	0.0119226	-2.31202	1	3	EAF1	15468862	15484120	+	protein_coding
ENSG00000271109.1	-0.0991345	0.0428943	0.0212836	0.0119136	-2.31114	1	19	CTC-523E23.11	35340182	35351480	-	lincRNA
ENSG00000201403.1	-0.07328	0.0317084	0.0212876	0.0119128	-2.31106	1	11	SNORD14B	17097326	17097415	-	snoRNA
ENSG00000116161.13	0.0619309	0.0268054	0.0213254	0.0119059	2.31039	1	1	CACYBP	174968300	174980851	+	protein_coding
ENSG00000267198.1	0.104554	0.0452611	0.0213457	0.0119022	2.31002	1	17	RP11-798G7.6	43623170	43640596	+	lincRNA
ENSG00000007314.7	-0.091167	0.039474	0.0213725	0.0118974	-2.30954	1	17	SCN4A	62015914	62050278	-	protein_coding
ENSG00000184012.7	-0.066565	0.0288257	0.0213902	0.0118941	-2.30923	1	21	TMPRSS2	42836478	42903043	-	protein_coding
ENSG00000188483.6	0.0510772	0.0221239	0.0214202	0.0118887	2.30869	1	9	IER5L	131937835	131940540	-	protein_coding
ENSG00000196547.10	0.0586948	0.0254437	0.0215235	0.01187	2.30685	1	15	MAN2A2	91445448	91465814	+	protein_coding
ENSG00000211643.2	-0.0998606	0.0433262	0.0216361	0.0118497	-2.30486	1	22	IGLV5-52	22673082	22673581	+	IG_V_gene
ENSG00000179023.7	-0.104093	0.045174	0.0216697	0.0118437	-2.30426	1	1	KLHDC7A	18807424	18812478	+	protein_coding
ENSG00000141219.11	0.0842344	0.0365633	0.021696	0.011839	2.3038	1	17	C17orf80	71228372	71245091	+	protein_coding
ENSG00000257752.1	-0.0993309	0.0431581	0.0218233	0.0118162	-2.30156	1	12	RP11-474L23.3	88451653	88452355	-	pseudogene
ENSG00000169750.4	-0.0707579	0.0307677	0.0219268	0.0117978	-2.29975	1	17	RAC3	79989500	79992080	+	protein_coding
ENSG00000254827.1	-0.0834676	0.0363052	0.0219664	0.0117908	-2.29905	1	11	SLC22A18AS	2909010	2924970	-	protein_coding
ENSG00000134463.10	0.102638	0.0446543	0.0219978	0.0117853	2.29851	1	10	ECHDC3	11784365	11806069	+	protein_coding
ENSG00000262222.1	-0.0848501	0.0369215	0.02202	0.0117813	-2.29812	1	16	RP11-876N24.4	11034576	11036878	+	antisense
ENSG00000154620.5	0.0343529	0.0149483	0.0220204	0.0117813	2.29811	1	Y	TMSB4Y	15815447	15817904	+	protein_coding
ENSG00000162341.11	0.071103	0.0309415	0.022028	0.0117799	2.29798	1	11	TPCN2	68816365	68858072	+	protein_coding
ENSG00000244701.1	-0.0864794	0.037634	0.0220321	0.0117792	-2.29791	1	7	RP5-894A10.2	141352181	141356610	-	antisense
ENSG00000272899.1	-0.100784	0.043877	0.0220865	0.0117696	-2.29696	1	7	RP11-309L24.9	128510821	128512098	+	lincRNA
ENSG00000145703.11	-0.0545151	0.0237336	0.0220866	0.0117696	-2.29696	1	5	IQGAP2	75699074	76003957	+	protein_coding
ENSG00000100445.12	-0.0767274	0.0334048	0.0220901	0.011769	-2.2969	1	14	SDR39U1	24908972	24912111	-	protein_coding
ENSG00000100242.11	-0.0500012	0.0217721	0.0221092	0.0117656	-2.29657	1	22	SUN2	39130730	39190148	-	protein_coding
ENSG00000226608.2	0.0803271	0.0350034	0.0222091	0.0117481	2.29484	1	20	FTLP3	4004552	4005091	+	pseudogene
ENSG00000167595.10	0.057219	0.0249517	0.0223047	0.0117314	2.29319	1	19	C19orf55	36249044	36261930	+	protein_coding
ENSG00000151657.7	0.0833614	0.0363582	0.0223282	0.0117273	2.29278	1	10	KIN	7792925	7829990	-	protein_coding
ENSG00000258472.4	0.079834	0.0348238	0.022344	0.0117246	2.29251	1	17	RP11-192H23.4	26782770	26941215	-	protein_coding
ENSG00000262503.1	0.0970756	0.0423493	0.0223589	0.011722	2.29226	1	17	RP11-530N7.2	6830791	6831510	-	pseudogene
ENSG00000267197.1	-0.0959317	0.0418729	0.0224308	0.0117095	-2.29102	1	19	CTC-429L19.3	10601015	10601676	-	sense_intronic
ENSG00000273420.1	-0.0778775	0.0339947	0.0224397	0.011708	-2.29087	1	19	CTD-2540B15.13	33698035	33698545	+	3prime_overlapping_ncrna
ENSG00000126767.13	0.0554907	0.0242231	0.022443	0.0117074	2.29081	1	X	ELK1	47494920	47510003	-	protein_coding
ENSG00000272555.1	0.0955467	0.0417133	0.0224581	0.0117048	2.29055	1	2	RP11-459I19.1	219683413	219683867	+	lincRNA
ENSG00000165102.10	-0.0629418	0.0274901	0.022513	0.0116953	-2.28962	1	8	HGSNAT	42995556	43057998	+	protein_coding
ENSG00000259645.1	0.0886576	0.0387259	0.022528	0.0116928	2.28936	1	15	RP11-253M7.6	69683531	69684488	+	sense_intronic
ENSG00000182134.11	0.0909381	0.0397261	0.0225418	0.0116904	2.28912	1	1	TDRKH	151742583	151763892	-	protein_coding
ENSG00000137968.12	0.100373	0.0438669	0.0226004	0.0116803	2.28813	1	1	SLC44A5	75667816	76076801	-	protein_coding
ENSG00000158246.7	-0.0929272	0.0406232	0.0226347	0.0116744	-2.28754	1	1	FAM46B	27331511	27339327	-	protein_coding
ENSG00000232759.1	0.0955426	0.0418077	0.0227676	0.0116517	2.28529	1	7	AC002480.3	22602956	22613615	+	antisense
ENSG00000231663.1	0.096534	0.0422446	0.0227776	0.01165	2.28512	1	1	RP5-827C21.4	234508553	234509339	-	antisense
ENSG00000158296.9	-0.0990557	0.0433698	0.0228453	0.0116385	-2.28398	1	20	SLC13A3	45186463	45304714	-	protein_coding
ENSG00000109320.7	-0.0790974	0.0346362	0.0228639	0.0116353	-2.28366	1	4	NFKB1	103422486	103538459	+	protein_coding
ENSG00000136141.10	0.0618664	0.0270913	0.0228659	0.011635	2.28363	1	13	LRCH1	47127303	47327175	+	protein_coding
ENSG00000100105.13	-0.0624313	0.0273607	0.0229754	0.0116164	-2.28179	1	22	PATZ1	31721790	31742218	-	protein_coding
ENSG00000131484.3	0.0964248	0.0422617	0.0229859	0.0116146	2.28161	1	17	RP11-798G7.5	43580626	43612076	+	antisense
ENSG00000185090.10	-0.0827997	0.0362919	0.0229929	0.0116135	-2.28149	1	1	MANEAL	38259474	38266809	+	protein_coding
ENSG00000179922.5	0.0780853	0.0342262	0.0229956	0.011613	2.28145	1	19	ZNF784	56132108	56135967	-	protein_coding
ENSG00000166971.12	-0.0832293	0.0364816	0.0229981	0.0116126	-2.28141	1	16	AKTIP	53524952	53538323	-	protein_coding
ENSG00000196876.9	-0.0767364	0.0336477	0.0230471	0.0116043	-2.28059	1	12	SCN8A	51984050	52206648	+	protein_coding
ENSG00000231865.1	0.0705138	0.0309292	0.0230913	0.0115969	2.27985	1	11	SIK3-IT1	116756762	116761437	-	sense_intronic
ENSG00000174844.10	-0.0932787	0.0409508	0.0232127	0.0115766	-2.27782	1	3	DNAH12	57327727	57530071	-	protein_coding
ENSG00000095303.10	-0.0824277	0.0361902	0.0232247	0.0115745	-2.27762	1	9	PTGS1	125132824	125157982	+	protein_coding
ENSG00000237886.1	-0.0948567	0.0416486	0.0232293	0.0115738	-2.27755	1	9	RP11-611D20.2	139440664	139444345	+	antisense
ENSG00000100304.12	-0.0422848	0.0185677	0.0232426	0.0115716	-2.27733	1	22	TTLL12	43562628	43583139	-	protein_coding
ENSG00000105290.7	-0.0951154	0.0417689	0.0232514	0.0115701	-2.27718	1	19	APLP1	36358801	36370693	+	protein_coding
ENSG00000185739.9	0.0835766	0.0367138	0.0232961	0.0115626	2.27644	1	16	SRL	4239375	4292081	-	protein_coding
ENSG00000256341.1	0.0890954	0.0391661	0.0233944	0.0115463	2.27481	1	11	RP11-21A7A.3	63885744	63886682	-	antisense
ENSG00000107021.11	-0.062475	0.0274694	0.0234224	0.0115417	-2.27435	1	9	TBC1D13	131549483	131572711	+	protein_coding
ENSG00000105523.3	-0.0415144	0.0182572	0.0234516	0.0115368	-2.27387	1	19	FAM83E	49104067	49118111	-	protein_coding
ENSG00000227398.3	0.0988152	0.0434656	0.0234792	0.0115323	2.27341	1	3	KIF9-AS1	47205987	47288091	+	antisense
ENSG00000135341.13	0.0545801	0.0240087	0.0234832	0.0115316	2.27335	1	6	MAP3K7	91223292	91296764	-	protein_coding
ENSG00000163576.13	0.100335	0.0441407	0.0234995	0.0115289	2.27308	1	3	EFHB	19920964	19988517	-	protein_coding
ENSG00000055044.6	-0.0429529	0.0189393	0.0238141	0.0114774	-2.26793	1	2	NOP58	203130439	203168389	+	protein_coding
ENSG00000198948.7	0.0838149	0.0369567	0.023815	0.0114772	2.26792	1	4	MFAP3L	170907748	170954182	-	protein_coding
ENSG00000146476.6	0.0468195	0.0206528	0.0238726	0.0114679	2.26698	1	6	C6orf211	151773422	151791236	+	protein_coding
ENSG00000132718.7	-0.0639729	0.0282317	0.0239335	0.011458	-2.26599	1	1	SYT11	155829300	155854990	+	protein_coding
ENSG00000260583.1	0.0967321	0.0427016	0.0239761	0.0114511	2.2653	1	21	LINC00515	26955082	26955638	-	antisense
ENSG00000257194.2	-0.0832468	0.0367555	0.0240021	0.0114469	-2.26488	1	12	RP11-567C2.1	90501516	90506556	+	lincRNA
ENSG00000167604.9	0.0731389	0.0322976	0.024024	0.0114434	2.26453	1	19	NFKBID	36378555	36393205	-	protein_coding
ENSG00000037474.10	-0.0732731	0.0323569	0.0240244	0.0114433	-2.26452	1	5	NSUN2	6599352	6633404	-	protein_coding
ENSG00000237682.2	0.0950658	0.0419978	0.0240823	0.011434	2.26359	1	X	RP3-514P16.1	100792472	100794263	-	pseudogene
ENSG00000180914.6	0.0985931	0.0435628	0.0241039	0.0114305	2.26324	1	3	OXTR	8792094	8811314	-	protein_coding
ENSG00000125733.13	0.0651123	0.0287696	0.0241044	0.0114304	2.26324	1	19	TRIP10	6737936	6751537	+	protein_coding
ENSG00000214541.3	-0.0622033	0.027486	0.0241135	0.011429	-2.26309	1	20	RPS4XP3	55176757	55177169	+	pseudogene
ENSG00000102996.4	-0.0341868	0.0151099	0.0241473	0.0114235	-2.26254	1	16	MMP15	58059470	58080805	+	protein_coding
ENSG00000184414.2	-0.0804573	0.0355966	0.0242904	0.0114007	-2.26025	1	7	RP11-44M6.3	100167754	100168759	+	pseudogene
ENSG00000121073.9	0.0554975	0.0245548	0.024297	0.0113996	2.26015	1	17	SLC35B1	47778305	47786376	-	protein_coding
ENSG00000214425.2	-0.100561	0.0445012	0.0243229	0.0113955	-2.25973	1	17	LRRC37A4P	43578685	43627701	-	pseudogene
ENSG00000131187.5	0.0631254	0.0279423	0.0243601	0.0113896	2.25914	1	5	F12	176829141	176836577	-	protein_coding
ENSG00000259690.1	0.0761545	0.0337134	0.0243763	0.011387	2.25888	1	15	CTD-3118D7.1	29665806	29669160	-	sense_intronic
ENSG00000254302.1	0.0954596	0.0422731	0.0244212	0.0113799	2.25816	1	8	RP11-431M3.1	34032404	34042413	+	lincRNA
ENSG00000183604.10	0.0952173	0.0421722	0.0244427	0.0113764	2.25782	1	16	RP11-347C12.2	30234230	30346695	-	pseudogene
ENSG00000150712.6	-0.08493	0.0376346	0.0245135	0.0113653	-2.2567	1	5	MTMR12	32227100	32313115	-	protein_coding
ENSG00000232686.1	0.0985379	0.0436723	0.0245384	0.0113613	2.2563	1	1	ARID4B-IT1	235333435	235334206	-	sense_intronic
ENSG00000039560.9	0.0788355	0.0349434	0.024552	0.0113592	2.25609	1	5	RAI14	34656342	34832732	+	protein_coding
ENSG00000204361.7	-0.0681905	0.0302302	0.0245758	0.0113554	-2.25571	1	11	NXPE2	114549108	114579362	+	protein_coding
ENSG00000141433.8	-0.0939889	0.041695	0.0246713	0.0113404	-2.2542	1	18	ADCYAP1	904944	912173	+	protein_coding
ENSG00000141753.5	0.0618271	0.0274304	0.0246863	0.0113381	2.25397	1	17	IGFBP4	38599702	38613983	+	protein_coding
ENSG00000183520.7	0.0625403	0.0277476	0.0246905	0.0113374	2.2539	1	1	UTP11L	38474930	38490496	+	protein_coding
ENSG00000232806.1	-0.0842642	0.0374008	0.0247473	0.0113285	-2.253	1	21	AP001610.9	42931052	42934885	-	lincRNA
ENSG00000135931.13	0.0715392	0.031753	0.0247482	0.0113284	2.25299	1	2	ARMC9	232063260	232239548	+	protein_coding
ENSG00000251201.4	-0.0969731	0.0430773	0.0248659	0.01131	-2.25114	1	5	TMED7-TICAM2	114914339	114961858	-	protein_coding
ENSG00000125780.11	-0.0781258	0.0347118	0.0248941	0.0113056	-2.2507	1	20	TGM3	2276647	2321724	+	protein_coding
ENSG00000114631.10	-0.0710198	0.0315834	0.0250258	0.0112852	-2.24864	1	3	PODXL2	127348024	127391652	+	protein_coding
ENSG00000160190.9	-0.0631722	0.0281086	0.0251038	0.0112732	-2.24743	1	21	SLC37A1	43916118	44001550	+	protein_coding
ENSG00000134545.9	-0.0974464	0.0433766	0.0251625	0.0112641	-2.24652	1	12	KLRC1	10594863	10607284	-	protein_coding
ENSG00000137055.10	-0.0569042	0.0253312	0.0251697	0.011263	-2.24641	1	9	PLAA	26904081	26947461	-	protein_coding
ENSG00000179766.13	-0.0963925	0.0429233	0.025216	0.0112559	-2.24569	1	9	ATP8B5P	35406752	35483026	+	pseudogene
ENSG00000150995.13	-0.043199	0.0192368	0.0252188	0.0112555	-2.24565	1	3	ITPR1	4535032	4889524	+	protein_coding
ENSG00000159885.9	0.0895494	0.0398999	0.0253026	0.0112426	2.24435	1	19	ZNF222	44529494	44537265	+	protein_coding
ENSG00000182093.10	0.0844445	0.0376326	0.025331	0.0112383	2.24392	1	21	WRB	40752170	40800454	+	protein_coding
ENSG00000123562.12	0.0409643	0.018261	0.0253732	0.0112319	2.24327	1	X	MORF4L2	102930424	102943086	-	protein_coding
ENSG00000105993.10	0.0875748	0.0390391	0.0253735	0.0112318	2.24326	1	7	DNAJB6	157128075	157210133	+	protein_coding
ENSG00000004455.12	0.0551784	0.024599	0.0253828	0.0112304	2.24312	1	1	AK2	33473585	33546597	-	protein_coding
ENSG00000185829.11	0.0939322	0.0419124	0.0255107	0.011211	2.24115	1	17	ARL17A	44594068	44657088	-	protein_coding
ENSG00000058404.15	0.0946709	0.0422479	0.0255311	0.0112079	2.24084	1	7	CAMK2B	44256749	44374176	-	protein_coding
ENSG00000124875.5	0.0807854	0.0360642	0.0255831	0.0112	2.24005	1	4	CXCL6	74702214	74714781	+	protein_coding
ENSG00000014138.4	0.0572484	0.0255574	0.0255865	0.0111995	2.23999	1	11	POLA2	65029233	65073060	+	protein_coding
ENSG00000272540.1	-0.0958478	0.0428043	0.0256377	0.0111918	-2.23921	1	6	XXbac-BPG252P9.9	30690882	30691654	-	antisense
ENSG00000105701.11	-0.0281503	0.0125726	0.0256504	0.0111899	-2.23902	1	19	FKBP8	18642561	18654887	-	protein_coding
ENSG00000211896.2	-0.082364	0.0368525	0.0259175	0.0111498	-2.23496	1	14	IGHG1	106202680	106209408	-	IG_C_gene
ENSG00000105229.2	0.038508	0.0172517	0.0261055	0.0111219	2.23213	1	19	PIAS4	4007644	4039384	+	protein_coding
ENSG00000140285.5	0.0800054	0.0358501	0.0261365	0.0111173	2.23167	1	15	FGF7	49715293	49780972	+	protein_coding
ENSG00000140688.12	-0.0545708	0.0244656	0.0262137	0.0111059	-2.23051	1	16	C16orf58	31500792	31520630	-	protein_coding
ENSG00000069188.12	-0.0762734	0.0342045	0.0262528	0.0111002	-2.22992	1	17	SDK2	71330523	71640228	-	protein_coding
ENSG00000251634.2	-0.0937589	0.0420503	0.026269	0.0110978	-2.22968	1	5	RP11-1280N14.3	70398725	70424580	-	pseudogene
ENSG00000124795.10	0.0377495	0.0169309	0.026273	0.0110972	2.22962	1	6	DEK	18224099	18265054	-	protein_coding
ENSG00000168936.6	-0.0452275	0.0203025	0.026403	0.0110781	-2.22769	1	4	TMEM129	1717679	1723085	-	protein_coding
ENSG00000240853.2	-0.0894345	0.040164	0.0264672	0.0110687	-2.22673	1	9	RN7SL328P	134600556	134600854	-	misc_RNA
ENSG00000233137.2	-0.0463933	0.0208354	0.0264725	0.011068	-2.22665	1	9	RP11-220I1.1	37079893	37090398	+	lincRNA
ENSG00000147162.9	-0.0607758	0.0273028	0.0265171	0.0110615	-2.22599	1	X	OGT	70752933	70795747	+	protein_coding
ENSG00000235897.1	-0.0943432	0.0423839	0.0265218	0.0110608	-2.22592	1	3	TM4SF19-AS1	196045201	196052441	+	antisense
ENSG00000273363.1	-0.0981828	0.0441282	0.0265879	0.0110512	-2.22494	1	10	RP11-285G1.14	45454365	45454906	-	sense_intronic
ENSG00000120784.11	0.0748059	0.0336315	0.0266327	0.0110447	2.22428	1	19	ZFP30	38104650	38183238	-	protein_coding
ENSG00000243749.1	0.0707952	0.0318383	0.02668	0.0110378	2.22359	1	1	ZMYM6NB	35447136	35450954	-	protein_coding
ENSG00000182578.9	-0.071089	0.0319794	0.0267221	0.0110317	-2.22296	1	5	CSF1R	149432854	149492935	-	protein_coding
ENSG00000258738.1	0.0800862	0.0360291	0.026732	0.0110303	2.22282	1	14	RP11-73E17.2	35343549	35345665	+	antisense
ENSG00000187116.9	0.0899212	0.0404611	0.0267597	0.0110263	2.22241	1	19	LILRA5	54818353	54824409	-	protein_coding
ENSG00000087842.6	-0.0722166	0.0325244	0.026898	0.0110064	-2.22038	1	X	PIR	15402921	15511687	-	protein_coding
ENSG00000213918.6	0.0528221	0.0237904	0.026903	0.0110057	2.22031	1	16	DNASE1	3661729	3730144	+	protein_coding
ENSG00000134748.12	0.0664936	0.0299565	0.0269465	0.0109995	2.21967	1	1	PRPF38A	52870236	52886511	+	protein_coding
ENSG00000258727.1	-0.0791016	0.0356376	0.0269511	0.0109988	-2.21961	1	14	RP11-66N24.3	24030306	24037282	+	antisense
ENSG00000243279.2	-0.0812976	0.0366303	0.0269646	0.0109969	-2.21941	1	X	PRAF2	48928813	48931730	-	protein_coding
ENSG00000245975.2	-0.0976052	0.0440235	0.0271222	0.0109744	-2.21711	1	15	RP11-30K9.6	59060271	59063173	-	lincRNA
ENSG00000101825.7	-0.0600297	0.0270801	0.0271474	0.0109708	-2.21675	1	X	MXRA5	3226606	3264682	-	protein_coding
ENSG00000145730.16	0.0579079	0.0261251	0.0271606	0.0109689	2.21656	1	5	PAM	102089685	102366809	+	protein_coding
ENSG00000129204.12	0.100306	0.0452564	0.027171	0.0109674	2.21641	1	17	USP6	5019733	5078329	+	protein_coding
ENSG00000138674.12	-0.0568973	0.0256716	0.0271746	0.0109669	-2.21635	1	4	SEC31A	83739814	83822319	-	protein_coding
ENSG00000130023.11	-0.0874235	0.0394479	0.0271868	0.0109652	-2.21618	1	6	ERMARD	170151718	170181680	+	protein_coding
ENSG00000172465.9	0.068174	0.0307634	0.0271937	0.0109642	2.21608	1	X	TCEAL1	102883632	102885881	+	protein_coding
ENSG00000259370.1	0.0974819	0.0439966	0.0272219	0.0109602	2.21567	1	15	RP11-1069G10.1	63124323	63176233	-	antisense
ENSG00000164172.14	0.0565061	0.0255226	0.0273399	0.0109435	2.21396	1	5	MOCS2	52391509	52405893	-	protein_coding
ENSG00000229372.1	-0.093463	0.0422232	0.0273688	0.0109395	-2.21355	1	1	SZT2-AS1	43913447	43914315	-	antisense
ENSG00000211721.2	-0.0843664	0.0381243	0.0274117	0.0109334	-2.21293	1	7	TRBV6-5	142180515	142181016	-	TR_V_gene
ENSG00000058272.11	-0.0585478	0.0264716	0.0274953	0.0109217	-2.21173	1	12	PPP1R12A	80167343	80329240	-	protein_coding
ENSG00000125835.13	-0.0434059	0.019636	0.0275787	0.01091	-2.21053	1	20	SNRPB	2442280	2451499	-	protein_coding
ENSG00000125775.10	-0.0601976	0.0272361	0.0276006	0.0109069	-2.21022	1	20	SDCBP2	1290619	1309883	-	protein_coding
ENSG00000184232.4	0.0557043	0.0252031	0.0276007	0.0109069	2.21022	1	11	OAF	120081475	120101041	+	protein_coding
ENSG00000160124.5	0.0576366	0.0260808	0.0276207	0.0109041	2.20993	1	3	CCDC58	122078438	122102078	-	protein_coding
ENSG00000165934.8	0.0454378	0.0205678	0.0276737	0.0108967	2.20917	1	14	CPSF2	92588281	92630755	+	protein_coding
ENSG00000150403.13	-0.0509647	0.0230699	0.0276757	0.0108965	-2.20914	1	13	TMCO3	114145310	114204542	+	protein_coding
ENSG00000156170.8	0.0877706	0.0397431	0.0277244	0.0108897	2.20845	1	8	NDUFAF6	95907995	96128683	+	protein_coding
ENSG00000253320.1	-0.0917499	0.0415473	0.0277329	0.0108885	-2.20833	1	8	KB-1507C5.2	103876528	103990104	+	protein_coding
ENSG00000257218.1	0.0850175	0.0385018	0.0277459	0.0108867	2.20814	1	12	GATC	120884241	120899389	+	protein_coding
ENSG00000126214.16	0.0626114	0.028358	0.0277636	0.0108842	2.20789	1	14	KLC1	104028233	104167888	+	protein_coding
ENSG00000261729.1	-0.0658774	0.029868	0.0279235	0.0108621	-2.20562	1	1	GS1-204I12.4	185624134	185626300	+	lincRNA
ENSG00000267056.2	0.0961699	0.0436179	0.0279796	0.0108544	2.20483	1	19	AC005336.4	16021392	16022634	-	pseudogene
ENSG00000089486.12	-0.0722907	0.0327985	0.0280319	0.0108472	-2.20409	1	16	CDIP1	4560676	4588829	-	protein_coding
ENSG00000175920.11	-0.0844274	0.0383206	0.0280959	0.0108384	-2.20318	1	4	DOK7	3465033	3503200	+	protein_coding
ENSG00000029993.10	-0.0435814	0.019798	0.0282291	0.0108202	-2.20131	1	X	HMGB3	150148982	150159248	+	protein_coding
ENSG00000198746.8	0.0677749	0.0307885	0.0282295	0.0108201	2.2013	1	1	GPATCH3	27216979	27226957	-	protein_coding
ENSG00000161653.6	0.0822605	0.0373797	0.0282742	0.010814	2.20068	1	17	NAGS	42081914	42086431	+	protein_coding
ENSG00000261229.1	0.0951951	0.0432605	0.0282861	0.0108124	2.20051	1	15	RP11-38G5.4	80135889	80136646	-	lincRNA
ENSG00000047410.9	-0.0493012	0.0224084	0.0283142	0.0108086	-2.20012	1	1	TPR	186280784	186344825	-	protein_coding
ENSG00000177380.9	0.053619	0.0243909	0.0284432	0.0107911	2.19831	1	19	PPFIA3	49622646	49654283	+	protein_coding
ENSG00000230490.2	0.0903315	0.0410922	0.0284467	0.0107906	2.19827	1	13	RP11-141M1.3	33929343	34250905	-	lincRNA
ENSG00000170142.7	0.0634244	0.0288546	0.0284608	0.0107887	2.19807	1	3	UBE2E1	23847394	23932807	+	protein_coding
ENSG00000130962.13	0.0653986	0.0297636	0.0285186	0.0107809	2.19726	1	X	PRRG1	37208528	37316548	+	protein_coding
ENSG00000180861.5	-0.0851569	0.0387768	0.0286041	0.0107693	-2.19608	1	12	C12orf36	13524023	13540101	-	protein_coding
ENSG00000129315.5	-0.0493093	0.0224546	0.0286133	0.0107681	-2.19595	1	12	CCNT1	49082247	49110681	-	protein_coding
ENSG00000085449.10	0.058063	0.0264413	0.0286155	0.0107678	2.19592	1	2	WDFY1	224720433	224810104	-	protein_coding
ENSG00000154144.8	0.0665304	0.0303182	0.0287247	0.0107531	2.19441	1	11	TBRG1	124492732	124505287	+	protein_coding
ENSG00000140526.12	-0.0597483	0.0272443	0.0288224	0.0107401	-2.19306	1	15	ABHD2	89630690	89745591	+	protein_coding
ENSG00000143036.12	0.0722957	0.0329667	0.0288273	0.0107394	2.19299	1	1	SLC44A3	95285898	95360802	+	protein_coding
ENSG00000150787.3	-0.0669716	0.0305411	0.0288387	0.0107379	-2.19283	1	11	PTS	112097088	112140678	+	protein_coding
ENSG00000188643.6	-0.0519436	0.0236891	0.0288469	0.0107368	-2.19272	1	1	S100A16	153579362	153585621	-	protein_coding
ENSG00000224167.1	0.0952816	0.0434686	0.028902	0.0107295	2.19196	1	1	RP3-522D1.1	113392650	113420493	+	lincRNA
ENSG00000049192.10	-0.0822494	0.037526	0.028914	0.0107278	-2.1918	1	5	ADAMTS6	64444563	64777747	-	protein_coding
ENSG00000107954.6	-0.049082	0.0223938	0.0289166	0.0107275	-2.19176	1	10	NEURL	105253736	105352309	+	protein_coding
ENSG00000230897.1	-0.0895585	0.0408627	0.0289215	0.0107268	-2.19169	1	17	RPS18P12	14608393	14608851	-	pseudogene
ENSG00000262585.1	0.0928796	0.0423809	0.0289326	0.0107254	2.19154	1	17	RP11-353N14.5	77889051	77900524	-	lincRNA
ENSG00000171004.13	-0.0738009	0.033681	0.0289595	0.0107218	-2.19117	1	X	HS6ST2	131760044	132095423	-	protein_coding
ENSG00000171903.12	0.0974303	0.04447	0.0289778	0.0107194	2.19092	1	19	CYP4F11	16023177	16045677	-	protein_coding
ENSG00000263503.1	0.0830835	0.0379389	0.0290502	0.0107098	2.18993	1	17	RP11-707O23.5	43678235	43679706	-	pseudogene
ENSG00000212195.1	-0.0871338	0.0397907	0.0290591	0.0107086	-2.18981	1	17	U3	56709003	56709197	-	snoRNA
ENSG00000224769.1	0.0920654	0.0420466	0.0290737	0.0107066	2.18961	1	3	AC069213.1	195341818	195347104	+	pseudogene
ENSG00000261208.1	-0.0757153	0.0345827	0.0290889	0.0107046	-2.1894	1	14	RP11-452D12.1	52753515	52755986	+	pseudogene
ENSG00000149485.12	0.0812995	0.0371366	0.0291031	0.0107028	2.1892	1	11	FADS1	61567099	61596790	-	protein_coding
ENSG00000261625.1	-0.0909255	0.0415904	0.0293225	0.0106739	-2.18621	1	11	RP11-554A11.4	68768233	68769516	-	sense_overlapping
ENSG00000062598.13	0.0658988	0.0301611	0.0294198	0.0106611	2.18489	1	20	ELMO2	44994688	45061704	-	protein_coding
ENSG00000258484.3	0.092662	0.0424197	0.0294557	0.0106564	2.18441	1	15	SPESP1	69110560	69239150	+	protein_coding
ENSG00000164308.12	0.093331	0.0427384	0.0295029	0.0106503	2.18377	1	5	ERAP2	96211643	96255420	+	protein_coding
ENSG00000115827.9	-0.0617654	0.0282995	0.0295924	0.0106386	-2.18256	1	2	DCAF17	172290727	172341562	+	protein_coding
ENSG00000131584.14	0.0390254	0.0178842	0.0296261	0.0106342	2.18211	1	1	ACAP3	1227756	1244989	-	protein_coding
ENSG00000132958.13	-0.0851428	0.0390246	0.0296511	0.010631	-2.18177	1	13	TPTE2	19997017	20110903	-	protein_coding
ENSG00000133065.6	0.0639511	0.0293302	0.0297548	0.0106176	2.18038	1	1	SLC41A1	205758221	205782876	-	protein_coding
ENSG00000164972.8	-0.0870454	0.0399341	0.0298037	0.0106113	-2.17973	1	9	C9orf24	34379017	34397830	-	protein_coding
ENSG00000012779.6	-0.06989	0.0320777	0.0298748	0.0106021	-2.17877	1	10	ALOX5	45869661	45941561	+	protein_coding
ENSG00000152904.7	0.0682754	0.0313436	0.029911	0.0105974	2.17829	1	1	GGPS1	235490665	235507847	+	protein_coding
ENSG00000136153.15	-0.0558156	0.0256258	0.0299247	0.0105957	-2.17811	1	13	LMO7	76194570	76434004	+	protein_coding
ENSG00000256040.1	0.0862878	0.0396208	0.0299448	0.0105931	2.17784	1	9	PAPPA-AS1	119160439	119162885	-	protein_coding
ENSG00000197566.5	-0.0799605	0.0367515	0.0301052	0.0105726	-2.17571	1	17	ZNF624	16524051	16557170	-	protein_coding
ENSG00000028116.12	-0.0752255	0.0345762	0.0301101	0.0105719	-2.17564	1	2	VRK2	58134786	58387055	+	protein_coding
ENSG00000184113.8	0.062143	0.0285654	0.0301231	0.0105703	2.17547	1	22	CLDN5	19510547	19515068	-	protein_coding
ENSG00000257790.1	-0.0912376	0.0419472	0.0301539	0.0105663	-2.17506	1	12	RP11-1136G11.6	53547056	53548268	+	pseudogene
ENSG00000164877.14	0.0380907	0.0175143	0.0301714	0.0105641	2.17483	1	7	MICALL2	1468101	1499138	-	protein_coding
ENSG00000136897.6	0.0500939	0.0230359	0.0301887	0.0105619	2.1746	1	9	MRPL50	104149915	104160896	-	protein_coding
ENSG00000163161.8	-0.0643813	0.0296141	0.0302332	0.0105563	-2.17401	1	2	ERCC3	128014866	128051752	-	protein_coding
ENSG00000038295.3	0.0879484	0.0404581	0.030248	0.0105544	2.17381	1	4	TLL1	166794410	167025047	+	protein_coding
ENSG00000240240.4	0.0783962	0.0360667	0.0302605	0.0105528	2.17365	1	9	RP11-146D12.2	42409989	42474239	+	protein_coding
ENSG00000179774.7	0.08917	0.0410275	0.0302778	0.0105506	2.17342	1	10	ATOH7	69990386	69991871	-	protein_coding
ENSG00000162972.6	0.0513014	0.0236084	0.0303085	0.0105467	2.17301	1	2	C2orf47	200820040	200873263	+	protein_coding
ENSG00000091409.10	-0.0663614	0.0305641	0.0304445	0.0105295	-2.17122	1	2	ITGA6	173292082	173371181	+	protein_coding
ENSG00000196123.8	0.0539639	0.0248681	0.0305374	0.0105178	2.17	1	16	KIAA0895L	67209505	67217943	-	protein_coding
ENSG00000163138.14	0.0747293	0.0344385	0.0305427	0.0105171	2.16993	1	4	PACRGL	20697905	20754530	+	protein_coding
ENSG00000172830.8	-0.0496287	0.022873	0.0305566	0.0105154	-2.16975	1	11	SSH3	67070919	67080078	+	protein_coding
ENSG00000185339.4	0.0540457	0.0249141	0.0305926	0.0105109	2.16928	1	22	TCN2	31002825	31023265	+	protein_coding
ENSG00000132837.10	-0.0930329	0.0428913	0.0306112	0.0105085	-2.16904	1	5	DMGDH	78293438	78531861	-	protein_coding
ENSG00000188389.6	-0.0661787	0.030521	0.0306673	0.0105015	-2.1683	1	2	PDCD1	242792033	242801060	-	protein_coding
ENSG00000239345.2	0.0631578	0.0291297	0.0306785	0.0105001	2.16816	1	X	HNRNPA1P26	100110277	100111368	-	pseudogene
ENSG00000119599.12	-0.0817914	0.0377337	0.0307216	0.0104947	-2.16759	1	14	DCAF4	73393040	73426411	+	protein_coding
ENSG00000172058.11	0.0959756	0.0442897	0.0307675	0.010489	2.16699	1	5	SERF1A	70196492	70214357	+	protein_coding
ENSG00000134198.5	0.0722505	0.0333457	0.0307889	0.0104863	2.16672	1	1	TSPAN2	115590632	115632121	-	protein_coding
ENSG00000140854.8	-0.0378315	0.0174605	0.0307907	0.0104861	-2.16669	1	16	KATNB1	57769642	57791162	+	protein_coding
ENSG00000273454.1	-0.0881925	0.0407147	0.0308353	0.0104805	-2.16611	1	3	RP11-797D24.3	122996200	122996751	+	lincRNA
ENSG00000135047.10	0.0714007	0.032986	0.0309539	0.0104658	2.16457	1	9	CTSL	90340434	90346308	+	protein_coding
ENSG00000179044.11	0.0742271	0.0342942	0.0309655	0.0104643	2.16442	1	16	EXOC3L1	67218269	67224107	-	protein_coding
ENSG00000100890.11	-0.0708174	0.032732	0.0310326	0.010456	-2.16355	1	14	KIAA0391	35591052	35743271	+	protein_coding
ENSG00000239830.1	0.0787647	0.0364188	0.0310949	0.0104483	2.16275	1	19	RPS4XP22	9793970	9794749	-	pseudogene
ENSG00000107829.9	-0.0532145	0.0246177	0.031181	0.0104377	-2.16164	1	10	FBXW4	103370423	103455052	-	protein_coding
ENSG00000125820.5	0.0823821	0.0381198	0.0312201	0.0104329	2.16114	1	20	NKX2-2	21491648	21494664	-	protein_coding
ENSG00000255902.1	0.0813576	0.0376531	0.0312528	0.0104289	2.16071	1	21	AP001062.1	45751119	45751543	+	pseudogene
ENSG00000172244.4	0.071081	0.0328991	0.0312638	0.0104275	2.16057	1	5	C5orf34	43486803	43515247	-	protein_coding
ENSG00000127507.13	-0.0793104	0.0367196	0.0313169	0.010421	-2.15989	1	19	EMR2	14843205	14889353	-	protein_coding
ENSG00000226310.1	0.0838138	0.038817	0.0313706	0.0104144	2.1592	1	X	RP3-323P24.3	57148095	57153676	+	antisense
ENSG00000257743.4	-0.0753354	0.0349001	0.0314177	0.0104087	-2.1586	1	7	RP11-1220K2.2	141811549	141922124	+	protein_coding
ENSG00000105146.8	-0.0949317	0.0439972	0.0314898	0.0103999	-2.15768	1	19	AURKC	57742377	57746916	+	protein_coding
ENSG00000188263.6	-0.0716189	0.0331985	0.0315197	0.0103963	-2.1573	1	22	IL17REL	50432942	50451088	-	protein_coding
ENSG00000105501.7	-0.0889489	0.0412331	0.0315253	0.0103956	-2.15722	1	19	SIGLEC5	52114781	52150151	-	protein_coding
ENSG00000254395.1	-0.0543018	0.0251825	0.0315958	0.010387	-2.15633	1	14	IGHV4-55	107062111	107062561	-	IG_V_pseudogene
ENSG00000142327.7	-0.0320937	0.0148888	0.0316552	0.0103798	-2.15557	1	2	RNPEPL1	241505221	241520789	+	protein_coding
ENSG00000110344.5	-0.0472551	0.0219251	0.0316767	0.0103772	-2.1553	1	11	UBE4A	118230300	118269926	+	protein_coding
ENSG00000183092.11	0.0882091	0.0409336	0.0317057	0.0103737	2.15493	1	14	BEGAIN	101003486	101053750	-	protein_coding
ENSG00000254988.1	-0.0863678	0.0400808	0.0317126	0.0103728	-2.15484	1	11	CTD-2547H18.1	76666461	76689663	-	antisense
ENSG00000183662.6	0.0961526	0.0446284	0.0317381	0.0103698	2.15452	1	3	FAM19A1	68053359	68594776	+	protein_coding
ENSG00000176124.7	-0.0906293	0.042075	0.0317793	0.0103648	-2.15399	1	13	DLEU1	50656307	51297372	+	protein_coding
ENSG00000229848.1	-0.0875628	0.040659	0.0318112	0.0103609	-2.15359	1	17	RP13-766D20.2	79481073	79494802	+	antisense
ENSG00000178460.13	-0.0823471	0.0382428	0.0318367	0.0103579	-2.15327	1	8	MCMDC2	67782984	67834283	+	protein_coding
ENSG00000008226.15	-0.0816944	0.0379516	0.0318901	0.0103514	-2.15259	1	3	DLEC1	38080696	38165516	+	protein_coding
ENSG00000141086.13	-0.0897888	0.0417177	0.0319135	0.0103486	-2.1523	1	16	CTRL	67961543	67966317	-	protein_coding
ENSG00000183067.5	-0.0727695	0.0338172	0.0319491	0.0103444	-2.15185	1	21	IGSF5	41117334	41174023	+	protein_coding
ENSG00000225421.1	-0.0710499	0.0330332	0.0320274	0.010335	-2.15086	1	2	AC019330.1	199417919	199637080	-	lincRNA
ENSG00000266241.1	-0.0748349	0.0347934	0.0320293	0.0103348	-2.15084	1	17	MIR5047	62497332	62497431	-	miRNA
ENSG00000188916.4	-0.0919243	0.0427391	0.0320305	0.0103346	-2.15082	1	10	FAM196A	128933694	128994422	-	protein_coding
ENSG00000269923.1	-0.0920187	0.042785	0.0320382	0.0103337	-2.15073	1	12	RP11-214K3.24	124570308	124573142	+	lincRNA
ENSG00000115307.12	0.0545868	0.0253827	0.0320519	0.010332	2.15055	1	2	AUP1	74753772	74757066	-	protein_coding
ENSG00000149257.9	0.0660392	0.0307119	0.0320738	0.0103294	2.15028	1	11	SERPINH1	75273101	75283828	+	protein_coding
ENSG00000064313.7	-0.058737	0.0273314	0.0321702	0.0103179	-2.14907	1	8	TAF2	120743015	120845103	-	protein_coding
ENSG00000101460.8	-0.049159	0.0228778	0.0321949	0.010315	-2.14876	1	20	MAP1LC3A	33134658	33148149	+	protein_coding
ENSG00000166529.10	0.0774795	0.0360618	0.0322137	0.0103127	2.14852	1	7	ZSCAN21	99647390	99662661	+	protein_coding
ENSG00000259326.1	-0.0849799	0.0396063	0.0324466	0.0102851	-2.14561	1	15	RP11-102L12.2	38795054	38797182	+	antisense
ENSG00000229525.1	-0.0951559	0.0443574	0.0324793	0.0102813	-2.14521	1	2	AC053503.4	220253218	220268355	+	antisense
ENSG00000221571.2	-0.0914641	0.0426512	0.0325389	0.0102742	-2.14447	1	1	RNU6ATAC35P	220998962	220999389	+	lincRNA
ENSG00000112357.8	-0.0781357	0.036446	0.0325864	0.0102687	-2.14388	1	6	PEX7	137143717	137235075	+	protein_coding
ENSG00000167114.8	-0.0428073	0.0199784	0.0326831	0.0102573	-2.14268	1	9	SLC27A4	131102925	131123749	+	protein_coding
ENSG00000254635.1	0.0810228	0.0378227	0.0327242	0.0102525	2.14217	1	10	WAC-AS1	28811581	28821672	-	antisense
ENSG00000137409.14	-0.0390222	0.0182209	0.0327685	0.0102473	-2.14163	1	6	MTCH1	36935917	36954074	-	protein_coding
ENSG00000132498.7	0.0764784	0.0357177	0.032804	0.0102432	2.14119	1	9	ANKRD20A3	43064966	43133544	-	protein_coding
ENSG00000120306.5	-0.0559985	0.0261593	0.0328459	0.0102383	-2.14067	1	5	CYSTM1	139554227	139661637	+	protein_coding
ENSG00000100281.9	0.0689318	0.0322113	0.0329015	0.0102318	2.13999	1	22	HMGXB4	35653445	35691800	+	protein_coding
ENSG00000220563.1	0.0945474	0.0441918	0.0329429	0.010227	2.13948	1	6	PKMP3	86369610	86370324	-	pseudogene
ENSG00000273203.1	-0.085871	0.0401374	0.0329471	0.0102265	-2.13943	1	22	AC006946.16	17548711	17551565	+	lincRNA
ENSG00000185513.10	0.0609673	0.0284982	0.0329543	0.0102257	2.13934	1	20	L3MBTL1	42136320	42179590	+	protein_coding
ENSG00000197943.5	-0.0648333	0.0303129	0.0329979	0.0102206	-2.1388	1	16	PLCG2	81772702	81991899	+	protein_coding
ENSG00000163155.7	0.0820933	0.0383975	0.0330645	0.0102129	2.13799	1	1	LYSMD1	151132224	151138424	-	protein_coding
ENSG00000237975.2	-0.0940562	0.0440112	0.0331372	0.0102045	-2.1371	1	1	FLG-AS1	152140601	152339163	+	antisense
ENSG00000126267.4	0.0403388	0.0188762	0.0331438	0.0102037	2.13702	1	19	COX6B1	36139125	36149763	+	protein_coding
ENSG00000114491.9	0.0613777	0.0287428	0.0332755	0.0101885	2.13541	1	3	UMPS	124449213	124464040	+	protein_coding
ENSG00000000003.10	0.0575469	0.0269537	0.0333071	0.0101849	2.13502	1	X	TSPAN6	99883667	99894988	-	protein_coding
ENSG00000263968.1	0.079859	0.0374074	0.0333216	0.0101832	2.13485	1	16	RN7SL381P	85692984	85693279	+	misc_RNA
ENSG00000179431.5	0.0877894	0.0411289	0.0333507	0.0101799	2.13449	1	11	FJX1	35639735	35642419	+	protein_coding
ENSG00000163746.7	-0.0859275	0.0402834	0.0334675	0.0101665	-2.13308	1	3	PLSCR2	146109208	146213778	-	protein_coding
ENSG00000115657.8	-0.0590645	0.0276947	0.0334982	0.010163	-2.1327	1	2	ABCB6	220074490	220083712	-	protein_coding
ENSG00000105856.9	0.0456841	0.0214221	0.0335089	0.0101618	2.13257	1	7	HBP1	106809406	106842974	+	protein_coding
ENSG00000251013.1	-0.0929744	0.0436438	0.0336973	0.0101403	-2.1303	1	8	GAPDHP62	101562952	101563941	-	pseudogene
ENSG00000259261.2	-0.0679492	0.0319012	0.0337233	0.0101374	-2.12999	1	15	IGHV4OR15-8	22472918	22473353	-	IG_V_gene
ENSG00000106952.3	-0.0681618	0.0320045	0.033742	0.0101352	-2.12976	1	9	TNFSF8	117656003	117692697	-	protein_coding
ENSG00000150433.5	-0.0791453	0.0371692	0.0337782	0.0101311	-2.12933	1	11	TMEM218	124966398	124981659	-	protein_coding
ENSG00000134758.9	0.0436022	0.0204836	0.0338353	0.0101247	2.12864	1	18	RNF138	29671818	29711524	+	protein_coding
ENSG00000160471.8	-0.0698576	0.0328251	0.0338738	0.0101203	-2.12818	1	19	COX6B2	55860674	55866182	-	protein_coding
ENSG00000164975.11	0.063883	0.0300219	0.0338985	0.0101175	2.12788	1	9	SNAPC3	15422702	15465951	+	protein_coding
ENSG00000225217.1	-0.0896218	0.0421363	0.0339762	0.0101088	-2.12695	1	1	HSPA7	161576081	161578007	+	pseudogene
ENSG00000171960.6	0.0539547	0.0253892	0.0341309	0.0100914	2.1251	1	1	PPIH	43124096	43142429	+	protein_coding
ENSG00000126903.11	-0.05719	0.0269278	0.0342385	0.0100794	-2.12382	1	X	SLC10A3	153715645	153719016	-	protein_coding
ENSG00000214485.5	0.0381151	0.0179571	0.0343441	0.0100676	2.12257	1	5	CTB-13H5.1	149473860	149474619	+	pseudogene
ENSG00000141428.12	0.0758815	0.0357939	0.0345652	0.0100431	2.11996	1	18	C18orf21	33552046	33559241	+	protein_coding
ENSG00000160194.13	0.0878107	0.0414258	0.0345861	0.0100407	2.11971	1	21	NDUFV3	44299754	44333414	+	protein_coding
ENSG00000183148.5	0.0829543	0.0391368	0.0345952	0.0100397	2.1196	1	9	ANKRD20A2	42368303	42411410	+	protein_coding
ENSG00000188322.4	0.0814332	0.0384254	0.0346247	0.0100365	2.11925	1	16	SBK1	28303840	28335170	+	protein_coding
ENSG00000137806.4	-0.0765879	0.0361549	0.0347037	0.0100278	-2.11833	1	15	NDUFAF1	41679551	41694717	-	protein_coding
ENSG00000241975.1	-0.0857081	0.0404736	0.034763	0.0100212	-2.11763	1	1	TCEB1P19	89294785	89295102	+	pseudogene
ENSG00000228444.2	-0.0913256	0.043138	0.0348117	0.0100159	-2.11706	1	13	RP11-173B14.4	76205407	76206271	+	sense_intronic
ENSG00000158321.11	0.0374166	0.0176755	0.034828	0.0100141	2.11687	1	7	AUTS2	69063905	70258054	+	protein_coding
ENSG00000229089.2	0.084416	0.0399349	0.0350875	0.00998575	2.11384	1	2	ANKRD20A8P	95476791	95523027	-	pseudogene
ENSG00000120802.9	0.0414495	0.0196149	0.0351455	0.00997945	2.11316	1	12	TMPO	98909290	98944157	+	protein_coding
ENSG00000118922.12	-0.053977	0.025553	0.0352154	0.00997185	-2.11235	1	13	KLF12	74260226	74708394	-	protein_coding
ENSG00000140939.10	0.0663131	0.0314011	0.0352621	0.00996679	2.11181	1	16	NOL3	67204057	67209643	+	protein_coding
ENSG00000181019.8	-0.0653163	0.0309389	0.0353199	0.00996054	-2.11114	1	16	NQO1	69740899	69760854	-	protein_coding
ENSG00000148341.13	-0.0517415	0.0245146	0.0353632	0.00995586	-2.11064	1	9	SH3GLB2	131769315	131790582	-	protein_coding
ENSG00000268172.1	0.0701527	0.033243	0.0353927	0.00995267	2.1103	1	1	AL590452.1	144989309	144991365	+	protein_coding
ENSG00000183908.5	-0.0763838	0.0362105	0.0354671	0.00994465	-2.10944	1	11	LRRC55	56949221	56959191	+	protein_coding
ENSG00000104381.8	-0.0779292	0.03695	0.0355013	0.00994097	-2.10904	1	8	GDAP1	75233365	75401107	+	protein_coding
ENSG00000129667.8	-0.0497376	0.0235866	0.0355291	0.00993799	-2.10873	1	17	RHBDF2	74466973	74497872	-	protein_coding
ENSG00000183935.3	0.0899715	0.0426801	0.0355883	0.00993164	2.10804	1	12	HTR7P1	13152812	13155768	+	pseudogene
ENSG00000179698.9	-0.0711133	0.0337373	0.035605	0.00992985	-2.10785	1	8	KIAA1875	145162629	145173218	+	protein_coding
ENSG00000134318.9	-0.0487288	0.0231238	0.035653	0.0099247	-2.1073	1	2	ROCK2	11319887	11488456	-	protein_coding
ENSG00000206176.5	0.0797084	0.0378394	0.0357237	0.00991714	2.10649	1	22	AC023490.1	20378814	20380440	+	lincRNA
ENSG00000177239.10	-0.0492795	0.0233951	0.0357314	0.00991631	-2.1064	1	9	MAN1B1	139981379	140003635	+	protein_coding
ENSG00000164403.10	0.0545887	0.0259191	0.0357561	0.00991368	2.10612	1	5	SHROOM1	132157833	132166590	-	protein_coding
ENSG00000176386.4	0.0595476	0.0282738	0.0357573	0.00991355	2.1061	1	9	CDC26	116018115	116037869	-	protein_coding
ENSG00000187688.10	0.0513418	0.0243805	0.035779	0.00991123	2.10586	1	17	TRPV2	16318856	16340317	+	protein_coding
ENSG00000130150.7	-0.0621028	0.0294907	0.0357802	0.0099111	-2.10584	1	X	MOSPD2	14891563	14940449	+	protein_coding
ENSG00000134982.12	-0.0418882	0.0198952	0.0358148	0.00990741	-2.10545	1	5	APC	112043195	112181936	+	protein_coding
ENSG00000065491.8	0.0679551	0.0322814	0.0358463	0.00990407	2.10509	1	6	TBC1D22B	37225548	37300746	+	protein_coding
ENSG00000083750.8	0.0710705	0.033776	0.0359266	0.00989552	2.10417	1	X	RRAGB	55744172	55785207	+	protein_coding
ENSG00000258056.1	0.0781065	0.0371205	0.0359298	0.00989518	2.10413	1	12	RP11-644F5.11	56122888	56124467	+	antisense
ENSG00000162595.4	-0.0921792	0.0438207	0.0359805	0.0098898	-2.10355	1	1	DIRAS3	68511645	68517314	-	protein_coding
ENSG00000104129.5	0.0772053	0.0367247	0.0360933	0.00987786	2.10227	1	15	DNAJC17	41060067	41099675	-	protein_coding
ENSG00000167588.8	-0.0811413	0.0386141	0.0361755	0.00986918	-2.10134	1	12	GPD1	50497602	50505102	+	protein_coding
ENSG00000273345.1	-0.0913749	0.0434926	0.0362115	0.00986539	-2.10093	1	5	CTD-2410N18.4	133541305	133706735	-	processed_transcript
ENSG00000068781.16	0.0860458	0.0409726	0.0362864	0.00985751	2.10008	1	2	STON1-GTF2A1L	48757064	49003654	+	protein_coding
ENSG00000198650.6	-0.0610096	0.0290532	0.0363006	0.00985601	-2.09992	1	16	TAT	71599563	71611033	-	protein_coding
ENSG00000160766.10	0.0855143	0.0407267	0.0363195	0.00985403	2.09971	1	1	GBAP1	155183616	155197214	-	pseudogene
ENSG00000235701.1	-0.0890148	0.0423987	0.0363405	0.00985183	-2.09947	1	21	PCBP2P1	40543056	40544032	-	pseudogene
ENSG00000125107.12	-0.0459663	0.0219014	0.0364013	0.00984544	-2.09879	1	16	CNOT1	58553855	58663790	-	protein_coding
ENSG00000032389.8	0.0617684	0.0294312	0.0364053	0.00984503	2.09874	1	2	TSSC1	3192696	3381653	-	protein_coding
ENSG00000223546.2	-0.080277	0.0382567	0.0364374	0.00984167	-2.09838	1	X	LINC00630	102024089	102140334	+	lincRNA
ENSG00000164649.15	-0.0610332	0.029096	0.0365022	0.00983489	-2.09765	1	7	CDCA7L	21940518	21985702	-	protein_coding
ENSG00000205791.2	-0.0938473	0.0447402	0.0365059	0.0098345	-2.09761	1	12	LOH12CR2	12508342	12510001	-	protein_coding
ENSG00000213538.4	-0.071766	0.0342135	0.0365068	0.00983441	-2.0976	1	11	KRT8P41	9115910	9117737	+	pseudogene
ENSG00000255641.1	-0.0900066	0.0429336	0.0366122	0.00982342	-2.09641	1	12	NKG2-E	10564911	10588600	-	protein_coding
ENSG00000127483.13	0.0638299	0.0304488	0.0366219	0.00982241	2.0963	1	1	HP1BP3	21069154	21113816	-	protein_coding
ENSG00000268895.1	0.0671535	0.0320357	0.0366308	0.00982148	2.0962	1	19	A1BG-AS1	58859117	58866549	+	antisense
ENSG00000183840.5	0.0652387	0.0311254	0.0366495	0.00981953	2.09599	1	2	GPR39	133174147	133404132	+	protein_coding
ENSG00000131386.13	0.0808885	0.0385937	0.0366578	0.00981867	2.0959	1	3	GALNT15	16216156	16273499	+	protein_coding
ENSG00000086967.9	0.0782357	0.0373346	0.0366914	0.00981517	2.09552	1	19	MYBPC2	50936160	50969578	+	protein_coding
ENSG00000136098.12	-0.0740517	0.0353464	0.0367357	0.00981058	-2.09503	1	13	NEK3	52706775	52733996	-	protein_coding
ENSG00000055211.8	0.0618296	0.0295297	0.0368451	0.00979924	2.09381	1	6	GINM1	149887430	149912884	+	protein_coding
ENSG00000156110.9	-0.0722448	0.0345387	0.037034	0.00977975	-2.0917	1	10	ADK	75910960	76469061	+	protein_coding
ENSG00000096092.5	-0.0632347	0.0302337	0.0370493	0.00977818	-2.09153	1	6	TMEM14A	52535907	52551386	+	protein_coding
ENSG00000137801.9	0.0683974	0.0327029	0.0370542	0.00977767	2.09148	1	15	THBS1	39873280	39891667	+	protein_coding
ENSG00000226312.3	0.0865747	0.041406	0.0371087	0.00977207	2.09087	1	2	CFLAR-AS1	202005007	202022546	-	antisense
ENSG00000207112.1	-0.0641371	0.0306784	0.0371307	0.00976981	-2.09063	1	11	SNORA25	93463679	93463812	-	snoRNA
ENSG00000270316.1	-0.0666288	0.0318827	0.0372047	0.00976223	-2.08981	1	10	C10orf32-ASMT	104614029	104661656	+	protein_coding
ENSG00000006740.12	0.0679083	0.032504	0.0372575	0.00975683	2.08922	1	17	ARHGAP44	12692856	12894960	+	protein_coding
ENSG00000114790.8	0.0773324	0.0370207	0.0372872	0.00975379	2.0889	1	3	ARHGEF26	153838792	153975616	+	protein_coding
ENSG00000179639.6	0.0852832	0.0408311	0.0373065	0.00975182	2.08868	1	1	FCER1A	159259504	159278014	+	protein_coding
ENSG00000118402.5	0.0849426	0.0406858	0.0373894	0.00974336	2.08777	1	6	ELOVL4	80624529	80657297	-	protein_coding
ENSG00000186115.8	0.0880806	0.0422241	0.0375478	0.00972726	2.08603	1	19	CYP4F2	15988833	16008930	-	protein_coding
ENSG00000238005.2	-0.0832962	0.0399307	0.0375485	0.00972719	-2.08602	1	1	RP11-443B7.1	235093089	235105809	-	lincRNA
ENSG00000069020.14	0.0568671	0.0272781	0.0376669	0.0097152	2.08472	1	5	MAST4	65892176	66465423	+	protein_coding
ENSG00000215712.6	0.0716657	0.0343796	0.0376834	0.00971354	2.08454	1	6	TMEM242	157710418	157744633	-	protein_coding
ENSG00000122507.16	0.0664219	0.0318808	0.0377832	0.00970346	2.08345	1	7	BBS9	33168856	33645680	+	protein_coding
ENSG00000183779.5	0.0334589	0.0160659	0.0378598	0.00969575	2.08261	1	8	ZNF703	37553269	37557537	+	protein_coding
ENSG00000063587.12	-0.0579753	0.0278382	0.0378627	0.00969546	-2.08258	1	X	ZNF275	152599613	152625568	+	protein_coding
ENSG00000160716.4	0.085355	0.040987	0.0378707	0.00969465	2.08249	1	1	CHRNB2	154540257	154552502	+	protein_coding
ENSG00000137834.10	0.053776	0.0258239	0.037878	0.00969392	2.08241	1	15	SMAD6	66994566	67074338	+	protein_coding
ENSG00000182718.12	-0.0465288	0.0223555	0.0379788	0.0096838	-2.08131	1	15	ANXA2	60639333	60695082	-	protein_coding
ENSG00000133193.8	0.0708343	0.0340345	0.037985	0.00968318	2.08125	1	17	FAM104A	71203492	71232892	-	protein_coding
ENSG00000205309.9	0.0801177	0.0384981	0.038	0.00968168	2.08109	1	17	NT5M	17206649	17250977	+	protein_coding
ENSG00000165609.8	0.0463189	0.0222583	0.0380106	0.00968062	2.08097	1	10	NUDT5	12207324	12238143	-	protein_coding
ENSG00000230147.2	0.0855902	0.0411303	0.0380121	0.00968047	2.08095	1	9	RP11-305L7.5	93931867	93932327	-	pseudogene
ENSG00000211694.2	0.0862774	0.0414797	0.0381008	0.00967159	2.07999	1	7	TRGV10	38339412	38339923	-	TR_V_gene
ENSG00000229512.1	0.06048	0.0290861	0.0381606	0.00966562	2.07934	1	11	AC068580.5	1784239	1784979	-	sense_intronic
ENSG00000271011.1	-0.0922247	0.0443555	0.038172	0.00966448	-2.07922	1	2	RP11-171I2.5	179441830	179442349	+	antisense
ENSG00000248309.1	-0.0791688	0.0380868	0.0382253	0.00965918	-2.07864	1	5	MEF2C-AS1	88179145	88762215	+	antisense
ENSG00000166341.6	-0.0408263	0.0196568	0.0383816	0.00964364	-2.07695	1	11	DCHS1	6642556	6677085	-	protein_coding
ENSG00000197696.5	-0.0844163	0.0406465	0.0383923	0.00964259	-2.07684	1	15	NMB	85198360	85201794	-	protein_coding
ENSG00000213087.3	0.0745283	0.0358981	0.0384602	0.00963586	2.07611	1	6	RP11-613F7.1	151546685	151547082	-	pseudogene
ENSG00000237406.1	0.0764635	0.0368418	0.038521	0.00962985	2.07545	1	22	NDUFA9P1	36293318	36294452	-	pseudogene
ENSG00000272263.1	-0.0923826	0.0445209	0.0385594	0.00962606	-2.07504	1	3	RP11-767C1.2	12873718	12874227	-	antisense
ENSG00000232300.1	0.0803372	0.0387432	0.0386953	0.00961268	2.07358	1	17	FAM215B	44636196	44640161	-	sense_intronic
ENSG00000004897.7	0.0506421	0.0244256	0.03872	0.00961026	2.07332	1	17	CDC27	45195069	45266788	-	protein_coding
ENSG00000248663.2	-0.0863153	0.041636	0.0387414	0.00960815	-2.07309	1	5	LINC00992	116751205	116881993	+	lincRNA
ENSG00000234188.1	-0.0808292	0.0390001	0.038793	0.00960309	-2.07254	1	6	AL121963.1	116442320	116443093	+	protein_coding
ENSG00000076258.5	-0.0673543	0.0324998	0.0388011	0.0096023	-2.07245	1	1	FMO4	171283347	171311223	+	protein_coding
ENSG00000163633.6	0.066091	0.0318917	0.03881	0.00960142	2.07236	1	4	C4orf36	87797358	87857354	-	protein_coding
ENSG00000087916.7	-0.0830467	0.0400782	0.0388325	0.00959922	-2.07212	1	X	SLC6A14	115567790	115592625	+	protein_coding
ENSG00000129682.9	0.0684765	0.0330514	0.0388608	0.00959645	2.07181	1	X	FGF13	137713735	138304939	-	protein_coding
ENSG00000270008.1	-0.0674705	0.0325674	0.03887	0.00959555	-2.07172	1	13	RP11-298P3.4	32999495	33007091	-	processed_transcript
ENSG00000248493.1	-0.0857274	0.0413827	0.0388833	0.00959425	-2.07158	1	5	AC005351.1	145376781	145377566	+	pseudogene
ENSG00000126226.17	0.0677646	0.0327131	0.0388922	0.00959338	2.07148	1	13	PCID2	113831891	113863029	-	protein_coding
ENSG00000235961.3	0.070455	0.0340258	0.0389719	0.0095856	2.07063	1	X	PNMA6C	152240819	152243399	+	protein_coding
ENSG00000233967.2	-0.0820492	0.0396253	0.0389722	0.00958556	-2.07063	1	6	RP11-250B2.3	81153061	81175644	+	lincRNA
ENSG00000196693.10	0.0545991	0.0263686	0.0389737	0.00958542	2.07061	1	10	ZNF33B	43084555	43133992	-	protein_coding
ENSG00000253284.2	0.0530268	0.0256338	0.039161	0.00956719	2.06862	1	12	RP11-282K24.3	19300008	19307593	+	sense_intronic
ENSG00000203697.7	-0.071525	0.0345773	0.0391678	0.00956653	-2.06855	1	1	CAPN8	223711349	223853436	-	protein_coding
ENSG00000079112.5	0.0587833	0.0284225	0.0392015	0.00956326	2.0682	1	8	CDH17	95139399	95229531	-	protein_coding
ENSG00000181741.7	0.0722814	0.0349536	0.039227	0.00956078	2.06792	1	20	FDX1P1	33063729	33064279	-	pseudogene
ENSG00000266918.1	0.0876907	0.042412	0.0392586	0.00955773	2.06759	1	17	RP11-798G7.8	43608943	43611204	+	lincRNA
ENSG00000239900.7	-0.0500009	0.0241989	0.0393859	0.00954542	-2.06625	1	22	ADSL	40742507	40786467	+	protein_coding
ENSG00000198440.5	0.0685734	0.0331904	0.0394036	0.00954372	2.06606	1	19	ZNF583	56909335	56947404	+	protein_coding
ENSG00000159202.13	0.0537139	0.026012	0.0395076	0.0095337	2.06497	1	17	UBE2Z	46985731	47006418	+	protein_coding
ENSG00000223745.3	-0.0602112	0.0291609	0.0395242	0.0095321	-2.06479	1	1	RP4-717I23.3	93727743	93811582	-	processed_transcript
ENSG00000140455.12	0.0652274	0.0315963	0.0395612	0.00952854	2.0644	1	15	USP3	63796793	63886839	+	protein_coding
ENSG00000260647.1	-0.0862743	0.0417983	0.0395933	0.00952546	-2.06406	1	17	RP1-178F10.1	18171394	18172142	+	antisense
ENSG00000251215.1	-0.0770561	0.0373322	0.0395933	0.00952546	-2.06406	1	5	GOLGA5P1	39169312	39170437	-	pseudogene
ENSG00000212694.4	0.0568175	0.027537	0.0396653	0.00951856	2.06331	1	12	AC084018.1	122233173	122241812	-	lincRNA
ENSG00000140479.12	0.0767308	0.0371886	0.0396672	0.00951838	2.06329	1	15	PCSK6	101840818	102065405	-	protein_coding
ENSG00000124275.10	-0.0630536	0.0305619	0.0396808	0.00951707	-2.06315	1	5	MTRR	7851299	7906138	+	protein_coding
ENSG00000229417.1	-0.0813704	0.0394416	0.039689	0.0095163	-2.06306	1	10	NPM1P25	97949122	97949975	-	pseudogene
ENSG00000001461.12	0.0615722	0.0298524	0.0397374	0.00951166	2.06255	1	1	NIPAL3	24742284	24799466	+	protein_coding
ENSG00000237523.1	0.080162	0.038881	0.0398168	0.00950408	2.06172	1	10	LINC00857	81967466	81979413	+	lincRNA
ENSG00000099974.7	-0.0874993	0.0424704	0.0399586	0.00949058	-2.06024	1	22	DDTL	24309089	24314721	+	protein_coding
ENSG00000266844.1	-0.0848456	0.0411939	0.0400145	0.00948527	-2.05966	1	18	RP11-862L9.3	74686646	74696118	+	antisense
ENSG00000214110.3	0.08219	0.0399064	0.0400235	0.00948441	2.05957	1	9	LDHAP4	14921335	14922332	-	pseudogene
ENSG00000099381.12	0.0385828	0.0187448	0.040144	0.009473	2.05832	1	16	SETD1A	30968615	30996437	+	protein_coding
ENSG00000103496.10	0.0583811	0.0283645	0.0401509	0.00947235	2.05825	1	16	STX4	31044210	31054296	+	protein_coding
ENSG00000088881.16	-0.0711076	0.0345549	0.0401923	0.00946843	-2.05782	1	20	EBF4	2673524	2740753	+	protein_coding
ENSG00000238103.3	0.0709389	0.0344863	0.0402694	0.00946115	2.05702	1	X	RPL9P7	23854761	23855459	-	pseudogene
ENSG00000257221.1	-0.0843836	0.0410244	0.04028	0.00946016	-2.05691	1	12	RP11-689B22.2	109022463	109035094	+	antisense
ENSG00000177963.8	-0.0376056	0.0182921	0.040384	0.00945036	-2.05583	1	11	RIC8A	207511	215113	+	protein_coding
ENSG00000253755.1	-0.0777331	0.0378354	0.0405125	0.00943831	-2.05451	1	14	IGHGP	106130970	106136180	-	IG_C_pseudogene
ENSG00000100908.9	0.0761217	0.0370584	0.0405523	0.00943458	2.0541	1	14	EMC9	24608174	24610797	-	protein_coding
ENSG00000128849.9	-0.0495272	0.0241251	0.0406661	0.00942394	-2.05293	1	15	CGNL1	57668165	57842925	+	protein_coding
ENSG00000232872.2	-0.0736954	0.0359003	0.0406806	0.00942259	-2.05278	1	13	CTAGE3P	52482354	52484757	-	pseudogene
ENSG00000124104.14	0.0600719	0.0292651	0.0406905	0.00942167	2.05268	1	20	SNX21	44462449	44471914	+	protein_coding
ENSG00000252316.1	-0.069113	0.0336698	0.0406918	0.00942154	-2.05267	1	7	RNY4	148660407	148660502	+	misc_RNA
ENSG00000258388.3	0.0810078	0.0394676	0.0407067	0.00942016	2.05251	1	6	PPT2-EGFL8	32121622	32139755	+	protein_coding
ENSG00000265817.1	0.0877898	0.0427829	0.0407584	0.00941534	2.05198	1	8	FSBP	95390605	95449180	-	protein_coding
ENSG00000111696.7	-0.0525283	0.025599	0.0407606	0.00941514	-2.05196	1	12	NT5DC3	104164231	104234975	-	protein_coding
ENSG00000128928.4	-0.0620236	0.0302272	0.0407655	0.00941468	-2.05191	1	15	IVD	40697686	40728146	+	protein_coding
ENSG00000185275.6	-0.0357565	0.0174281	0.0407905	0.00941235	-2.05166	1	Y	CD24P4	21154353	21154595	-	pseudogene
ENSG00000078596.6	-0.080638	0.0393217	0.0408813	0.00940392	-2.05073	1	X	ITM2A	78615881	78623164	-	protein_coding
ENSG00000224086.3	-0.0889371	0.0433799	0.0409337	0.00939905	-2.05019	1	22	LL22NC03-86G7.1	22292609	22297799	+	antisense
ENSG00000159685.6	0.0745016	0.0363417	0.0409498	0.00939757	2.05003	1	3	CHCHD6	126423063	126679249	+	protein_coding
ENSG00000204217.8	0.0326918	0.0159552	0.0410526	0.00938805	2.04898	1	2	BMPR2	203241659	203432474	+	protein_coding
ENSG00000166896.3	0.0661716	0.0322952	0.0410542	0.0093879	2.04896	1	12	XRCC6BP1	58335324	58351052	+	protein_coding
ENSG00000135253.9	0.0789692	0.0385488	0.0410945	0.00938418	2.04855	1	7	KCP	128502505	128550773	-	processed_transcript
ENSG00000187060.5	-0.0723015	0.0352991	0.041124	0.00938146	-2.04825	1	9	RP11-187C18.3	45562979	45563576	+	pseudogene
ENSG00000198689.5	0.0577181	0.0281849	0.0411649	0.00937769	2.04784	1	X	SLC9A6	135067598	135129423	+	protein_coding
ENSG00000211949.2	0.0663444	0.0323974	0.041166	0.00937759	2.04783	1	14	IGHV3-23	106725201	106725733	-	IG_V_gene
ENSG00000155508.9	0.0568534	0.0277782	0.0412781	0.00936728	2.04669	1	5	CNOT8	154237113	154256353	+	protein_coding
ENSG00000149716.8	0.0607493	0.0296837	0.0412914	0.00936605	2.04656	1	11	ORAOV1	69467844	69490184	-	protein_coding
ENSG00000129235.6	-0.058066	0.0283744	0.0413042	0.00936488	-2.04643	1	17	TXNDC17	6544078	6547861	+	protein_coding
ENSG00000142733.10	0.0599551	0.0293269	0.0415076	0.00934625	2.04437	1	1	MAP3K6	27681675	27693383	-	protein_coding
ENSG00000240849.6	0.054106	0.0264661	0.0415096	0.00934607	2.04435	1	20	TMEM189	48697663	48770335	-	protein_coding
ENSG00000177283.4	0.0477475	0.0233661	0.0415993	0.00933789	2.04345	1	10	FZD8	35927177	35930362	-	protein_coding
ENSG00000125869.5	-0.0791462	0.0387398	0.0416419	0.009334	-2.04302	1	20	LAMP5	9495005	9511171	+	protein_coding
ENSG00000165071.10	-0.0660567	0.0323376	0.0416716	0.0093313	-2.04272	1	8	TMEM71	133697253	133772958	-	protein_coding
ENSG00000211652.2	-0.0765152	0.0374649	0.0417116	0.00932766	-2.04232	1	22	IGLV7-43	22749356	22749827	+	IG_V_gene
ENSG00000213630.3	-0.0749745	0.0367112	0.0417156	0.0093273	-2.04228	1	5	RP11-772E11.1	125999029	125999260	-	pseudogene
ENSG00000187735.8	0.0366968	0.0179738	0.0417744	0.00932196	2.04169	1	8	TCEA1	54879112	54935089	-	protein_coding
ENSG00000150455.9	0.0722651	0.035407	0.0418448	0.00931558	2.04098	1	11	TIRAP	126152960	126168740	+	protein_coding
ENSG00000111652.5	-0.0679862	0.0333127	0.0418577	0.00931441	-2.04085	1	12	COPS7A	6832907	6841041	+	protein_coding
ENSG00000134028.10	0.0663665	0.0325274	0.0419101	0.00930967	2.04033	1	8	ADAMDEC1	24241798	24263526	+	protein_coding
ENSG00000272288.1	-0.0830308	0.0406978	0.0419252	0.00930831	-2.04018	1	6	RP11-140K17.3	34664094	34665247	+	antisense
ENSG00000188985.5	-0.0699907	0.0343083	0.0419374	0.0093072	-2.04006	1	18	DHFRP1	23749724	23751313	-	pseudogene
ENSG00000100387.8	0.0493856	0.0242134	0.0419828	0.0093031	2.0396	1	22	RBX1	41347351	41369313	+	protein_coding
ENSG00000103363.10	-0.0457851	0.0224509	0.0420087	0.00930077	-2.03934	1	16	TCEB2	2821415	2827298	-	protein_coding
ENSG00000007306.10	0.0753442	0.03695	0.0420343	0.00929846	2.03909	1	19	CEACAM7	42177235	42210895	-	protein_coding
ENSG00000240401.4	0.0846686	0.0415291	0.0420657	0.00929563	2.03877	1	2	AC012358.8	55535628	55573185	+	antisense
ENSG00000011454.12	0.0491484	0.0241105	0.0420965	0.00929286	2.03847	1	9	RABGAP1	125703112	125867145	+	protein_coding
ENSG00000101935.5	-0.047133	0.023135	0.0422135	0.00928234	-2.0373	1	X	AMMECR1	109437414	109683461	-	protein_coding
ENSG00000260816.1	0.0741237	0.0364236	0.0424411	0.00926197	2.03505	1	16	RP11-319G9.3	78931062	78933541	+	sense_intronic
ENSG00000090989.13	-0.0657882	0.0323539	0.0426084	0.00924707	-2.03339	1	4	EXOC1	56719782	56771200	+	protein_coding
ENSG00000175213.2	0.0547307	0.0269338	0.042745	0.00923495	2.03205	1	11	ZNF408	46722368	46727462	+	protein_coding
ENSG00000187513.8	-0.074321	0.0365897	0.0428315	0.0092273	-2.0312	1	1	GJA4	35258599	35261348	+	protein_coding
ENSG00000145216.11	-0.0612282	0.0301485	0.0428632	0.0092245	-2.03089	1	4	FIP1L1	54243810	55161439	+	protein_coding
ENSG00000178568.9	-0.0662912	0.0326682	0.0430328	0.00920955	-2.02922	1	2	ERBB4	212240446	213403565	-	protein_coding
ENSG00000214562.9	-0.0850513	0.0419146	0.0430396	0.00920895	-2.02916	1	10	NUTM2D	89117425	89130452	+	protein_coding
ENSG00000139597.12	0.0553676	0.0272864	0.0430429	0.00920866	2.02913	1	13	N4BP2L1	32974861	33002315	-	protein_coding
ENSG00000204304.7	0.0571475	0.0281809	0.0431704	0.00919747	2.02788	1	6	PBX2	32152512	32157963	-	protein_coding
ENSG00000134250.13	-0.062615	0.0308847	0.0432217	0.00919297	-2.02738	1	1	NOTCH2	120454176	120612240	-	protein_coding
ENSG00000148948.3	-0.0831982	0.0410633	0.0433538	0.00918143	-2.0261	1	11	LRRC4C	40135753	41481323	-	protein_coding
ENSG00000175356.8	0.0715464	0.0353207	0.0434022	0.00917721	2.02563	1	11	SCUBE2	9041071	9159661	-	protein_coding
ENSG00000214597.4	-0.0849836	0.0419597	0.043429	0.00917487	-2.02536	1	8	TMEM249	145575878	145578574	-	protein_coding
ENSG00000162670.8	0.0828691	0.0409236	0.0434697	0.00917132	2.02497	1	1	BRINP3	190066792	190446759	-	protein_coding
ENSG00000182362.9	0.0871623	0.0430777	0.0436343	0.00915703	2.02338	1	21	YBEY	47706251	47717665	+	protein_coding
ENSG00000104886.5	-0.0358141	0.0177002	0.0436347	0.00915699	-2.02337	1	19	PLEKHJ1	2230002	2237703	-	protein_coding
ENSG00000130558.14	-0.0645627	0.0319085	0.043635	0.00915696	-2.02337	1	9	OLFM1	137967268	138013025	+	protein_coding
ENSG00000219159.3	0.0753213	0.0372275	0.0436453	0.00915607	2.02327	1	2	AC011298.2	241625751	241629831	+	lincRNA
ENSG00000180758.10	-0.0753701	0.0372594	0.0436888	0.00915231	-2.02285	1	1	GPR157	9160364	9189229	-	protein_coding
ENSG00000253497.1	-0.0831971	0.0411456	0.0437751	0.00914485	-2.02202	1	2	IGKV1-13	89345492	89345963	-	IG_V_pseudogene
ENSG00000007392.12	0.0627633	0.0310488	0.0438348	0.00913969	2.02144	1	16	LUC7L	238968	279462	-	protein_coding
ENSG00000105220.10	0.0405794	0.0200775	0.0438658	0.00913701	2.02114	1	19	GPI	34850385	34893061	+	protein_coding
ENSG00000119048.3	0.0422232	0.0208964	0.0439234	0.00913206	2.02059	1	5	UBE2B	133706870	133727683	+	protein_coding
ENSG00000110665.7	-0.0774562	0.0383396	0.0439572	0.00912914	-2.02027	1	11	C11orf21	2316875	2324279	-	protein_coding
ENSG00000141551.10	0.0342786	0.0169685	0.0439714	0.00912792	2.02013	1	17	CSNK1D	80196899	80231607	-	protein_coding
ENSG00000036672.11	-0.0494849	0.0244966	0.0439772	0.00912742	-2.02007	1	11	USP2	119225925	119252436	-	protein_coding
ENSG00000117461.10	-0.0682293	0.0337874	0.0440502	0.00912116	-2.01937	1	1	PIK3R3	46505812	46642160	-	protein_coding
ENSG00000152056.12	0.0633105	0.0313608	0.0441122	0.00911583	2.01878	1	2	AP1S3	224616403	224702744	-	protein_coding
ENSG00000197056.5	-0.0461049	0.0228395	0.0441263	0.00911463	-2.01864	1	1	ZMYM1	35525387	35581460	+	protein_coding
ENSG00000137054.11	0.067101	0.0332497	0.0441842	0.00910967	2.01809	1	9	POLR1E	37485932	37503694	+	protein_coding
ENSG00000236814.1	0.0679737	0.0336844	0.0441981	0.00910848	2.01796	1	8	RP11-446E9.1	56962597	56963766	-	pseudogene
ENSG00000183765.16	0.0574905	0.0284948	0.0442379	0.00910508	2.01758	1	22	CHEK2	29083731	29138410	-	protein_coding
ENSG00000272108.1	0.0834772	0.0413865	0.0442964	0.00910008	2.01702	1	5	AC005754.8	140498262	140500347	+	lincRNA
ENSG00000269404.2	-0.0623679	0.0309226	0.0443085	0.00909905	-2.0169	1	19	SPIB	50922195	50934570	+	protein_coding
ENSG00000273204.1	-0.0842019	0.0417517	0.0443265	0.00909751	-2.01673	1	1	RP4-549L20.3	101360484	101360912	+	antisense
ENSG00000094963.9	0.0759407	0.0376577	0.0443396	0.0090964	2.01661	1	1	FMO2	171154347	171181822	+	protein_coding
ENSG00000168702.12	0.0868801	0.0431077	0.0444642	0.00908579	2.01542	1	2	LRP1B	140988992	142889270	-	protein_coding
ENSG00000131203.8	-0.0563068	0.0279489	0.0445472	0.00907875	-2.01463	1	8	IDO1	39759794	39785963	+	protein_coding
ENSG00000143157.7	0.0476284	0.0236457	0.044587	0.00907537	2.01425	1	1	POGK	166808681	166825581	+	protein_coding
ENSG00000158473.6	0.0773706	0.0384198	0.0446325	0.00907152	2.01382	1	1	CD1D	158149737	158154686	+	protein_coding
ENSG00000165424.6	0.0507314	0.0251926	0.0446408	0.00907082	2.01374	1	10	ZCCHC24	81142081	81205383	-	protein_coding
ENSG00000211970.2	-0.0661774	0.0328665	0.0446644	0.00906882	-2.01352	1	14	IGHV4-61	107095126	107095662	-	IG_V_gene
ENSG00000177236.3	-0.072875	0.0361988	0.044699	0.00906589	-2.01319	1	11	AP006621.1	780117	780755	+	pseudogene
ENSG00000131849.10	0.0800412	0.039761	0.0447128	0.00906473	2.01306	1	19	ZNF132	58944181	58951589	-	protein_coding
ENSG00000200259.1	-0.0688839	0.0342192	0.0447168	0.00906439	-2.01302	1	19	SNORD35A	49994432	49994517	+	snoRNA
ENSG00000267896.1	0.0671697	0.0333683	0.0447213	0.00906401	2.01298	1	19	AC018766.4	50363139	50363771	-	antisense
ENSG00000259472.1	0.0873028	0.0433788	0.0447649	0.00906033	2.01257	1	15	RP13-996F3.3	83141718	83182928	-	pseudogene
ENSG00000139908.10	-0.0845136	0.042041	0.0450088	0.00903981	-2.01026	1	14	TSSK4	24674903	24677568	+	protein_coding
ENSG00000104142.6	-0.0444919	0.0221433	0.0451149	0.00903092	-2.00927	1	15	VPS18	41186628	41196173	+	protein_coding
ENSG00000100372.10	-0.0688984	0.0342944	0.04514	0.00902882	-2.00903	1	22	SLC25A17	41165634	41215403	-	protein_coding
ENSG00000120549.11	0.0440838	0.0219457	0.0451685	0.00902643	2.00876	1	10	KIAA1217	23983675	24836772	+	protein_coding
ENSG00000203999.4	-0.0863565	0.0429999	0.0452183	0.00902226	-2.0083	1	20	RP11-290F20.1	48909257	48931459	+	lincRNA
ENSG00000082146.8	-0.0610681	0.0304098	0.0452317	0.00902115	-2.00817	1	2	STRADB	202252581	202345569	+	protein_coding
ENSG00000197818.7	-0.0644672	0.0321083	0.0452704	0.00901792	-2.00781	1	20	SLC9A8	48429250	48508779	+	protein_coding
ENSG00000135951.10	0.0723921	0.0360591	0.0452929	0.00901605	2.0076	1	2	TSGA10	99613724	99771427	-	protein_coding
ENSG00000203827.7	-0.0609322	0.0303573	0.0453387	0.00901223	-2.00717	1	1	NBPF16	148739443	148758311	+	protein_coding
ENSG00000229794.2	-0.0777474	0.0387362	0.0453459	0.00901163	-2.0071	1	X	RP11-522L3.11	102061669	102062752	+	pseudogene
ENSG00000197253.9	-0.0799383	0.0398314	0.0453658	0.00900998	-2.00692	1	16	TPSB2	1277272	1280214	-	polymorphic_pseudogene
ENSG00000167113.6	-0.0425735	0.0212154	0.0453855	0.00900833	-2.00673	1	9	COQ4	131084815	131096351	+	protein_coding
ENSG00000134809.4	-0.0719678	0.0358642	0.0453916	0.00900783	-2.00667	1	11	TIMM10	57295936	57298276	-	protein_coding
ENSG00000140983.9	-0.0252132	0.0125664	0.0454212	0.00900537	-2.0064	1	16	RHOT2	718086	724174	+	protein_coding
ENSG00000104133.10	-0.0519404	0.0258876	0.0454225	0.00900526	-2.00639	1	15	SPG11	44854894	44955876	-	protein_coding
ENSG00000261188.1	0.081959	0.0408585	0.0454722	0.00900113	2.00592	1	22	CTA-445C9.14	26908503	26910534	+	antisense
ENSG00000061987.10	-0.0464005	0.0231379	0.0455291	0.00899641	-2.00539	1	12	MON2	62860597	62991363	+	protein_coding
ENSG00000056050.6	0.0672656	0.0335452	0.0455472	0.00899491	2.00522	1	4	C4orf27	170650616	170679104	-	protein_coding
ENSG00000170537.8	0.0660784	0.0329617	0.0456029	0.00899029	2.0047	1	16	TMC7	18995256	19075264	+	protein_coding
ENSG00000111647.8	-0.043637	0.0217782	0.0457101	0.00898143	-2.00371	1	12	UHRF1BP1L	100422233	100536626	-	protein_coding
ENSG00000114867.15	-0.0358675	0.0179018	0.0457249	0.00898021	-2.00357	1	3	EIF4G1	184032283	184053146	+	protein_coding
ENSG00000007264.9	-0.0564835	0.0282075	0.0458477	0.00897009	-2.00243	1	19	MATK	3777971	3802127	-	protein_coding
ENSG00000227057.3	-0.0519912	0.0259659	0.0458633	0.00896881	-2.00228	1	6	WDR46	33246885	33257304	-	protein_coding
ENSG00000239219.2	0.0846681	0.042312	0.0459974	0.00895779	2.00104	1	3	RP11-379K17.4	169657141	169684522	-	antisense
ENSG00000197604.4	-0.0780082	0.038991	0.0460377	0.00895449	-2.00067	1	10	AC022532.1	72194585	72196314	+	protein_coding
ENSG00000137288.5	0.0561248	0.0280663	0.0461403	0.00894609	1.99972	1	6	UQCC2	33662070	33679504	-	protein_coding
ENSG00000183291.11	0.0454301	0.0227192	0.0461494	0.00894535	1.99964	1	1	2015-09-01	87328132	87380107	-	protein_coding
ENSG00000005206.12	0.0274595	0.0137334	0.0461675	0.00894387	1.99947	1	19	SPPL2B	2328614	2355099	+	processed_transcript
ENSG00000106993.7	0.0597116	0.0298668	0.0461905	0.00894199	1.99926	1	9	CDC37L1	4679559	4708398	+	protein_coding
ENSG00000164037.12	-0.0871237	0.0435863	0.0462321	0.0089386	-1.99888	1	4	SLC9B1	103806205	103940896	-	protein_coding
ENSG00000125122.10	-0.0722012	0.0361294	0.0462834	0.00893441	-1.99841	1	16	LRRC29	67241042	67260951	-	protein_coding
ENSG00000203583.2	-0.0773308	0.0387157	0.0463929	0.0089255	-1.9974	1	22	AL021707.1	39128914	39129588	+	pseudogene
ENSG00000221676.1	-0.0619455	0.031015	0.0464065	0.00892439	-1.99727	1	9	RNU6ATAC	137029561	137029686	-	snRNA
ENSG00000272980.1	0.0615363	0.0308184	0.0464652	0.00891963	1.99674	1	6	RP11-517H2.6	167412893	167552629	+	processed_transcript
ENSG00000250264.1	-0.0708204	0.0354746	0.0465052	0.00891638	-1.99637	1	6	TAP2	32781544	32806599	-	protein_coding
ENSG00000229920.2	-0.0867878	0.0434779	0.0465308	0.00891431	-1.99614	1	2	RPS4XP5	63869589	63871172	-	pseudogene
ENSG00000211445.7	0.0607267	0.0304226	0.0465339	0.00891406	1.99611	1	5	GPX3	150400124	150408554	+	protein_coding
ENSG00000244649.2	0.0672377	0.0336896	0.0465671	0.00891137	1.9958	1	17	CTD-2377D24.6	46782360	46784708	+	lincRNA
ENSG00000271734.1	0.0827614	0.0414749	0.0466051	0.00890829	1.99546	1	6	RP1-111B22.3	108351453	108351922	-	lincRNA
ENSG00000143473.7	-0.0777775	0.0389787	0.0466131	0.00890765	-1.99538	1	1	KCNH1	210856555	211307457	-	protein_coding
ENSG00000145358.2	0.0822276	0.0412296	0.0467223	0.00889882	1.99439	1	4	DDIT4L	101107027	101111939	-	protein_coding
ENSG00000042445.9	-0.0537849	0.0269875	0.0468794	0.00888617	-1.99295	1	2	RETSAT	85569211	85581743	-	protein_coding
ENSG00000166455.9	0.0867152	0.0435164	0.0469071	0.00888395	1.9927	1	16	C16orf46	81087102	81110872	-	protein_coding
ENSG00000166816.9	-0.0614832	0.0308544	0.0469088	0.00888381	-1.99269	1	16	LDHD	75145758	75150669	-	protein_coding
ENSG00000231389.3	-0.0687674	0.0345128	0.0469276	0.0088823	-1.99252	1	6	HLA-DPA1	33032346	33048552	-	protein_coding
ENSG00000170745.7	-0.0881446	0.0442517	0.0469966	0.00887676	-1.99189	1	2	KCNS3	18059114	18542882	+	protein_coding
ENSG00000121904.13	-0.0724263	0.0363648	0.0470223	0.0088747	-1.99166	1	1	CSMD2	33979609	34631443	-	protein_coding
ENSG00000158796.12	0.0650698	0.0326937	0.0471734	0.00886261	1.99029	1	1	DEDD	161090764	161102478	-	protein_coding
ENSG00000120833.9	-0.0785193	0.0394622	0.0472345	0.00885773	-1.98973	1	12	SOCS2	93963590	93977263	+	protein_coding
ENSG00000211683.3	-0.0845854	0.0425121	0.0472407	0.00885724	-1.98968	1	22	KB-1572G7.3	23972805	23981128	-	processed_transcript
ENSG00000198520.6	-0.0738641	0.0371378	0.0473248	0.00885054	-1.98892	1	1	C1orf228	45140364	45191263	+	protein_coding
ENSG00000265218.1	0.0871411	0.04382	0.0473583	0.00884787	1.98862	1	17	RP11-927P21.1	62888847	62906298	+	antisense
ENSG00000267787.1	-0.0763044	0.0383964	0.0475064	0.00883612	-1.98728	1	18	RP11-35G9.5	55306687	55405276	+	antisense
ENSG00000203993.3	0.0647764	0.0326009	0.0475433	0.00883319	1.98695	1	9	C9orf37	140509784	140513358	-	protein_coding
ENSG00000115165.5	-0.0407525	0.0205114	0.0475573	0.00883208	-1.98683	1	2	CYTIP	158271131	158345473	-	protein_coding
ENSG00000171823.6	0.0365712	0.0184073	0.0475622	0.00883169	1.98678	1	12	FBXL14	1675159	1703331	-	protein_coding
ENSG00000112218.7	0.0774172	0.0389713	0.0475916	0.00882936	1.98652	1	6	GPR63	97242002	97285353	-	protein_coding
ENSG00000159363.13	-0.0372761	0.0187697	0.0476526	0.00882454	-1.98597	1	1	ATP13A2	17312453	17338423	-	protein_coding
ENSG00000111676.10	0.0399874	0.0201363	0.0476681	0.00882331	1.98583	1	12	ATN1	7033626	7051484	+	protein_coding
ENSG00000206634.1	-0.0632955	0.0318747	0.0476758	0.00882271	-1.98576	1	7	SNORA22	65220513	65220646	+	snoRNA
ENSG00000095564.9	-0.0545481	0.0274872	0.0478174	0.00881154	-1.98449	1	10	BTAF1	93683526	93790082	+	protein_coding
ENSG00000213676.6	-0.046837	0.023603	0.0478316	0.00881042	-1.98437	1	6	ATF6B	32065953	32096030	-	protein_coding
ENSG00000087995.11	0.0650404	0.0327799	0.0478555	0.00880854	1.98415	1	17	METTL2A	60501228	60527454	+	protein_coding
ENSG00000177697.13	-0.0512009	0.0258162	0.047952	0.00880095	-1.98329	1	11	CD151	832843	839831	+	protein_coding
ENSG00000221829.5	0.0518797	0.0261643	0.0480023	0.00879701	1.98284	1	9	FANCG	35073832	35080013	-	protein_coding
ENSG00000170858.6	-0.0818533	0.0412988	0.0480992	0.00878942	-1.98198	1	19	LILRP2	55219700	55224955	+	pseudogene
ENSG00000175106.12	0.0708274	0.0357412	0.0481333	0.00878675	1.98168	1	17	TVP23C	15341205	15466909	-	protein_coding
ENSG00000160207.4	-0.0876237	0.044224	0.0481686	0.00878399	-1.98136	1	21	HSF2BP	44949072	45079374	-	protein_coding
ENSG00000266302.1	0.0721518	0.0364288	0.0482517	0.00877751	1.98062	1	17	RP11-219A15.1	16593575	16707767	+	protein_coding
ENSG00000135744.7	-0.0798398	0.0403407	0.0484194	0.00876445	-1.97914	1	1	AGT	230838269	230850043	-	protein_coding
ENSG00000184897.4	-0.0376998	0.0190514	0.0484525	0.00876188	-1.97884	1	3	H1FX	129033615	129035120	-	protein_coding
ENSG00000269968.1	-0.0522685	0.0264159	0.0484714	0.00876041	-1.97868	1	12	RP5-940J5.9	6646960	6647536	-	antisense
ENSG00000185761.6	0.0730316	0.0369184	0.0485264	0.00875615	1.97819	1	19	ADAMTSL5	1505017	1513603	-	protein_coding
ENSG00000118816.5	0.0386411	0.0195477	0.0486888	0.00874357	1.97676	1	4	CCNI	77968311	77997158	-	protein_coding
ENSG00000218357.3	0.0739518	0.0374112	0.0486919	0.00874333	1.97673	1	22	LL22NC03-75H12.2	47857048	47882860	-	protein_coding
ENSG00000188612.7	0.0411425	0.0208136	0.0486936	0.0087432	1.97671	1	17	SUMO2	73163408	73179078	-	protein_coding
ENSG00000234062.3	0.0757362	0.0383173	0.0487123	0.00874176	1.97655	1	X	RP11-308D16.4	135991554	136103789	+	processed_transcript
ENSG00000087470.13	0.0485543	0.0245696	0.0487528	0.00873863	1.97619	1	12	DNM1L	32832134	32898486	+	protein_coding
ENSG00000182768.7	0.0523484	0.0264927	0.0487798	0.00873655	1.97596	1	15	NGRN	90808891	90816463	+	protein_coding
ENSG00000115661.9	-0.055841	0.0282643	0.0488119	0.00873407	-1.97567	1	2	STK16	220110177	220115059	+	protein_coding
ENSG00000145494.7	0.047211	0.0238963	0.0488133	0.00873397	1.97566	1	5	NDUFS6	1801514	1816719	+	protein_coding
ENSG00000068971.9	0.0557336	0.0282191	0.0488847	0.00872847	1.97503	1	11	PPP2R5B	64685025	64701945	+	protein_coding
ENSG00000261064.1	0.0681318	0.0345054	0.0489424	0.00872404	1.97453	1	15	RP11-1000B6.3	32828248	32879814	+	lincRNA
ENSG00000117394.15	-0.0585467	0.0296556	0.0489779	0.00872131	-1.97422	1	1	SLC2A1	43391052	43424530	-	protein_coding
ENSG00000042781.8	-0.082781	0.0419315	0.04898	0.00872115	-1.9742	1	1	USH2A	215796236	216596738	-	protein_coding
ENSG00000273281.1	-0.0832046	0.042149	0.0489961	0.0087199	-1.97406	1	9	RP11-339B21.14	131068269	131068629	-	lincRNA
ENSG00000130726.7	-0.0315093	0.0159627	0.0490112	0.00871875	-1.97392	1	19	TRIM28	59055458	59062089	+	protein_coding
ENSG00000174851.10	-0.0356985	0.0180883	0.0490518	0.00871564	-1.97357	1	11	YIF1A	66052051	66056641	-	protein_coding
ENSG00000197386.6	0.0367933	0.018644	0.0490633	0.00871476	1.97347	1	4	HTT	3076408	3245676	+	protein_coding
ENSG00000050555.13	-0.059376	0.0300883	0.0490723	0.00871407	-1.97339	1	9	LAMC3	133884469	133969860	+	protein_coding
ENSG00000150776.13	0.0486584	0.0246586	0.0490847	0.00871311	1.97328	1	11	C11orf57	111944810	111955874	+	protein_coding
ENSG00000120318.11	0.0566715	0.0287203	0.0490915	0.0087126	1.97322	1	5	ARAP3	141032968	141061788	-	protein_coding
ENSG00000131323.10	0.0543645	0.0275551	0.0491236	0.00871014	1.97294	1	14	TRAF3	103243813	103377837	+	protein_coding
ENSG00000199673.1	-0.0697361	0.0353522	0.0491616	0.00870723	-1.97261	1	15	SNORD16	66795150	66795248	-	snoRNA
ENSG00000225151.6	0.0677391	0.0343439	0.049188	0.00870521	1.97238	1	15	AC103965.1	84867600	84898888	-	pseudogene
ENSG00000162076.8	-0.044257	0.0224399	0.0492028	0.00870408	-1.97225	1	16	FLYWCH2	2933187	2949383	+	protein_coding
ENSG00000215440.7	-0.0480523	0.0243903	0.049445	0.00868562	-1.97014	1	20	NPEPL1	57264187	57294294	+	protein_coding
ENSG00000101452.10	-0.0685513	0.0347982	0.0494645	0.00868414	-1.96997	1	20	DHX35	37590942	37668366	+	protein_coding
ENSG00000168280.12	-0.0605274	0.0307348	0.0495367	0.00867866	-1.96934	1	2	KIF5C	149632819	149883273	+	protein_coding
ENSG00000262180.1	-0.0805522	0.0409033	0.0495379	0.00867857	-1.96933	1	1	OCLM	186369704	186370587	+	protein_coding
ENSG00000145439.7	-0.0551209	0.0279908	0.0495469	0.00867788	-1.96925	1	4	CBR4	169784921	169931426	-	protein_coding
ENSG00000129480.8	-0.0608758	0.0309227	0.0496168	0.00867258	-1.96865	1	14	DTD2	31915242	31926716	-	protein_coding
ENSG00000147100.5	0.0634201	0.0322213	0.0496608	0.00866925	1.96826	1	X	SLC16A2	73641085	73753752	+	protein_coding
ENSG00000165548.6	0.0581561	0.0295478	0.0496677	0.00866873	1.9682	1	14	TMEM63C	77582911	77725838	+	protein_coding
ENSG00000146007.6	0.0480689	0.0244319	0.049753	0.00866228	1.96747	1	5	ZMAT2	140078265	140086248	+	protein_coding
ENSG00000211893.3	-0.0746373	0.0379381	0.049767	0.00866123	-1.96734	1	14	IGHG2	106109389	106111127	-	IG_C_gene
ENSG00000120539.10	0.0815998	0.0414805	0.0497858	0.00865981	1.96718	1	10	MASTL	27443753	27475853	+	protein_coding
ENSG00000196696.8	-0.0683972	0.0347742	0.049819	0.0086573	-1.9669	1	16	PDXDC2P	70010200	70099851	-	processed_transcript
ENSG00000111206.8	-0.0303492	0.0154367	0.0499178	0.00864986	-1.96604	1	12	FOXM1	2966847	2986206	-	protein_coding
ENSG00000170727.7	-0.0540615	0.0274993	0.0499319	0.00864879	-1.96592	1	8	BOP1	145486055	145515082	-	protein_coding
ENSG00000225067.3	-0.0838026	0.0426304	0.0499468	0.00864768	-1.96579	1	19	RPL23AP2	15722467	15722934	+	pseudogene
ENSG00000151725.7	0.0680526	0.0346409	0.0500948	0.00863656	1.96452	1	4	MLF1IP	185615772	185655287	-	protein_coding
ENSG00000125037.8	0.0459069	0.0233708	0.0501217	0.00863454	1.96429	1	3	EMC3	10004221	10052800	-	protein_coding
ENSG00000270123.2	-0.0742617	0.0378071	0.0501287	0.00863402	-1.96423	1	5	VTRNA2-1	135416160	135416286	-	lincRNA
ENSG00000128482.11	-0.068218	0.0347549	0.0502912	0.00862186	-1.96283	1	17	RNF112	19314438	19320589	+	protein_coding
ENSG00000182870.8	0.0808091	0.041215	0.0505434	0.00860308	1.96067	1	12	GALNT9	132680924	132905935	-	protein_coding
ENSG00000238105.3	-0.0448691	0.0228888	0.0505864	0.00859989	-1.96031	1	12	GOLGA2B	100550135	100567437	-	pseudogene
ENSG00000168397.12	0.0407069	0.0207659	0.0505895	0.00859966	1.96028	1	2	ATG4B	242576628	242613272	+	protein_coding
ENSG00000224080.1	-0.0704082	0.035937	0.0507146	0.00859039	-1.95921	1	3	UBE2FP1	37185003	37185449	-	pseudogene
ENSG00000169047.5	0.051309	0.0261891	0.0507188	0.00859008	1.95918	1	2	IRS1	227596033	227664475	-	protein_coding
ENSG00000251632.1	-0.0799646	0.0408175	0.0507306	0.0085892	-1.95908	1	4	RP11-714L20.1	138466885	138524584	+	lincRNA
ENSG00000169189.12	-0.060329	0.030796	0.0507409	0.00858844	-1.95899	1	16	NSMCE1	27236312	27280115	-	protein_coding
ENSG00000272219.1	0.057614	0.0294197	0.050816	0.00858289	1.95835	1	7	CTB-181H17.1	101603396	101605174	+	sense_intronic
ENSG00000106153.12	-0.0470675	0.0240349	0.0508225	0.00858241	-1.9583	1	7	CHCHD2	56169262	56174269	-	protein_coding
ENSG00000142669.9	-0.0586212	0.0299363	0.0508335	0.0085816	-1.9582	1	1	SH3BGRL3	26605667	26608007	+	protein_coding
ENSG00000133678.9	0.0556431	0.0284184	0.0508575	0.00857983	1.958	1	10	TMEM254	81838402	81852313	+	protein_coding
ENSG00000237989.1	-0.074264	0.0379509	0.0509934	0.00856981	-1.95684	1	21	AP001046.5	44778027	44782229	-	lincRNA
ENSG00000247679.2	-0.0788335	0.0402876	0.0510021	0.00856917	-1.95677	1	5	RP11-1277A3.1	177038254	177046755	+	antisense
ENSG00000065518.7	0.041418	0.0211707	0.0510484	0.00856577	1.95638	1	3	NDUFB4	120315156	120321347	+	protein_coding
ENSG00000224596.3	-0.083247	0.0425531	0.0510568	0.00856515	-1.95631	1	10	ZMIZ1-AS1	80703085	80827652	-	antisense
ENSG00000112304.6	0.0593672	0.0303469	0.0510593	0.00856497	1.95629	1	6	ACOT13	24667263	24705293	+	protein_coding
ENSG00000197062.7	0.0638403	0.0326337	0.0510616	0.00856479	1.95627	1	6	RP5-874C20.3	28234788	28245974	+	pseudogene
ENSG00000213071.6	0.0838655	0.0428708	0.0510652	0.00856454	1.95624	1	6	LPAL2	160874460	160932156	-	pseudogene
ENSG00000155906.12	0.0626894	0.0320658	0.0512087	0.008554	1.95502	1	6	RMND1	151725989	151773259	-	protein_coding
ENSG00000177842.7	0.0748543	0.0382889	0.0512132	0.00855368	1.95499	1	3	ZNF620	40547483	40560227	+	protein_coding
ENSG00000135622.8	-0.0733219	0.0375051	0.0512133	0.00855366	-1.95498	1	2	SEMA4F	74881355	74909186	+	protein_coding
ENSG00000184292.5	-0.0718457	0.036753	0.0512323	0.00855228	-1.95482	1	1	TACSTD2	59041099	59043166	-	protein_coding
ENSG00000231066.3	0.0844607	0.0432172	0.0512907	0.008548	1.95433	1	X	NPM1P9	14852598	14853441	-	pseudogene
ENSG00000126746.13	0.0428496	0.0219299	0.0513372	0.00854461	1.95394	1	12	ZNF384	6775643	6798738	-	protein_coding
ENSG00000124019.9	0.0780988	0.0399811	0.0514022	0.00853986	1.95339	1	2	FAM124B	225243415	225266802	-	protein_coding
ENSG00000089505.13	-0.0626898	0.0320946	0.0514158	0.00853886	-1.95328	1	16	CMTM1	66600294	66613040	+	protein_coding
ENSG00000227232.4	0.0728536	0.0373111	0.0514969	0.00853295	1.9526	1	1	WASH7P	14363	29806	-	pseudogene
ENSG00000229917.2	0.083108	0.042563	0.0514977	0.00853289	1.95259	1	16	AC007014.1	11120881	11121620	+	pseudogene
ENSG00000108559.7	0.0629198	0.0322347	0.0515766	0.00852715	1.95193	1	17	NUP88	5264258	5323480	-	protein_coding
ENSG00000127952.12	0.0780046	0.0399699	0.0516171	0.00852421	1.95159	1	7	STYXL1	75625656	75677322	-	protein_coding
ENSG00000121270.11	0.0823242	0.0421925	0.0516681	0.00852051	1.95116	1	16	ABCC11	48200821	48281479	-	protein_coding
ENSG00000214960.5	-0.0813453	0.0417237	0.0518522	0.00850717	-1.94962	1	7	ISPD	16130817	16460947	-	protein_coding
ENSG00000113739.6	-0.0823881	0.0422665	0.0518958	0.00850402	-1.94925	1	5	STC2	172741716	172756506	-	protein_coding
ENSG00000242357.1	0.0746549	0.0383076	0.0519468	0.00850034	1.94883	1	10	RP11-809C18.5	709498	712562	+	sense_overlapping
ENSG00000114923.12	-0.0751412	0.0385626	0.05198	0.00849794	-1.94855	1	2	SLC4A3	220492049	220506702	+	protein_coding
ENSG00000095906.12	-0.0254797	0.0130804	0.0520542	0.00849259	-1.94793	1	16	NUBP2	1832902	1839192	+	protein_coding
ENSG00000153253.11	-0.0729331	0.037471	0.0522398	0.00847925	-1.94639	1	2	SCN3A	165944032	166060577	-	protein_coding
ENSG00000141543.5	-0.0432077	0.0222012	0.0522634	0.00847756	-1.94619	1	17	EIF4A3	78109013	78120982	-	protein_coding
ENSG00000242999.2	-0.0827511	0.0425549	0.0524591	0.00846355	-1.94457	1	11	RN7SL239P	74556955	74557251	+	misc_RNA
ENSG00000064309.10	0.0759053	0.0390427	0.0525084	0.00846003	1.94416	1	11	CDON	125825691	125933230	-	protein_coding
ENSG00000111846.11	-0.052917	0.0272191	0.0525148	0.00845958	-1.94411	1	6	GCNT2	10492456	10629601	+	protein_coding
ENSG00000168818.5	0.0611593	0.0314605	0.0525274	0.00845868	1.94401	1	4	STX18	4417469	4544073	-	protein_coding
ENSG00000174473.11	-0.0840306	0.0432274	0.0525378	0.00845794	-1.94392	1	4	GALNTL6	172733405	173962710	+	protein_coding
ENSG00000151062.10	-0.0627879	0.0323005	0.0525444	0.00845747	-1.94387	1	12	CACNA2D4	1901123	2028002	-	protein_coding
ENSG00000164294.9	0.0634044	0.032625	0.052597	0.00845372	1.94343	1	5	GPX8	54455946	54462899	+	protein_coding
ENSG00000207175.1	-0.0675789	0.0347842	0.0526729	0.00844832	-1.94281	1	X	RNU1-67P	118557705	118557868	+	snRNA
ENSG00000197780.5	-0.0311261	0.0160273	0.052762	0.00844199	-1.94207	1	1	TAF13	109605108	109618624	-	protein_coding
ENSG00000122691.8	-0.0821518	0.0423067	0.0527929	0.00843979	-1.94182	1	7	TWIST1	19060614	19157295	-	protein_coding
ENSG00000092036.12	0.0685	0.0352835	0.0528413	0.00843636	1.94142	1	14	HAUS4	23415437	23426370	-	protein_coding
ENSG00000235280.2	0.0779793	0.0401703	0.0528658	0.00843463	1.94122	1	13	MCF2L-AS1	113621798	113623138	-	antisense
ENSG00000175727.9	0.0528822	0.0272431	0.052877	0.00843383	1.94113	1	12	MLXIP	122516628	122631894	+	protein_coding
ENSG00000011201.6	-0.0731796	0.0377141	0.0529681	0.00842738	-1.94038	1	X	KAL1	8496915	8700227	-	protein_coding
ENSG00000004059.6	-0.0353732	0.0182308	0.0529778	0.0084267	-1.9403	1	7	ARF5	127228399	127231759	+	protein_coding
ENSG00000136891.9	-0.0622095	0.0320733	0.053062	0.00842075	-1.93961	1	9	TEX10	103064359	103115221	-	protein_coding
ENSG00000259151.2	0.0652543	0.033656	0.0531533	0.00841432	1.93886	1	14	CAP2P1	89756549	89757938	-	pseudogene
ENSG00000182752.8	-0.0614147	0.0316766	0.0531599	0.00841385	-1.9388	1	9	PAPPA	118916083	119164601	+	protein_coding
ENSG00000182109.3	-0.067805	0.0349773	0.053192	0.00841159	-1.93854	1	1	RP11-69E11.4	39987952	40011859	-	antisense
ENSG00000104131.8	0.0451163	0.0232736	0.0531945	0.00841142	1.93852	1	15	EIF3J	44829255	44855227	+	protein_coding
ENSG00000176155.14	0.0465004	0.0239886	0.0532042	0.00841073	1.93844	1	17	CCDC57	80059336	80170706	-	protein_coding
ENSG00000134242.11	-0.0590211	0.0304493	0.0532166	0.00840986	-1.93834	1	1	PTPN22	114356433	114414381	-	protein_coding
ENSG00000006695.6	0.0673384	0.0347407	0.0532198	0.00840964	1.93831	1	17	COX10	13972813	14111994	+	protein_coding
ENSG00000221944.3	0.0765332	0.0395126	0.0533891	0.00839774	1.93693	1	2	TIGD1	233412779	233415226	-	protein_coding
ENSG00000242766.1	-0.0702001	0.0362514	0.0534443	0.00839387	-1.93648	1	2	IGKV1D-17	90121477	90122133	+	IG_V_gene
ENSG00000144214.5	-0.0853415	0.0440919	0.0535601	0.00838577	-1.93554	1	2	LYG1	99900701	99921205	-	protein_coding
ENSG00000117419.10	-0.0550517	0.0284443	0.0535748	0.00838474	-1.93542	1	1	ERI3	44686742	44820932	-	protein_coding
ENSG00000047578.8	-0.0472969	0.0244391	0.0535904	0.00838366	-1.93529	1	16	KIAA0556	27561454	27791690	+	protein_coding
ENSG00000044012.3	-0.0570723	0.0294964	0.05364	0.00838019	-1.93489	1	1	GUCA2B	42619092	42621495	+	protein_coding
ENSG00000231793.4	0.0810726	0.0419021	0.0536496	0.00837952	1.93481	1	11	DOC2GP	67380124	67383728	-	pseudogene
ENSG00000162241.8	-0.0515913	0.0266743	0.0537347	0.0083736	-1.93412	1	11	SLC25A45	65142663	65151172	-	protein_coding
ENSG00000214826.4	0.0606611	0.0313837	0.053887	0.00836301	1.93289	1	12	DDX12P	9570309	9600825	-	pseudogene
ENSG00000164114.14	-0.0744667	0.0385413	0.0539811	0.00835648	-1.93213	1	4	MAP9	156263810	156298122	-	protein_coding
ENSG00000099364.12	0.0336693	0.0174261	0.053982	0.00835642	1.93212	1	16	FBXL19	30934376	30960104	+	protein_coding
ENSG00000157625.11	-0.0388816	0.0201284	0.0540364	0.00835264	-1.93168	1	X	TAB3	30845559	30993201	-	protein_coding
ENSG00000250073.2	0.0727516	0.0376639	0.054046	0.00835198	1.9316	1	11	RP11-677M14.3	124629025	124635832	+	antisense
ENSG00000178573.6	0.0539825	0.0279541	0.0541064	0.00834781	1.93112	1	16	MAF	79619740	79634611	-	protein_coding
ENSG00000269113.3	-0.0737107	0.0381728	0.0541239	0.00834659	-1.93097	1	1	TRABD2B	48226200	48462567	-	protein_coding
ENSG00000144852.12	0.0628235	0.0325376	0.0541462	0.00834506	1.9308	1	3	NR1I2	119499331	119537332	+	protein_coding
ENSG00000250132.2	-0.0838757	0.0434638	0.0542719	0.00833638	-1.92978	1	12	RP11-359B12.2	1083299	1100356	-	antisense
ENSG00000271959.1	0.0764263	0.0396072	0.0542941	0.00833485	1.9296	1	8	CTD-3064M3.7	142444645	142448054	+	antisense
ENSG00000124313.8	0.0397817	0.0206209	0.0543453	0.00833133	1.92919	1	X	IQSEC2	53262058	53350522	-	protein_coding
ENSG00000073331.13	0.0685161	0.0355168	0.0543546	0.00833069	1.92912	1	4	ALPK1	113206665	113363776	+	protein_coding
ENSG00000184584.8	0.0588275	0.0305079	0.0544602	0.00832343	1.92827	1	5	TMEM173	138855119	138862520	-	protein_coding
ENSG00000188153.8	-0.0548838	0.0284651	0.0544808	0.00832202	-1.92811	1	X	COL4A5	107683074	107940775	+	protein_coding
ENSG00000250159.2	-0.0828865	0.0429896	0.0544865	0.00832162	-1.92806	1	5	RP11-381K20.2	137150022	137225025	-	antisense
ENSG00000171219.8	0.0370891	0.0192377	0.0545014	0.0083206	1.92794	1	11	CDC42BPG	64590859	64612041	-	protein_coding
ENSG00000230266.1	-0.0777352	0.0403226	0.0545148	0.00831968	-1.92783	1	3	XXYLT1-AS2	194868600	194873519	+	antisense
ENSG00000272003.1	-0.0850879	0.0441389	0.0545276	0.00831881	-1.92773	1	15	RP11-23P13.7	42188137	42189031	-	lincRNA
ENSG00000230539.1	-0.079333	0.0411703	0.0546252	0.00831212	-1.92695	1	7	AOAH-IT1	36637440	36639726	-	sense_intronic
ENSG00000111863.8	-0.07061	0.0366544	0.0546975	0.00830718	-1.92637	1	6	ADTRP	11712287	11807279	-	protein_coding
ENSG00000270605.1	0.0756884	0.0392921	0.0547064	0.00830657	1.9263	1	1	RP5-1092A3.4	28566020	28567964	-	antisense
ENSG00000265401.1	-0.0582262	0.0302327	0.0547527	0.0083034	-1.92593	1	17	RP11-138I1.4	16285466	16285983	-	antisense
ENSG00000259818.1	-0.0851625	0.0442197	0.0547572	0.0083031	-1.92589	1	1	RP5-1024G6.7	53686335	53689925	+	antisense
ENSG00000147853.12	-0.0659728	0.0342695	0.0548543	0.00829648	-1.92512	1	9	AK3	4711155	4742043	-	protein_coding
ENSG00000248874.1	0.0832438	0.0432441	0.0548726	0.00829523	1.92497	1	5	C5orf17	23951457	24178372	+	protein_coding
ENSG00000136379.7	-0.0491835	0.0255559	0.0549258	0.00829161	-1.92455	1	15	ABHD17C	80972025	81047962	+	protein_coding
ENSG00000217648.1	-0.0849711	0.044157	0.0549581	0.00828941	-1.92429	1	6	RP1-95L4.4	143663383	143664520	+	pseudogene
ENSG00000249020.1	-0.0713321	0.0370744	0.0549914	0.00828714	-1.92403	1	3	SNORA58	131197941	131198077	-	snoRNA
ENSG00000130830.10	0.0604819	0.0314416	0.0550419	0.00828371	1.92363	1	X	MPP1	154006959	154049282	-	protein_coding
ENSG00000267045.1	-0.0739917	0.0384666	0.0550538	0.00828291	-1.92353	1	19	AC006126.4	45741890	45748628	-	lincRNA
ENSG00000236330.1	-0.0789034	0.0410209	0.0550588	0.00828257	-1.92349	1	2	RPL5P9	111725411	111726296	+	pseudogene
ENSG00000119772.12	0.0611719	0.031811	0.0551234	0.00827819	1.92298	1	2	DNMT3A	25455845	25565459	-	protein_coding
ENSG00000230555.2	-0.0820304	0.0426609	0.0551399	0.00827707	-1.92285	1	10	RP11-517P14.2	43916186	43917548	+	lincRNA
ENSG00000053328.8	-0.0764619	0.0397765	0.0552104	0.00827229	-1.92229	1	6	METTL24	110567131	110679475	-	protein_coding
ENSG00000138172.6	-0.0523456	0.0272458	0.0553434	0.0082633	-1.92124	1	10	CALHM2	105206543	105212660	-	protein_coding
ENSG00000114125.9	-0.0588463	0.0306467	0.0554803	0.00825408	-1.92015	1	3	RNF7	141457046	141466402	+	protein_coding
ENSG00000226769.1	0.0792428	0.0412701	0.0554866	0.00825365	1.9201	1	20	GAPDHP54	45626235	45627127	+	pseudogene
ENSG00000143590.9	0.0648975	0.0338015	0.0555048	0.00825243	1.91996	1	1	EFNA3	155036224	155060014	+	protein_coding
ENSG00000124224.12	-0.0789772	0.0411353	0.0555076	0.00825224	-1.91994	1	20	PPP4R1L	56806188	56884495	-	protein_coding
ENSG00000164039.10	0.0499764	0.0260474	0.0556676	0.00824149	1.91868	1	4	BDH2	104000592	104021040	-	protein_coding
ENSG00000164885.8	0.0606947	0.0316496	0.0557903	0.00823327	1.91771	1	7	CDK5	150750899	150755617	-	protein_coding
ENSG00000240869.2	-0.0477327	0.0248933	0.0558186	0.00823138	-1.91749	1	6	RN7SL128P	20421812	20422118	-	misc_RNA
ENSG00000185940.9	-0.0736642	0.0384211	0.0558444	0.00822965	-1.91729	1	11	KRTAP5-5	1651033	1652160	+	protein_coding
ENSG00000204252.8	-0.0558706	0.029146	0.0558911	0.00822653	-1.91692	1	6	HLA-DOA	32971955	32977389	-	protein_coding
ENSG00000213593.5	0.045854	0.0239247	0.0559318	0.00822381	1.9166	1	11	TMX2	57480072	57508445	+	protein_coding
ENSG00000173566.9	-0.0603841	0.0315064	0.0559359	0.00822353	-1.91657	1	8	NUDT18	21964383	21966932	-	protein_coding
ENSG00000152061.17	0.0557204	0.0290767	0.0559668	0.00822148	1.91633	1	1	RABGAP1L	174128548	174964445	+	protein_coding
ENSG00000253506.1	-0.0788486	0.0411528	0.0560091	0.00821866	-1.91599	1	17	NACA2	59667794	59668563	-	protein_coding
ENSG00000164081.8	0.0410734	0.021438	0.0560191	0.00821799	1.91592	1	3	TEX264	51696709	51738339	+	protein_coding
ENSG00000164796.13	-0.0777477	0.0406084	0.0561911	0.00820655	-1.91457	1	8	CSMD3	113235157	114449328	-	protein_coding
ENSG00000236184.1	0.079285	0.041418	0.0562306	0.00820392	1.91426	1	9	TCEA1P4	32979558	32980401	-	pseudogene
ENSG00000134007.3	0.0726863	0.0379788	0.0562816	0.00820054	1.91386	1	14	ADAM20	70989075	71001732	-	protein_coding
ENSG00000130592.9	-0.0390266	0.0203924	0.0562921	0.00819984	-1.91378	1	11	LSP1	1874200	1913497	+	protein_coding
ENSG00000169306.5	-0.0793792	0.0414825	0.0563209	0.00819793	-1.91356	1	X	IL1RAPL1	28605516	29974840	+	protein_coding
ENSG00000157152.12	0.0798714	0.0417421	0.0563349	0.008197	1.91345	1	3	SYN2	12045876	12232900	+	processed_transcript
ENSG00000214447.3	0.0853505	0.044611	0.0563646	0.00819504	1.91322	1	17	FAM187A	42977135	42982758	+	protein_coding
ENSG00000204385.6	-0.0376809	0.0196983	0.0564052	0.00819235	-1.9129	1	6	SLC44A4	31830969	31846823	-	protein_coding
ENSG00000261734.1	-0.083635	0.0437361	0.0564866	0.00818697	-1.91227	1	3	RP11-669C19.1	20429741	20432054	+	lincRNA
ENSG00000235919.3	-0.0767332	0.040141	0.0565734	0.00818124	-1.91159	1	1	ASH1L-AS1	155531821	155533775	+	processed_transcript
ENSG00000134452.15	0.057873	0.0302767	0.0565893	0.00818019	1.91147	1	10	FBXO18	5931535	5979556	+	protein_coding
ENSG00000182796.8	-0.0558947	0.0292436	0.0566049	0.00817917	-1.91135	1	12	TMEM198B	56223529	56230030	+	pseudogene
ENSG00000240463.1	-0.0803914	0.0420729	0.0566799	0.00817422	-1.91077	1	14	RPS19P3	35037895	35038335	-	pseudogene
ENSG00000088002.7	-0.0653819	0.0342237	0.0567232	0.00817137	-1.91043	1	19	SULT2B1	49055332	49102682	+	protein_coding
ENSG00000167985.2	0.0777119	0.0406807	0.0567413	0.00817019	1.91029	1	11	SDHAF2	61197514	61215001	+	protein_coding
ENSG00000272658.1	0.0756281	0.0395929	0.0567606	0.00816892	1.91014	1	14	LTB4R2	24778161	24781252	+	protein_coding
ENSG00000170927.10	-0.0433207	0.0226837	0.0568084	0.00816578	-1.90977	1	6	PKHD1	51480098	51952423	-	protein_coding
ENSG00000169508.6	-0.04775	0.0250051	0.0568287	0.00816445	-1.90961	1	13	GPR183	99946784	99959659	-	protein_coding
ENSG00000143324.9	0.0573248	0.0300265	0.0568899	0.00816043	1.90914	1	1	XPR1	180601140	180859387	+	protein_coding
ENSG00000196151.6	-0.0724311	0.0379429	0.0569145	0.00815882	-1.90895	1	2	WDSUB1	160092304	160143310	-	protein_coding
ENSG00000237515.6	-0.0724972	0.0379836	0.0569539	0.00815623	-1.90864	1	16	SHISA9	12995477	13334272	+	protein_coding
ENSG00000236360.1	0.0791127	0.0414507	0.05696	0.00815584	1.9086	1	1	RP11-334A14.2	53458868	53459374	-	pseudogene
ENSG00000176209.7	-0.0625243	0.032761	0.056973	0.00815499	-1.9085	1	8	SMIM19	42396298	42409603	+	protein_coding
ENSG00000271755.1	-0.0848	0.0444377	0.0569998	0.00815323	-1.90829	1	6	RP1-153G14.4	27371789	27374743	-	lincRNA
ENSG00000235111.1	0.0757623	0.0397072	0.0570342	0.00815098	1.90802	1	22	RP1-29C18.8	50006305	50009364	-	sense_intronic
ENSG00000131401.7	-0.0532887	0.0279342	0.0570825	0.00814782	-1.90765	1	19	NAPSB	50837053	50848024	-	pseudogene
ENSG00000234509.1	0.0743322	0.0389692	0.0571072	0.00814621	1.90746	1	21	AP000253.1	33025906	33031813	-	lincRNA
ENSG00000252139.1	-0.0632324	0.0331517	0.0571198	0.00814539	-1.90736	1	18	SCARNA18	47340731	47340813	+	snoRNA
ENSG00000075790.6	0.041799	0.0219148	0.0571234	0.00814515	1.90734	1	7	BCAP29	107220422	107269615	+	protein_coding
ENSG00000189334.4	-0.049603	0.0260135	0.0571904	0.00814078	-1.90682	1	1	S100A14	153586731	153589462	-	protein_coding
ENSG00000240050.1	-0.0843167	0.0442194	0.0571958	0.00814043	-1.90678	1	6	RP1-93H18.1	116601362	116691436	+	lincRNA
ENSG00000164949.3	0.0637628	0.0334504	0.0572726	0.00813542	1.90619	1	8	GEM	95261481	95274578	-	protein_coding
ENSG00000268069.1	-0.0799856	0.0419641	0.0572907	0.00813425	-1.90605	1	12	AC004466.1	48178706	48179787	+	protein_coding
ENSG00000258376.1	0.0791149	0.0415134	0.0573276	0.00813185	1.90577	1	14	RP4-647C14.2	73710726	73712687	-	antisense
ENSG00000226383.1	-0.0811653	0.0426074	0.0574326	0.00812503	-1.90496	1	2	AC093375.1	156868129	156881125	-	lincRNA
ENSG00000171469.6	0.0690853	0.0362661	0.0574332	0.00812499	1.90495	1	19	ZNF561	9715356	9732075	-	protein_coding
ENSG00000250318.1	-0.0717964	0.0376895	0.0574346	0.0081249	-1.90494	1	22	CTA-963H5.5	31049864	31050801	-	pseudogene
ENSG00000127399.10	-0.0601909	0.0315984	0.057444	0.00812429	-1.90487	1	7	LRRC61	150019728	150035239	+	protein_coding
ENSG00000179611.2	0.0672889	0.0353251	0.0574473	0.00812407	1.90485	1	13	DGKZP1	44542560	44545335	+	pseudogene
ENSG00000147082.13	-0.0819382	0.0430356	0.0575625	0.00811661	-1.90396	1	X	CCNB3	49967364	50094909	+	protein_coding
ENSG00000261754.2	-0.0813632	0.0427491	0.0576528	0.00811076	-1.90327	1	19	CTC-523E23.1	35302493	35305249	-	lincRNA
ENSG00000168275.10	0.0496968	0.0261114	0.0576539	0.00811069	1.90326	1	1	COA6	234509202	234519795	+	protein_coding
ENSG00000232479.2	0.081082	0.0426059	0.0576793	0.00810905	1.90307	1	2	AC010900.2	203789332	203790627	+	pseudogene
ENSG00000082196.16	0.064944	0.0341263	0.0576826	0.00810883	1.90304	1	5	C1QTNF3	34019553	34043937	-	protein_coding
ENSG00000143891.12	0.0453854	0.0238528	0.057724	0.00810616	1.90273	1	2	GALM	38893052	38968379	+	protein_coding
ENSG00000187118.8	0.0544464	0.0286193	0.0577625	0.00810368	1.90244	1	3	CMC1	28283075	28366633	+	protein_coding
ENSG00000213822.5	0.0683313	0.0359191	0.0577715	0.0081031	1.90237	1	19	CEACAM18	51979838	51994206	+	protein_coding
ENSG00000107864.10	0.0487775	0.0256472	0.0578372	0.00809887	1.90187	1	10	CPEB3	93806449	94050844	-	protein_coding
ENSG00000140905.5	-0.0538281	0.0283029	0.0578384	0.00809879	-1.90186	1	16	GCSH	81115566	81130008	-	protein_coding
ENSG00000085832.12	-0.0375978	0.0197708	0.0578607	0.00809735	-1.90169	1	1	EPS15	51819935	51985000	-	protein_coding
ENSG00000116299.12	-0.0572873	0.0301251	0.0578659	0.00809701	-1.90165	1	1	KIAA1324	109656301	109749401	+	protein_coding
ENSG00000162086.10	0.0763545	0.040165	0.0579477	0.00809175	1.90102	1	16	ZNF75A	3355406	3368852	+	protein_coding
ENSG00000254170.1	-0.073689	0.0387675	0.0579779	0.00808981	-1.90079	1	5	CTD-2073O6.1	78004557	78011905	-	pseudogene
ENSG00000205810.4	-0.082624	0.043473	0.0580056	0.00808803	-1.90058	1	12	KLRC3	10564911	10573194	-	protein_coding
ENSG00000103888.11	-0.0693113	0.0364906	0.058157	0.00807832	-1.89943	1	15	KIAA1199	81071684	81244117	+	protein_coding
ENSG00000148356.9	0.0544165	0.0286644	0.0582933	0.0080696	1.8984	1	9	LRSAM1	130213765	130265780	+	protein_coding
ENSG00000114395.6	-0.0539843	0.02844	0.058322	0.00806776	-1.89818	1	3	CYB561D2	50388126	50395891	+	protein_coding
ENSG00000171307.14	0.0565549	0.0297963	0.0583393	0.00806666	1.89805	1	10	ZDHHC16	99205927	99217127	+	protein_coding
ENSG00000169203.12	0.0618211	0.0325721	0.0583489	0.00806605	1.89798	1	16	RP11-231C14.4	29495010	29517320	-	protein_coding
ENSG00000143811.12	-0.0519832	0.0273905	0.0583653	0.00806501	-1.89785	1	1	PYCR2	226107578	226111978	-	protein_coding
ENSG00000261377.1	-0.0831652	0.0438281	0.0584076	0.00806231	-1.89753	1	15	RP11-578F21.12	29034810	29101361	+	pseudogene
ENSG00000196705.4	0.0658667	0.034718	0.0584526	0.00805943	1.89719	1	19	ZNF431	21324827	21373034	+	protein_coding
ENSG00000138316.6	-0.059506	0.0313787	0.0585598	0.00805261	-1.89638	1	10	ADAMTS14	72432559	72522197	+	protein_coding
ENSG00000241532.1	-0.0825588	0.0435425	0.0586037	0.00804982	-1.89605	1	3	AGGF1P3	75702712	75703924	-	pseudogene
ENSG00000242580.1	-0.0603769	0.0318444	0.0586111	0.00804935	-1.896	1	2	IGKV1D-43	90248739	90249395	+	IG_V_gene
ENSG00000204790.8	0.0699591	0.0369002	0.0586241	0.00804853	1.8959	1	9	CBWD6	69204538	69269662	-	protein_coding
ENSG00000106266.4	-0.0611487	0.0322553	0.0586403	0.0080475	-1.89578	1	7	SNX8	2291405	2393953	-	protein_coding
ENSG00000199631.1	-0.0606102	0.0319722	0.0586486	0.00804697	-1.89571	1	19	SNORD33	49993872	49993956	+	snoRNA
ENSG00000225558.1	-0.0824193	0.0434804	0.0586703	0.00804559	-1.89555	1	3	UBE2D3P2	37176149	37176593	+	pseudogene
ENSG00000272379.1	0.0775514	0.040915	0.0586863	0.00804458	1.89543	1	6	RP1-257A7.5	13290250	13290722	-	lincRNA
ENSG00000165804.11	0.0310018	0.0163566	0.0586946	0.00804405	1.89537	1	14	ZNF219	21558205	21572881	-	protein_coding
ENSG00000177679.14	0.0804288	0.0424355	0.0587007	0.00804367	1.89532	1	7	SRRM3	75831216	75916605	+	protein_coding
ENSG00000169570.5	-0.0484146	0.0255479	0.0587361	0.00804142	-1.89505	1	5	DTWD2	118173017	118324240	-	protein_coding
ENSG00000184619.3	-0.0665534	0.0351296	0.0588085	0.00803684	-1.89451	1	17	KRBA2	8271955	8280029	-	protein_coding
ENSG00000122644.8	0.0627184	0.0331077	0.0588262	0.00803571	1.89438	1	7	ARL4A	12726481	12730559	+	protein_coding
ENSG00000122694.11	0.0689412	0.0363929	0.0588283	0.00803558	1.89436	1	9	GLIPR2	36136732	36163910	+	protein_coding
ENSG00000198589.6	-0.0479165	0.0252957	0.0588422	0.00803471	-1.89426	1	4	LRBA	151185594	151936879	-	protein_coding
ENSG00000105607.8	-0.0516079	0.0272471	0.0588666	0.00803316	-1.89407	1	19	GCDH	13001840	13025021	+	protein_coding
ENSG00000005421.4	-0.0785219	0.0414605	0.0588899	0.00803169	-1.8939	1	7	PON1	94926988	95025673	-	protein_coding
ENSG00000272084.1	-0.0742992	0.0392327	0.0589017	0.00803094	-1.89381	1	1	RP5-1126H10.2	19398604	19402005	-	3prime_overlapping_ncrna
ENSG00000158106.8	0.0476866	0.0251902	0.0590009	0.00802468	1.89306	1	8	RHPN1	144451057	144466390	+	protein_coding
ENSG00000233264.2	-0.0673955	0.0356055	0.0590304	0.00802282	-1.89284	1	7	AC006042.8	8019943	8021859	+	pseudogene
ENSG00000109063.10	0.0617176	0.0326169	0.0591166	0.00801739	1.8922	1	17	MYH3	10531843	10560626	-	protein_coding
ENSG00000146433.8	0.0428259	0.0226374	0.0591663	0.00801426	1.89182	1	6	TMEM181	158957468	159056460	+	protein_coding
ENSG00000228929.1	0.0792734	0.0419074	0.0591923	0.00801263	1.89163	1	1	RP11-159C21.4	53237866	53238320	-	pseudogene
ENSG00000173585.11	-0.0731378	0.0386684	0.0592216	0.00801078	-1.89141	1	3	CCR9	45927996	45944667	+	protein_coding
ENSG00000075856.7	0.0584379	0.030897	0.0592258	0.00801052	1.89138	1	12	SART3	108916357	108955176	-	protein_coding
ENSG00000198056.9	0.0553815	0.0292976	0.0593695	0.0080015	1.89031	1	12	PRIM1	57125380	57146157	-	protein_coding
ENSG00000064651.9	-0.0650539	0.034425	0.0594474	0.00799662	-1.88973	1	5	SLC12A2	127419458	127525380	+	protein_coding
ENSG00000260787.1	0.0603263	0.0319243	0.0594557	0.00799611	1.88966	1	15	RP11-797A18.4	77334178	77335533	-	lincRNA
ENSG00000189362.7	-0.0634623	0.033599	0.0595693	0.00798901	-1.88882	1	2	TMEM194B	191369068	191399448	-	protein_coding
ENSG00000258412.1	-0.0698518	0.0369823	0.0595726	0.0079888	-1.88879	1	14	RP11-404P21.5	96677197	96681155	+	sense_intronic
ENSG00000255857.1	0.0768615	0.0406941	0.0595766	0.00798855	1.88876	1	12	PXN-AS1	120639094	120650941	+	antisense
ENSG00000159086.10	0.0498069	0.0263702	0.0595774	0.0079885	1.88876	1	21	PAXBP1	34106210	34144169	-	protein_coding
ENSG00000105825.7	0.075076	0.0397499	0.0595838	0.0079881	1.88871	1	7	TFPI2	93514709	93520303	-	protein_coding
ENSG00000269529.1	-0.0776229	0.0411007	0.0595981	0.00798721	-1.8886	1	12	AC140061.12	50690489	50691718	+	protein_coding
ENSG00000217930.3	0.0622612	0.0329715	0.059634	0.00798496	1.88834	1	16	PAM16	4381550	4405608	-	protein_coding
ENSG00000224424.7	0.0815853	0.0432079	0.0596519	0.00798385	1.8882	1	3	PRKAR2A-AS1	48885005	48889414	+	antisense
ENSG00000152409.8	-0.0571996	0.0302967	0.0596816	0.007982	-1.88798	1	5	JMY	78532012	78623038	+	protein_coding
ENSG00000170915.8	-0.0605247	0.0320605	0.0597024	0.0079807	-1.88783	1	6	PAQR8	52226219	52272575	+	protein_coding
ENSG00000139618.10	-0.0391514	0.0207665	0.0600418	0.00795962	-1.88531	1	13	BRCA2	32889611	32973805	+	protein_coding
ENSG00000214114.4	0.0384797	0.0204142	0.0600914	0.00795655	1.88495	1	1	MYCBP	39328636	39347289	-	protein_coding
ENSG00000161692.13	0.0648757	0.0344225	0.0601259	0.00795442	1.88469	1	17	DBF4B	42785976	42829632	+	protein_coding
ENSG00000105640.8	-0.033237	0.0176369	0.0601493	0.00795297	-1.88452	1	19	RPL18A	17970685	17974962	+	protein_coding
ENSG00000270408.1	0.0771978	0.0409688	0.0601782	0.00795118	1.88431	1	20	JAG1	10625847	10627014	-	processed_transcript
ENSG00000158786.4	-0.0722247	0.0383412	0.0602555	0.00794641	-1.88374	1	1	PLA2G2F	20465819	20476879	+	protein_coding
ENSG00000070985.9	-0.0702529	0.0372954	0.060262	0.00794601	-1.88369	1	11	TRPM5	2425745	2444275	-	protein_coding
ENSG00000212855.5	-0.0271746	0.014427	0.0602747	0.00794523	-1.88359	1	Y	TTTY2	9578193	9596085	+	lincRNA
ENSG00000212856.5	-0.0271746	0.014427	0.0602747	0.00794523	-1.88359	1	Y	TTTY2B	6274285	6292186	-	lincRNA
ENSG00000151789.5	0.0793562	0.0421369	0.0603154	0.00794272	1.88329	1	3	ZNF385D	21459915	22414812	-	protein_coding
ENSG00000173862.3	-0.0791509	0.0420351	0.060359	0.00794003	-1.88297	1	7	RP11-89N17.1	33765593	33768068	+	protein_coding
ENSG00000105851.6	-0.0613001	0.0325647	0.0604361	0.00793529	-1.88241	1	7	PIK3CG	106505723	106547590	+	protein_coding
ENSG00000115758.8	-0.0416516	0.0221297	0.0604699	0.00793321	-1.88216	1	2	ODC1	10580094	10588630	-	protein_coding
ENSG00000213888.2	0.0717788	0.0381382	0.0604818	0.00793248	1.88207	1	22	AC005003.1	31742875	31744670	+	protein_coding
ENSG00000173065.9	-0.0300761	0.0159811	0.060495	0.00793167	-1.88197	1	17	FAM222B	27082996	27182250	-	protein_coding
ENSG00000169084.8	0.0669743	0.0356119	0.0606726	0.00792078	1.88067	1	X	DHRSX	2137557	2420846	-	protein_coding
ENSG00000075624.9	-0.0468282	0.0249004	0.0606796	0.00792035	-1.88062	1	7	ACTB	5566782	5603415	-	protein_coding
ENSG00000040608.9	0.0502252	0.0267148	0.0607564	0.00791565	1.88006	1	22	RTN4R	20228938	20270769	-	protein_coding
ENSG00000067704.8	-0.0387921	0.0206338	0.0607606	0.00791539	-1.88003	1	1	IARS2	220267444	220321380	+	protein_coding
ENSG00000112379.8	-0.0503299	0.0267715	0.0607668	0.00791501	-1.87998	1	6	KIAA1244	138483058	138665800	+	protein_coding
ENSG00000018625.10	0.0537869	0.0286169	0.0608254	0.00791143	1.87955	1	1	ATP1A2	160085549	160113381	+	protein_coding
ENSG00000213240.7	-0.0638104	0.0339522	0.0608435	0.00791032	-1.87942	1	1	NOTCH2NL	145209119	145291972	+	protein_coding
ENSG00000272235.1	-0.0803205	0.0427519	0.060934	0.0079048	-1.87876	1	1	RP11-22L13.1	3223200	3226660	-	lincRNA
ENSG00000149679.7	0.0666682	0.0355023	0.061058	0.00789725	1.87785	1	20	CABLES2	60963688	60982341	-	protein_coding
ENSG00000207168.1	-0.0726029	0.0386716	0.0611175	0.00789364	-1.87742	1	7	SNORA15	56128163	56128295	+	snoRNA
ENSG00000271795.1	0.0585696	0.0312112	0.061236	0.00788644	1.87656	1	5	CTC-251D13.1	150889014	150892330	+	antisense
ENSG00000135437.5	-0.0516144	0.0275076	0.0612614	0.0078849	-1.87637	1	12	RDH5	56114151	56118489	+	protein_coding
ENSG00000239704.6	0.0769901	0.0410596	0.0614395	0.00787412	1.87508	1	17	CDRT4	15339332	15406922	-	protein_coding
ENSG00000124098.9	0.0488113	0.0260367	0.0614903	0.00787105	1.87471	1	20	FAM210B	54933971	54943719	+	protein_coding
ENSG00000230311.2	-0.0796768	0.0425084	0.0615361	0.00786829	-1.87438	1	X	AC004074.3	72442960	72443394	+	pseudogene
ENSG00000172113.4	-0.0707737	0.0377626	0.0615646	0.00786657	-1.87417	1	3	NME6	48334754	48343175	-	protein_coding
ENSG00000175137.9	0.041221	0.021998	0.0616094	0.00786387	1.87385	1	1	SH3BP5L	249104648	249120832	-	protein_coding
ENSG00000197991.10	0.0806243	0.0430401	0.0616941	0.00785877	1.87324	1	13	PCDH20	61983818	62002220	-	protein_coding
ENSG00000233016.2	-0.068902	0.0367837	0.0617033	0.00785822	-1.87317	1	9	SNHG7	139615818	139622636	-	antisense
ENSG00000240505.4	-0.060664	0.0324044	0.061852	0.00784928	-1.8721	1	17	TNFRSF13B	16832849	16875432	-	protein_coding
ENSG00000138400.8	-0.081919	0.0437594	0.061861	0.00784874	-1.87203	1	2	MDH1B	207602487	207630271	-	protein_coding
ENSG00000152990.9	0.0514502	0.0274952	0.0619699	0.00784222	1.87125	1	4	GPR125	22346694	22517677	-	protein_coding
ENSG00000129696.8	0.0621521	0.0332176	0.0619955	0.00784068	1.87106	1	8	TTI2	33330904	33371119	-	protein_coding
ENSG00000105186.10	-0.0656788	0.035108	0.0620366	0.00783823	-1.87077	1	19	ANKRD27	33087913	33167503	-	protein_coding
ENSG00000083842.8	0.0854112	0.0456565	0.0620408	0.00783797	1.87074	1	19	ZNF8	58790317	58807254	+	protein_coding
ENSG00000155660.6	-0.0378241	0.0202194	0.062048	0.00783754	-1.87068	1	7	PDIA4	148700154	148725733	-	protein_coding
ENSG00000185608.4	-0.0508597	0.0271906	0.062075	0.00783593	-1.87049	1	22	MRPL40	19419425	19423598	+	protein_coding
ENSG00000147684.3	0.0408962	0.0218728	0.0621812	0.00782958	1.86973	1	8	NDUFB9	125551344	125580751	+	protein_coding
ENSG00000230928.1	-0.0716754	0.038337	0.0621967	0.00782866	-1.86962	1	10	RP11-34A14.3	100011780	100016332	+	antisense
ENSG00000072518.16	-0.0299546	0.0160249	0.0622477	0.00782562	-1.86925	1	11	MARK2	63606400	63678491	+	protein_coding
ENSG00000166840.9	-0.0822905	0.0440348	0.0623158	0.00782156	-1.86876	1	11	GLYATL1	58672871	58811000	+	protein_coding
ENSG00000198722.8	-0.057536	0.0307901	0.0623309	0.00782066	-1.86865	1	9	UNC13B	35161999	35405335	+	protein_coding
ENSG00000186038.5	-0.0821857	0.0439903	0.0623847	0.00781746	-1.86827	1	3	HTR3E	183814852	183824783	+	protein_coding
ENSG00000206948.1	-0.0587708	0.0314623	0.0624253	0.00781505	-1.86798	1	X	SNORA36A	153996803	153996934	+	snoRNA
ENSG00000013573.12	-0.0728712	0.039011	0.0624266	0.00781497	-1.86797	1	12	DDX11	31226779	31257725	+	protein_coding
ENSG00000120742.6	0.0365535	0.0195762	0.0625279	0.00780896	1.86724	1	3	SERP1	150259781	150321015	-	protein_coding
ENSG00000172602.5	-0.0556204	0.0298025	0.0626597	0.00780115	-1.8663	1	12	RND1	49250928	49259681	-	protein_coding
ENSG00000172543.3	-0.0760581	0.0407606	0.0627061	0.0077984	-1.86597	1	11	CTSW	65647280	65651212	+	protein_coding
ENSG00000103241.5	-0.0441926	0.0236837	0.0627087	0.00779825	-1.86595	1	16	FOXF1	86544133	86548076	+	protein_coding
ENSG00000258150.1	0.0808339	0.0433367	0.0628069	0.00779245	1.86525	1	16	RP11-345J4.3	29476288	29479154	-	protein_coding
ENSG00000167566.12	-0.0461127	0.0247242	0.062831	0.00779103	-1.86508	1	12	NCKAP5L	50184929	50222533	-	protein_coding
ENSG00000153885.10	0.0677927	0.0363706	0.0629909	0.0077816	1.86394	1	19	KCTD15	34286838	34306668	+	protein_coding
ENSG00000253399.1	-0.0788913	0.042328	0.0630098	0.00778049	-1.86381	1	4	AC078852.2	1352267	1353249	+	sense_intronic
ENSG00000163694.10	-0.0393632	0.0211198	0.0630108	0.00778044	-1.8638	1	4	RBM47	40425272	40632892	-	protein_coding
ENSG00000158856.13	0.0578359	0.0310417	0.0630998	0.0077752	1.86317	1	8	DMTN	21906506	21940038	+	protein_coding
ENSG00000218497.3	0.0537095	0.0288307	0.0631345	0.00777316	1.86292	1	GL000223.1	ZNF84	42781	68787	-	protein_coding
ENSG00000039123.11	-0.0388348	0.020851	0.0631952	0.0077696	-1.86249	1	5	SKIV2L2	54603588	54721409	+	protein_coding
ENSG00000187189.9	0.0670159	0.035983	0.0632038	0.0077691	1.86243	1	6	TSPYL4	116571151	116575261	-	protein_coding
ENSG00000167723.10	-0.0805971	0.0432777	0.0632189	0.00776821	-1.86233	1	17	TRPV3	3413796	3461289	-	protein_coding
ENSG00000174194.11	0.0838201	0.0450138	0.0632514	0.00776631	1.8621	1	10	AGAP8	51224681	51371321	-	protein_coding
ENSG00000116459.6	0.0345236	0.018551	0.063405	0.00775732	1.86101	1	1	ATP5F1	111991486	112005395	+	protein_coding
ENSG00000271288.1	-0.0618109	0.0332144	0.0634115	0.00775694	-1.86096	1	15	IGHV1OR15-3	22466058	22466493	-	IG_V_pseudogene
ENSG00000223477.3	-0.0766362	0.0411815	0.0634149	0.00775674	-1.86094	1	10	LINC00842	47011753	47174018	-	lincRNA
ENSG00000105700.6	-0.0586311	0.0315122	0.0634649	0.00775382	-1.86059	1	19	KXD1	18668572	18680197	+	protein_coding
ENSG00000259581.3	0.0525896	0.0282714	0.0635247	0.00775033	1.86017	1	15	TYRO3P	76551327	76554031	-	pseudogene
ENSG00000197992.2	-0.0759293	0.0408194	0.0635297	0.00775004	-1.86013	1	12	CLEC9A	10183276	10218565	+	protein_coding
ENSG00000131171.8	0.0319289	0.0171698	0.0636054	0.00774563	1.8596	1	X	SH3BGRL	80457442	80554046	+	protein_coding
ENSG00000261652.2	0.0590448	0.0317538	0.0636255	0.00774445	1.85945	1	15	C15orf65	55700746	55710962	+	protein_coding
ENSG00000078674.13	-0.0452275	0.0243238	0.0636342	0.00774395	-1.85939	1	8	PCM1	17780349	17885478	+	protein_coding
ENSG00000026103.15	0.0602873	0.0324246	0.0636464	0.00774324	1.85931	1	10	FAS	90750414	90775542	+	protein_coding
ENSG00000197971.10	0.0676036	0.0363618	0.0636629	0.00774228	1.85919	1	18	MBP	74690783	74845639	-	protein_coding
ENSG00000107099.11	-0.0403953	0.0217276	0.0636659	0.0077421	-1.85917	1	9	DOCK8	214854	465259	+	protein_coding
ENSG00000174501.10	-0.0631656	0.033981	0.0637117	0.00773944	-1.85885	1	2	ANKRD36C	96514587	96657541	-	protein_coding
ENSG00000114767.6	-0.0477271	0.0256757	0.0637122	0.00773941	-1.85884	1	3	RRP9	51967446	51975957	-	protein_coding
ENSG00000140254.8	-0.0697401	0.037519	0.0637189	0.00773902	-1.8588	1	15	DUOXA1	45409569	45422136	-	protein_coding
ENSG00000090263.11	0.0403387	0.0217038	0.063746	0.00773744	1.85861	1	7	MRPS33	140705854	140715028	-	protein_coding
ENSG00000165171.6	-0.0800276	0.043069	0.0638147	0.00773345	-1.85812	1	7	WBSCR27	73248920	73256865	-	protein_coding
ENSG00000263069.1	0.0750723	0.040407	0.0638458	0.00773165	1.8579	1	17	CTD-2047H16.4	78325628	78388968	-	antisense
ENSG00000102934.5	-0.063856	0.0343831	0.0639472	0.00772577	-1.85719	1	16	PLLP	57290004	57318599	-	protein_coding
ENSG00000081692.8	-0.0403853	0.0217459	0.0639537	0.0077254	-1.85715	1	1	JMJD4	227918126	227923112	-	protein_coding
ENSG00000211685.2	0.073507	0.0395811	0.0639569	0.00772521	1.85712	1	22	IGLC7	23264766	23265203	+	IG_C_gene
ENSG00000228205.1	0.0629584	0.0339088	0.0640173	0.00772171	1.8567	1	3	RP11-778D9.4	183867492	183868223	+	pseudogene
ENSG00000163661.3	-0.0790113	0.0425559	0.064025	0.00772127	-1.85665	1	3	PTX3	157154578	157161417	+	protein_coding
ENSG00000172062.12	0.0707554	0.0381185	0.0640896	0.00771753	1.85619	1	5	SMN1	70220768	70249769	+	protein_coding
ENSG00000163659.8	-0.0552359	0.0297604	0.0641141	0.00771612	-1.85602	1	3	TIPARP	156391024	156424559	+	protein_coding
ENSG00000240771.2	0.0463429	0.0249722	0.0641486	0.00771413	1.85578	1	12	ARHGEF25	58003963	58013162	+	protein_coding
ENSG00000067048.12	-0.0283738	0.0152897	0.0641532	0.00771386	-1.85575	1	Y	DDX3Y	15016019	15032390	+	protein_coding
ENSG00000135334.8	0.0516904	0.0278566	0.064176	0.00771254	1.85559	1	6	AKIRIN2	88384790	88411927	-	protein_coding
ENSG00000227001.2	-0.0673016	0.0362738	0.0642062	0.0077108	-1.85538	1	1	NBPF2P	21751118	21754460	-	pseudogene
ENSG00000244682.3	-0.0798363	0.0430358	0.064244	0.00770863	-1.85511	1	1	FCGR2C	161551129	161575452	+	polymorphic_pseudogene
ENSG00000237669.1	0.0736091	0.0396838	0.0642765	0.00770675	1.85489	1	6	HCG4P3	29973898	29974893	-	pseudogene
ENSG00000234287.1	0.0445469	0.0240196	0.0643165	0.00770445	1.85461	1	3	RP11-761N21.2	40803036	40803290	+	pseudogene
ENSG00000137038.7	0.045015	0.0242832	0.0644392	0.0076974	1.85375	1	9	TMEM261	7796490	7888380	-	protein_coding
ENSG00000233087.4	0.0752076	0.040574	0.0644622	0.00769607	1.85359	1	2	AC073869.1	132118066	132121731	-	pseudogene
ENSG00000170425.3	0.0501937	0.0270814	0.0644838	0.00769483	1.85344	1	17	ADORA2B	15848231	15879060	+	protein_coding
ENSG00000143387.8	0.0562595	0.0303562	0.0645024	0.00769376	1.85331	1	1	CTSK	150768684	150780799	-	protein_coding
ENSG00000111860.9	-0.0397615	0.0214545	0.064505	0.00769362	-1.85329	1	6	CEP85L	118781935	119031238	-	protein_coding
ENSG00000169692.8	-0.0333913	0.0180174	0.0645066	0.00769352	-1.85328	1	9	AGPAT2	139567595	139581875	-	protein_coding
ENSG00000126351.8	-0.0472261	0.0254861	0.0645454	0.00769129	-1.85301	1	17	THRA	38214543	38250120	+	protein_coding
ENSG00000170323.4	0.0768822	0.0415031	0.0646268	0.00768663	1.85245	1	8	FABP4	82390654	82395498	-	protein_coding
ENSG00000253691.2	-0.0621989	0.0335813	0.0646643	0.00768448	-1.85218	1	22	IGKV2OR22-4	17395125	17395871	-	IG_V_pseudogene
ENSG00000127054.14	-0.0347729	0.0187752	0.0646819	0.00768348	-1.85206	1	1	CPSF3L	1246965	1260071	-	protein_coding
ENSG00000164199.11	0.0787763	0.0425353	0.0646877	0.00768315	1.85202	1	5	GPR98	89825161	90460038	+	protein_coding
ENSG00000127419.12	-0.037586	0.0203057	0.0648336	0.00767481	-1.85101	1	4	TMEM175	926175	952444	+	protein_coding
ENSG00000264635.1	0.073438	0.0396748	0.0648351	0.00767472	1.851	1	18	RP11-769O8.3	738058	739662	-	sense_intronic
ENSG00000135045.6	0.0631787	0.0341322	0.0648351	0.00767472	1.851	1	9	C9orf40	77561497	77567802	-	protein_coding
ENSG00000145882.6	-0.06962	0.0376157	0.0648607	0.00767326	-1.85082	1	5	PCYOX1L	148737570	148749216	+	protein_coding
ENSG00000236404.4	-0.0690882	0.0373446	0.0649765	0.00766666	-1.85002	1	9	RP11-125B21.2	2422702	2641395	-	antisense
ENSG00000129028.4	0.0673921	0.0364287	0.0649837	0.00766625	1.84997	1	15	THAP10	71173681	71185124	-	protein_coding
ENSG00000109927.5	-0.0796708	0.0430731	0.0650281	0.00766373	-1.84966	1	11	TECTA	120971882	121062202	+	protein_coding
ENSG00000107371.8	0.0660219	0.0357155	0.0651893	0.00765457	1.84855	1	9	EXOSC3	37766975	37801434	-	protein_coding
ENSG00000172824.10	-0.0629612	0.0340646	0.0652269	0.00765243	-1.84829	1	16	CES4A	67022492	67043661	+	protein_coding
ENSG00000135093.8	0.0501839	0.0271546	0.0652571	0.00765072	1.84808	1	12	USP30	109460894	109525831	+	protein_coding
ENSG00000198848.8	0.0665389	0.0360214	0.0653837	0.00764355	1.84721	1	16	CES1	55836763	55867249	-	protein_coding
ENSG00000253552.3	0.0745695	0.0403715	0.0654018	0.00764253	1.84708	1	7	HOXA-AS2	27147396	27173921	+	antisense
ENSG00000126464.9	0.024147	0.0130758	0.0654583	0.00763934	1.84669	1	19	PRR12	50094900	50129696	+	protein_coding
ENSG00000125571.5	-0.0680334	0.0368517	0.0655391	0.00763477	-1.84614	1	2	IL37	113670548	113676459	+	protein_coding
ENSG00000176125.3	0.0678389	0.0367521	0.065581	0.00763241	1.84585	1	7	UFSP1	100486346	100487339	-	protein_coding
ENSG00000220842.5	0.0285135	0.0154506	0.0656377	0.00762921	1.84546	1	10	RP11-572P18.1	122114177	122114718	-	pseudogene
ENSG00000176619.6	0.0207053	0.01122	0.0656484	0.00762861	1.84539	1	19	LMNB2	2427636	2456994	-	protein_coding
ENSG00000171014.2	-0.073417	0.0397914	0.065698	0.00762582	-1.84505	1	11	OR4D5	123810250	123811344	+	protein_coding
ENSG00000249631.1	-0.0699895	0.0379355	0.0657106	0.00762511	-1.84496	1	4	RP11-281P23.2	11627338	11815582	+	lincRNA
ENSG00000148814.13	0.0748764	0.0405844	0.0657113	0.00762507	1.84496	1	10	LRRC27	134145614	134195010	+	protein_coding
ENSG00000167701.9	-0.030897	0.0167488	0.0657451	0.00762317	-1.84472	1	8	GPT	145728356	145732557	+	protein_coding
ENSG00000160321.10	-0.0721146	0.0390964	0.0657731	0.0076216	-1.84453	1	19	ZNF208	22115760	22193751	-	protein_coding
ENSG00000204837.2	-0.0809772	0.0439061	0.0658028	0.00761993	-1.84433	1	9	RP11-204M4.2	41961615	42019580	-	lincRNA
ENSG00000183172.8	0.0510222	0.0276689	0.0658463	0.00761748	1.84403	1	22	SMDT1	42475695	42480288	+	protein_coding
ENSG00000214401.4	0.0789596	0.0428216	0.0658626	0.00761657	1.84392	1	17	KANSL1-AS1	44270942	44274089	+	antisense
ENSG00000204624.6	-0.076441	0.0414566	0.0658684	0.00761624	-1.84388	1	1	PTCHD2	11539223	11597641	+	protein_coding
ENSG00000038532.10	0.0386116	0.0209412	0.0658781	0.0076157	1.84381	1	16	CLEC16A	11038345	11276046	+	protein_coding
ENSG00000172081.9	-0.0399399	0.0216621	0.0658839	0.00761537	-1.84377	1	19	MOB3A	2071037	2096672	-	protein_coding
ENSG00000259891.1	0.0624663	0.0338852	0.0659288	0.00761286	1.84347	1	8	CTA-204B4.2	141515912	141518142	-	antisense
ENSG00000144120.8	0.0607687	0.0329872	0.0661153	0.00760241	1.84219	1	2	TMEM177	120436743	120444083	+	protein_coding
ENSG00000001084.6	-0.058983	0.0320189	0.0661244	0.0076019	-1.84213	1	6	GCLC	53362139	53481768	-	protein_coding
ENSG00000149295.9	-0.0779846	0.0423355	0.066134	0.00760137	-1.84206	1	11	DRD2	113280318	113346413	-	protein_coding
ENSG00000241416.1	0.0684026	0.0371357	0.0661489	0.00760053	1.84196	1	3	KRT8P13	170213416	170214425	+	pseudogene
ENSG00000256806.1	0.0766627	0.0416228	0.0661662	0.00759957	1.84184	1	17	AC004706.1	6555059	6556617	+	pseudogene
ENSG00000133818.8	0.0462514	0.0251162	0.0662176	0.0075967	1.84149	1	11	RRAS2	14299472	14386052	-	protein_coding
ENSG00000214900.4	0.0723681	0.0393027	0.0662462	0.0075951	1.8413	1	14	C14orf182	50448430	50474238	-	protein_coding
ENSG00000271871.1	0.0766085	0.0416119	0.0662864	0.00759286	1.84102	1	5	AC005740.6	141331984	141332940	+	antisense
ENSG00000124593.10	0.0513819	0.0279118	0.0663097	0.00759156	1.84087	1	6	PRICKLE4	41748087	41757879	+	protein_coding
ENSG00000181004.5	0.0609526	0.0331163	0.0663547	0.00758906	1.84056	1	4	BBS12	123653857	123666098	+	protein_coding
ENSG00000130787.9	-0.0309078	0.0167965	0.0664173	0.00758557	-1.84013	1	12	HIP1R	123319000	123347507	+	protein_coding
ENSG00000204564.7	0.0451183	0.0245199	0.0664268	0.00758504	1.84007	1	6	C6orf136	30614816	30620987	+	protein_coding
ENSG00000151572.12	0.0789989	0.0429556	0.0665717	0.00757699	1.83909	1	12	ANO4	101111304	101522419	+	protein_coding
ENSG00000158850.10	-0.0455727	0.0247821	0.0665942	0.00757575	-1.83893	1	1	B4GALT3	161141100	161147287	-	protein_coding
ENSG00000092148.8	-0.0413862	0.0225067	0.0666083	0.00757496	-1.83884	1	14	HECTD1	31569318	31677010	-	protein_coding
ENSG00000168621.10	-0.0704215	0.0383025	0.0666491	0.0075727	-1.83856	1	5	GDNF	37812779	37839788	-	protein_coding
ENSG00000103089.4	-0.047767	0.0259808	0.0666503	0.00757263	-1.83855	1	16	FA2H	74746853	74808729	-	protein_coding
ENSG00000213683.3	-0.0783707	0.0426513	0.0668093	0.00756383	-1.83748	1	22	AC002056.3	51193096	51193862	-	pseudogene
ENSG00000251432.2	-0.0721482	0.0392748	0.066878	0.00756004	-1.83701	1	4	RP11-420A23.1	129213906	129440549	+	lincRNA
ENSG00000211454.9	-0.0640445	0.0348735	0.0669569	0.00755568	-1.83648	1	1	AKR7L	19592476	19600688	-	polymorphic_pseudogene
ENSG00000134755.10	-0.0375985	0.0204775	0.0670146	0.0075525	-1.83609	1	18	DSC2	28645940	28682378	-	protein_coding
ENSG00000116117.13	0.0554739	0.0302253	0.0671249	0.00754643	1.83534	1	2	PARD3B	205410516	206484886	+	protein_coding
ENSG00000167850.3	0.0717669	0.0391077	0.0671599	0.00754451	1.83511	1	17	CD300C	72537247	72542282	-	protein_coding
ENSG00000176896.7	0.076251	0.0415858	0.0673869	0.00753205	1.83358	1	X	TCEANC	13671225	13700083	+	protein_coding
ENSG00000090686.11	-0.0460322	0.0251069	0.0674065	0.00753098	-1.83345	1	1	USP48	22004791	22110099	-	protein_coding
ENSG00000162910.14	-0.041849	0.0228269	0.0674259	0.00752991	-1.83332	1	1	MRPL55	228294380	228297013	-	protein_coding
ENSG00000162877.8	-0.0752806	0.0410659	0.0674488	0.00752866	-1.83317	1	1	PM20D1	205797150	205819260	-	protein_coding
ENSG00000162191.9	-0.0483639	0.0263859	0.0674818	0.00752685	-1.83294	1	11	UBXN1	62443970	62446567	-	protein_coding
ENSG00000243264.1	-0.0661059	0.0360667	0.0674914	0.00752633	-1.83288	1	2	IGKV2D-29	89986322	89987079	+	IG_V_gene
ENSG00000271993.1	0.0764484	0.04171	0.0674947	0.00752615	1.83286	1	3	RP11-285J16.1	37223598	37224225	+	antisense
ENSG00000100109.12	0.0593383	0.032378	0.0675218	0.00752467	1.83268	1	22	TFIP11	26887191	26908471	-	protein_coding
ENSG00000163638.9	-0.0693759	0.0378571	0.0675374	0.00752381	-1.83257	1	3	ADAMTS9	64501333	64673676	-	protein_coding
ENSG00000128242.8	0.0396718	0.0216486	0.0675427	0.00752352	1.83254	1	22	GAL3ST1	30950622	30970574	-	protein_coding
ENSG00000232388.2	0.0412751	0.0225249	0.0675597	0.00752259	1.83242	1	20	LINC00493	18548064	18550207	+	lincRNA
ENSG00000162512.11	-0.0485233	0.0264943	0.0677028	0.00751479	-1.83146	1	1	SDC3	31342314	31381608	-	protein_coding
ENSG00000163590.9	-0.0580688	0.0317087	0.0677244	0.00751361	-1.83132	1	3	PPM1L	160473390	160796695	+	protein_coding
ENSG00000253051.1	-0.0613697	0.0335128	0.0677376	0.00751289	-1.83123	1	13	SNORA31	45910449	45910582	-	snoRNA
ENSG00000221890.2	-0.064547	0.03525	0.0677538	0.00751201	-1.83112	1	22	NPTXR	39214457	39239987	-	protein_coding
ENSG00000204305.9	0.0683406	0.0373341	0.0678445	0.00750707	1.83052	1	6	AGER	32148745	32152101	-	protein_coding
ENSG00000170855.3	0.0510978	0.0279159	0.0678587	0.0075063	1.83042	1	12	TRIAP1	120881764	120884215	-	protein_coding
ENSG00000165271.12	-0.0362962	0.0198373	0.0679677	0.00750038	-1.82969	1	9	NOL6	33461439	33473928	-	protein_coding
ENSG00000151687.10	-0.0452553	0.0247405	0.0680419	0.00749635	-1.8292	1	2	ANKAR	190539016	190625919	+	protein_coding
ENSG00000173409.9	-0.0597472	0.0326665	0.068071	0.00749478	-1.829	1	1	ARV1	231114727	231136341	+	protein_coding
ENSG00000251584.1	-0.0714314	0.0390604	0.06811	0.00749266	-1.82874	1	4	RP11-440I14.3	175457791	175461935	+	lincRNA
ENSG00000257365.3	-0.0604884	0.0330813	0.0681508	0.00749045	-1.82847	1	14	FNTB	65381203	65529368	+	protein_coding
ENSG00000135144.3	0.0550115	0.0300907	0.0681929	0.00748818	1.82819	1	12	DTX1	113494514	113535833	+	protein_coding
ENSG00000151553.10	-0.0475293	0.0260003	0.0682178	0.00748683	-1.82803	1	10	FAM160B1	116581503	116659591	+	protein_coding
ENSG00000186417.9	0.0499954	0.0273506	0.0682298	0.00748618	1.82795	1	15	GLDN	51633826	51700210	+	protein_coding
ENSG00000238246.1	0.0735448	0.0402346	0.0682369	0.0074858	1.8279	1	10	RP11-575A19.2	20359734	20380713	-	antisense
ENSG00000254777.1	-0.0750376	0.0410513	0.0682372	0.00748578	-1.8279	1	8	AC022182.1	61822612	61879116	+	lincRNA
ENSG00000253535.1	-0.0687233	0.0376027	0.0682796	0.00748349	-1.82762	1	8	RP11-624C23.1	24153327	24769586	-	antisense
ENSG00000267040.2	-0.0614193	0.0336076	0.0682906	0.0074829	-1.82754	1	18	RP11-35G9.3	55297534	55405276	+	antisense
ENSG00000123178.10	0.0547414	0.0299602	0.0683523	0.00747957	1.82713	1	13	SPRYD7	50486842	50510626	-	protein_coding
ENSG00000267015.1	-0.0543875	0.0297687	0.0683717	0.00747852	-1.827	1	18	RP11-800A18.4	77100258	77103972	-	antisense
ENSG00000272016.1	-0.0585266	0.0320363	0.0683894	0.00747757	-1.82689	1	5	RP11-215G15.5	10654332	10657928	+	lincRNA
ENSG00000172159.11	-0.052034	0.0284837	0.0684029	0.00747684	-1.8268	1	9	FRMD3	85857905	86153461	-	protein_coding
ENSG00000186280.5	-0.0804891	0.0440621	0.0684146	0.0074762	-1.82672	1	11	KDM4D	94706845	94732682	+	protein_coding
ENSG00000172382.5	-0.0747463	0.040925	0.0684598	0.00747377	-1.82642	1	16	PRSS27	2762419	2770552	-	protein_coding
ENSG00000164070.7	0.065183	0.0356901	0.0684687	0.00747329	1.82636	1	4	HSPA4L	128702976	128761888	+	protein_coding
ENSG00000149476.10	-0.0427101	0.023389	0.0685114	0.00747099	-1.82608	1	11	DAK	61100682	61120767	+	protein_coding
ENSG00000255197.1	-0.0782014	0.0428308	0.0685502	0.0074689	-1.82582	1	11	RP11-750H9.5	47404699	47430741	-	antisense
ENSG00000225131.1	0.069346	0.0379832	0.0685682	0.00746794	1.8257	1	13	PSME2P2	49345264	49345965	+	pseudogene
ENSG00000249319.1	0.0696197	0.038141	0.0686253	0.00746487	1.82532	1	7	AC068533.7	65552756	65617228	+	protein_coding
ENSG00000253729.3	-0.0353021	0.0193499	0.0687644	0.0074574	-1.8244	1	8	PRKDC	48685669	48872743	-	protein_coding
ENSG00000234353.2	-0.0698558	0.0382897	0.0687651	0.00745737	-1.8244	1	22	AP000347.4	23980679	23982949	-	pseudogene
ENSG00000141506.9	-0.0492728	0.0270122	0.068811	0.0074549	-1.8241	1	17	PIK3R5	8782233	8869029	-	protein_coding
ENSG00000220848.4	-0.0624598	0.0342452	0.0688403	0.00745334	-1.8239	1	6	RPS18P9	149915220	149915679	+	pseudogene
ENSG00000188394.6	0.0699398	0.0383475	0.0688493	0.00745285	1.82384	1	9	GPR21	125796806	125797975	+	protein_coding
ENSG00000116514.12	0.0594319	0.0325988	0.0689573	0.00744708	1.82313	1	1	RNF19B	33402046	33430286	-	protein_coding
ENSG00000260432.1	-0.0677145	0.0371656	0.0691346	0.00743761	-1.82196	1	16	RP11-297M9.2	9847272	9851895	-	lincRNA
ENSG00000236576.1	-0.0501684	0.027537	0.0691513	0.00743672	-1.82185	1	X	RP11-22B10.3	51600064	51601162	+	pseudogene
ENSG00000160201.7	0.0351843	0.0193145	0.0691812	0.00743513	1.82166	1	21	U2AF1	44513066	44527697	-	protein_coding
ENSG00000272316.1	0.0575199	0.0315966	0.0693654	0.00742533	1.82045	1	6	XXbac-BPGBPG55C20.2	58234838	58240189	-	lincRNA
ENSG00000270344.1	0.0785794	0.0431689	0.0693916	0.00742394	1.82028	1	12	RP11-734K2.4	89919431	89934079	+	antisense
ENSG00000238261.5	-0.0795938	0.0437279	0.0694021	0.00742338	-1.82021	1	1	RP11-435B5.5	143377281	143401533	+	lincRNA
ENSG00000170584.6	0.0518966	0.0285129	0.0694174	0.00742257	1.82011	1	5	NUDCD2	162873532	162887146	-	protein_coding
ENSG00000163412.8	0.0473185	0.0259981	0.0694223	0.00742231	1.82007	1	3	EIF4E3	71724567	71803924	-	protein_coding
ENSG00000223396.2	0.0679442	0.0373339	0.0694477	0.00742097	1.81991	1	1	RPS10P7	201487831	201499602	+	lincRNA
ENSG00000234807.4	0.0779462	0.0428378	0.0695001	0.00741818	1.81956	1	1	RP4-794H19.2	59250823	59365384	+	lincRNA
ENSG00000055147.13	-0.062814	0.0345284	0.0695562	0.00741521	-1.8192	1	5	FAM114A2	153369688	153418496	-	protein_coding
ENSG00000157837.11	0.048762	0.0268108	0.069625	0.00741157	1.81875	1	12	SPPL3	121200313	121342174	-	protein_coding
ENSG00000130312.2	0.0419884	0.0230882	0.0696456	0.00741048	1.81861	1	19	MRPL34	17403418	17417652	+	protein_coding
ENSG00000211734.3	-0.0623137	0.0342646	0.0696466	0.00741043	-1.81861	1	7	TRBV5-1	142020496	142021363	+	TR_V_gene
ENSG00000159337.6	-0.0752862	0.0414061	0.0697027	0.00740746	-1.81824	1	15	PLA2G4D	42359207	42386752	-	protein_coding
ENSG00000170222.11	-0.0704399	0.038742	0.0697119	0.00740698	-1.81818	1	17	ADPRM	10600911	10614550	+	protein_coding
ENSG00000198130.10	0.0674501	0.0371046	0.0697649	0.00740418	1.81783	1	2	HIBCH	191054461	191208919	-	protein_coding
ENSG00000132004.8	-0.0522424	0.0287429	0.0698044	0.00740209	-1.81758	1	19	FBXW9	12798867	12807457	-	protein_coding
ENSG00000170989.8	0.0561331	0.0308838	0.069807	0.00740196	1.81756	1	1	S1PR1	101702444	101707074	+	protein_coding
ENSG00000013810.14	0.0346729	0.01908	0.0698557	0.00739939	1.81724	1	4	TACC3	1723227	1746898	+	protein_coding
ENSG00000175764.10	0.0675008	0.0371546	0.0699301	0.00739547	1.81676	1	9	TTLL11	124584207	124855885	-	protein_coding
ENSG00000154945.6	-0.0574415	0.0316201	0.0699521	0.00739431	-1.81661	1	17	ANKRD40	48770551	48785285	-	protein_coding
ENSG00000172348.10	0.0501958	0.0276353	0.0699907	0.00739228	1.81636	1	6	RCAN2	46188475	46459709	-	protein_coding
ENSG00000126261.8	0.0337968	0.0186113	0.0700576	0.00738876	1.81593	1	19	UBA2	34919257	34960853	+	protein_coding
ENSG00000055208.13	-0.0324958	0.0178962	0.0700768	0.00738775	-1.8158	1	6	TAB2	149539777	149732749	+	protein_coding
ENSG00000131653.8	-0.0247954	0.0136561	0.0700919	0.00738696	-1.8157	1	16	TRAF7	2205699	2228130	+	protein_coding
ENSG00000150756.9	-0.0637496	0.035129	0.0702422	0.00737907	-1.81473	1	5	FAM173B	10226442	10250009	-	protein_coding
ENSG00000196159.7	-0.0529974	0.0292074	0.0702745	0.00737738	-1.81452	1	4	FAT4	126237554	126414087	+	protein_coding
ENSG00000175793.10	-0.047486	0.0261772	0.0703504	0.00737341	-1.81402	1	1	SFN	27189633	27190947	+	protein_coding
ENSG00000090372.10	-0.0291574	0.016077	0.0704149	0.00737003	-1.81361	1	19	STRN4	47222764	47250251	-	protein_coding
ENSG00000185585.15	-0.0557876	0.0307759	0.0705543	0.00736276	-1.8127	1	9	OLFML2A	127539437	127577164	+	protein_coding
ENSG00000103202.8	-0.0670738	0.0370026	0.0705581	0.00736256	-1.81268	1	16	NME4	446725	460367	+	protein_coding
ENSG00000214941.3	0.0736212	0.0406146	0.0705584	0.00736254	1.81268	1	17	ZSWIM7	15879874	15903031	-	protein_coding
ENSG00000005812.6	0.0413329	0.0228025	0.0705637	0.00736226	1.81264	1	13	FBXL3	77566740	77601330	-	protein_coding
ENSG00000140961.8	0.0596302	0.0329146	0.0707154	0.00735436	1.81166	1	16	OSGIN1	83981887	83999937	+	protein_coding
ENSG00000272941.1	0.0726704	0.0401155	0.0707359	0.0073533	1.81153	1	7	RP11-134L10.1	134853155	134854299	+	antisense
ENSG00000175197.6	0.0643033	0.0355095	0.0708374	0.00734802	1.81088	1	12	DDIT3	57910371	57914300	-	protein_coding
ENSG00000180304.10	0.0580069	0.0320327	0.0708388	0.00734795	1.81087	1	15	OAZ2	64979772	64995480	-	protein_coding
ENSG00000093010.7	-0.0408217	0.0225432	0.0708453	0.00734761	-1.81082	1	22	COMT	19929130	19957498	+	protein_coding
ENSG00000260576.1	-0.0772522	0.0426741	0.0709293	0.00734325	-1.81028	1	15	RP11-390D11.2	72333535	72333994	-	pseudogene
ENSG00000176049.11	0.074542	0.0411922	0.071033	0.00733788	1.80962	1	5	JAKMIP2	146967990	147162338	-	protein_coding
ENSG00000205485.9	-0.051282	0.0283493	0.0711398	0.00733235	-1.80893	1	7	AC004980.7	76178677	76257299	+	pseudogene
ENSG00000079805.12	-0.0292684	0.01618	0.0711399	0.00733235	-1.80893	1	19	DNM2	10828755	10944164	+	protein_coding
ENSG00000258325.1	-0.0803874	0.0444423	0.0711594	0.00733134	-1.8088	1	12	RP4-816N1.6	2906043	2922068	-	antisense
ENSG00000189298.9	0.0619767	0.0342718	0.0712243	0.00732799	1.80839	1	6	ZKSCAN3	28317691	28336947	+	protein_coding
ENSG00000112303.9	-0.0576071	0.0318563	0.0712317	0.0073276	-1.80834	1	6	VNN2	133065009	133084598	-	protein_coding
ENSG00000131848.5	0.07642	0.0422653	0.0712684	0.00732571	1.8081	1	19	ZSCAN5A	56732681	56879752	-	protein_coding
ENSG00000233806.3	0.0724	0.0400434	0.0712788	0.00732517	1.80804	1	2	AC131097.3	242823514	243020873	+	antisense
ENSG00000243449.2	-0.0392975	0.0217382	0.0713208	0.007323	-1.80777	1	4	C4orf48	2043689	2045697	+	protein_coding
ENSG00000181751.5	-0.0476511	0.0263657	0.0713918	0.00731935	-1.80731	1	5	C5orf30	102594403	102614361	+	protein_coding
ENSG00000148848.10	-0.0646298	0.0357629	0.0714136	0.00731822	-1.80717	1	10	ADAM12	127700950	128077024	-	protein_coding
ENSG00000020633.14	-0.038655	0.0213913	0.071434	0.00731717	-1.80704	1	1	RUNX3	25226002	25291612	-	protein_coding
ENSG00000099977.9	-0.05561	0.0307843	0.0715275	0.00731236	-1.80644	1	22	DDT	24313554	24322660	-	protein_coding
ENSG00000157500.6	-0.0378578	0.0209619	0.071593	0.007309	-1.80602	1	3	APPL1	57261765	57307496	+	protein_coding
ENSG00000115947.9	0.0391791	0.0216948	0.0716095	0.00730815	1.80592	1	2	ORC4	148687968	148779147	-	protein_coding
ENSG00000013306.11	-0.0323805	0.0179358	0.0716974	0.00730364	-1.80536	1	17	SLC25A39	42396993	42402238	-	protein_coding
ENSG00000052841.10	-0.0448827	0.0248624	0.0717151	0.00730274	-1.80525	1	11	TTC17	43380482	43516483	+	protein_coding
ENSG00000159352.11	0.0376459	0.020858	0.0717746	0.00729969	1.80487	1	1	PSMD4	151227179	151239955	+	protein_coding
ENSG00000011422.7	0.0620853	0.0343991	0.0717767	0.00729958	1.80485	1	19	PLAUR	44150247	44174699	-	protein_coding
ENSG00000067167.3	0.033808	0.0187327	0.0717914	0.00729883	1.80476	1	8	TRAM1	71485677	71520622	-	protein_coding
ENSG00000141568.15	0.0410475	0.0227507	0.0718742	0.00729459	1.80423	1	17	FOXK2	80477589	80602538	+	protein_coding
ENSG00000183054.7	-0.0646156	0.0358149	0.071886	0.00729399	-1.80416	1	2	RGPD6	111271389	111334762	-	protein_coding
ENSG00000134245.13	0.0488054	0.027055	0.0719212	0.00729219	1.80393	1	1	WNT2B	113009163	113072787	+	protein_coding
ENSG00000198683.2	0.0709628	0.0393527	0.0720283	0.00728672	1.80325	1	19	AC012615.1	1925185	1926009	+	pseudogene
ENSG00000266037.1	-0.0617217	0.0342338	0.0720764	0.00728427	-1.80294	1	14	RN7SL3	50320336	50320632	-	misc_RNA
ENSG00000125246.11	0.0676456	0.0375198	0.072079	0.00728413	1.80293	1	13	CLYBL	100258919	100549387	+	protein_coding
ENSG00000144580.9	-0.0515975	0.0286231	0.072122	0.00728194	-1.80265	1	2	RQCD1	219433303	219461803	+	protein_coding
ENSG00000273486.1	0.0666508	0.036979	0.0721628	0.00727986	1.8024	1	3	RP11-731C17.2	136556180	136557863	-	antisense
ENSG00000269979.1	-0.0732807	0.0406594	0.0721765	0.00727917	-1.80231	1	9	RP11-498E2.7	125086887	125087594	+	lincRNA
ENSG00000198477.3	-0.0677067	0.0375739	0.0722314	0.00727637	-1.80196	1	22	ZNF280B	22838767	22863505	-	protein_coding
ENSG00000201558.1	-0.0759611	0.0421578	0.0722525	0.0072753	-1.80183	1	1	RNVU1-6	145382757	145382920	+	snRNA
ENSG00000146070.12	0.0648125	0.0359726	0.0722694	0.00727444	1.80172	1	6	PLA2G7	46671938	46703430	-	protein_coding
ENSG00000120756.8	-0.0408243	0.0226644	0.0723436	0.00727067	-1.80125	1	3	PLS1	142315229	142432506	+	protein_coding
ENSG00000266658.2	0.0442786	0.0245826	0.0723491	0.00727039	1.80121	1	GL000220.1	RNA28S5	113348	118417	+	rRNA
ENSG00000138669.5	0.0509227	0.0282754	0.0723903	0.0072683	1.80095	1	4	PRKG2	82009837	82136218	-	protein_coding
ENSG00000033170.12	-0.0534721	0.0296998	0.0724743	0.00726404	-1.80042	1	14	FUT8	65877310	66210839	+	protein_coding
ENSG00000159314.7	0.0317716	0.0176491	0.0725119	0.00726213	1.80018	1	17	ARHGAP27	43471275	43511787	-	protein_coding
ENSG00000134330.14	0.0745399	0.0414116	0.0725443	0.00726049	1.79998	1	2	IAH1	9613787	9636672	+	protein_coding
ENSG00000272977.1	0.0629976	0.0350029	0.0725749	0.00725894	1.79978	1	22	CTA-390C10.10	25872185	25875938	+	sense_intronic
ENSG00000241322.4	-0.0757325	0.0420811	0.0725914	0.00725811	-1.79968	1	17	CDRT1	15468798	15522826	-	protein_coding
ENSG00000112078.9	0.0523369	0.0290843	0.072622	0.00725656	1.79949	1	6	KCTD20	36410544	36458920	+	protein_coding
ENSG00000166770.6	0.0674878	0.0375045	0.0726265	0.00725633	1.79946	1	19	ZNF667-AS1	56988619	57012035	+	lincRNA
ENSG00000183287.9	0.0599113	0.0333127	0.0727858	0.00724829	1.79845	1	18	CCBE1	57098172	57364612	-	protein_coding
ENSG00000230519.2	-0.0727399	0.0404521	0.0728302	0.00724605	-1.79817	1	12	RP11-1060J15.5	27855271	27855839	+	pseudogene
ENSG00000225192.1	-0.0704744	0.0391965	0.0728618	0.00724445	-1.79797	1	10	ZNF33BP1	38083204	38085037	-	pseudogene
ENSG00000107833.6	0.0533339	0.0296677	0.0729042	0.00724232	1.79771	1	10	NPM3	103541082	103543170	-	protein_coding
ENSG00000110324.5	-0.0402141	0.0223699	0.0729069	0.00724218	-1.79769	1	11	IL10RA	117857063	117872196	+	protein_coding
ENSG00000164093.11	-0.0352514	0.019611	0.0729328	0.00724088	-1.79753	1	4	PITX2	111538579	111563279	-	protein_coding
ENSG00000267342.1	0.0772154	0.0429587	0.0729479	0.00724012	1.79743	1	17	RP11-552F3.10	73893141	73896229	+	antisense
ENSG00000232380.1	0.0762135	0.0424097	0.0730046	0.00723727	1.79708	1	13	ZDHHC20P4	69559190	69560196	+	pseudogene
ENSG00000258525.1	-0.0727156	0.0404719	0.0730655	0.0072342	-1.79669	1	14	RP11-829H16.3	31345385	31359014	-	antisense
ENSG00000148288.7	-0.0496644	0.0276431	0.073076	0.00723367	-1.79663	1	9	GBGT1	136028340	136039332	-	protein_coding
ENSG00000132109.8	0.0523858	0.029161	0.0731063	0.00723215	1.79644	1	11	TRIM21	4406127	4414926	-	protein_coding
ENSG00000206680.1	-0.0536473	0.0298693	0.0731646	0.00722923	-1.79607	1	1	SNORD21	93302846	93302940	+	snoRNA
ENSG00000232846.1	0.0735736	0.0409658	0.0731794	0.00722849	1.79598	1	1	SLC25A6P3	52174734	52175612	+	pseudogene
ENSG00000273184.1	-0.0659125	0.0367034	0.0732051	0.0072272	-1.79582	1	7	RP11-212P7.3	128095894	128133913	+	processed_transcript
ENSG00000091583.6	-0.0669178	0.0372687	0.0732473	0.00722508	-1.79555	1	17	APOH	64208151	64252643	-	protein_coding
ENSG00000213222.3	-0.0777248	0.0432886	0.0732548	0.00722471	-1.7955	1	2	AC093724.2	132480826	132481852	-	pseudogene
ENSG00000258303.1	-0.0775645	0.0432038	0.0732849	0.0072232	-1.79532	1	12	RP11-887P2.6	94229943	94231814	+	sense_intronic
ENSG00000222041.6	-0.0599568	0.0334067	0.0733744	0.00721872	-1.79475	1	2	LINC00152	87754887	87906324	+	lincRNA
ENSG00000238554.1	-0.0669256	0.0372939	0.0734077	0.00721705	-1.79455	1	6	RNU1-88P	36607322	36607449	-	snRNA
ENSG00000189007.11	-0.0520999	0.0290326	0.0734106	0.00721691	-1.79453	1	6	ADAT2	143743969	143771810	-	protein_coding
ENSG00000260751.2	0.076657	0.0427344	0.0735267	0.00721111	1.7938	1	16	CTD-2196E14.6	23579994	23581017	+	sense_intronic
ENSG00000131236.12	-0.0322439	0.0179756	0.0735332	0.00721079	-1.79376	1	1	CAP1	40505905	40538321	+	protein_coding
ENSG00000112335.10	0.0473243	0.0263893	0.0736044	0.00720723	1.79332	1	6	SNX3	108532426	108582464	-	protein_coding
ENSG00000205020.7	-0.0725743	0.0404754	0.0736478	0.00720507	-1.79305	1	17	CCL4L1	34538310	34540280	+	protein_coding
ENSG00000140307.6	0.0515073	0.0287267	0.0736537	0.00720478	1.79301	1	15	GTF2A2	59930261	59949740	-	protein_coding
ENSG00000162746.10	-0.069772	0.0389183	0.07369	0.00720297	-1.79278	1	1	FCRLB	161691353	161697933	+	protein_coding
ENSG00000121753.8	-0.059195	0.0330189	0.0736935	0.00720279	-1.79276	1	1	BAI2	32192718	32230494	-	protein_coding
ENSG00000124126.9	-0.0347914	0.0194102	0.0737462	0.00720017	-1.79243	1	20	PREX1	47240790	47444420	-	protein_coding
ENSG00000112394.12	0.0559197	0.0311978	0.0737469	0.00720013	1.79243	1	6	SLC16A10	111408781	111552397	+	protein_coding
ENSG00000133111.3	0.0591094	0.0329791	0.0737629	0.00719934	1.79233	1	13	RFXAP	37393361	37403241	+	protein_coding
ENSG00000203804.3	-0.0658038	0.0367143	0.0737635	0.00719931	-1.79232	1	1	ADAMTSL4-AS1	150533480	150533969	-	protein_coding
ENSG00000198646.9	0.0208263	0.0116205	0.0737833	0.00719832	1.7922	1	20	NCOA6	33284722	33413452	-	protein_coding
ENSG00000174132.8	0.0442145	0.0246738	0.0738213	0.00719643	1.79196	1	5	FAM174A	99871009	99922445	+	protein_coding
ENSG00000105341.14	-0.0537898	0.0300188	0.0738365	0.00719568	-1.79187	1	19	ATP5SL	41937223	41946622	-	protein_coding
ENSG00000146833.11	0.0745071	0.0415861	0.0738741	0.00719381	1.79163	1	7	TRIM4	99474581	99517223	-	protein_coding
ENSG00000114383.5	0.056484	0.0315343	0.0739448	0.0071903	1.79119	1	3	TUSC2	50357458	50365682	-	protein_coding
ENSG00000144648.10	-0.0620283	0.0346316	0.0739616	0.00718947	-1.79109	1	3	ACKR2	42846244	42929466	+	protein_coding
ENSG00000182909.5	-0.0374593	0.0209162	0.0739877	0.00718818	-1.79093	1	19	LENG9	54972981	54974894	-	protein_coding
ENSG00000246223.4	-0.0719067	0.0401517	0.073996	0.00718777	-1.79088	1	14	C14orf64	98391947	98444461	-	protein_coding
ENSG00000176749.4	-0.0592598	0.0330899	0.0739967	0.00718773	-1.79087	1	17	CDK5R1	30813637	30818274	+	protein_coding
ENSG00000162496.4	0.0422222	0.023578	0.0740165	0.00718675	1.79075	1	1	DHRS3	12627939	12677737	-	protein_coding
ENSG00000240602.3	-0.0731161	0.0408512	0.0741668	0.00717931	-1.78981	1	3	RP11-64D22.2	151488216	151502682	+	pseudogene
ENSG00000158220.9	0.079117	0.0442159	0.0742441	0.00717549	1.78933	1	3	ESYT3	138153428	138200528	+	protein_coding
ENSG00000241261.1	-0.072975	0.0407854	0.0742589	0.00717475	-1.78924	1	4	RPL17P19	62077370	62077921	+	pseudogene
ENSG00000100228.8	-0.0729381	0.0407671	0.0742754	0.00717394	-1.78914	1	22	RAB36	23487513	23506537	+	protein_coding
ENSG00000138036.14	0.0608668	0.0340204	0.0742777	0.00717383	1.78913	1	2	DYNC2LI1	44001178	44037149	+	protein_coding
ENSG00000227500.5	-0.0377745	0.021114	0.0742859	0.00717343	-1.78907	1	19	SCAMP4	1905213	1926016	+	protein_coding
ENSG00000177034.10	-0.0448114	0.0250481	0.0742951	0.00717297	-1.78902	1	5	MTX3	79275584	79287082	-	protein_coding
ENSG00000260005.2	0.0718453	0.0401729	0.0743947	0.00716806	1.7884	1	17	AC027601.1	79202507	79207783	+	antisense
ENSG00000182916.7	0.0676726	0.0378467	0.0744476	0.00716545	1.78807	1	X	TCEAL7	102585124	102587254	+	protein_coding
ENSG00000130590.9	0.0552923	0.0309233	0.0744516	0.00716525	1.78805	1	20	SAMD10	62605466	62611361	-	protein_coding
ENSG00000232888.3	-0.0595622	0.0333459	0.0747518	0.0071505	-1.78619	1	12	RPS11P5	133402287	133402772	+	pseudogene
ENSG00000115568.11	-0.0372007	0.0208289	0.0747806	0.00714909	-1.78602	1	2	ZNF142	219502639	219524378	-	protein_coding
ENSG00000272141.1	-0.0356977	0.0199894	0.0748104	0.00714763	-1.78583	1	1	RP11-465B22.8	1104737	1105723	+	lincRNA
ENSG00000244041.3	0.0724064	0.0405461	0.0748188	0.00714722	1.78578	1	6	LINC01011	2988201	2991407	+	lincRNA
ENSG00000269873.1	0.0689088	0.0385883	0.0748243	0.00714695	1.78575	1	19	CTD-2587H19.3	54949192	54949528	-	lincRNA
ENSG00000087191.8	-0.0479181	0.0268342	0.0748303	0.00714666	-1.78571	1	17	PSMC5	61904512	61909379	+	protein_coding
ENSG00000074054.13	0.054906	0.0307478	0.0748335	0.0071465	1.78569	1	2	CLASP1	122095352	122407163	-	protein_coding
ENSG00000158445.7	0.0618078	0.0346232	0.0749198	0.00714227	1.78516	1	20	KCNB1	47980414	48099184	-	protein_coding
ENSG00000182685.3	0.0567553	0.0317993	0.0749788	0.00713939	1.78479	1	16	BRICD5	2259254	2261951	-	protein_coding
ENSG00000010030.9	0.0619834	0.0347372	0.0750508	0.00713587	1.78435	1	6	ETV7	36322419	36356164	-	protein_coding
ENSG00000157657.10	0.0505006	0.0283237	0.0752741	0.00712499	1.78298	1	9	ZNF618	116638562	116818871	+	protein_coding
ENSG00000138347.11	-0.0651204	0.0365244	0.075283	0.00712455	-1.78293	1	10	MYPN	69865912	69971774	+	protein_coding
ENSG00000107282.5	0.0406931	0.0228275	0.0753306	0.00712224	1.78263	1	9	APBA1	72042446	72287222	-	protein_coding
ENSG00000107581.8	-0.0347189	0.0194956	0.07562	0.00710819	-1.78086	1	10	EIF3A	120794356	120840316	-	protein_coding
ENSG00000267454.1	0.0762214	0.0428084	0.0756755	0.00710551	1.78052	1	19	ZNF582-AS1	56905025	56910541	+	lincRNA
ENSG00000137522.13	0.0611439	0.0343426	0.0756945	0.00710459	1.78041	1	11	RNF121	71639747	71708643	+	protein_coding
ENSG00000167130.13	-0.0461031	0.0259017	0.075773	0.00710079	-1.77993	1	9	DOLPP1	131843379	131852717	+	protein_coding
ENSG00000227018.1	0.0728107	0.0409401	0.0760126	0.00708923	1.77847	1	17	IL6STP1	15686602	15687621	+	pseudogene
ENSG00000218682.1	-0.0767472	0.0431539	0.076015	0.00708911	-1.77845	1	2	AC010150.1	26079330	26079835	-	pseudogene
ENSG00000184677.12	0.0453622	0.0255111	0.0760675	0.00708659	1.77814	1	1	ZBTB40	22778344	22857650	+	protein_coding
ENSG00000136699.15	-0.0352327	0.0198162	0.0760949	0.00708527	-1.77797	1	2	SMPD4	130908981	130940323	-	protein_coding
ENSG00000100353.13	0.0325846	0.0183318	0.0761725	0.00708154	1.7775	1	22	EIF3D	36906897	36925483	-	protein_coding
ENSG00000151876.8	-0.0639097	0.0359648	0.0762537	0.00707764	-1.777	1	5	FBXO4	41925356	41941845	+	protein_coding
ENSG00000259032.2	0.0522825	0.0294259	0.0762949	0.00707566	1.77675	1	14	ENSAP2	83159048	83159399	-	pseudogene
ENSG00000166123.9	-0.0584952	0.0329304	0.0763651	0.00707229	-1.77633	1	16	GPT2	46918290	46965209	+	protein_coding
ENSG00000188026.7	0.0670494	0.0377489	0.0763876	0.00707121	1.77619	1	12	RILPL1	123955925	124018265	-	protein_coding
ENSG00000261437.1	-0.0680033	0.038297	0.0764719	0.00706718	-1.77568	1	8	RP11-22C11.2	95649513	95651695	-	antisense
ENSG00000132842.9	-0.0505978	0.0284978	0.0765017	0.00706575	-1.7755	1	5	AP3B1	77296349	77590579	-	protein_coding
ENSG00000152154.6	0.0692459	0.0390032	0.0765201	0.00706488	1.77539	1	2	TMEM178A	39892122	39945103	+	protein_coding
ENSG00000185250.11	-0.0769556	0.0433516	0.0765597	0.00706298	-1.77515	1	6	PPIL6	109711418	109762374	-	protein_coding
ENSG00000226149.1	-0.073717	0.0415305	0.076583	0.00706187	-1.77501	1	6	RP1-69D17.4	129847771	129873732	-	lincRNA
ENSG00000173166.13	0.0425598	0.0239783	0.0765956	0.00706127	1.77493	1	2	RAPH1	204259068	204400133	-	protein_coding
ENSG00000168765.11	0.0658477	0.0370993	0.0766008	0.00706102	1.7749	1	1	GSTM4	110198703	110208118	+	protein_coding
ENSG00000203400.3	0.0611708	0.0344862	0.0767871	0.00705213	1.77378	1	11	AP001187.1	64657298	64657758	-	pseudogene
ENSG00000078328.15	0.0674533	0.0380447	0.0769159	0.007046	1.773	1	16	RBFOX1	6069095	7763340	+	protein_coding
ENSG00000198162.8	-0.0398607	0.0224883	0.0769971	0.00704214	-1.77251	1	1	MAN1A2	117910071	118071494	+	protein_coding
ENSG00000211895.3	-0.0521782	0.0294417	0.0770391	0.00704014	-1.77226	1	14	IGHA1	106173457	106175002	-	IG_C_gene
ENSG00000266714.2	-0.0355616	0.0200749	0.0771737	0.00703376	-1.77145	1	17	MYO15B	73584139	73622929	+	protein_coding
ENSG00000116786.7	-0.0309768	0.0174923	0.0772675	0.00702931	-1.77088	1	1	PLEKHM2	16010827	16061264	+	protein_coding
ENSG00000067601.6	0.0742353	0.0419199	0.077268	0.00702929	1.77088	1	7	PMS2P4	66752528	66767894	-	pseudogene
ENSG00000228242.3	0.0734425	0.0414729	0.0772721	0.0070291	1.77086	1	3	AC093495.4	14186223	14189784	+	antisense
ENSG00000180822.7	0.060872	0.0343771	0.0772955	0.00702799	1.77072	1	6	PSMG4	3231637	3303607	+	protein_coding
ENSG00000239282.3	-0.0613206	0.0346312	0.0773022	0.00702767	-1.77068	1	22	GATSL3	30681106	30685616	-	protein_coding
ENSG00000080503.15	0.052122	0.0294426	0.0773662	0.00702465	1.77029	1	9	SMARCA2	2015342	2193624	+	protein_coding
ENSG00000235621.4	-0.0623953	0.0352529	0.0774264	0.00702181	-1.76993	1	20	LINC00494	46988693	46999372	+	lincRNA
ENSG00000114423.14	-0.0461203	0.0260601	0.0774535	0.00702053	-1.76977	1	3	CBLB	105374305	105588396	-	protein_coding
ENSG00000261418.1	0.0709174	0.0400731	0.0774645	0.00702	1.7697	1	15	RP11-529J17.3	23675986	23680359	+	pseudogene
ENSG00000072849.6	0.0491103	0.0277549	0.0775104	0.00701784	1.76943	1	17	DERL2	5374571	5390131	-	protein_coding
ENSG00000089692.4	-0.0594714	0.0336106	0.0775109	0.00701782	-1.76943	1	12	LAG3	6881678	6887621	+	protein_coding
ENSG00000075539.9	-0.0540043	0.0305242	0.0775441	0.00701625	-1.76923	1	4	FRYL	48499378	48782339	-	protein_coding
ENSG00000211619.2	-0.0627605	0.0354739	0.0775484	0.00701605	-1.7692	1	2	IGKV2-40	89629873	89630186	-	IG_V_gene
ENSG00000142949.12	-0.0281628	0.0159248	0.0776671	0.00701046	-1.76849	1	1	PTPRF	43990858	44089343	+	protein_coding
ENSG00000206702.1	-0.0526377	0.0297644	0.0776687	0.00701038	-1.76848	1	6	RNU1-11P	13214288	13214451	+	snRNA
ENSG00000269751.1	-0.067222	0.0380185	0.0777259	0.00700769	-1.76814	1	19	CTC-273B12.8	48983104	48985571	+	lincRNA
ENSG00000103245.9	-0.0319856	0.0180914	0.0777496	0.00700658	-1.768	1	16	NARFL	779753	791329	-	protein_coding
ENSG00000137877.8	-0.0714355	0.0404049	0.0777504	0.00700654	-1.76799	1	15	SPTBN5	42140345	42186275	-	protein_coding
ENSG00000153214.5	-0.0426462	0.0241217	0.0777555	0.0070063	-1.76796	1	2	TMEM87B	112812800	112876895	+	protein_coding
ENSG00000100385.9	-0.0450709	0.0254948	0.0777745	0.0070054	-1.76785	1	22	IL2RB	37521878	37571094	-	protein_coding
ENSG00000180061.5	-0.0606264	0.0343001	0.0778285	0.00700287	-1.76753	1	19	TMEM150B	55824169	55845416	-	protein_coding
ENSG00000121940.11	-0.0610797	0.0345695	0.0779394	0.00699767	-1.76687	1	1	CLCC1	109472130	109506111	-	protein_coding
ENSG00000261560.1	0.0671612	0.0380212	0.0780147	0.00699414	1.76642	1	16	RP11-166B2.3	11974932	11976426	-	sense_intronic
ENSG00000255990.1	0.0583162	0.0330157	0.078031	0.00699337	1.76632	1	12	AC034102.1	56385991	56388469	+	pseudogene
ENSG00000105647.10	-0.0475198	0.0269224	0.0782416	0.00698353	-1.76507	1	19	PIK3R2	18263928	18281350	+	protein_coding
ENSG00000128626.7	0.0342662	0.0194145	0.0782553	0.00698289	1.76498	1	19	MRPS12	39421188	39423802	+	protein_coding
ENSG00000221420.2	-0.0425296	0.0240969	0.0782628	0.00698254	-1.76494	1	3	SNORA81	186504464	186504641	+	snoRNA
ENSG00000163923.5	0.0659185	0.0373494	0.0782676	0.00698231	1.76491	1	3	RPL39L	186838736	186898696	-	protein_coding
ENSG00000144655.10	-0.063258	0.0358506	0.0783387	0.00697899	-1.76449	1	3	CSRNP1	39183346	39196053	-	protein_coding
ENSG00000184986.6	0.0603159	0.0341865	0.0783679	0.00697763	1.76432	1	14	TMEM121	105992940	105996539	+	protein_coding
ENSG00000143457.6	0.0352503	0.01998	0.0783744	0.00697733	1.76428	1	1	GOLPH3L	150618701	150669630	-	protein_coding
ENSG00000175087.5	0.0407859	0.0231229	0.0784422	0.00697417	1.76388	1	1	PDIK1L	26437664	26452034	+	protein_coding
ENSG00000124160.7	0.0458131	0.0259738	0.0784513	0.00697375	1.76382	1	20	NCOA5	44689624	44718591	-	protein_coding
ENSG00000033327.8	-0.0525897	0.0298173	0.0784667	0.00697303	-1.76373	1	11	GAB2	77926343	78129394	-	protein_coding
ENSG00000235262.1	-0.0718933	0.0407693	0.0785193	0.00697058	-1.76342	1	X	KDM5C-IT1	53241590	53243861	-	sense_intronic
ENSG00000091490.6	-0.0512917	0.0290869	0.0785228	0.00697042	-1.7634	1	4	SEL1L3	25749055	25865382	-	protein_coding
ENSG00000001036.9	0.0469537	0.0266341	0.078604	0.00696665	1.76292	1	6	FUCA2	143815948	143832827	-	protein_coding
ENSG00000084774.9	-0.0367346	0.0208396	0.0786354	0.00696519	-1.76273	1	2	CAD	27440258	27466811	+	protein_coding
ENSG00000137218.6	0.0608701	0.0345362	0.0786743	0.00696338	1.7625	1	6	FRS3	41737914	41754280	-	protein_coding
ENSG00000215548.2	-0.0742603	0.0421464	0.0787659	0.00695913	-1.76196	1	9	RP11-764K9.4	68427861	68455375	-	pseudogene
ENSG00000271347.1	-0.0571589	0.0324553	0.0789021	0.00695282	-1.76115	1	15	RP11-701H24.7	25236633	25236900	+	sense_intronic
ENSG00000174292.8	0.0469508	0.026661	0.0789231	0.00695185	1.76103	1	17	TNK1	7283853	7293093	+	protein_coding
ENSG00000116191.13	-0.0377247	0.0214223	0.0789282	0.00695162	-1.761	1	1	RALGPS2	178694300	178889238	+	protein_coding
ENSG00000273445.1	-0.0526932	0.0299255	0.0789604	0.00695012	-1.76081	1	2	RP11-1399P15.1	87777014	87777553	-	antisense
ENSG00000253582.1	-0.0733225	0.041644	0.0789795	0.00694924	-1.7607	1	8	RP11-649G15.2	107532702	107669776	-	antisense
ENSG00000080823.17	0.0655878	0.0372711	0.0791406	0.0069418	1.75975	1	14	MOK	102690837	102771537	-	protein_coding
ENSG00000213859.3	0.0577766	0.0328324	0.0791417	0.00694175	1.75974	1	17	KCTD11	7255208	7258258	+	protein_coding
ENSG00000165061.10	0.0700413	0.0398072	0.0791805	0.00693996	1.75951	1	8	ZMAT4	40388109	40755352	-	protein_coding
ENSG00000117133.6	0.0439307	0.0249747	0.0792663	0.00693601	1.75901	1	1	RPF1	84944942	84963473	+	protein_coding
ENSG00000069712.9	-0.0471125	0.0267888	0.0793253	0.00693329	-1.75866	1	1	KIAA1107	92632542	92650280	+	protein_coding
ENSG00000183034.8	-0.0527637	0.030005	0.0793537	0.00693199	-1.7585	1	17	OTOP2	72920370	72930007	+	protein_coding
ENSG00000119673.10	0.0613462	0.0348883	0.0793768	0.00693093	1.75836	1	14	ACOT2	74034324	74042357	+	protein_coding
ENSG00000147140.11	0.0375943	0.021382	0.0794005	0.00692983	1.75822	1	X	NONO	70503042	70521018	+	protein_coding
ENSG00000271855.1	0.070953	0.0403556	0.0794049	0.00692964	1.75819	1	2	RP11-214N9.1	9696028	9696904	+	lincRNA
ENSG00000228243.2	0.0699307	0.0397782	0.079435	0.00692825	1.75802	1	9	RP11-436G20.1	45949232	45949823	+	pseudogene
ENSG00000040341.13	0.0496028	0.0282165	0.0794492	0.0069276	1.75793	1	8	STAU2	74332604	74659943	-	protein_coding
ENSG00000010810.13	-0.0395498	0.0225006	0.0794847	0.00692597	-1.75773	1	6	FYN	111981535	112194655	-	protein_coding
ENSG00000138759.13	0.0444248	0.0252801	0.079557	0.00692265	1.7573	1	4	FRAS1	78978724	79465423	+	protein_coding
ENSG00000128606.8	-0.0687235	0.0391135	0.0796038	0.0069205	-1.75703	1	7	LRRC17	102553438	102585396	+	protein_coding
ENSG00000186787.7	0.0745274	0.0424185	0.0796163	0.00691993	1.75696	1	X	SPIN2B	57144984	57147980	-	protein_coding
ENSG00000166503.4	0.0500931	0.0285122	0.079625	0.00691953	1.7569	1	15	HDGFRP3	83784320	83876770	-	protein_coding
ENSG00000257122.1	0.0439724	0.0250326	0.0796763	0.00691718	1.7566	1	16	RRN3P3	22430090	22449036	-	pseudogene
ENSG00000180776.11	0.0379722	0.0216169	0.0796769	0.00691715	1.7566	1	13	ZDHHC20	21950263	22033509	-	protein_coding
ENSG00000121807.5	-0.0584671	0.0332847	0.0796809	0.00691697	-1.75658	1	3	CCR2	46395225	46402419	+	protein_coding
ENSG00000176681.10	0.0780151	0.0444265	0.079771	0.00691285	1.75605	1	17	LRRC37A	44370099	44415160	+	protein_coding
ENSG00000139725.3	-0.0491101	0.0279744	0.0798582	0.00690886	-1.75554	1	12	RHOF	122215664	122241309	-	protein_coding
ENSG00000106829.14	0.0649034	0.0369802	0.0799356	0.00690533	1.75509	1	9	TLE4	82186688	82341658	+	protein_coding
ENSG00000143514.12	-0.0615922	0.0350984	0.0799772	0.00690343	-1.75484	1	1	TP53BP2	223967601	224033674	-	protein_coding
ENSG00000137720.3	-0.0499174	0.0284503	0.0800285	0.00690109	-1.75455	1	11	C11orf1	111749659	111756699	+	protein_coding
ENSG00000174307.5	-0.0543034	0.0309519	0.0800456	0.00690031	-1.75445	1	1	PHLDA3	201434620	201438365	-	protein_coding
ENSG00000251733.1	-0.0599987	0.0342096	0.0801468	0.0068957	-1.75386	1	9	SCARNA8	19063654	19063784	-	snoRNA
ENSG00000069869.11	0.0581076	0.0331343	0.0801742	0.00689446	1.7537	1	15	NEDD4	56119120	56285944	-	protein_coding
ENSG00000183010.12	-0.0395296	0.0225461	0.0802454	0.00689122	-1.75328	1	17	PYCR1	79890260	79900288	-	protein_coding
ENSG00000174227.11	-0.0604768	0.0344951	0.0802589	0.00689061	-1.7532	1	4	PIGG	492989	533985	+	protein_coding
ENSG00000267596.1	-0.056508	0.0322317	0.0802626	0.00689044	-1.75318	1	17	CCL15	34323476	34329084	-	protein_coding
ENSG00000163518.6	-0.0563724	0.0321616	0.0803308	0.00688734	-1.75278	1	1	FCRL4	157543539	157567870	-	protein_coding
ENSG00000111445.9	0.0508948	0.0290448	0.0804166	0.00688345	1.75229	1	12	RFC5	118451393	118470935	+	protein_coding
ENSG00000034971.10	-0.0586167	0.0334623	0.0805128	0.00687909	-1.75173	1	1	MYOC	171604557	171621823	-	protein_coding
ENSG00000241217.2	-0.073192	0.0417894	0.0805604	0.00687694	-1.75145	1	12	RN7SL809P	57064236	57064530	-	misc_RNA
ENSG00000109101.3	0.0597841	0.0341356	0.0805737	0.00687633	1.75137	1	17	FOXN1	26833261	26865914	+	protein_coding
ENSG00000100749.3	0.041153	0.0234997	0.0806013	0.00687509	1.75121	1	14	VRK1	97263641	97398059	+	protein_coding
ENSG00000104881.10	0.0472867	0.027011	0.0806992	0.00687066	1.75065	1	19	PPP1R13L	45882892	45909607	-	protein_coding
ENSG00000167236.2	-0.0622585	0.0355669	0.0807307	0.00686924	-1.75046	1	17	CCL23	34340096	34345005	-	protein_coding
ENSG00000198001.9	-0.0601935	0.0343921	0.0807739	0.00686729	-1.75021	1	12	IRAK4	44152747	44183346	+	protein_coding
ENSG00000119782.9	-0.0745563	0.0425999	0.0807845	0.00686681	-1.75015	1	2	FKBP1B	24272571	24286551	+	protein_coding
ENSG00000165997.4	0.0375604	0.0214677	0.0808755	0.00686271	1.74962	1	10	ARL5B	18948334	18970568	+	protein_coding
ENSG00000170264.8	0.0719621	0.0411375	0.0809304	0.00686023	1.74931	1	2	FAM161A	62051989	62081278	-	protein_coding
ENSG00000105519.8	-0.0472574	0.0270242	0.081034	0.00685557	-1.74871	1	19	CAPS	5911718	5915888	+	protein_coding
ENSG00000214575.5	0.0656139	0.0375261	0.0810721	0.00685386	1.74849	1	15	CPEB1	83211951	83317612	-	protein_coding
ENSG00000260170.1	-0.0686162	0.0392444	0.0810816	0.00685343	-1.74843	1	15	RP11-96O20.4	45879549	45968512	+	protein_coding
ENSG00000270018.1	0.0509603	0.0291513	0.0811337	0.00685109	1.74813	1	12	RP3-462E2.5	112335140	112335710	+	lincRNA
ENSG00000114554.7	-0.0385861	0.0220775	0.081199	0.00684816	-1.74776	1	3	PLXNA1	126707437	126756235	+	protein_coding
ENSG00000273190.1	-0.0715775	0.0409721	0.0813335	0.00684213	-1.74698	1	3	RP11-255C15.4	179055910	179056371	+	lincRNA
ENSG00000128050.4	0.0343287	0.0196531	0.0813775	0.00684016	1.74673	1	4	PAICS	57301907	57327534	+	protein_coding
ENSG00000174171.4	0.0655725	0.0375566	0.0815102	0.00683422	1.74597	1	15	RP11-23P13.6	42184991	42190773	+	antisense
ENSG00000224255.2	0.0734285	0.0420652	0.0815759	0.00683129	1.74559	1	1	PDCL3P6	52645520	52646225	+	pseudogene
ENSG00000125375.10	-0.0642366	0.0368125	0.0816837	0.00682648	-1.74497	1	14	ATP5S	50779044	50802276	+	protein_coding
ENSG00000258749.1	-0.0736128	0.042197	0.0817649	0.00682286	-1.7445	1	14	RP11-688G15.3	99978838	99979913	+	antisense
ENSG00000139278.5	-0.0424492	0.0243349	0.0817876	0.00682185	-1.74437	1	12	GLIPR1	75874460	75897633	+	protein_coding
ENSG00000196954.8	-0.0496804	0.0284826	0.081812	0.00682076	-1.74423	1	11	CASP4	104813593	104840163	-	protein_coding
ENSG00000239975.1	-0.0457111	0.0262186	0.0819462	0.00681479	-1.74346	1	2	IGKV1D-33	89952792	89953355	+	IG_V_gene
ENSG00000158865.8	0.0616298	0.0353567	0.0820126	0.00681185	1.74308	1	16	SLC5A11	24857162	24922949	+	protein_coding
ENSG00000149311.13	-0.0327858	0.0188127	0.0820713	0.00680924	-1.74275	1	11	ATM	108093211	108239829	+	protein_coding
ENSG00000196782.8	0.0424957	0.0243848	0.0820774	0.00680897	1.74271	1	4	MAML3	140637907	141075338	-	protein_coding
ENSG00000187498.10	-0.0482136	0.0276709	0.0821333	0.00680649	-1.74239	1	13	COL4A1	110801318	110959496	-	protein_coding
ENSG00000164402.9	-0.0502721	0.0288529	0.0821395	0.00680622	-1.74236	1	5	2008-09-01	132086509	132142933	-	protein_coding
ENSG00000137273.3	0.0484326	0.0278187	0.0823765	0.00679573	1.74101	1	6	FOXF2	1390069	1395832	+	protein_coding
ENSG00000244694.3	-0.071685	0.0411847	0.0824529	0.00679236	-1.74057	1	6	PTCHD4	47845764	48036425	-	protein_coding
ENSG00000254531.1	0.0583983	0.0335557	0.0824944	0.00679053	1.74034	1	4	AP001816.1	102268937	102270040	+	protein_coding
ENSG00000188917.10	0.0653338	0.0375425	0.0825071	0.00678997	1.74026	1	X	TRMT2B	100264335	100307105	-	protein_coding
ENSG00000102890.10	-0.034973	0.0200976	0.0825268	0.0067891	-1.74015	1	16	ELMO3	67233014	67237932	+	protein_coding
ENSG00000105723.7	-0.0396119	0.0227652	0.0825501	0.00678807	-1.74002	1	19	GSK3A	42734338	42746777	-	protein_coding
ENSG00000214279.8	-0.0607612	0.0349282	0.082623	0.00678486	-1.7396	1	10	RP11-108K14.4	135267432	135337062	+	pseudogene
ENSG00000170860.3	0.0378911	0.0217895	0.0827366	0.00677986	1.73896	1	3	LSM3	14219858	14242619	+	protein_coding
ENSG00000230149.2	-0.0644634	0.0370707	0.0827418	0.00677963	-1.73893	1	22	RP3-508I15.19	39130735	39134995	+	antisense
ENSG00000136866.9	0.0704887	0.0405363	0.0827468	0.00677941	1.7389	1	9	ZFP37	115800660	115819039	-	protein_coding
ENSG00000196597.7	0.0507393	0.0291935	0.0828995	0.0067727	1.73803	1	9	ZNF782	99578754	99637905	-	protein_coding
ENSG00000260719.1	-0.0764236	0.0439883	0.0830183	0.00676749	-1.73736	1	16	AC009133.17	29756568	29759620	+	antisense
ENSG00000120659.10	-0.0589864	0.0339537	0.0830362	0.00676671	-1.73726	1	13	TNFSF11	43136872	43182149	+	protein_coding
ENSG00000261597.1	-0.0767982	0.0442075	0.083043	0.00676641	-1.73722	1	15	RP11-353B9.1	49944336	49948429	+	sense_overlapping
ENSG00000043039.5	-0.0564191	0.0324846	0.0831183	0.00676311	-1.7368	1	11	BARX2	129245835	129322171	+	protein_coding
ENSG00000161203.9	-0.0291857	0.0168045	0.0831208	0.006763	-1.73678	1	3	AP2M1	183892477	183901879	+	protein_coding
ENSG00000116497.13	0.0529082	0.0304668	0.0831557	0.00676148	1.73658	1	1	S100PBP	33282368	33324476	+	protein_coding
ENSG00000135407.6	-0.0569621	0.0328022	0.0831653	0.00676106	-1.73653	1	12	AVIL	58191159	58212487	-	protein_coding
ENSG00000124721.13	-0.0549686	0.0316545	0.0831677	0.00676095	-1.73652	1	6	DNAH8	38683117	38998301	+	protein_coding
ENSG00000269205.1	-0.0667993	0.0384933	0.0833743	0.00675193	-1.73535	1	16	AC005606.1	2031633	2032918	+	protein_coding
ENSG00000164669.8	0.0756935	0.0436224	0.0834008	0.00675078	1.7352	1	7	INTS4L1	64601603	64694600	+	pseudogene
ENSG00000271723.1	-0.0716855	0.0413165	0.0834305	0.00674948	-1.73503	1	1	MROH7-TTC4	55107459	55207981	+	protein_coding
ENSG00000079739.11	0.054539	0.0314413	0.0835019	0.00674637	1.73463	1	1	PGM1	64058947	64125916	+	protein_coding
ENSG00000162804.9	0.0486146	0.0280316	0.0835639	0.00674367	1.73428	1	2	SNED1	241938255	242034983	+	protein_coding
ENSG00000167702.7	-0.0409362	0.0236119	0.083665	0.00673928	-1.73371	1	8	KIFC2	145691426	145699585	+	protein_coding
ENSG00000129009.8	-0.0385641	0.0222482	0.0837286	0.00673652	-1.73335	1	15	ISLR	74466012	74469213	+	protein_coding
ENSG00000149308.12	0.0432339	0.0249513	0.083839	0.00673172	1.73273	1	11	NPAT	108027942	108093369	-	protein_coding
ENSG00000087884.10	0.0527857	0.0304692	0.0838935	0.00672936	1.73243	1	11	AAMDC	77532155	77629478	+	protein_coding
ENSG00000149532.11	-0.0364355	0.021034	0.0839306	0.00672776	-1.73222	1	11	CPSF7	61170121	61197503	-	protein_coding
ENSG00000112214.6	0.0650446	0.0375502	0.0839331	0.00672765	1.7322	1	6	FHL5	97010424	97064512	+	protein_coding
ENSG00000154146.8	-0.0661222	0.0381733	0.0839412	0.0067273	-1.73216	1	11	NRGN	124609742	124617106	+	protein_coding
ENSG00000053918.11	-0.0445389	0.0257227	0.0840586	0.00672222	-1.7315	1	11	KCNQ1	2465914	2870339	+	protein_coding
ENSG00000105136.15	0.0579996	0.0335043	0.0841281	0.00671921	1.73111	1	19	ZNF419	57999079	58006048	+	protein_coding
ENSG00000250182.2	-0.0434175	0.025085	0.0841812	0.00671692	-1.73081	1	5	EEF1A1P13	14652047	14653438	-	pseudogene
ENSG00000163349.17	0.0347545	0.0200833	0.0842343	0.00671463	1.73052	1	1	HIPK1	114471814	114520426	+	protein_coding
ENSG00000248863.2	0.0633647	0.0366162	0.0842355	0.00671458	1.73051	1	4	RP11-83A24.1	140347453	140352038	-	pseudogene
ENSG00000004961.10	0.0570248	0.0329544	0.0842524	0.00671385	1.73042	1	X	HCCS	11129421	11141198	+	protein_coding
ENSG00000269578.1	0.0686243	0.0396656	0.0843142	0.00671119	1.73007	1	19	CTD-3222D19.5	16697716	16698796	-	sense_intronic
ENSG00000229644.4	-0.0668385	0.0386377	0.0843487	0.0067097	-1.72988	1	10	NAMPTL	36810649	36813162	-	protein_coding
ENSG00000257093.2	-0.0459757	0.0265802	0.0843805	0.00670833	-1.7297	1	7	KIAA1147	141356528	141401953	-	protein_coding
ENSG00000272426.1	0.0761457	0.0440311	0.084441	0.00670573	1.72936	1	1	RP11-108M9.6	17230834	17231271	-	lincRNA
ENSG00000183309.7	-0.0498304	0.0288147	0.0844456	0.00670553	-1.72934	1	8	ZNF623	144718183	144735900	+	protein_coding
ENSG00000213199.3	-0.0707718	0.0409285	0.0844774	0.00670416	-1.72916	1	7	ASIC3	150745379	150749843	+	protein_coding
ENSG00000008838.13	-0.031884	0.0184403	0.0844988	0.00670324	-1.72904	1	17	MED24	38175350	38217468	-	protein_coding
ENSG00000076984.13	0.0297688	0.0172178	0.0845143	0.00670257	1.72895	1	19	MAP2K7	7968728	7979363	+	protein_coding
ENSG00000244171.3	-0.0759936	0.0439627	0.0845792	0.00669979	-1.72859	1	3	PBX2P1	142895127	142897307	+	pseudogene
ENSG00000148719.10	-0.0560833	0.0324475	0.0846074	0.00669857	-1.72843	1	10	DNAJB12	74092588	74114988	-	protein_coding
ENSG00000169992.5	-0.0511024	0.0295688	0.0846394	0.0066972	-1.72825	1	17	NLGN2	7308193	7323179	+	protein_coding
ENSG00000139974.11	0.0639046	0.0369822	0.0846882	0.00669511	1.72798	1	14	SLC38A6	61447832	61550451	+	protein_coding
ENSG00000117472.5	-0.0431888	0.0250001	0.0847661	0.00669177	-1.72755	1	1	TSPAN1	46640745	46651630	+	protein_coding
ENSG00000261534.1	0.0643049	0.0372234	0.0847681	0.00669168	1.72754	1	9	RP11-244O19.1	124577953	124581731	-	sense_overlapping
ENSG00000189184.7	-0.0511279	0.0295959	0.0847686	0.00669166	-1.72753	1	4	PCDH18	138440072	138453648	-	protein_coding
ENSG00000255346.5	0.0720474	0.0417129	0.0848249	0.00668925	1.72722	1	15	NOX5	69222864	69355083	+	protein_coding
ENSG00000006114.11	0.0412667	0.0239013	0.0849466	0.00668404	1.72654	1	17	SYNRG	35874900	35969544	-	protein_coding
ENSG00000255242.1	0.0689037	0.0399144	0.0849935	0.00668204	1.72628	1	14	C14orf169	73957669	73960096	+	processed_transcript
ENSG00000086062.8	-0.0437875	0.0253683	0.0850314	0.00668042	-1.72607	1	9	B4GALT1	33104080	33167354	-	protein_coding
ENSG00000122126.11	-0.0447861	0.0259497	0.0850665	0.00667893	-1.72588	1	X	OCRL	128673826	128726538	+	protein_coding
ENSG00000225383.2	0.070921	0.0410999	0.0851208	0.00667661	1.72558	1	10	SFTA1P	10826400	10836943	-	lincRNA
ENSG00000137033.7	0.0639877	0.0370877	0.0851691	0.00667455	1.72531	1	9	IL33	6215805	6257983	+	protein_coding
ENSG00000153815.12	0.0315244	0.018272	0.0851736	0.00667435	1.72528	1	16	CMIP	81478775	81745367	+	protein_coding
ENSG00000242516.1	-0.0753639	0.0436869	0.0852084	0.00667288	-1.72509	1	3	LINC00960	75721542	75728454	+	lincRNA
ENSG00000197444.5	-0.0745619	0.0432288	0.0852569	0.00667081	-1.72482	1	10	OGDHL	50942689	50970425	-	protein_coding
ENSG00000164924.13	-0.030016	0.0174038	0.0852818	0.00666975	-1.72468	1	8	YWHAZ	101928753	101965616	-	protein_coding
ENSG00000047188.11	-0.0442506	0.0256617	0.085336	0.00666744	-1.72438	1	5	YTHDC2	112849380	112930982	+	protein_coding
ENSG00000141867.13	0.0222749	0.0129194	0.0853794	0.0066656	1.72414	1	19	BRD4	15347647	15443356	-	protein_coding
ENSG00000162618.8	0.0583195	0.0338338	0.0854589	0.00666222	1.7237	1	1	ELTD1	79355449	79472403	-	protein_coding
ENSG00000104763.13	0.0447465	0.025963	0.0855012	0.00666042	1.72347	1	8	ASAH1	17913934	17942494	-	protein_coding
ENSG00000167768.4	-0.0750646	0.0435572	0.0855219	0.00665955	-1.72336	1	12	KRT1	53068520	53074191	-	protein_coding
ENSG00000119718.6	-0.0572265	0.0332307	0.0857501	0.00664988	-1.7221	1	14	EIF2B2	75469614	75476292	+	protein_coding
ENSG00000164053.13	-0.0628178	0.036482	0.0857879	0.00664828	-1.72189	1	3	ATRIP	48488114	48507115	+	protein_coding
ENSG00000170899.6	-0.0650599	0.0377852	0.0857971	0.00664789	-1.72184	1	6	GSTA4	52842751	52860176	-	protein_coding
ENSG00000273226.1	0.0629127	0.0365404	0.0858167	0.00664706	1.72173	1	9	RP11-513M16.8	19375449	19375994	+	antisense
ENSG00000143171.8	-0.0649285	0.0377197	0.0858867	0.0066441	-1.72134	1	1	RXRG	165370159	165414433	-	protein_coding
ENSG00000234648.1	-0.0453461	0.0263455	0.0859114	0.00664306	-1.72121	1	14	AL162151.3	99439651	99439808	+	pseudogene
ENSG00000071127.12	-0.0429221	0.0249483	0.086051	0.00663717	-1.72044	1	4	WDR1	10075963	10118573	-	protein_coding
ENSG00000124120.6	-0.0628063	0.0365094	0.0860804	0.00663593	-1.72028	1	20	TTPAL	43104526	43123244	+	protein_coding
ENSG00000236144.2	-0.050712	0.0294793	0.0860836	0.00663579	-1.72026	1	19	AD000090.2	36031640	36036931	-	antisense
ENSG00000179526.12	-0.0247317	0.0143775	0.086101	0.00663506	-1.72016	1	8	SHARPIN	145153536	145163027	-	protein_coding
ENSG00000251209.3	-0.0760386	0.0442104	0.0861443	0.00663324	-1.71993	1	15	LINC00923	98285448	98417780	-	protein_coding
ENSG00000169230.5	0.0657944	0.0382543	0.0861445	0.00663323	1.71992	1	5	PRELID1	176730775	176733960	+	protein_coding
ENSG00000082641.11	-0.0441038	0.0256536	0.0862749	0.00662774	-1.71921	1	17	NFE2L1	46125691	46138849	+	protein_coding
ENSG00000171552.8	0.05121	0.0297896	0.0863023	0.00662659	1.71906	1	20	BCL2L1	30252255	30311792	-	protein_coding
ENSG00000198399.10	-0.0467906	0.0272191	0.086306	0.00662643	-1.71904	1	2	ITSN2	24425733	24583583	-	protein_coding
ENSG00000138095.14	-0.0408684	0.0237742	0.0863094	0.00662629	-1.71902	1	2	LRPPRC	44113647	44223144	-	protein_coding
ENSG00000234026.1	-0.0690975	0.0401963	0.0863128	0.00662615	-1.719	1	10	RP11-310E22.4	96988000	96990901	-	antisense
ENSG00000253476.1	-0.0659017	0.0383465	0.0863889	0.00662295	-1.71858	1	8	RP11-395I14.2	25283037	25284096	-	lincRNA
ENSG00000130479.6	0.0284751	0.0165692	0.0863943	0.00662272	1.71855	1	19	MAP1S	17830051	17845325	+	protein_coding
ENSG00000234129.3	-0.0735654	0.0428133	0.0864438	0.00662065	-1.71828	1	X	RP11-120D5.1	10865996	11129261	-	lincRNA
ENSG00000104064.12	-0.0481995	0.0280596	0.0865407	0.00661659	-1.71775	1	15	GABPB1	50569389	50647605	-	protein_coding
ENSG00000124588.15	0.0657262	0.0382635	0.0865453	0.00661639	1.71773	1	6	NQO2	2988221	3019996	+	protein_coding
ENSG00000134153.5	0.0476575	0.0277533	0.0866444	0.00661224	1.71718	1	15	EMC7	34376218	34394149	-	protein_coding
ENSG00000139998.10	-0.0554355	0.0322851	0.086667	0.0066113	-1.71706	1	14	RAB15	65412532	65439494	-	protein_coding
ENSG00000152292.12	-0.0704937	0.0410665	0.0867563	0.00660756	-1.71657	1	2	SH2D6	85645844	85664152	+	protein_coding
ENSG00000101695.4	0.0466604	0.0271824	0.0867572	0.00660753	1.71657	1	18	RNF125	29598335	29653176	+	protein_coding
ENSG00000102172.11	0.040735	0.0237328	0.086788	0.00660624	1.7164	1	X	SMS	21958691	22025798	+	protein_coding
ENSG00000167524.10	0.0494332	0.0288147	0.0869429	0.00659978	1.71555	1	17	SGK494	26934982	26941218	-	protein_coding
ENSG00000178401.10	-0.061874	0.036082	0.0870787	0.00659412	-1.71481	1	12	DNAJC22	49740700	49751309	+	protein_coding
ENSG00000104973.10	0.0343918	0.0200624	0.0871833	0.00658977	1.71424	1	19	MED25	50321539	50342073	+	protein_coding
ENSG00000131507.9	-0.0346673	0.0202242	0.0872002	0.00658907	-1.71415	1	5	NDFIP1	141488070	141534005	+	protein_coding
ENSG00000147459.13	0.0332634	0.0194067	0.0872253	0.00658803	1.71402	1	8	DOCK5	25042238	25275598	+	protein_coding
ENSG00000107164.15	-0.0509959	0.0297536	0.0872389	0.00658746	-1.71394	1	9	FUBP3	133454352	133513739	+	protein_coding
ENSG00000172215.5	-0.0526581	0.0307255	0.0872604	0.00658657	-1.71382	1	3	CXCR6	45982425	45989845	+	protein_coding
ENSG00000197283.8	0.0467532	0.0272824	0.0872877	0.00658543	1.71368	1	6	SYNGAP1	33387847	33421466	+	protein_coding
ENSG00000270988.1	0.06649	0.0388003	0.0872926	0.00658523	1.71365	1	8	RP11-439C15.5	1922984	1923480	+	lincRNA
ENSG00000158773.10	0.0363564	0.02122	0.0873551	0.00658264	1.71331	1	1	USF1	161009041	161015767	-	protein_coding
ENSG00000205765.4	-0.0487063	0.0284361	0.0874425	0.00657902	-1.71284	1	5	C5orf51	41904290	41921738	+	protein_coding
ENSG00000130349.5	0.0488461	0.0285201	0.0874695	0.0065779	1.71269	1	6	C6orf203	107349407	107372546	+	protein_coding
ENSG00000150750.6	-0.0754668	0.0440738	0.0875446	0.00657479	-1.71228	1	11	C11orf53	111126707	111157126	+	protein_coding
ENSG00000267283.1	-0.053914	0.0314943	0.087621	0.00657163	-1.71187	1	19	AC005306.3	1989400	1990369	+	antisense
ENSG00000020577.9	0.0568111	0.0331913	0.0876653	0.0065698	1.71163	1	14	SAMD4A	55033815	55260033	+	protein_coding
ENSG00000102854.10	-0.0595388	0.034804	0.0878387	0.00656264	-1.71069	1	16	MSLN	810762	818865	+	protein_coding
ENSG00000110455.9	0.0668955	0.0391059	0.0878509	0.00656214	1.71062	1	11	ACCS	44087475	44105772	+	protein_coding
ENSG00000247137.4	0.0613568	0.0358699	0.0878669	0.00656148	1.71054	1	11	RP11-727A23.5	82895533	82904836	-	processed_transcript
ENSG00000250842.1	0.0735267	0.0430001	0.0879812	0.00655677	1.70992	1	5	CTC-806A22.1	144717495	144761233	-	lincRNA
ENSG00000254028.1	-0.0728617	0.042612	0.0879871	0.00655653	-1.70989	1	8	AC083843.2	135844990	135846725	+	lincRNA
ENSG00000140650.7	-0.0524125	0.0306532	0.0879929	0.00655629	-1.70985	1	16	PMM2	8882680	8943188	+	protein_coding
ENSG00000164171.6	-0.061455	0.0359461	0.0880324	0.00655466	-1.70964	1	5	ITGA2	52285156	52390609	+	protein_coding
ENSG00000186205.8	-0.0558427	0.0326685	0.0880819	0.00655263	-1.70937	1	1	2001-03-01	220960101	220987735	+	protein_coding
ENSG00000207344.1	-0.0624807	0.0365596	0.0881496	0.00654985	-1.70901	1	7	SNORA22	64526377	64526510	+	snoRNA
ENSG00000163606.6	0.0520183	0.030439	0.0881631	0.0065493	1.70894	1	3	CD200R1	112640056	112693969	-	protein_coding
ENSG00000255571.2	-0.0653888	0.0382827	0.0883275	0.00654255	-1.70805	1	15	LINC00925	89904810	89939471	+	lincRNA
ENSG00000075884.8	-0.0374754	0.0219433	0.0883684	0.00654087	-1.70783	1	2	ARHGAP15	143848931	144525921	+	protein_coding
ENSG00000132688.10	-0.0545083	0.0319177	0.088378	0.00654048	-1.70778	1	1	NES	156638555	156647189	-	protein_coding
ENSG00000165178.8	-0.0551901	0.0323239	0.0884466	0.00653767	-1.70741	1	7	NCF1C	74572445	74587848	-	pseudogene
ENSG00000260401.1	-0.0580704	0.0340114	0.0884519	0.00653746	-1.70738	1	11	RP11-800A3.4	72950020	72953380	+	sense_overlapping
ENSG00000254838.4	-0.0312198	0.0182864	0.0884716	0.00653665	-1.70727	1	11	GVINP1	6734767	6767670	-	pseudogene
ENSG00000184363.5	-0.0237144	0.0138905	0.0884771	0.00653642	-1.70725	1	11	PKP3	392614	404908	+	protein_coding
ENSG00000231050.1	-0.0706712	0.0414019	0.0885309	0.00653423	-1.70696	1	1	RP1-140A9.1	1822910	1824097	+	antisense
ENSG00000204778.4	-0.0661784	0.0387794	0.0886089	0.00653103	-1.70654	1	9	RP11-15J10.1	70181520	70216621	-	pseudogene
ENSG00000225982.1	-0.072271	0.0423513	0.0886226	0.00653048	-1.70646	1	1	RP11-538D16.3	182055686	182059247	+	lincRNA
ENSG00000173418.7	0.0461782	0.0270794	0.088842	0.00652153	1.70529	1	20	NAA20	19997760	20014299	+	protein_coding
ENSG00000239775.1	-0.0625787	0.0366978	0.0888501	0.0065212	-1.70524	1	7	AC017116.11	44104507	44105678	+	sense_overlapping
ENSG00000218596.2	-0.0679543	0.0398596	0.0889248	0.00651816	-1.70484	1	6	RP11-2J18.1	157297428	157298206	+	pseudogene
ENSG00000157306.10	-0.062792	0.036832	0.0889291	0.00651799	-1.70482	1	14	RP11-66N24.4	23980969	24029987	+	antisense
ENSG00000259305.1	-0.0749964	0.0440016	0.0890071	0.00651481	-1.7044	1	8	ZHX1-C8ORF76	124238431	124279627	-	protein_coding
ENSG00000206952.2	-0.0534821	0.031407	0.0892934	0.0065032	-1.70287	1	16	SNORA50	58593700	58593835	-	snoRNA
ENSG00000265282.1	-0.0721105	0.0423499	0.08932	0.00650212	-1.70273	1	17	RP11-269G24.4	61507829	61509572	-	lincRNA
ENSG00000253641.1	-0.0729961	0.042895	0.0895059	0.0064946	-1.70174	1	8	RP11-981G7.2	10332075	10339484	+	lincRNA
ENSG00000140284.6	-0.0468809	0.0275545	0.0895724	0.00649192	-1.70138	1	15	SLC27A2	50474393	50528592	+	protein_coding
ENSG00000206562.7	0.0673126	0.039577	0.0896818	0.0064875	1.7008	1	3	METTL6	15422782	15482073	-	protein_coding
ENSG00000070601.5	-0.0660891	0.0388576	0.089682	0.0064875	-1.7008	1	9	FRMPD1	37650997	37746901	+	protein_coding
ENSG00000154645.9	-0.0641888	0.0377411	0.0896886	0.00648723	-1.70077	1	21	CHODL	19273580	19639690	+	protein_coding
ENSG00000076650.2	0.0682056	0.0401042	0.0896994	0.00648679	1.70071	1	19	GPATCH1	33571786	33621448	+	protein_coding
ENSG00000013297.6	-0.070337	0.0413624	0.0897376	0.00648526	-1.70051	1	3	CLDN11	170136653	170578169	+	protein_coding
ENSG00000163482.7	-0.0457728	0.0269177	0.0897441	0.00648499	-1.70047	1	2	STK36	219536749	219567439	+	protein_coding
ENSG00000120008.11	-0.0466739	0.0274589	0.0898749	0.00647973	-1.69978	1	10	WDR11	122610687	122669036	+	protein_coding
ENSG00000240889.1	-0.0721588	0.0424536	0.0898875	0.00647922	-1.69971	1	7	NDUFB2-AS1	140395136	140396877	-	antisense
ENSG00000260865.1	-0.0668844	0.0393531	0.0899087	0.00647837	-1.6996	1	16	CTA-331F8.1	58631493	58631849	-	pseudogene
ENSG00000248671.3	0.0733341	0.0431496	0.0899209	0.00647788	1.69953	1	11	CTD-2313N18.5	71505409	71529284	-	processed_transcript
ENSG00000165807.3	-0.0506994	0.0298344	0.0899534	0.00647657	-1.69936	1	14	PPP1R36	65016620	65056098	+	protein_coding
ENSG00000251180.2	-0.0584625	0.0344031	0.0899579	0.00647639	-1.69934	1	GL000242.1	CU459201.1	12836	34543	+	protein_coding
ENSG00000167536.9	-0.052859	0.0311209	0.0901143	0.00647011	-1.69851	1	17	DHRS13	27224799	27230089	-	protein_coding
ENSG00000183150.3	-0.0704641	0.0414899	0.0901453	0.00646887	-1.69834	1	12	GPR19	12813825	12849141	-	protein_coding
ENSG00000198342.5	-0.0698808	0.0411681	0.0903143	0.0064621	-1.69745	1	19	ZNF442	12460185	12476719	-	protein_coding
ENSG00000108829.9	-0.0297469	0.0175256	0.0903341	0.00646131	-1.69734	1	17	LRRC59	48452420	48474914	-	protein_coding
ENSG00000149136.3	0.0303562	0.0178849	0.0903402	0.00646107	1.69731	1	11	SSRP1	57093459	57103351	-	protein_coding
ENSG00000162482.4	-0.0437002	0.0257478	0.0903542	0.00646051	-1.69724	1	1	AKR7A3	19609052	19615744	-	protein_coding
ENSG00000145103.8	0.0457417	0.0269531	0.0903838	0.00645932	1.69708	1	3	ILDR1	121706170	121741051	-	protein_coding
ENSG00000254634.3	0.0533649	0.0314544	0.090479	0.00645552	1.69658	1	16	RP11-231C14.3	29437121	29465435	-	pseudogene
ENSG00000267796.3	0.0606077	0.0357257	0.0904989	0.00645472	1.69647	1	19	LIN37	36239262	36245420	+	protein_coding
ENSG00000137843.7	-0.0610602	0.0360059	0.0906188	0.00644994	-1.69584	1	15	PAK6	40509629	40569688	+	protein_coding
ENSG00000137500.5	-0.0503561	0.0296974	0.0906572	0.00644841	-1.69564	1	11	CCDC90B	82970139	82997450	-	protein_coding
ENSG00000198910.8	-0.0537176	0.0316809	0.0906676	0.006448	-1.69558	1	X	L1CAM	153126969	153174677	-	protein_coding
ENSG00000075651.11	-0.0513065	0.0302691	0.0907756	0.00644369	-1.69501	1	3	PLD1	171318195	171528740	-	protein_coding
ENSG00000090975.8	-0.034649	0.0204438	0.0908082	0.0064424	-1.69484	1	12	PITPNM2	123468027	123634562	-	protein_coding
ENSG00000267169.1	0.0653176	0.0385391	0.0908082	0.0064424	1.69484	1	19	CTB-55O6.12	14247991	14282079	+	antisense
ENSG00000104660.13	0.0525492	0.0310089	0.0908447	0.00644095	1.69465	1	8	LEPROTL1	29952914	30034724	+	protein_coding
ENSG00000118094.7	0.0663465	0.0391513	0.0908509	0.0064407	1.69462	1	11	TREH	118528026	118550399	-	protein_coding
ENSG00000136051.9	-0.0327927	0.0193533	0.0908863	0.00643929	-1.69443	1	12	KIAA1033	105501102	105562912	+	protein_coding
ENSG00000230724.5	-0.0542703	0.0320287	0.0908864	0.00643929	-1.69443	1	11	LINC01001	127115	139612	-	lincRNA
ENSG00000185344.9	0.0678696	0.0400585	0.0909188	0.006438	1.69426	1	12	ATP6V0A2	124196865	124246302	+	protein_coding
ENSG00000173207.8	0.0361775	0.0213535	0.0909264	0.0064377	1.69422	1	1	CKS1B	154947129	154951725	+	protein_coding
ENSG00000169515.5	-0.0530374	0.0313072	0.0909502	0.00643676	-1.69409	1	19	CCDC8	46913629	46916841	-	protein_coding
ENSG00000211799.3	-0.0677096	0.0399724	0.0909855	0.00643536	-1.69391	1	14	TRAV19	22475751	22476420	+	TR_V_gene
ENSG00000131002.7	-0.0265206	0.0156566	0.0909884	0.00643524	-1.69389	1	Y	TXLNG2P	21729199	21768160	+	pseudogene
ENSG00000132383.7	0.0446121	0.0263434	0.0910664	0.00643215	1.69348	1	17	RPA1	1732996	1803376	+	protein_coding
ENSG00000120256.5	0.0471783	0.0278622	0.0911062	0.00643057	1.69327	1	6	LRP11	150139934	150186199	-	protein_coding
ENSG00000173039.14	-0.0383868	0.0226718	0.0911291	0.00642966	-1.69315	1	11	RELA	65421067	65430565	-	protein_coding
ENSG00000148834.8	0.0443665	0.0262167	0.0912923	0.0064232	1.6923	1	10	GSTO1	105995114	106027217	+	protein_coding
ENSG00000172086.7	0.0474015	0.0280129	0.0913245	0.00642193	1.69213	1	2	KRCC1	88326724	88355248	-	protein_coding
ENSG00000231841.1	0.0680899	0.0402393	0.0913253	0.00642189	1.69213	1	4	RP11-206F17.2	153848598	153849359	+	pseudogene
ENSG00000100934.10	-0.0364168	0.0215262	0.0913976	0.00641904	-1.69175	1	14	SEC23A	39501123	39578850	-	protein_coding
ENSG00000116539.6	-0.0319884	0.0189086	0.0913999	0.00641895	-1.69173	1	1	ASH1L	155305059	155532598	-	protein_coding
ENSG00000272345.1	-0.0592168	0.0350134	0.09149	0.00641539	-1.69126	1	6	RP1-30M3.5	24701135	24702021	-	antisense
ENSG00000235475.1	-0.0652075	0.0385578	0.0915088	0.00641465	-1.69116	1	7	RP11-166O4.5	66800963	66805011	+	lincRNA
ENSG00000153790.7	-0.0433646	0.0256511	0.0916249	0.00641007	-1.69056	1	7	C7orf31	25174316	25219975	-	protein_coding
ENSG00000259135.1	-0.0712532	0.0421495	0.0916382	0.00640955	-1.69049	1	14	RP11-671J11.4	35025980	35030504	+	antisense
ENSG00000073536.13	-0.0455519	0.0269655	0.091872	0.00640036	-1.68927	1	17	NLE1	33455772	33469334	-	protein_coding
ENSG00000188976.6	-0.0332304	0.0196748	0.0919269	0.0063982	-1.68898	1	1	NOC2L	879584	894689	-	protein_coding
ENSG00000174807.3	0.0559057	0.0331017	0.0919411	0.00639764	1.68891	1	11	CD248	66081958	66084515	-	protein_coding
ENSG00000261135.1	0.0703761	0.0416708	0.0919505	0.00639727	1.68886	1	1	RP4-798A10.7	16841140	16842249	+	lincRNA
ENSG00000175911.4	-0.0631765	0.0374083	0.0919548	0.0063971	-1.68883	1	17	AC127496.1	78977135	78978932	+	protein_coding
ENSG00000138668.14	0.0356562	0.0211155	0.0919941	0.00639556	1.68863	1	4	HNRNPD	83273651	83295656	-	protein_coding
ENSG00000060558.3	-0.0543334	0.0321767	0.0920011	0.00639529	-1.68859	1	19	GNA15	3136191	3163767	+	protein_coding
ENSG00000197584.7	0.0754043	0.0446639	0.0920654	0.00639277	1.68826	1	3	KCNMB2	177990720	178562217	+	protein_coding
ENSG00000126934.9	-0.0238705	0.0141422	0.0921363	0.00638999	-1.68789	1	19	MAP2K2	4090319	4124126	-	protein_coding
ENSG00000272097.1	-0.0754674	0.0447162	0.0921733	0.00638854	-1.6877	1	6	RP11-421M1.8	10743557	10747896	-	lincRNA
ENSG00000197798.4	-0.0540306	0.0320229	0.0922596	0.00638517	-1.68725	1	11	FAM118B	126081309	126132881	+	protein_coding
ENSG00000204740.5	-0.0755443	0.0447812	0.0923138	0.00638305	-1.68697	1	10	C10orf112	19492779	20079330	+	protein_coding
ENSG00000108784.5	-0.0389145	0.0230703	0.0923503	0.00638162	-1.68678	1	17	NAGLU	40688190	40696467	+	protein_coding
ENSG00000079102.12	0.0429857	0.0254845	0.0923578	0.00638133	1.68674	1	8	RUNX1T1	92967203	93115514	-	protein_coding
ENSG00000152767.11	0.0569516	0.0337679	0.0923917	0.00638001	1.68656	1	13	FARP1	98794816	99102027	+	protein_coding
ENSG00000060138.8	0.0498119	0.0295348	0.092394	0.00637992	1.68655	1	12	YBX3	10851683	10875911	-	protein_coding
ENSG00000124659.5	-0.0423434	0.0251102	0.0924423	0.00637803	-1.6863	1	6	TBCC	42712219	42714558	-	protein_coding
[truncated: 19,484 more rows]
