# Supplementary material for: Genetically proxied therapeutic inhibition of antihypertensive drug targets and risk of common cancers: A mendelian randomization analysis
Source: PLoS Med. 2022 Feb 3;19(2):e1003897. doi: 10.1371/journal.pmed.1003897 (PMC8812899; doi:10.1371/journal.pmed.1003897)
Supplement: S14 Table — Caption: Category = one of 9 “major collections” included in the MSigDB, GeneSet = name of gene set as provided by MSigDB, N_genes = number of genes in gene set, N_overlap = number of overlapping genes from wGRS analysis in gene set, p = p-value (unadjusted for multiple testing), adjP = p-value (adjusted for multiple testing), genes = genes from wGRS analysis that overlap with gene set, link = link to further information on gene set. ACE, angiotensin-converting enzyme; MSigDB, Molecular Signatures Database; wGRS, weighted genetic risk score. (XLSX) [file pmed.1003897.s015.xlsx]

## Sheet: Sheet1
Gene-set enrichment analysis of genes whose expression was associated with genetically-proxied serum ACE inhibition (at P-value < 5.00 x 10-3)
Category	GeneSet	N_genes	N_overlap	p	adjP	genes	link
Immunologic_signatures	GSE10239_MEMORY_VS_DAY4.5_EFF_CD8_TCELL_UP	200	7	1.55478e-06	0.00757491	ATP5G2:RNF167:PIP4K2B:ZNF579:HNRNPAB:SMIM8:TDRP	http://www.gsea-msigdb.org/gsea/msigdb/cards/GSE10239_MEMORY_VS_DAY4.5_EFF_CD8_TCELL_UP
Positional_gene_sets	chr17q23	93	4	0.000137274	0.0410448	TANC2:CYB561:ACE:ACE:FTSJ3	http://www.gsea-msigdb.org/gsea/msigdb/cards/chr17q23
microRNA_targets	TGCTTTG_MIR330	329	6	0.000328774	0.0726591	PRKG1:KCNIP2:PDGFD:RHOT1:KANSL1:SP4	http://www.gsea-msigdb.org/gsea/msigdb/cards/TGCTTTG_MIR330
GWAScatalog	Diastolic blood pressure x smoking status (ever vs never) interaction (2df test)	94	4	0.00014307	0.142481	ACE:ACE:SLC4A7:HLA-DQB2:ADRA1A
GWAScatalog	Self-reported allergy	39	3	0.000178686	0.142481	IL21R:WDR36:HLA-DQB2
GWAScatalog	Diastolic blood pressure x smoking status (current vs non-current) interaction (2df test)	107	4	0.000235506	0.142481	ACE:ACE:SLC4A7:HLA-DQB2:ADRA1A
GWAScatalog	Medication use (antihistamines for systemic use)	10	2	0.000341401	0.151193	WDR36:HLA-DQB2
GWAScatalog	Severe malaria (adjusted for sickle cell variant rs334)	11	2	0.00041651	0.151193	IL23R:ZNF536
BioCarta	BIOCARTA_ACE2_PATHWAY	13	2	0.000588541	0.170088	ACE:ACE:COL4A6	http://www.gsea-msigdb.org/gsea/msigdb/cards/BIOCARTA_ACE2_PATHWAY
Immunologic_signatures	GSE21033_CTRL_VS_POLYIC_STIM_DC_6H_DN	175	5	0.000135109	0.17483	NRIP2:TBC1D2B:CAMSAP3:ZNF579:YPEL5	http://www.gsea-msigdb.org/gsea/msigdb/cards/GSE21033_CTRL_VS_POLYIC_STIM_DC_6H_DN
Immunologic_signatures	GSE6259_FLT3L_INDUCED_VS_WT_SPLENIC_DC_33D1_POS_DN	181	5	0.000158129	0.17483	PRKG1:MYRFL:RBFOX2:DCLK3:ADRA1A	http://www.gsea-msigdb.org/gsea/msigdb/cards/GSE6259_FLT3L_INDUCED_VS_WT_SPLENIC_DC_33D1_POS_DN
Immunologic_signatures	GSE21670_UNTREATED_VS_IL6_TREATED_STAT3_KO_CD4_TCELL_DN	197	5	0.000234264	0.17483	IL21R:CEP112:KDSR:DCTD:HNRNPAB	http://www.gsea-msigdb.org/gsea/msigdb/cards/GSE21670_UNTREATED_VS_IL6_TREATED_STAT3_KO_CD4_TCELL_DN
Immunologic_signatures	GSE17721_CPG_VS_GARDIQUIMOD_8H_BMDC_DN	199	5	0.000245449	0.17483	POLD4:IL21R:KANSL1:KCTD1:ABT1	http://www.gsea-msigdb.org/gsea/msigdb/cards/GSE17721_CPG_VS_GARDIQUIMOD_8H_BMDC_DN
Immunologic_signatures	GSE13306_TREG_VS_TCONV_SPLEEN_DN	200	5	0.000251192	0.17483	GRIK3:CYB561:LIMS3L:SP4:TDRP	http://www.gsea-msigdb.org/gsea/msigdb/cards/GSE13306_TREG_VS_TCONV_SPLEEN_DN
Immunologic_signatures	GSE5589_LPS_AND_IL10_VS_LPS_AND_IL6_STIM_IL10_KO_MACROPHAGE_45MIN_DN	200	5	0.000251192	0.17483	PRKG1:IL21R:PIP4K2B:KANSL1:KDSR	http://www.gsea-msigdb.org/gsea/msigdb/cards/GSE5589_LPS_AND_IL10_VS_LPS_AND_IL6_STIM_IL10_KO_MACROPHAGE_45MIN_DN
GO_bp	GO_MATURATION_OF_5_8S_RRNA_FROM_TRICISTRONIC_RRNA_TRANSCRIPT_SSU_RRNA_5_8S_RRNA_LSU_RRNA_	21	3	2.69689e-05	0.198221	FTSJ3:EXOSC9:ABT1	http://www.gsea-msigdb.org/gsea/msigdb/cards/GO_MATURATION_OF_5_8S_RRNA_FROM_TRICISTRONIC_RRNA_TRANSCRIPT_SSU_RRNA_5_8S_RRNA_LSU_RRNA_
GO_bp	GO_MATURATION_OF_5_8S_RRNA	27	3	5.8595e-05	0.215337	FTSJ3:EXOSC9:ABT1	http://www.gsea-msigdb.org/gsea/msigdb/cards/GO_MATURATION_OF_5_8S_RRNA
Immunologic_signatures	GSE12003_MIR223_KO_VS_WT_BM_PROGENITOR_8D_CULTURE_DN	175	4	0.00149135	0.227077	GPR52:FAM229B:TDRP:DNASE1L1	http://www.gsea-msigdb.org/gsea/msigdb/cards/GSE12003_MIR223_KO_VS_WT_BM_PROGENITOR_8D_CULTURE_DN
Immunologic_signatures	GSE37534_GW1929_VS_ROSIGLITAZONE_TREATED_CD4_TCELL_PPARG1_FOXP3_TRANSDUCED_UP	178	4	0.0015871	0.227077	KCNA2:ATP5G2:TANC2:BCAS1	http://www.gsea-msigdb.org/gsea/msigdb/cards/GSE37534_GW1929_VS_ROSIGLITAZONE_TREATED_CD4_TCELL_PPARG1_FOXP3_TRANSDUCED_UP
Immunologic_signatures	GSE13547_WT_VS_ZFX_KO_BCELL_UP	178	4	0.0015871	0.227077	SNN:RNF167:ACE:ACE:YPEL5	http://www.gsea-msigdb.org/gsea/msigdb/cards/GSE13547_WT_VS_ZFX_KO_BCELL_UP
Immunologic_signatures	GSE14415_INDUCED_TREG_VS_TCONV_DN	181	4	0.00168704	0.227077	ZNF672:RNF167:YPEL5:TDRP	http://www.gsea-msigdb.org/gsea/msigdb/cards/GSE14415_INDUCED_TREG_VS_TCONV_DN
Immunologic_signatures	GSE34156_UNTREATED_VS_6H_NOD2_AND_TLR1_TLR2_LIGAND_TREATED_MONOCYTE_UP	185	4	0.001827	0.227077	NRIP2:ATP5G2:RABEP1:NDST4	http://www.gsea-msigdb.org/gsea/msigdb/cards/GSE34156_UNTREATED_VS_6H_NOD2_AND_TLR1_TLR2_LIGAND_TREATED_MONOCYTE_UP
Immunologic_signatures	GSE21546_UNSTIM_VS_ANTI_CD3_STIM_ELK1_KO_DP_THYMOCYTES_UP	189	4	0.00197482	0.227077	NRIP2:FBF1:NEB:ZC3HAV1	http://www.gsea-msigdb.org/gsea/msigdb/cards/GSE21546_UNSTIM_VS_ANTI_CD3_STIM_ELK1_KO_DP_THYMOCYTES_UP
Immunologic_signatures	GSE16450_IMMATURE_VS_MATURE_NEURON_CELL_LINE_UP	190	4	0.00201303	0.227077	SNN:KANSL1:TANC2:YPEL5	http://www.gsea-msigdb.org/gsea/msigdb/cards/GSE16450_IMMATURE_VS_MATURE_NEURON_CELL_LINE_UP
Immunologic_signatures	GSE37605_C57BL6_VS_NOD_FOXP3_FUSION_GFP_TCONV_DN	191	4	0.00205174	0.227077	POLD4:DCTD:WDR36:CROT	http://www.gsea-msigdb.org/gsea/msigdb/cards/GSE37605_C57BL6_VS_NOD_FOXP3_FUSION_GFP_TCONV_DN
Immunologic_signatures	GSE34156_NOD2_LIGAND_VS_TLR1_TLR2_LIGAND_24H_TREATED_MONOCYTE_DN	192	4	0.00209097	0.227077	RPAIN:FTSJ3:TMEM50B:WDR36	http://www.gsea-msigdb.org/gsea/msigdb/cards/GSE34156_NOD2_LIGAND_VS_TLR1_TLR2_LIGAND_24H_TREATED_MONOCYTE_DN
Immunologic_signatures	GSE7348_LPS_VS_TOLERIZED_AND_LPS_STIM_MACROPHAGE_UP	193	4	0.00213072	0.227077	TBC1D2B:RABEP1:FTSJ3:MUM1	http://www.gsea-msigdb.org/gsea/msigdb/cards/GSE7348_LPS_VS_TOLERIZED_AND_LPS_STIM_MACROPHAGE_UP
Immunologic_signatures	GSE14000_4H_VS_16H_LPS_DC_TRANSLATED_RNA_UP	193	4	0.00213072	0.227077	ACE:ACE:ASPHD2:ZC3HAV1:DNASE1L1	http://www.gsea-msigdb.org/gsea/msigdb/cards/GSE14000_4H_VS_16H_LPS_DC_TRANSLATED_RNA_UP
Immunologic_signatures	GSE22886_IGM_MEMORY_BCELL_VS_BLOOD_PLASMA_CELL_UP	195	4	0.00221177	0.227077	POLD4:RBFOX2:SLC4A7:NEIL3	http://www.gsea-msigdb.org/gsea/msigdb/cards/GSE22886_IGM_MEMORY_BCELL_VS_BLOOD_PLASMA_CELL_UP
Immunologic_signatures	GSE29949_MICROGLIA_BRAIN_VS_CD8_NEG_DC_SPLEEN_UP	195	4	0.00221177	0.227077	NEB:SP4:CROT:UBA1	http://www.gsea-msigdb.org/gsea/msigdb/cards/GSE29949_MICROGLIA_BRAIN_VS_CD8_NEG_DC_SPLEEN_UP
Immunologic_signatures	GSE12845_IGD_NEG_BLOOD_VS_PRE_GC_TONSIL_BCELL_DN	196	4	0.00225308	0.227077	PDGFD:IL21R:NEIL3:CROT	http://www.gsea-msigdb.org/gsea/msigdb/cards/GSE12845_IGD_NEG_BLOOD_VS_PRE_GC_TONSIL_BCELL_DN
Immunologic_signatures	GSE14000_UNSTIM_VS_4H_LPS_DC_UP	196	4	0.00225308	0.227077	ZNF672:PIP4K2B:FTSJ3:CROT	http://www.gsea-msigdb.org/gsea/msigdb/cards/GSE14000_UNSTIM_VS_4H_LPS_DC_UP
Immunologic_signatures	GSE17974_0H_VS_2H_IN_VITRO_ACT_CD4_TCELL_UP	196	4	0.00225308	0.227077	SNN:XPNPEP3:ZC3HAV1:DNASE1L1	http://www.gsea-msigdb.org/gsea/msigdb/cards/GSE17974_0H_VS_2H_IN_VITRO_ACT_CD4_TCELL_UP
Immunologic_signatures	GSE10325_LUPUS_CD4_TCELL_VS_LUPUS_BCELL_UP	197	4	0.00229492	0.227077	TNFRSF25:TBC1D2B:CYB561:KDSR	http://www.gsea-msigdb.org/gsea/msigdb/cards/GSE10325_LUPUS_CD4_TCELL_VS_LUPUS_BCELL_UP
Immunologic_signatures	GSE15659_CD45RA_NEG_CD4_TCELL_VS_ACTIVATED_TREG_DN	197	4	0.00229492	0.227077	POLD4:RPAIN:YPEL5:STK32A	http://www.gsea-msigdb.org/gsea/msigdb/cards/GSE15659_CD45RA_NEG_CD4_TCELL_VS_ACTIVATED_TREG_DN
Immunologic_signatures	GSE12845_IGD_NEG_BLOOD_VS_NAIVE_TONSIL_BCELL_UP	198	4	0.00233729	0.227077	SNRPA:PREB:EXOSC9:UBA1	http://www.gsea-msigdb.org/gsea/msigdb/cards/GSE12845_IGD_NEG_BLOOD_VS_NAIVE_TONSIL_BCELL_UP
Immunologic_signatures	GSE12366_PLASMA_CELL_VS_NAIVE_BCELL_DN	198	4	0.00233729	0.227077	ATP5G2:SNN:PIP4K2B:ZC3HAV1	http://www.gsea-msigdb.org/gsea/msigdb/cards/GSE12366_PLASMA_CELL_VS_NAIVE_BCELL_DN
Immunologic_signatures	GSE41978_ID2_KO_AND_BIM_KO_VS_BIM_KO_KLRG1_LOW_EFFECTOR_CD8_TCELL_DN	198	4	0.00233729	0.227077	TNFRSF25:ZNF672:CROT:DNASE1L1	http://www.gsea-msigdb.org/gsea/msigdb/cards/GSE41978_ID2_KO_AND_BIM_KO_VS_BIM_KO_KLRG1_LOW_EFFECTOR_CD8_TCELL_DN
Immunologic_signatures	GSE27786_CD8_TCELL_VS_MONO_MAC_UP	198	4	0.00233729	0.227077	ATP5G2:IL21R:ZC3HAV1:UBA1	http://www.gsea-msigdb.org/gsea/msigdb/cards/GSE27786_CD8_TCELL_VS_MONO_MAC_UP
Immunologic_signatures	GSE40274_HELIOS_VS_FOXP3_AND_HELIOS_TRANSDUCED_ACTIVATED_CD4_TCELL_UP	199	4	0.0023802	0.227077	TNFRSF25:PDGFD:BCAS1:SLC4A7	http://www.gsea-msigdb.org/gsea/msigdb/cards/GSE40274_HELIOS_VS_FOXP3_AND_HELIOS_TRANSDUCED_ACTIVATED_CD4_TCELL_UP
Immunologic_signatures	GSE28726_NAIVE_VS_ACTIVATED_NKTCELL_UP	199	4	0.0023802	0.227077	GRIK3:PIP4K2B:RBFOX2:ADRA1A	http://www.gsea-msigdb.org/gsea/msigdb/cards/GSE28726_NAIVE_VS_ACTIVATED_NKTCELL_UP
Immunologic_signatures	GSE6674_ANTI_IGM_VS_PL2_3_STIM_BCELL_UP	199	4	0.0023802	0.227077	RNF167:RPAIN:ZC3HAV1:DNASE1L1	http://www.gsea-msigdb.org/gsea/msigdb/cards/GSE6674_ANTI_IGM_VS_PL2_3_STIM_BCELL_UP
Immunologic_signatures	GSE11961_UNSTIM_VS_ANTI_IGM_AND_CD40_STIM_6H_FOLLICULAR_BCELL_DN	199	4	0.0023802	0.227077	IL21R:FTSJ3:YPEL5:ABT1	http://www.gsea-msigdb.org/gsea/msigdb/cards/GSE11961_UNSTIM_VS_ANTI_IGM_AND_CD40_STIM_6H_FOLLICULAR_BCELL_DN
Immunologic_signatures	GSE6674_ANTI_IGM_VS_ANTI_IGM_AND_CPG_STIM_BCELL_DN	199	4	0.0023802	0.227077	SNRPA:SLC4A7:DCTD:WDR36	http://www.gsea-msigdb.org/gsea/msigdb/cards/GSE6674_ANTI_IGM_VS_ANTI_IGM_AND_CPG_STIM_BCELL_DN
Immunologic_signatures	GSE19941_UNSTIM_VS_LPS_AND_IL10_STIM_IL10_KO_MACROPHAGE_UP	199	4	0.0023802	0.227077	TNFRSF25:YPEL5:ZC3HAV1:UBA1	http://www.gsea-msigdb.org/gsea/msigdb/cards/GSE19941_UNSTIM_VS_LPS_AND_IL10_STIM_IL10_KO_MACROPHAGE_UP
Immunologic_signatures	GSE17721_PAM3CSK4_VS_GADIQUIMOD_2H_BMDC_UP	199	4	0.0023802	0.227077	GRIK3:FTSJ3:BFSP1:COL4A6	http://www.gsea-msigdb.org/gsea/msigdb/cards/GSE17721_PAM3CSK4_VS_GADIQUIMOD_2H_BMDC_UP
Immunologic_signatures	GSE14308_INDUCED_VS_NATURAL_TREG_UP	199	4	0.0023802	0.227077	ATP5G2:RPAIN:TMEM50B:FAM229B	http://www.gsea-msigdb.org/gsea/msigdb/cards/GSE14308_INDUCED_VS_NATURAL_TREG_UP
Immunologic_signatures	GSE21380_NON_TFH_VS_GERMINAL_CENTER_TFH_CD4_TCELL_UP	200	4	0.00242365	0.227077	MPRIP:CYB561:SMIM6:TDRP	http://www.gsea-msigdb.org/gsea/msigdb/cards/GSE21380_NON_TFH_VS_GERMINAL_CENTER_TFH_CD4_TCELL_UP
Immunologic_signatures	GSE17721_0.5H_VS_4H_PAM3CSK4_BMDC_DN	200	4	0.00242365	0.227077	RHOT1:KCTD1:RBFOX2:SLC4A7	http://www.gsea-msigdb.org/gsea/msigdb/cards/GSE17721_0.5H_VS_4H_PAM3CSK4_BMDC_DN
Immunologic_signatures	GSE19825_NAIVE_VS_DAY3_EFF_CD8_TCELL_UP	200	4	0.00242365	0.227077	KCNA2:NRIP2:ACE:ACE:ZNF536	http://www.gsea-msigdb.org/gsea/msigdb/cards/GSE19825_NAIVE_VS_DAY3_EFF_CD8_TCELL_UP
Immunologic_signatures	GSE5503_LIVER_DC_VS_MLN_DC_ACTIVATED_ALLOGENIC_TCELL_DN	200	4	0.00242365	0.227077	ZNF672:IL21R:RNF167:C7orf73	http://www.gsea-msigdb.org/gsea/msigdb/cards/GSE5503_LIVER_DC_VS_MLN_DC_ACTIVATED_ALLOGENIC_TCELL_DN
Immunologic_signatures	GSE10273_HIGH_IL7_VS_HIGH_IL7_AND_IRF4_IN_IRF4_8_NULL_PRE_BCELL_DN	200	4	0.00242365	0.227077	ATP5G2:SNN:CYB5D2:MPRIP	http://www.gsea-msigdb.org/gsea/msigdb/cards/GSE10273_HIGH_IL7_VS_HIGH_IL7_AND_IRF4_IN_IRF4_8_NULL_PRE_BCELL_DN
Immunologic_signatures	GSE5679_CTRL_VS_PPARG_LIGAND_ROSIGLITAZONE_TREATED_DC_DN	200	4	0.00242365	0.227077	MPRIP:PIP4K2B:PREB:ZC3HAV1	http://www.gsea-msigdb.org/gsea/msigdb/cards/GSE5679_CTRL_VS_PPARG_LIGAND_ROSIGLITAZONE_TREATED_DC_DN
Immunologic_signatures	GSE36888_STAT5_AB_KNOCKIN_VS_WT_TCELL_IL2_TREATED_6H_UP	200	4	0.00242365	0.227077	TBC1D2B:IL21R:YPEL5:SMIM8	http://www.gsea-msigdb.org/gsea/msigdb/cards/GSE36888_STAT5_AB_KNOCKIN_VS_WT_TCELL_IL2_TREATED_6H_UP
Immunologic_signatures	GSE17721_PAM3CSK4_VS_GADIQUIMOD_12H_BMDC_UP	200	4	0.00242365	0.227077	POLD4:PREB:C7orf73:TDRP	http://www.gsea-msigdb.org/gsea/msigdb/cards/GSE17721_PAM3CSK4_VS_GADIQUIMOD_12H_BMDC_UP
Immunologic_signatures	GSE18893_CTRL_VS_TNF_TREATED_TCONV_24H_UP	200	4	0.00242365	0.227077	RPAIN:TANC2:MUM1:UBA1	http://www.gsea-msigdb.org/gsea/msigdb/cards/GSE18893_CTRL_VS_TNF_TREATED_TCONV_24H_UP
Immunologic_signatures	GSE5679_PPARG_LIGAND_ROSIGLITAZONE_VS_RARA_AGONIST_AM580_TREATED_DC_DN	200	4	0.00242365	0.227077	RNF167:GPCPD1:ASPHD2:SLC4A7	http://www.gsea-msigdb.org/gsea/msigdb/cards/GSE5679_PPARG_LIGAND_ROSIGLITAZONE_VS_RARA_AGONIST_AM580_TREATED_DC_DN
Immunologic_signatures	GSE44649_NAIVE_VS_ACTIVATED_CD8_TCELL_UP	200	4	0.00242365	0.227077	POLD4:RNF167:BFSP1:ADRA1A	http://www.gsea-msigdb.org/gsea/msigdb/cards/GSE44649_NAIVE_VS_ACTIVATED_CD8_TCELL_UP
Immunologic_signatures	GSE27786_CD4_TCELL_VS_NKCELL_UP	200	4	0.00242365	0.227077	PDGFD:SLC4A7:ABT1:SP4	http://www.gsea-msigdb.org/gsea/msigdb/cards/GSE27786_CD4_TCELL_VS_NKCELL_UP
Immunologic_signatures	GSE14308_TH2_VS_TH17_DN	200	4	0.00242365	0.227077	POLD4:SNN:RPAIN:LIMS3L	http://www.gsea-msigdb.org/gsea/msigdb/cards/GSE14308_TH2_VS_TH17_DN
Immunologic_signatures	GSE14308_TH1_VS_INDUCED_TREG_DN	200	4	0.00242365	0.227077	ATP5G2:RPAIN:ASPHD2:HNRNPAB	http://www.gsea-msigdb.org/gsea/msigdb/cards/GSE14308_TH1_VS_INDUCED_TREG_DN
Immunologic_signatures	GSE17301_CTRL_VS_48H_ACD3_ACD28_IFNA5_STIM_CD8_TCELL_UP	200	4	0.00242365	0.227077	ATP5G2:RNF167:GPCPD1:CROT	http://www.gsea-msigdb.org/gsea/msigdb/cards/GSE17301_CTRL_VS_48H_ACD3_ACD28_IFNA5_STIM_CD8_TCELL_UP
TF_targets	GATTGGY_NFY_Q6_01	1179	11	0.000451207	0.237444	USP21:KCNIP2:ATP5G2:RPAIN:SNRPA:YPEL5:NEB:GPCPD1:SLC4A7:NDST4:HLA-DQB2	http://www.gsea-msigdb.org/gsea/msigdb/cards/GATTGGY_NFY_Q6_01
TF_targets	TGACCTY_ERR1_Q2	1064	10	0.000783287	0.237444	GRIK3:GPR52:KCNIP2:POLD4:ATP5G2:IL21R:RHOT1:TMEM50B:STK32A:UBA1	http://www.gsea-msigdb.org/gsea/msigdb/cards/TGACCTY_ERR1_Q2
TF_targets	CAGCTG_AP4_Q5	1535	12	0.00116776	0.237444	GRIK3:KCNA2:KCNIP2:POLD4:TBC1D2B:SNN:MPRIP:ACE:ACE:YPEL5:NEB:RBFOX2:NDST4	http://www.gsea-msigdb.org/gsea/msigdb/cards/CAGCTG_AP4_Q5
microRNA_targets	CCTGTGA_MIR513	125	3	0.00522586	0.276932	USP21:SNN:PIP4K2B	http://www.gsea-msigdb.org/gsea/msigdb/cards/CCTGTGA_MIR513
microRNA_targets	TAGGTCA_MIR192_MIR215	47	2	0.00766909	0.276932	ZNF536:FAM229B	http://www.gsea-msigdb.org/gsea/msigdb/cards/TAGGTCA_MIR192_MIR215
microRNA_targets	TCCAGAG_MIR518C	147	3	0.00816335	0.276932	RHOT1:PREB:HNRNPAB	http://www.gsea-msigdb.org/gsea/msigdb/cards/TCCAGAG_MIR518C
microRNA_targets	GCTGAGT_MIR5125P	51	2	0.00898033	0.276932	RHOT1:ZNF536	http://www.gsea-msigdb.org/gsea/msigdb/cards/GCTGAGT_MIR5125P
microRNA_targets	ATGAAGG_MIR205	157	3	0.00976171	0.276932	AP1G1:ZNF536:SP4	http://www.gsea-msigdb.org/gsea/msigdb/cards/ATGAAGG_MIR205
microRNA_targets	ACACTGG_MIR199A_MIR199B	158	3	0.00993084	0.276932	AP1G1:ZNF579:ZNF17	http://www.gsea-msigdb.org/gsea/msigdb/cards/ACACTGG_MIR199A_MIR199B
microRNA_targets	CCCACAT_MIR2993P	54	2	0.0100247	0.276932	AP1G1:SP4	http://www.gsea-msigdb.org/gsea/msigdb/cards/CCCACAT_MIR2993P
microRNA_targets	CCATCCA_MIR432	59	2	0.0118787	0.284439	PRKG1:YPEL5	http://www.gsea-msigdb.org/gsea/msigdb/cards/CCATCCA_MIR432
microRNA_targets	GCATTTG_MIR105	174	3	0.0128705	0.284439	KANSL1:GPCPD1:SP4	http://www.gsea-msigdb.org/gsea/msigdb/cards/GCATTTG_MIR105
TF_targets	CCAWNWWNNNGGC_UNKNOWN	87	3	0.00188128	0.286896	POLD4:ATP5G2:AP1G1	http://www.gsea-msigdb.org/gsea/msigdb/cards/CCAWNWWNNNGGC_UNKNOWN
TF_targets	TCANNTGAY_SREBP1_01	484	6	0.0023966	0.292385	LRRC39:RABEP1:SNRPA:ZNF547:CYP27A1:RBFOX2	http://www.gsea-msigdb.org/gsea/msigdb/cards/TCANNTGAY_SREBP1_01
GWAScatalog	Severe malaria	17	2	0.00101874	0.308168	IL23R:ZNF536
TF_targets	LBP1_Q6	222	4	0.00352288	0.309739	GRIK3:KCNA2:KCNIP2:POLD4	http://www.gsea-msigdb.org/gsea/msigdb/cards/LBP1_Q6
TF_targets	RYTTCCTG_ETS2_B	1115	9	0.00398952	0.309739	KCNA2:POLD4:PDGFD:MYRFL:KANSL1:CYB561:RBFOX2:XPNPEP3:EXOSC9	http://www.gsea-msigdb.org/gsea/msigdb/cards/RYTTCCTG_ETS2_B
TF_targets	YATTNATC_UNKNOWN	383	5	0.00444703	0.309739	GRIK3:KCNIP2:NEB:SP4:COL4A6	http://www.gsea-msigdb.org/gsea/msigdb/cards/YATTNATC_UNKNOWN
TF_targets	PPARA_01	37	2	0.0048111	0.309739	GPR52:ZNF547	http://www.gsea-msigdb.org/gsea/msigdb/cards/PPARA_01
TF_targets	RORA1_01	248	4	0.00520887	0.309739	GRIK3:MPRIP:SLC4A7:TDRP	http://www.gsea-msigdb.org/gsea/msigdb/cards/RORA1_01
TF_targets	TGACCTTG_SF1_Q6	253	4	0.00558545	0.309739	GPR52:RHOT1:STK32A:UBA1	http://www.gsea-msigdb.org/gsea/msigdb/cards/TGACCTTG_SF1_Q6
TF_targets	NFY_Q6	262	4	0.00630838	0.320676	USP21:NEB:SLC4A7:HLA-DQB2	http://www.gsea-msigdb.org/gsea/msigdb/cards/NFY_Q6
GWAScatalog	Cerebrospinal fluid levels of Alzheimer's disease-related proteins	19	2	0.00127627	0.330918	CYB561:ACE:ACE
Immunologic_signatures	GSE13522_WT_VS_IFNG_KO_SKING_T_CRUZI_Y_STRAIN_INF_DN	155	3	0.00942855	0.354057	CYB5D2:RNF167:XPNPEP3	http://www.gsea-msigdb.org/gsea/msigdb/cards/GSE13522_WT_VS_IFNG_KO_SKING_T_CRUZI_Y_STRAIN_INF_DN
Immunologic_signatures	GSE14415_NATURAL_TREG_VS_TCONV_UP	166	3	0.0113454	0.354057	YPEL5:NEB:CROT	http://www.gsea-msigdb.org/gsea/msigdb/cards/GSE14415_NATURAL_TREG_VS_TCONV_UP
Immunologic_signatures	GSE25123_IL4_VS_IL4_AND_ROSIGLITAZONE_STIM_PPARG_KO_MACROPHAGE_DAY10_UP	168	3	0.0117163	0.354057	USP21:NRIP2:ACE:ACE	http://www.gsea-msigdb.org/gsea/msigdb/cards/GSE25123_IL4_VS_IL4_AND_ROSIGLITAZONE_STIM_PPARG_KO_MACROPHAGE_DAY10_UP
Immunologic_signatures	GSE6259_DEC205_POS_DC_VS_CD8_TCELL_DN	171	3	0.0122856	0.354057	TNFRSF25:NRIP2:ACE:ACE	http://www.gsea-msigdb.org/gsea/msigdb/cards/GSE6259_DEC205_POS_DC_VS_CD8_TCELL_DN
Immunologic_signatures	GSE18791_UNSTIM_VS_NEWCATSLE_VIRUS_DC_2H_UP	175	3	0.013069	0.354057	KCNIP2:PDGFD:STK32A	http://www.gsea-msigdb.org/gsea/msigdb/cards/GSE18791_UNSTIM_VS_NEWCATSLE_VIRUS_DC_2H_UP
Immunologic_signatures	GSE40274_CTRL_VS_GATA1_TRANSDUCED_ACTIVATED_CD4_TCELL_DN	177	3	0.0134712	0.354057	IL21R:SNRPA:XPNPEP3	http://www.gsea-msigdb.org/gsea/msigdb/cards/GSE40274_CTRL_VS_GATA1_TRANSDUCED_ACTIVATED_CD4_TCELL_DN
Immunologic_signatures	GSE4984_UNTREATED_VS_LPS_TREATED_DC_UP	179	3	0.0138804	0.354057	TNFRSF25:TBC1D2B:IL21R	http://www.gsea-msigdb.org/gsea/msigdb/cards/GSE4984_UNTREATED_VS_LPS_TREATED_DC_UP
Immunologic_signatures	GSE14699_NAIVE_VS_DELETIONAL_TOLERANCE_CD8_TCELL_UP	179	3	0.0138804	0.354057	IL21R:RNF167:TDRP	http://www.gsea-msigdb.org/gsea/msigdb/cards/GSE14699_NAIVE_VS_DELETIONAL_TOLERANCE_CD8_TCELL_UP
Immunologic_signatures	GSE18791_UNSTIM_VS_NEWCATSLE_VIRUS_DC_1H_UP	181	3	0.0142967	0.354057	KCNA2:SMIM6:C18orf56	http://www.gsea-msigdb.org/gsea/msigdb/cards/GSE18791_UNSTIM_VS_NEWCATSLE_VIRUS_DC_1H_UP
Immunologic_signatures	GSE2706_R848_VS_LPS_2H_STIM_DC_DN	181	3	0.0142967	0.354057	CYB5D2:ZC3HAV1:COL4A6	http://www.gsea-msigdb.org/gsea/msigdb/cards/GSE2706_R848_VS_LPS_2H_STIM_DC_DN
Immunologic_signatures	GSE21033_3H_VS_24H_POLYIC_STIM_DC_UP	181	3	0.0142967	0.354057	TBC1D2B:IL21R:TDRP	http://www.gsea-msigdb.org/gsea/msigdb/cards/GSE21033_3H_VS_24H_POLYIC_STIM_DC_UP
Immunologic_signatures	GSE37301_PRO_BCELL_VS_CD4_TCELL_UP	182	3	0.0145074	0.354057	KCNA2:KCNIP2:TMEM50B	http://www.gsea-msigdb.org/gsea/msigdb/cards/GSE37301_PRO_BCELL_VS_CD4_TCELL_UP
Immunologic_signatures	GSE40666_UNTREATED_VS_IFNA_STIM_CD8_TCELL_90MIN_UP	183	3	0.0147199	0.354057	ZNF536:DGCR6L:COL4A6	http://www.gsea-msigdb.org/gsea/msigdb/cards/GSE40666_UNTREATED_VS_IFNA_STIM_CD8_TCELL_90MIN_UP
Immunologic_signatures	GSE13547_2H_VS_12_H_ANTI_IGM_STIM_ZFX_KO_BCELL_DN	183	3	0.0147199	0.354057	CEP112:NEIL3:WDR36	http://www.gsea-msigdb.org/gsea/msigdb/cards/GSE13547_2H_VS_12_H_ANTI_IGM_STIM_ZFX_KO_BCELL_DN
Immunologic_signatures	GSE37605_FOXP3_FUSION_GFP_VS_IRES_GFP_TREG_NOD_DN	185	3	0.0151503	0.354057	KCNA2:SLC4A7:TDRP	http://www.gsea-msigdb.org/gsea/msigdb/cards/GSE37605_FOXP3_FUSION_GFP_VS_IRES_GFP_TREG_NOD_DN
Immunologic_signatures	GSE45365_HEALTHY_VS_MCMV_INFECTION_CD8_TCELL_IFNAR_KO_UP	187	3	0.0155877	0.354057	TMEM50B:SLC4A7:CROT	http://www.gsea-msigdb.org/gsea/msigdb/cards/GSE45365_HEALTHY_VS_MCMV_INFECTION_CD8_TCELL_IFNAR_KO_UP
Immunologic_signatures	GSE10147_IL3_VS_IL3_AND_HIVP17_STIM_PDC_UP	187	3	0.0155877	0.354057	KCNA2:USP21:YPEL5	http://www.gsea-msigdb.org/gsea/msigdb/cards/GSE10147_IL3_VS_IL3_AND_HIVP17_STIM_PDC_UP
Immunologic_signatures	GSE15659_TREG_VS_TCONV_UP	188	3	0.0158091	0.354057	RABEP1:EXOSC9:ABT1	http://www.gsea-msigdb.org/gsea/msigdb/cards/GSE15659_TREG_VS_TCONV_UP
Immunologic_signatures	GSE18281_CORTEX_VS_MEDULLA_THYMUS_DN	188	3	0.0158091	0.354057	KDSR:YPEL5:CYP27A1	http://www.gsea-msigdb.org/gsea/msigdb/cards/GSE18281_CORTEX_VS_MEDULLA_THYMUS_DN
Immunologic_signatures	GSE19923_E2A_KO_VS_HEB_AND_E2A_KO_DP_THYMOCYTE_DN	189	3	0.0160322	0.354057	RPAIN:MUM1:EXOSC9	http://www.gsea-msigdb.org/gsea/msigdb/cards/GSE19923_E2A_KO_VS_HEB_AND_E2A_KO_DP_THYMOCYTE_DN
Immunologic_signatures	GSE34156_NOD2_LIGAND_VS_NOD2_AND_TLR1_TLR2_LIGAND_24H_TREATED_MONOCYTE_UP	189	3	0.0160322	0.354057	NRIP2:ATP5G2:NDST4	http://www.gsea-msigdb.org/gsea/msigdb/cards/GSE34156_NOD2_LIGAND_VS_NOD2_AND_TLR1_TLR2_LIGAND_24H_TREATED_MONOCYTE_UP
Immunologic_signatures	GSE45365_NK_CELL_VS_CD8A_DC_MCMV_INFECTION_UP	189	3	0.0160322	0.354057	SMIM6:KDSR:EXOSC9	http://www.gsea-msigdb.org/gsea/msigdb/cards/GSE45365_NK_CELL_VS_CD8A_DC_MCMV_INFECTION_UP
Immunologic_signatures	GSE32901_NAIVE_VS_TH17_ENRICHED_CD4_TCELL_DN	190	3	0.0162571	0.354057	POLD4:YPEL5:WDR36	http://www.gsea-msigdb.org/gsea/msigdb/cards/GSE32901_NAIVE_VS_TH17_ENRICHED_CD4_TCELL_DN
Immunologic_signatures	GSE34156_UNTREATED_VS_24H_TLR1_TLR2_LIGAND_TREATED_MONOCYTE_UP	191	3	0.0164838	0.354057	IL23R:RNF167:COL4A6	http://www.gsea-msigdb.org/gsea/msigdb/cards/GSE34156_UNTREATED_VS_24H_TLR1_TLR2_LIGAND_TREATED_MONOCYTE_UP
Immunologic_signatures	GSE37416_CTRL_VS_48H_F_TULARENSIS_LVS_NEUTROPHIL_UP	191	3	0.0164838	0.354057	MPRIP:ZNF579:ZC3HAV1	http://www.gsea-msigdb.org/gsea/msigdb/cards/GSE37416_CTRL_VS_48H_F_TULARENSIS_LVS_NEUTROPHIL_UP
Immunologic_signatures	GSE34156_NOD2_LIGAND_VS_NOD2_AND_TLR1_TLR2_LIGAND_6H_TREATED_MONOCYTE_UP	191	3	0.0164838	0.354057	RPAIN:FTSJ3:TMEM50B	http://www.gsea-msigdb.org/gsea/msigdb/cards/GSE34156_NOD2_LIGAND_VS_NOD2_AND_TLR1_TLR2_LIGAND_6H_TREATED_MONOCYTE_UP
Immunologic_signatures	GSE2770_IL12_AND_TGFB_VS_IL4_TREATED_ACT_CD4_TCELL_48H_DN	191	3	0.0164838	0.354057	MYRFL:ZNF536:ABT1	http://www.gsea-msigdb.org/gsea/msigdb/cards/GSE2770_IL12_AND_TGFB_VS_IL4_TREATED_ACT_CD4_TCELL_48H_DN
Immunologic_signatures	GSE14000_TRANSLATED_RNA_VS_MRNA_16H_LPS_DC_DN	191	3	0.0164838	0.354057	CYB561:SMIM8:C7orf73	http://www.gsea-msigdb.org/gsea/msigdb/cards/GSE14000_TRANSLATED_RNA_VS_MRNA_16H_LPS_DC_DN
Immunologic_signatures	GSE32255_UNSTIM_VS_4H_LPS_STIM_DC_UP	192	3	0.0167122	0.354057	KCNA2:NEB:SLC4A7	http://www.gsea-msigdb.org/gsea/msigdb/cards/GSE32255_UNSTIM_VS_4H_LPS_STIM_DC_UP
Immunologic_signatures	GSE25123_WT_VS_PPARG_KO_MACROPHAGE_IL4_AND_ROSIGLITAZONE_STIM_UP	192	3	0.0167122	0.354057	ZNF17:BFSP1:ASPHD2	http://www.gsea-msigdb.org/gsea/msigdb/cards/GSE25123_WT_VS_PPARG_KO_MACROPHAGE_IL4_AND_ROSIGLITAZONE_STIM_UP
Immunologic_signatures	GSE45365_WT_VS_IFNAR_KO_CD8A_DC_MCMV_INFECTION_DN	192	3	0.0167122	0.354057	GRIK3:KCNA2:DGCR6L	http://www.gsea-msigdb.org/gsea/msigdb/cards/GSE45365_WT_VS_IFNAR_KO_CD8A_DC_MCMV_INFECTION_DN
Immunologic_signatures	GSE29618_PRE_VS_DAY7_POST_LAIV_FLU_VACCINE_PDC_UP	193	3	0.0169425	0.354057	TNFRSF25:KCNIP2:CYB561	http://www.gsea-msigdb.org/gsea/msigdb/cards/GSE29618_PRE_VS_DAY7_POST_LAIV_FLU_VACCINE_PDC_UP
Immunologic_signatures	GSE24574_BCL6_HIGH_TFH_VS_TFH_CD4_TCELL_UP	193	3	0.0169425	0.354057	TBC1D2B:RBFOX2:SLC4A7	http://www.gsea-msigdb.org/gsea/msigdb/cards/GSE24574_BCL6_HIGH_TFH_VS_TFH_CD4_TCELL_UP
Immunologic_signatures	GSE17974_0.5H_VS_72H_UNTREATED_IN_VITRO_CD4_TCELL_UP	193	3	0.0169425	0.354057	ZNF567:YPEL5:GPCPD1	http://www.gsea-msigdb.org/gsea/msigdb/cards/GSE17974_0.5H_VS_72H_UNTREATED_IN_VITRO_CD4_TCELL_UP
Immunologic_signatures	GSE2706_UNSTIM_VS_2H_LPS_DC_UP	193	3	0.0169425	0.354057	ZNF567:ASPHD2:RPL32P3	http://www.gsea-msigdb.org/gsea/msigdb/cards/GSE2706_UNSTIM_VS_2H_LPS_DC_UP
Immunologic_signatures	GSE41867_DAY6_VS_DAY15_LCMV_ARMSTRONG_EFFECTOR_CD8_TCELL_UP	193	3	0.0169425	0.354057	SNN:ZNF536:ZC3HAV1	http://www.gsea-msigdb.org/gsea/msigdb/cards/GSE41867_DAY6_VS_DAY15_LCMV_ARMSTRONG_EFFECTOR_CD8_TCELL_UP
Immunologic_signatures	GSE37301_COMMON_LYMPHOID_PROGENITOR_VS_GRAN_MONO_PROGENITOR_DN	194	3	0.0171745	0.354057	SNN:IL21R:TANC2	http://www.gsea-msigdb.org/gsea/msigdb/cards/GSE37301_COMMON_LYMPHOID_PROGENITOR_VS_GRAN_MONO_PROGENITOR_DN
Immunologic_signatures	GSE19888_CTRL_VS_A3R_INHIBITOR_TREATED_MAST_CELL_DN	194	3	0.0171745	0.354057	RABEP1:TANC2:YPEL5	http://www.gsea-msigdb.org/gsea/msigdb/cards/GSE19888_CTRL_VS_A3R_INHIBITOR_TREATED_MAST_CELL_DN
Immunologic_signatures	GSE22611_NOD2_TRANSD_VS_CTRL_TRANSD_HEK293_MDP_STIM_6H_UP	195	3	0.0174083	0.354057	TNFRSF25:AP1G1:CROT	http://www.gsea-msigdb.org/gsea/msigdb/cards/GSE22611_NOD2_TRANSD_VS_CTRL_TRANSD_HEK293_MDP_STIM_6H_UP
Immunologic_signatures	GSE16450_CTRL_VS_IFNA_12H_STIM_IMMATURE_NEURON_CELL_LINE_UP	195	3	0.0174083	0.354057	MPRIP:TANC2:SMIM8	http://www.gsea-msigdb.org/gsea/msigdb/cards/GSE16450_CTRL_VS_IFNA_12H_STIM_IMMATURE_NEURON_CELL_LINE_UP
Immunologic_signatures	GSE12845_PRE_GC_VS_DARKZONE_GC_TONSIL_BCELL_UP	195	3	0.0174083	0.354057	XPNPEP3:DCTD:CROT	http://www.gsea-msigdb.org/gsea/msigdb/cards/GSE12845_PRE_GC_VS_DARKZONE_GC_TONSIL_BCELL_UP
Immunologic_signatures	GSE37416_0H_VS_48H_F_TULARENSIS_LVS_NEUTROPHIL_UP	195	3	0.0174083	0.354057	RNF167:MPRIP:ZC3HAV1	http://www.gsea-msigdb.org/gsea/msigdb/cards/GSE37416_0H_VS_48H_F_TULARENSIS_LVS_NEUTROPHIL_UP
Immunologic_signatures	GSE15659_CD45RA_NEG_CD4_TCELL_VS_RESTING_TREG_DN	195	3	0.0174083	0.354057	RPAIN:ZNF579:STK32A	http://www.gsea-msigdb.org/gsea/msigdb/cards/GSE15659_CD45RA_NEG_CD4_TCELL_VS_RESTING_TREG_DN
Immunologic_signatures	GSE27859_MACROPHAGE_VS_DC_DN	196	3	0.0176438	0.354057	NRIP2:TANC2:CYP27A1	http://www.gsea-msigdb.org/gsea/msigdb/cards/GSE27859_MACROPHAGE_VS_DC_DN
Immunologic_signatures	GSE12366_GC_BCELL_VS_PLASMA_CELL_UP	196	3	0.0176438	0.354057	POLD4:RPAIN:SNRPA	http://www.gsea-msigdb.org/gsea/msigdb/cards/GSE12366_GC_BCELL_VS_PLASMA_CELL_UP
Immunologic_signatures	GSE15659_NONSUPPRESSIVE_TCELL_VS_ACTIVATED_TREG_DN	196	3	0.0176438	0.354057	RNF167:YPEL5:STK32A	http://www.gsea-msigdb.org/gsea/msigdb/cards/GSE15659_NONSUPPRESSIVE_TCELL_VS_ACTIVATED_TREG_DN
Immunologic_signatures	GSE28783_ANTI_MIR33_VS_UNTREATED_ATHEROSCLEROSIS_MACROPHAGE_DN	196	3	0.0176438	0.354057	PRKG1:CEP112:KDSR	http://www.gsea-msigdb.org/gsea/msigdb/cards/GSE28783_ANTI_MIR33_VS_UNTREATED_ATHEROSCLEROSIS_MACROPHAGE_DN
Immunologic_signatures	GSE21063_3H_VS_16H_ANTI_IGM_STIM_BCELL_DN	196	3	0.0176438	0.354057	LRRC39:RHOT1:CROT	http://www.gsea-msigdb.org/gsea/msigdb/cards/GSE21063_3H_VS_16H_ANTI_IGM_STIM_BCELL_DN
Immunologic_signatures	GSE20727_CTRL_VS_H2O2_TREATED_DC_DN	196	3	0.0176438	0.354057	RABEP1:BCAS1:ZC3HAV1	http://www.gsea-msigdb.org/gsea/msigdb/cards/GSE20727_CTRL_VS_H2O2_TREATED_DC_DN
Immunologic_signatures	GSE3920_IFNA_VS_IFNG_TREATED_FIBROBLAST_DN	196	3	0.0176438	0.354057	TNFRSF25:KCNIP2:TMEM50B	http://www.gsea-msigdb.org/gsea/msigdb/cards/GSE3920_IFNA_VS_IFNG_TREATED_FIBROBLAST_DN
Immunologic_signatures	GSE37301_MULTIPOTENT_PROGENITOR_VS_PRO_BCELL_DN	196	3	0.0176438	0.354057	KDSR:DCTD:DNASE1L1	http://www.gsea-msigdb.org/gsea/msigdb/cards/GSE37301_MULTIPOTENT_PROGENITOR_VS_PRO_BCELL_DN
Immunologic_signatures	GSE32034_UNTREATED_VS_ROSIGLIZATONE_TREATED_LY6C_LOW_MONOCYTE_DN	196	3	0.0176438	0.354057	RNF167:MPRIP:HLA-DQB2	http://www.gsea-msigdb.org/gsea/msigdb/cards/GSE32034_UNTREATED_VS_ROSIGLIZATONE_TREATED_LY6C_LOW_MONOCYTE_DN
Immunologic_signatures	GSE3982_NKCELL_VS_TH2_UP	197	3	0.0178812	0.354057	PDGFD:SNN:PIP4K2B	http://www.gsea-msigdb.org/gsea/msigdb/cards/GSE3982_NKCELL_VS_TH2_UP
Immunologic_signatures	GSE17974_0.5H_VS_72H_UNTREATED_IN_VITRO_CD4_TCELL_DN	197	3	0.0178812	0.354057	ZNF672:SNRPA:PREB	http://www.gsea-msigdb.org/gsea/msigdb/cards/GSE17974_0.5H_VS_72H_UNTREATED_IN_VITRO_CD4_TCELL_DN
Immunologic_signatures	GSE26290_CTRL_VS_AKT_INHIBITOR_TREATED_ANTI_CD3_AND_IL2_STIM_CD8_TCELL_DN	197	3	0.0178812	0.354057	TANC2:MUM1:SP4	http://www.gsea-msigdb.org/gsea/msigdb/cards/GSE26290_CTRL_VS_AKT_INHIBITOR_TREATED_ANTI_CD3_AND_IL2_STIM_CD8_TCELL_DN
Immunologic_signatures	GSE360_CTRL_VS_M_TUBERCULOSIS_MAC_UP	197	3	0.0178812	0.354057	TBC1D2B:PIP4K2B:SLC4A7	http://www.gsea-msigdb.org/gsea/msigdb/cards/GSE360_CTRL_VS_M_TUBERCULOSIS_MAC_UP
Immunologic_signatures	GSE3920_UNTREATED_VS_IFNG_TREATED_ENDOTHELIAL_CELL_DN	197	3	0.0178812	0.354057	USP21:KCTD1:TMEM50B	http://www.gsea-msigdb.org/gsea/msigdb/cards/GSE3920_UNTREATED_VS_IFNG_TREATED_ENDOTHELIAL_CELL_DN
Immunologic_signatures	GSE10325_CD4_TCELL_VS_BCELL_UP	197	3	0.0178812	0.354057	TNFRSF25:TBC1D2B:CYB561	http://www.gsea-msigdb.org/gsea/msigdb/cards/GSE10325_CD4_TCELL_VS_BCELL_UP
Immunologic_signatures	GSE24574_BCL6_HIGH_TFH_VS_TCONV_CD4_TCELL_UP	197	3	0.0178812	0.354057	TNFRSF25:GRIK3:SP4	http://www.gsea-msigdb.org/gsea/msigdb/cards/GSE24574_BCL6_HIGH_TFH_VS_TCONV_CD4_TCELL_UP
Immunologic_signatures	GSE3982_EOSINOPHIL_VS_CENT_MEMORY_CD4_TCELL_DN	197	3	0.0178812	0.354057	USP21:CYB561:MUM1	http://www.gsea-msigdb.org/gsea/msigdb/cards/GSE3982_EOSINOPHIL_VS_CENT_MEMORY_CD4_TCELL_DN
Immunologic_signatures	GSE360_T_GONDII_VS_B_MALAYI_HIGH_DOSE_MAC_UP	198	3	0.0181203	0.354057	CYB561:ACE:ACE:SNRPA	http://www.gsea-msigdb.org/gsea/msigdb/cards/GSE360_T_GONDII_VS_B_MALAYI_HIGH_DOSE_MAC_UP
Immunologic_signatures	GSE6674_CPG_VS_PL2_3_STIM_BCELL_UP	198	3	0.0181203	0.354057	RPAIN:SMIM8:FAM229B	http://www.gsea-msigdb.org/gsea/msigdb/cards/GSE6674_CPG_VS_PL2_3_STIM_BCELL_UP
Immunologic_signatures	GSE24634_IL4_VS_CTRL_TREATED_NAIVE_CD4_TCELL_DAY7_UP	198	3	0.0181203	0.354057	ATP5G2:IL21R:PIP4K2B	http://www.gsea-msigdb.org/gsea/msigdb/cards/GSE24634_IL4_VS_CTRL_TREATED_NAIVE_CD4_TCELL_DAY7_UP
Immunologic_signatures	GSE4811_CLASSSICALY_ACTIVATED_VS_TYPE_2_ACTIVATED_MACROPHAGE_UP	198	3	0.0181203	0.354057	CYB561:SMIM6:EXOSC9	http://www.gsea-msigdb.org/gsea/msigdb/cards/GSE4811_CLASSSICALY_ACTIVATED_VS_TYPE_2_ACTIVATED_MACROPHAGE_UP
Immunologic_signatures	GSE8685_IL2_STARVED_VS_IL15_ACT_IL2_STARVED_CD4_TCELL_UP	198	3	0.0181203	0.354057	KANSL1:FTSJ3:FBF1	http://www.gsea-msigdb.org/gsea/msigdb/cards/GSE8685_IL2_STARVED_VS_IL15_ACT_IL2_STARVED_CD4_TCELL_UP
Immunologic_signatures	GSE5589_WT_VS_IL6_KO_LPS_AND_IL10_STIM_MACROPHAGE_45MIN_DN	198	3	0.0181203	0.354057	TBC1D2B:TANC2:FTSJ3	http://www.gsea-msigdb.org/gsea/msigdb/cards/GSE5589_WT_VS_IL6_KO_LPS_AND_IL10_STIM_MACROPHAGE_45MIN_DN
Immunologic_signatures	GSE5589_IL6_KO_VS_IL10_KO_LPS_AND_IL10_STIM_MACROPHAGE_45MIN_DN	198	3	0.0181203	0.354057	LRRC39:KANSL1:GPCPD1	http://www.gsea-msigdb.org/gsea/msigdb/cards/GSE5589_IL6_KO_VS_IL10_KO_LPS_AND_IL10_STIM_MACROPHAGE_45MIN_DN
Immunologic_signatures	GSE2770_TGFB_AND_IL4_ACT_VS_ACT_CD4_TCELL_6H_UP	198	3	0.0181203	0.354057	MPRIP:KANSL1:ACE:ACE	http://www.gsea-msigdb.org/gsea/msigdb/cards/GSE2770_TGFB_AND_IL4_ACT_VS_ACT_CD4_TCELL_6H_UP
Immunologic_signatures	GSE36009_UNSTIM_VS_LPS_STIM_NLRP10_KO_DC_DN	198	3	0.0181203	0.354057	ATP5G2:RPAIN:LIMS3L	http://www.gsea-msigdb.org/gsea/msigdb/cards/GSE36009_UNSTIM_VS_LPS_STIM_NLRP10_KO_DC_DN
Immunologic_signatures	GSE40685_TREG_VS_FOXP3_KO_TREG_PRECURSOR_DN	198	3	0.0181203	0.354057	ZNF672:TBC1D2B:HLA-DQB2	http://www.gsea-msigdb.org/gsea/msigdb/cards/GSE40685_TREG_VS_FOXP3_KO_TREG_PRECURSOR_DN
Immunologic_signatures	GSE29618_PRE_VS_DAY7_POST_LAIV_FLU_VACCINE_PDC_DN	198	3	0.0181203	0.354057	MPRIP:YPEL5:SP4	http://www.gsea-msigdb.org/gsea/msigdb/cards/GSE29618_PRE_VS_DAY7_POST_LAIV_FLU_VACCINE_PDC_DN
Immunologic_signatures	GSE41176_WT_VS_TAK1_KO_UNSTIM_BCELL_UP	198	3	0.0181203	0.354057	SNN:NDST4:HLA-DQB2	http://www.gsea-msigdb.org/gsea/msigdb/cards/GSE41176_WT_VS_TAK1_KO_UNSTIM_BCELL_UP
Immunologic_signatures	GSE24972_MARGINAL_ZONE_BCELL_VS_FOLLICULAR_BCELL_IRF8_KO_DN	198	3	0.0181203	0.354057	RPAIN:YPEL5:ADRA1A	http://www.gsea-msigdb.org/gsea/msigdb/cards/GSE24972_MARGINAL_ZONE_BCELL_VS_FOLLICULAR_BCELL_IRF8_KO_DN
Immunologic_signatures	GSE41176_UNSTIM_VS_ANTI_IGM_STIM_TAK1_KO_BCELL_3H_UP	198	3	0.0181203	0.354057	LRRC39:MYRFL:XPNPEP3	http://www.gsea-msigdb.org/gsea/msigdb/cards/GSE41176_UNSTIM_VS_ANTI_IGM_STIM_TAK1_KO_BCELL_3H_UP
Immunologic_signatures	GSE15215_CD2_POS_VS_NEG_PDC_DN	198	3	0.0181203	0.354057	AP1G1:TMEM50B:EXOSC9	http://www.gsea-msigdb.org/gsea/msigdb/cards/GSE15215_CD2_POS_VS_NEG_PDC_DN
Immunologic_signatures	GSE25088_CTRL_VS_IL4_STIM_MACROPHAGE_DN	198	3	0.0181203	0.354057	LRRC39:TBC1D2B:ZNF579	http://www.gsea-msigdb.org/gsea/msigdb/cards/GSE25088_CTRL_VS_IL4_STIM_MACROPHAGE_DN
Immunologic_signatures	GSE22140_GERMFREE_VS_SPF_ARTHRITIC_MOUSE_CD4_TCELL_UP	198	3	0.0181203	0.354057	HNRNPAB:ZC3HAV1:DNASE1L1	http://www.gsea-msigdb.org/gsea/msigdb/cards/GSE22140_GERMFREE_VS_SPF_ARTHRITIC_MOUSE_CD4_TCELL_UP
Immunologic_signatures	GSE19825_NAIVE_VS_IL2RAHIGH_DAY3_EFF_CD8_TCELL_UP	199	3	0.0183613	0.354057	KCNA2:NRIP2:ZNF536	http://www.gsea-msigdb.org/gsea/msigdb/cards/GSE19825_NAIVE_VS_IL2RAHIGH_DAY3_EFF_CD8_TCELL_UP
Immunologic_signatures	GSE43955_1H_VS_10H_ACT_CD4_TCELL_DN	199	3	0.0183613	0.354057	POLD4:CYB561:RBFOX2	http://www.gsea-msigdb.org/gsea/msigdb/cards/GSE43955_1H_VS_10H_ACT_CD4_TCELL_DN
Immunologic_signatures	GSE20715_0H_VS_6H_OZONE_LUNG_UP	199	3	0.0183613	0.354057	YPEL5:SMIM8:TDRP	http://www.gsea-msigdb.org/gsea/msigdb/cards/GSE20715_0H_VS_6H_OZONE_LUNG_UP
Immunologic_signatures	GSE27786_BCELL_VS_NKCELL_DN	199	3	0.0183613	0.354057	LIMS3L:CYP27A1:TMEM50B	http://www.gsea-msigdb.org/gsea/msigdb/cards/GSE27786_BCELL_VS_NKCELL_DN
Immunologic_signatures	GSE6674_ANTI_IGM_VS_CPG_STIM_BCELL_UP	199	3	0.0183613	0.354057	YPEL5:CROT:TDRP	http://www.gsea-msigdb.org/gsea/msigdb/cards/GSE6674_ANTI_IGM_VS_CPG_STIM_BCELL_UP
Immunologic_signatures	GSE13306_RA_VS_UNTREATED_TCONV_UP	199	3	0.0183613	0.354057	TANC2:TMEM50B:COL4A6	http://www.gsea-msigdb.org/gsea/msigdb/cards/GSE13306_RA_VS_UNTREATED_TCONV_UP
Immunologic_signatures	GSE27786_LIN_NEG_VS_MONO_MAC_DN	199	3	0.0183613	0.354057	LIMS3L:C7orf73:ZC3HAV1	http://www.gsea-msigdb.org/gsea/msigdb/cards/GSE27786_LIN_NEG_VS_MONO_MAC_DN
Immunologic_signatures	GSE2770_UNTREATED_VS_TGFB_AND_IL12_TREATED_ACT_CD4_TCELL_48H_UP	199	3	0.0183613	0.354057	ZNF536:NEB:ABT1	http://www.gsea-msigdb.org/gsea/msigdb/cards/GSE2770_UNTREATED_VS_TGFB_AND_IL12_TREATED_ACT_CD4_TCELL_48H_UP
Immunologic_signatures	GSE2585_CD80_HIGH_VS_LOW_MTEC_UP	199	3	0.0183613	0.354057	PRKG1:BCAS1:ASPHD2	http://www.gsea-msigdb.org/gsea/msigdb/cards/GSE2585_CD80_HIGH_VS_LOW_MTEC_UP
Immunologic_signatures	GSE2770_TGFB_AND_IL4_VS_IL12_TREATED_ACT_CD4_TCELL_6H_DN	199	3	0.0183613	0.354057	ZNF511:ATP5G2:TANC2	http://www.gsea-msigdb.org/gsea/msigdb/cards/GSE2770_TGFB_AND_IL4_VS_IL12_TREATED_ACT_CD4_TCELL_6H_DN
Immunologic_signatures	GSE7852_TREG_VS_TCONV_THYMUS_DN	199	3	0.0183613	0.354057	RNF167:LIMS3L:TDRP	http://www.gsea-msigdb.org/gsea/msigdb/cards/GSE7852_TREG_VS_TCONV_THYMUS_DN
Immunologic_signatures	GSE25123_CTRL_VS_ROSIGLITAZONE_STIM_PPARG_KO_MACROPHAGE_DN	199	3	0.0183613	0.354057	ZNF536:TMEM50B:HNRNPAB	http://www.gsea-msigdb.org/gsea/msigdb/cards/GSE25123_CTRL_VS_ROSIGLITAZONE_STIM_PPARG_KO_MACROPHAGE_DN
Immunologic_signatures	GSE5589_WT_VS_IL6_KO_LPS_AND_IL6_STIM_MACROPHAGE_45MIN_UP	199	3	0.0183613	0.354057	PRKG1:IL21R:FAM229B	http://www.gsea-msigdb.org/gsea/msigdb/cards/GSE5589_WT_VS_IL6_KO_LPS_AND_IL6_STIM_MACROPHAGE_45MIN_UP
Immunologic_signatures	GSE5099_UNSTIM_VS_MCSF_TREATED_MONOCYTE_DAY3_UP	199	3	0.0183613	0.354057	LRRC39:YPEL5:LIMS3L	http://www.gsea-msigdb.org/gsea/msigdb/cards/GSE5099_UNSTIM_VS_MCSF_TREATED_MONOCYTE_DAY3_UP
Immunologic_signatures	GSE32986_GMCSF_VS_GMCSF_AND_CURDLAN_LOWDOSE_STIM_DC_UP	199	3	0.0183613	0.354057	KCNA2:KDSR:NEIL3	http://www.gsea-msigdb.org/gsea/msigdb/cards/GSE32986_GMCSF_VS_GMCSF_AND_CURDLAN_LOWDOSE_STIM_DC_UP
Immunologic_signatures	GSE40666_NAIVE_VS_EFFECTOR_CD8_TCELL_WITH_IFNA_STIM_90MIN_DN	199	3	0.0183613	0.354057	TANC2:MUM1:HNRNPAB	http://www.gsea-msigdb.org/gsea/msigdb/cards/GSE40666_NAIVE_VS_EFFECTOR_CD8_TCELL_WITH_IFNA_STIM_90MIN_DN
Immunologic_signatures	GSE21360_PRIMARY_VS_TERTIARY_MEMORY_CD8_TCELL_UP	199	3	0.0183613	0.354057	MPRIP:CYP27A1:DNASE1L1	http://www.gsea-msigdb.org/gsea/msigdb/cards/GSE21360_PRIMARY_VS_TERTIARY_MEMORY_CD8_TCELL_UP
Immunologic_signatures	GSE21546_UNSTIM_VS_ANTI_CD3_STIM_SAP1A_KO_DP_THYMOCYTES_UP	199	3	0.0183613	0.354057	SNN:YPEL5:TDRP	http://www.gsea-msigdb.org/gsea/msigdb/cards/GSE21546_UNSTIM_VS_ANTI_CD3_STIM_SAP1A_KO_DP_THYMOCYTES_UP
Immunologic_signatures	GSE43700_UNTREATED_VS_IL10_TREATED_PBMC_DN	199	3	0.0183613	0.354057	POLD4:GPCPD1:BFSP1	http://www.gsea-msigdb.org/gsea/msigdb/cards/GSE43700_UNTREATED_VS_IL10_TREATED_PBMC_DN
Immunologic_signatures	GSE17186_NAIVE_VS_CD21LOW_TRANSITIONAL_BCELL_DN	199	3	0.0183613	0.354057	IL21R:KANSL1:SP4	http://www.gsea-msigdb.org/gsea/msigdb/cards/GSE17186_NAIVE_VS_CD21LOW_TRANSITIONAL_BCELL_DN
Immunologic_signatures	GSE15330_MEGAKARYOCYTE_ERYTHROID_PROGENITOR_VS_PRO_BCELL_DN	199	3	0.0183613	0.354057	KCTD1:NEIL3:C7orf73	http://www.gsea-msigdb.org/gsea/msigdb/cards/GSE15330_MEGAKARYOCYTE_ERYTHROID_PROGENITOR_VS_PRO_BCELL_DN
Immunologic_signatures	GSE17721_PAM3CSK4_VS_CPG_16H_BMDC_UP	199	3	0.0183613	0.354057	PDGFD:NDST4:UBA1	http://www.gsea-msigdb.org/gsea/msigdb/cards/GSE17721_PAM3CSK4_VS_CPG_16H_BMDC_UP
Immunologic_signatures	GSE17721_CTRL_VS_PAM3CSK4_0.5H_BMDC_DN	199	3	0.0183613	0.354057	ATP5G2:TMEM50B:C7orf73	http://www.gsea-msigdb.org/gsea/msigdb/cards/GSE17721_CTRL_VS_PAM3CSK4_0.5H_BMDC_DN
Immunologic_signatures	GSE36527_CD62L_HIGH_VS_CD62L_LOW_TREG_CD69_NEG_KLRG1_NEG_DN	199	3	0.0183613	0.354057	USP21:RNF167:CEP112	http://www.gsea-msigdb.org/gsea/msigdb/cards/GSE36527_CD62L_HIGH_VS_CD62L_LOW_TREG_CD69_NEG_KLRG1_NEG_DN
Immunologic_signatures	GSE33292_DN3_THYMOCYTE_VS_TCF1_KO_TCELL_LYMPHOMA_UP	199	3	0.0183613	0.354057	POLD4:ACE:ACE:CYP27A1	http://www.gsea-msigdb.org/gsea/msigdb/cards/GSE33292_DN3_THYMOCYTE_VS_TCF1_KO_TCELL_LYMPHOMA_UP
Immunologic_signatures	GSE17721_LPS_VS_PAM3CSK4_2H_BMDC_DN	199	3	0.0183613	0.354057	KCTD1:SMIM8:COL4A6	http://www.gsea-msigdb.org/gsea/msigdb/cards/GSE17721_LPS_VS_PAM3CSK4_2H_BMDC_DN
Immunologic_signatures	GSE31082_DN_VS_DP_THYMOCYTE_DN	199	3	0.0183613	0.354057	KCNA2:ZNF579:TDRP	http://www.gsea-msigdb.org/gsea/msigdb/cards/GSE31082_DN_VS_DP_THYMOCYTE_DN
Immunologic_signatures	GSE32423_MEMORY_VS_NAIVE_CD8_TCELL_IL7_IL4_UP	199	3	0.0183613	0.354057	PRKG1:MYRFL:ADRA1A	http://www.gsea-msigdb.org/gsea/msigdb/cards/GSE32423_MEMORY_VS_NAIVE_CD8_TCELL_IL7_IL4_UP
Immunologic_signatures	GSE39022_LN_VS_SPLEEN_DC_DN	199	3	0.0183613	0.354057	TANC2:LIMS3L:TDRP	http://www.gsea-msigdb.org/gsea/msigdb/cards/GSE39022_LN_VS_SPLEEN_DC_DN
Immunologic_signatures	GSE26727_WT_VS_KLF2_KO_LPS_STIM_MACROPHAGE_UP	199	3	0.0183613	0.354057	PIP4K2B:TANC2:DNASE1L1	http://www.gsea-msigdb.org/gsea/msigdb/cards/GSE26727_WT_VS_KLF2_KO_LPS_STIM_MACROPHAGE_UP
Immunologic_signatures	GSE28737_FOLLICULAR_VS_MARGINAL_ZONE_BCELL_UP	199	3	0.0183613	0.354057	RABEP1:FBF1:PREB	http://www.gsea-msigdb.org/gsea/msigdb/cards/GSE28737_FOLLICULAR_VS_MARGINAL_ZONE_BCELL_UP
Immunologic_signatures	GSE27786_NKTCELL_VS_NEUTROPHIL_UP	199	3	0.0183613	0.354057	IL21R:KDSR:ZC3HAV1	http://www.gsea-msigdb.org/gsea/msigdb/cards/GSE27786_NKTCELL_VS_NEUTROPHIL_UP
Immunologic_signatures	GSE24972_MARGINAL_ZONE_BCELL_VS_FOLLICULAR_BCELL_IRF8_KO_UP	199	3	0.0183613	0.354057	KDSR:YPEL5:TDRP	http://www.gsea-msigdb.org/gsea/msigdb/cards/GSE24972_MARGINAL_ZONE_BCELL_VS_FOLLICULAR_BCELL_IRF8_KO_UP
Immunologic_signatures	GSE26030_TH1_VS_TH17_RESTIMULATED_DAY15_POST_POLARIZATION_DN	199	3	0.0183613	0.354057	ZNF511:RNF167:STK32A	http://www.gsea-msigdb.org/gsea/msigdb/cards/GSE26030_TH1_VS_TH17_RESTIMULATED_DAY15_POST_POLARIZATION_DN
Immunologic_signatures	GSE34515_CD16_NEG_MONOCYTE_VS_DC_DN	199	3	0.0183613	0.354057	RNF167:RPAIN:PREB	http://www.gsea-msigdb.org/gsea/msigdb/cards/GSE34515_CD16_NEG_MONOCYTE_VS_DC_DN
Immunologic_signatures	GSE5589_LPS_VS_LPS_AND_IL10_STIM_MACROPHAGE_180MIN_UP	199	3	0.0183613	0.354057	PRKG1:IL21R:TMEM50B	http://www.gsea-msigdb.org/gsea/msigdb/cards/GSE5589_LPS_VS_LPS_AND_IL10_STIM_MACROPHAGE_180MIN_UP
Immunologic_signatures	GSE46606_IRF4HIGH_VS_IRF4MID_CD40L_IL2_IL5_DAY1_STIMULATED_BCELL_DN	199	3	0.0183613	0.354057	TNFRSF25:ADRA1A:UBA1	http://www.gsea-msigdb.org/gsea/msigdb/cards/GSE46606_IRF4HIGH_VS_IRF4MID_CD40L_IL2_IL5_DAY1_STIMULATED_BCELL_DN
Immunologic_signatures	GSE360_HIGH_DOSE_B_MALAYI_VS_M_TUBERCULOSIS_MAC_UP	199	3	0.0183613	0.354057	TBC1D2B:PIP4K2B:CYP27A1	http://www.gsea-msigdb.org/gsea/msigdb/cards/GSE360_HIGH_DOSE_B_MALAYI_VS_M_TUBERCULOSIS_MAC_UP
Immunologic_signatures	GSE17721_LPS_VS_POLYIC_8H_BMDC_DN	199	3	0.0183613	0.354057	IL21R:CYP27A1:CROT	http://www.gsea-msigdb.org/gsea/msigdb/cards/GSE17721_LPS_VS_POLYIC_8H_BMDC_DN
Immunologic_signatures	GSE19941_LPS_VS_LPS_AND_IL10_STIM_IL10_KO_NFKBP50_KO_MACROPHAGE_DN	199	3	0.0183613	0.354057	PDGFD:NEB:EXOSC9	http://www.gsea-msigdb.org/gsea/msigdb/cards/GSE19941_LPS_VS_LPS_AND_IL10_STIM_IL10_KO_NFKBP50_KO_MACROPHAGE_DN
Immunologic_signatures	GSE17721_CTRL_VS_GARDIQUIMOD_8H_BMDC_UP	199	3	0.0183613	0.354057	POLD4:FBF1:CROT	http://www.gsea-msigdb.org/gsea/msigdb/cards/GSE17721_CTRL_VS_GARDIQUIMOD_8H_BMDC_UP
Immunologic_signatures	GSE17721_POLYIC_VS_PAM3CSK4_1H_BMDC_DN	199	3	0.0183613	0.354057	AP1G1:RABEP1:UBA1	http://www.gsea-msigdb.org/gsea/msigdb/cards/GSE17721_POLYIC_VS_PAM3CSK4_1H_BMDC_DN
Immunologic_signatures	GSE5503_MLN_DC_VS_PLN_DC_ACTIVATED_ALLOGENIC_TCELL_UP	199	3	0.0183613	0.354057	PRKG1:RNF167:NEIL3	http://www.gsea-msigdb.org/gsea/msigdb/cards/GSE5503_MLN_DC_VS_PLN_DC_ACTIVATED_ALLOGENIC_TCELL_UP
Immunologic_signatures	GSE11924_TFH_VS_TH17_CD4_TCELL_DN	199	3	0.0183613	0.354057	ZNF511:CYB561:EXOSC9	http://www.gsea-msigdb.org/gsea/msigdb/cards/GSE11924_TFH_VS_TH17_CD4_TCELL_DN
Immunologic_signatures	GSE35685_CD34POS_CD38NEG_VS_CD34POS_CD10NEG_CD62LPOS_BONE_MARROW_UP	200	3	0.018604	0.354057	LIMS3L:C7orf73:DNASE1L1	http://www.gsea-msigdb.org/gsea/msigdb/cards/GSE35685_CD34POS_CD38NEG_VS_CD34POS_CD10NEG_CD62LPOS_BONE_MARROW_UP
Immunologic_signatures	GSE26669_CD4_VS_CD8_TCELL_IN_MLR_COSTIM_BLOCK_UP	200	3	0.018604	0.354057	TNFRSF25:SNN:MUM1	http://www.gsea-msigdb.org/gsea/msigdb/cards/GSE26669_CD4_VS_CD8_TCELL_IN_MLR_COSTIM_BLOCK_UP
Immunologic_signatures	GSE29164_UNTREATED_VS_CD8_TCELL_AND_IL12_TREATED_MELANOMA_DAY7_DN	200	3	0.018604	0.354057	SNN:IL21R:GPCPD1	http://www.gsea-msigdb.org/gsea/msigdb/cards/GSE29164_UNTREATED_VS_CD8_TCELL_AND_IL12_TREATED_MELANOMA_DAY7_DN
Immunologic_signatures	GSE2128_C57BL6_VS_NOD_CD4CD8_DP_THYMOCYTE_DN	200	3	0.018604	0.354057	ZNF672:POLD4:TDRP	http://www.gsea-msigdb.org/gsea/msigdb/cards/GSE2128_C57BL6_VS_NOD_CD4CD8_DP_THYMOCYTE_DN
Immunologic_signatures	GSE22432_MULTIPOTENT_VS_COMMON_DC_PROGENITOR_UNTREATED_UP	200	3	0.018604	0.354057	AP1G1:TANC2:WDR36	http://www.gsea-msigdb.org/gsea/msigdb/cards/GSE22432_MULTIPOTENT_VS_COMMON_DC_PROGENITOR_UNTREATED_UP
Immunologic_signatures	GSE411_UNSTIM_VS_100MIN_IL6_STIM_SOCS3_KO_MACROPHAGE_DN	200	3	0.018604	0.354057	CEP112:KCTD1:GPCPD1	http://www.gsea-msigdb.org/gsea/msigdb/cards/GSE411_UNSTIM_VS_100MIN_IL6_STIM_SOCS3_KO_MACROPHAGE_DN
Immunologic_signatures	GSE23925_LIGHT_ZONE_VS_DARK_ZONE_BCELL_DN	200	3	0.018604	0.354057	DCTD:SMIM8:FAM229B	http://www.gsea-msigdb.org/gsea/msigdb/cards/GSE23925_LIGHT_ZONE_VS_DARK_ZONE_BCELL_DN
Immunologic_signatures	GSE2770_UNTREATED_VS_TGFB_AND_IL4_TREATED_ACT_CD4_TCELL_2H_DN	200	3	0.018604	0.354057	RABEP1:KANSL1:KCTD1	http://www.gsea-msigdb.org/gsea/msigdb/cards/GSE2770_UNTREATED_VS_TGFB_AND_IL4_TREATED_ACT_CD4_TCELL_2H_DN
Immunologic_signatures	GSE32164_ALTERNATIVELY_ACT_M2_VS_CMYC_INHIBITED_MACROPHAGE_UP	200	3	0.018604	0.354057	AP1G1:MPRIP:RHOT1	http://www.gsea-msigdb.org/gsea/msigdb/cards/GSE32164_ALTERNATIVELY_ACT_M2_VS_CMYC_INHIBITED_MACROPHAGE_UP
Immunologic_signatures	GSE2770_UNTREATED_VS_TGFB_AND_IL12_TREATED_ACT_CD4_TCELL_48H_DN	200	3	0.018604	0.354057	RABEP1:RHOT1:SLC4A7	http://www.gsea-msigdb.org/gsea/msigdb/cards/GSE2770_UNTREATED_VS_TGFB_AND_IL12_TREATED_ACT_CD4_TCELL_48H_DN
Immunologic_signatures	GSE24026_PD1_LIGATION_VS_CTRL_IN_ACT_TCELL_LINE_DN	200	3	0.018604	0.354057	MPRIP:FTSJ3:DCTD	http://www.gsea-msigdb.org/gsea/msigdb/cards/GSE24026_PD1_LIGATION_VS_CTRL_IN_ACT_TCELL_LINE_DN
Immunologic_signatures	GSE1448_ANTI_VALPHA2_VS_VBETA5_DP_THYMOCYTE_UP	200	3	0.018604	0.354057	RABEP1:FTSJ3:PREB	http://www.gsea-msigdb.org/gsea/msigdb/cards/GSE1448_ANTI_VALPHA2_VS_VBETA5_DP_THYMOCYTE_UP
Immunologic_signatures	GSE9650_GP33_VS_GP276_LCMV_SPECIFIC_EXHAUSTED_CD8_TCELL_DN	200	3	0.018604	0.354057	TMEM50B:SLC4A7:HNRNPAB	http://www.gsea-msigdb.org/gsea/msigdb/cards/GSE9650_GP33_VS_GP276_LCMV_SPECIFIC_EXHAUSTED_CD8_TCELL_DN
Immunologic_signatures	GSE30083_SP1_VS_SP3_THYMOCYTE_DN	200	3	0.018604	0.354057	TNFRSF25:ZNF536:FAM229B	http://www.gsea-msigdb.org/gsea/msigdb/cards/GSE30083_SP1_VS_SP3_THYMOCYTE_DN
Immunologic_signatures	GSE40655_FOXO1_KO_VS_WT_NTREG_DN	200	3	0.018604	0.354057	POLD4:ATP5G2:FAM229B	http://www.gsea-msigdb.org/gsea/msigdb/cards/GSE40655_FOXO1_KO_VS_WT_NTREG_DN
Immunologic_signatures	GSE28737_WT_VS_BCL6_HET_FOLLICULAR_BCELL_DN	200	3	0.018604	0.354057	IL21R:FAM229B:SP4	http://www.gsea-msigdb.org/gsea/msigdb/cards/GSE28737_WT_VS_BCL6_HET_FOLLICULAR_BCELL_DN
Immunologic_signatures	GSE28737_BCL6_HET_VS_BCL6_KO_MARGINAL_ZONE_BCELL_DN	200	3	0.018604	0.354057	RABEP1:FTSJ3:PREB	http://www.gsea-msigdb.org/gsea/msigdb/cards/GSE28737_BCL6_HET_VS_BCL6_KO_MARGINAL_ZONE_BCELL_DN
Immunologic_signatures	GSE21063_3H_VS_16H_ANTI_IGM_STIM_NFATC1_KOBCELL_DN	200	3	0.018604	0.354057	TNFRSF25:SNN:PREB	http://www.gsea-msigdb.org/gsea/msigdb/cards/GSE21063_3H_VS_16H_ANTI_IGM_STIM_NFATC1_KOBCELL_DN
Immunologic_signatures	GSE36392_TYPE_2_MYELOID_VS_EOSINOPHIL_IL25_TREATED_LUNG_DN	200	3	0.018604	0.354057	GPCPD1:SP4:UBA1	http://www.gsea-msigdb.org/gsea/msigdb/cards/GSE36392_TYPE_2_MYELOID_VS_EOSINOPHIL_IL25_TREATED_LUNG_DN
Immunologic_signatures	GSE27670_CTRL_VS_LMP1_TRANSDUCED_GC_BCELL_UP	200	3	0.018604	0.354057	ATP5G2:AP1G1:TMEM50B	http://www.gsea-msigdb.org/gsea/msigdb/cards/GSE27670_CTRL_VS_LMP1_TRANSDUCED_GC_BCELL_UP
Immunologic_signatures	GSE19941_UNSTIM_VS_LPS_STIM_IL10_KO_MACROPHAGE_DN	200	3	0.018604	0.354057	TANC2:SNRPA:SLC4A7	http://www.gsea-msigdb.org/gsea/msigdb/cards/GSE19941_UNSTIM_VS_LPS_STIM_IL10_KO_MACROPHAGE_DN
Immunologic_signatures	GSE3982_NEUTROPHIL_VS_BCELL_UP	200	3	0.018604	0.354057	TNFRSF25:GRIK3:TBC1D2B	http://www.gsea-msigdb.org/gsea/msigdb/cards/GSE3982_NEUTROPHIL_VS_BCELL_UP
Immunologic_signatures	GSE41867_DAY8_EFFECTOR_VS_DAY30_EXHAUSTED_CD8_TCELL_LCMV_CLONE13_DN	200	3	0.018604	0.354057	TANC2:KCTD1:C7orf73	http://www.gsea-msigdb.org/gsea/msigdb/cards/GSE41867_DAY8_EFFECTOR_VS_DAY30_EXHAUSTED_CD8_TCELL_LCMV_CLONE13_DN
Immunologic_signatures	GSE411_WT_VS_SOCS3_KO_MACROPHAGE_DN	200	3	0.018604	0.354057	USP21:RABEP1:KANSL1	http://www.gsea-msigdb.org/gsea/msigdb/cards/GSE411_WT_VS_SOCS3_KO_MACROPHAGE_DN
Immunologic_signatures	GSE27786_CD4_TCELL_VS_NEUTROPHIL_UP	200	3	0.018604	0.354057	IL21R:RPAIN:KDSR	http://www.gsea-msigdb.org/gsea/msigdb/cards/GSE27786_CD4_TCELL_VS_NEUTROPHIL_UP
Immunologic_signatures	GSE27786_BCELL_VS_MONO_MAC_DN	200	3	0.018604	0.354057	NRIP2:LIMS3L:COL4A6	http://www.gsea-msigdb.org/gsea/msigdb/cards/GSE27786_BCELL_VS_MONO_MAC_DN
Immunologic_signatures	GSE40685_NAIVE_CD4_TCELL_VS_FOXP3_KO_TREG_PRECURSOR_UP	200	3	0.018604	0.354057	SNRPA:EXOSC9:SP4	http://www.gsea-msigdb.org/gsea/msigdb/cards/GSE40685_NAIVE_CD4_TCELL_VS_FOXP3_KO_TREG_PRECURSOR_UP
Immunologic_signatures	GSE27786_LIN_NEG_VS_NKTCELL_DN	200	3	0.018604	0.354057	CYB5D2:YPEL5:UBA1	http://www.gsea-msigdb.org/gsea/msigdb/cards/GSE27786_LIN_NEG_VS_NKTCELL_DN
Immunologic_signatures	GSE5463_CTRL_VS_DEXAMETHASONE_TREATED_THYMOCYTE_UP	200	3	0.018604	0.354057	MPRIP:GPCPD1:TDRP	http://www.gsea-msigdb.org/gsea/msigdb/cards/GSE5463_CTRL_VS_DEXAMETHASONE_TREATED_THYMOCYTE_UP
Immunologic_signatures	GSE22935_UNSTIM_VS_12H_MBOVIS_BCG_STIM_MACROPHAGE_DN	200	3	0.018604	0.354057	RNF167:PREB:GPCPD1	http://www.gsea-msigdb.org/gsea/msigdb/cards/GSE22935_UNSTIM_VS_12H_MBOVIS_BCG_STIM_MACROPHAGE_DN
Immunologic_signatures	GSE27786_LSK_VS_NKCELL_DN	200	3	0.018604	0.354057	TNFRSF25:POLD4:LIMS3L	http://www.gsea-msigdb.org/gsea/msigdb/cards/GSE27786_LSK_VS_NKCELL_DN
Immunologic_signatures	GSE7852_TREG_VS_TCONV_FAT_UP	200	3	0.018604	0.354057	KDSR:NEB:ZC3HAV1	http://www.gsea-msigdb.org/gsea/msigdb/cards/GSE7852_TREG_VS_TCONV_FAT_UP
Immunologic_signatures	GSE16385_MONOCYTE_VS_MACROPHAGE_UP	200	3	0.018604	0.354057	GPCPD1:BFSP1:NEIL3	http://www.gsea-msigdb.org/gsea/msigdb/cards/GSE16385_MONOCYTE_VS_MACROPHAGE_UP
Immunologic_signatures	GSE9037_CTRL_VS_LPS_4H_STIM_IRAK4_KO_BMDM_DN	200	3	0.018604	0.354057	MPRIP:LIMS3L:ZC3HAV1	http://www.gsea-msigdb.org/gsea/msigdb/cards/GSE9037_CTRL_VS_LPS_4H_STIM_IRAK4_KO_BMDM_DN
Immunologic_signatures	GSE23925_DARK_ZONE_VS_NAIVE_BCELL_UP	200	3	0.018604	0.354057	ATP5G2:YPEL5:ZC3HAV1	http://www.gsea-msigdb.org/gsea/msigdb/cards/GSE23925_DARK_ZONE_VS_NAIVE_BCELL_UP
Immunologic_signatures	GSE29949_CD8_NEG_DC_SPLEEN_VS_CD8_POS_DC_SPLEEN_DN	200	3	0.018604	0.354057	AP1G1:CYB561:DCTD	http://www.gsea-msigdb.org/gsea/msigdb/cards/GSE29949_CD8_NEG_DC_SPLEEN_VS_CD8_POS_DC_SPLEEN_DN
Immunologic_signatures	GSE17301_IFNA2_VS_IFNA2_AND_ACD3_ACD28_STIM_CD8_TCELL_UP	200	3	0.018604	0.354057	TBC1D2B:KDSR:ZC3HAV1	http://www.gsea-msigdb.org/gsea/msigdb/cards/GSE17301_IFNA2_VS_IFNA2_AND_ACD3_ACD28_STIM_CD8_TCELL_UP
Immunologic_signatures	GSE43863_NAIVE_VS_MEMORY_LY6C_INT_CXCR5POS_CD4_TCELL_D150_LCMV_UP	200	3	0.018604	0.354057	POLD4:TBC1D2B:RNF167	http://www.gsea-msigdb.org/gsea/msigdb/cards/GSE43863_NAIVE_VS_MEMORY_LY6C_INT_CXCR5POS_CD4_TCELL_D150_LCMV_UP
Immunologic_signatures	GSE15930_STIM_VS_STIM_AND_TRICHOSTATINA_72H_CD8_T_CELL_UP	200	3	0.018604	0.354057	PREB:RBFOX2:TDRP	http://www.gsea-msigdb.org/gsea/msigdb/cards/GSE15930_STIM_VS_STIM_AND_TRICHOSTATINA_72H_CD8_T_CELL_UP
Immunologic_signatures	GSE15767_MED_VS_SCS_MAC_LN_DN	200	3	0.018604	0.354057	SP4:CROT:C7orf73	http://www.gsea-msigdb.org/gsea/msigdb/cards/GSE15767_MED_VS_SCS_MAC_LN_DN
Immunologic_signatures	GSE15930_NAIVE_VS_72H_IN_VITRO_STIM_TRICHOSTATINA_CD8_TCELL_UP	200	3	0.018604	0.354057	USP21:SP4:DNASE1L1	http://www.gsea-msigdb.org/gsea/msigdb/cards/GSE15930_NAIVE_VS_72H_IN_VITRO_STIM_TRICHOSTATINA_CD8_TCELL_UP
Immunologic_signatures	GSE18893_TCONV_VS_TREG_2H_CULTURE_DN	200	3	0.018604	0.354057	TBC1D2B:NEB:GPCPD1	http://www.gsea-msigdb.org/gsea/msigdb/cards/GSE18893_TCONV_VS_TREG_2H_CULTURE_DN
Immunologic_signatures	GSE15930_STIM_VS_STIM_AND_IFNAB_48H_CD8_T_CELL_UP	200	3	0.018604	0.354057	POLD4:MPRIP:TMEM50B	http://www.gsea-msigdb.org/gsea/msigdb/cards/GSE15930_STIM_VS_STIM_AND_IFNAB_48H_CD8_T_CELL_UP
Immunologic_signatures	GSE33162_UNTREATED_VS_4H_LPS_STIM_HDAC3_HET_MACROPHAGE_UP	200	3	0.018604	0.354057	IL21R:RNF167:TDRP	http://www.gsea-msigdb.org/gsea/msigdb/cards/GSE33162_UNTREATED_VS_4H_LPS_STIM_HDAC3_HET_MACROPHAGE_UP
Immunologic_signatures	GSE45365_CTRL_VS_MCMV_INFECTION_NK_CELL_UP	200	3	0.018604	0.354057	TNFRSF25:SNN:CYP27A1	http://www.gsea-msigdb.org/gsea/msigdb/cards/GSE45365_CTRL_VS_MCMV_INFECTION_NK_CELL_UP
Immunologic_signatures	GSE9601_NFKB_INHIBITOR_VS_PI3K_INHIBITOR_TREATED_HCMV_INF_MONOCYTE_UP	200	3	0.018604	0.354057	USP21:MUM1:DNASE1L1	http://www.gsea-msigdb.org/gsea/msigdb/cards/GSE9601_NFKB_INHIBITOR_VS_PI3K_INHIBITOR_TREATED_HCMV_INF_MONOCYTE_UP
Immunologic_signatures	GSE15735_CTRL_VS_HDAC_INHIBITOR_TREATED_CD4_TCELL_2H_UP	200	3	0.018604	0.354057	POLD4:MPRIP:SLC4A7	http://www.gsea-msigdb.org/gsea/msigdb/cards/GSE15735_CTRL_VS_HDAC_INHIBITOR_TREATED_CD4_TCELL_2H_UP
Immunologic_signatures	GSE12392_WT_VS_IFNB_KO_CD8A_NEG_SPLEEN_DC_DN	200	3	0.018604	0.354057	IL21R:ACE:ACE:BCAS1	http://www.gsea-msigdb.org/gsea/msigdb/cards/GSE12392_WT_VS_IFNB_KO_CD8A_NEG_SPLEEN_DC_DN
Immunologic_signatures	GSE15750_DAY6_VS_DAY10_EFF_CD8_TCELL_UP	200	3	0.018604	0.354057	NEIL3:HNRNPAB:FAM229B	http://www.gsea-msigdb.org/gsea/msigdb/cards/GSE15750_DAY6_VS_DAY10_EFF_CD8_TCELL_UP
Immunologic_signatures	GSE13522_CTRL_VS_T_CRUZI_Y_STRAIN_INF_SKIN_IFNAR_KO_UP	200	3	0.018604	0.354057	SNN:RNF167:TDRP	http://www.gsea-msigdb.org/gsea/msigdb/cards/GSE13522_CTRL_VS_T_CRUZI_Y_STRAIN_INF_SKIN_IFNAR_KO_UP
Immunologic_signatures	GSE7831_UNSTIM_VS_INFLUENZA_STIM_PDC_4H_UP	200	3	0.018604	0.354057	BFSP1:RBFOX2:DNASE1L1	http://www.gsea-msigdb.org/gsea/msigdb/cards/GSE7831_UNSTIM_VS_INFLUENZA_STIM_PDC_4H_UP
Immunologic_signatures	GSE15330_HSC_VS_GRANULOCYTE_MONOCYTE_PROGENITOR_UP	200	3	0.018604	0.354057	KANSL1:GPCPD1:WDR36	http://www.gsea-msigdb.org/gsea/msigdb/cards/GSE15330_HSC_VS_GRANULOCYTE_MONOCYTE_PROGENITOR_UP
Immunologic_signatures	GSE17721_0.5H_VS_8H_PAM3CSK4_BMDC_DN	200	3	0.018604	0.354057	RABEP1:RHOT1:C7orf73	http://www.gsea-msigdb.org/gsea/msigdb/cards/GSE17721_0.5H_VS_8H_PAM3CSK4_BMDC_DN
Immunologic_signatures	GSE8621_UNSTIM_VS_LPS_PRIMED_AND_LPS_STIM_MACROPHAGE_UP	200	3	0.018604	0.354057	PRKG1:SMIM6:NEIL3	http://www.gsea-msigdb.org/gsea/msigdb/cards/GSE8621_UNSTIM_VS_LPS_PRIMED_AND_LPS_STIM_MACROPHAGE_UP
Immunologic_signatures	GSE15330_WT_VS_IKAROS_KO_GRANULOCYTE_MONOCYTE_PROGENITOR_UP	200	3	0.018604	0.354057	RNF167:KCTD1:TDRP	http://www.gsea-msigdb.org/gsea/msigdb/cards/GSE15330_WT_VS_IKAROS_KO_GRANULOCYTE_MONOCYTE_PROGENITOR_UP
Immunologic_signatures	GSE17721_LPS_VS_GARDIQUIMOD_8H_BMDC_UP	200	3	0.018604	0.354057	USP21:CROT:ADRA1A	http://www.gsea-msigdb.org/gsea/msigdb/cards/GSE17721_LPS_VS_GARDIQUIMOD_8H_BMDC_UP
Immunologic_signatures	GSE17721_LPS_VS_GARDIQUIMOD_6H_BMDC_UP	200	3	0.018604	0.354057	IL21R:MPRIP:TMEM50B	http://www.gsea-msigdb.org/gsea/msigdb/cards/GSE17721_LPS_VS_GARDIQUIMOD_6H_BMDC_UP
Immunologic_signatures	GSE5503_PLN_DC_VS_SPLEEN_DC_ACTIVATED_ALLOGENIC_TCELL_UP	200	3	0.018604	0.354057	PRKG1:EXOSC9:HNRNPAB	http://www.gsea-msigdb.org/gsea/msigdb/cards/GSE5503_PLN_DC_VS_SPLEEN_DC_ACTIVATED_ALLOGENIC_TCELL_UP
Immunologic_signatures	GSE17721_CTRL_VS_GARDIQUIMOD_0.5H_BMDC_UP	200	3	0.018604	0.354057	FTSJ3:GPCPD1:UBA1	http://www.gsea-msigdb.org/gsea/msigdb/cards/GSE17721_CTRL_VS_GARDIQUIMOD_0.5H_BMDC_UP
Immunologic_signatures	GSE12198_LOW_IL2_STIM_NK_CELL_VS_HIGH_IL2_STIM_NK_CELL_DN	200	3	0.018604	0.354057	GPCPD1:SLC4A7:SMIM8	http://www.gsea-msigdb.org/gsea/msigdb/cards/GSE12198_LOW_IL2_STIM_NK_CELL_VS_HIGH_IL2_STIM_NK_CELL_DN
Immunologic_signatures	GSE17721_POLYIC_VS_CPG_2H_BMDC_UP	200	3	0.018604	0.354057	ATP5G2:PREB:SP4	http://www.gsea-msigdb.org/gsea/msigdb/cards/GSE17721_POLYIC_VS_CPG_2H_BMDC_UP
Immunologic_signatures	GSE19888_CTRL_VS_A3R_INHIBITOR_TREATED_MAST_CELL_UP	200	3	0.018604	0.354057	SNRPA:EXOSC9:HNRNPAB	http://www.gsea-msigdb.org/gsea/msigdb/cards/GSE19888_CTRL_VS_A3R_INHIBITOR_TREATED_MAST_CELL_UP
Immunologic_signatures	GSE19888_CTRL_VS_T_CELL_MEMBRANES_ACT_MAST_CELL_UP	200	3	0.018604	0.354057	NEB:DCTD:ZC3HAV1	http://www.gsea-msigdb.org/gsea/msigdb/cards/GSE19888_CTRL_VS_T_CELL_MEMBRANES_ACT_MAST_CELL_UP
Immunologic_signatures	GSE22935_WT_VS_MYD88_KO_MACROPHAGE_24H_MBOVIS_BCG_STIM_DN	200	3	0.018604	0.354057	ATP5G2:SLC4A7:WDR36	http://www.gsea-msigdb.org/gsea/msigdb/cards/GSE22935_WT_VS_MYD88_KO_MACROPHAGE_24H_MBOVIS_BCG_STIM_DN
Immunologic_signatures	GSE8921_UNSTIM_0H_VS_TLR1_2_STIM_MONOCYTE_24H_DN	200	3	0.018604	0.354057	KDSR:ZNF579:NEB	http://www.gsea-msigdb.org/gsea/msigdb/cards/GSE8921_UNSTIM_0H_VS_TLR1_2_STIM_MONOCYTE_24H_DN
Immunologic_signatures	GSE4748_CTRL_VS_CYANOBACTERIUM_LPSLIKE_STIM_DC_1H_DN	200	3	0.018604	0.354057	SNN:AP1G1:LIMS3L	http://www.gsea-msigdb.org/gsea/msigdb/cards/GSE4748_CTRL_VS_CYANOBACTERIUM_LPSLIKE_STIM_DC_1H_DN
Immunologic_signatures	GSE5542_UNTREATED_VS_IFNA_AND_IFNG_TREATED_EPITHELIAL_CELLS_24H_DN	200	3	0.018604	0.354057	ZNF672:YPEL5:STK32A	http://www.gsea-msigdb.org/gsea/msigdb/cards/GSE5542_UNTREATED_VS_IFNA_AND_IFNG_TREATED_EPITHELIAL_CELLS_24H_DN
Immunologic_signatures	GSE14350_TREG_VS_TEFF_UP	200	3	0.018604	0.354057	RNF167:MUM1:GPCPD1	http://www.gsea-msigdb.org/gsea/msigdb/cards/GSE14350_TREG_VS_TEFF_UP
Immunologic_signatures	GSE43863_TH1_VS_LY6C_INT_CXCR5POS_EFFECTOR_CD4_TCELL_DN	200	3	0.018604	0.354057	RABEP1:RHOT1:BCAS1	http://www.gsea-msigdb.org/gsea/msigdb/cards/GSE43863_TH1_VS_LY6C_INT_CXCR5POS_EFFECTOR_CD4_TCELL_DN
Immunologic_signatures	GSE17721_PAM3CSK4_VS_CPG_2H_BMDC_UP	200	3	0.018604	0.354057	GRIK3:IL21R:COL4A6	http://www.gsea-msigdb.org/gsea/msigdb/cards/GSE17721_PAM3CSK4_VS_CPG_2H_BMDC_UP
Immunologic_signatures	GSE20366_TREG_VS_NAIVE_CD4_TCELL_UP	200	3	0.018604	0.354057	TANC2:NEB:DCTD	http://www.gsea-msigdb.org/gsea/msigdb/cards/GSE20366_TREG_VS_NAIVE_CD4_TCELL_UP
Immunologic_signatures	GSE5679_RARA_AGONIST_AM580_VS_AM580_AND_ROSIGLITAZONE_TREATED_DC_DN	200	3	0.018604	0.354057	TNFRSF25:NEB:TDRP	http://www.gsea-msigdb.org/gsea/msigdb/cards/GSE5679_RARA_AGONIST_AM580_VS_AM580_AND_ROSIGLITAZONE_TREATED_DC_DN
Immunologic_signatures	GSE19888_ADENOSINE_A3R_INH_VS_INH_PRETREAT_AND_ACT_WITH_TCELL_MEMBRANES_MAST_CELL_UP	200	3	0.018604	0.354057	USP21:PDGFD:DNASE1L1	http://www.gsea-msigdb.org/gsea/msigdb/cards/GSE19888_ADENOSINE_A3R_INH_VS_INH_PRETREAT_AND_ACT_WITH_TCELL_MEMBRANES_MAST_CELL_UP
Immunologic_signatures	GSE20366_TREG_VS_NAIVE_CD4_TCELL_HOMEOSTATIC_CONVERSION_DN	200	3	0.018604	0.354057	TBC1D2B:LIMS3L:TDRP	http://www.gsea-msigdb.org/gsea/msigdb/cards/GSE20366_TREG_VS_NAIVE_CD4_TCELL_HOMEOSTATIC_CONVERSION_DN
Immunologic_signatures	GSE19825_CD24LOW_VS_IL2RA_HIGH_DAY3_EFF_CD8_TCELL_UP	200	3	0.018604	0.354057	ZNF579:YPEL5:SMIM8	http://www.gsea-msigdb.org/gsea/msigdb/cards/GSE19825_CD24LOW_VS_IL2RA_HIGH_DAY3_EFF_CD8_TCELL_UP
Immunologic_signatures	GSE19825_NAIVE_VS_IL2RALOW_DAY3_EFF_CD8_TCELL_UP	200	3	0.018604	0.354057	KCNA2:NRIP2:ZNF536	http://www.gsea-msigdb.org/gsea/msigdb/cards/GSE19825_NAIVE_VS_IL2RALOW_DAY3_EFF_CD8_TCELL_UP
Immunologic_signatures	GSE5589_LPS_VS_LPS_AND_IL10_STIM_IL6_KO_MACROPHAGE_45MIN_UP	200	3	0.018604	0.354057	USP21:CYP27A1:CROT	http://www.gsea-msigdb.org/gsea/msigdb/cards/GSE5589_LPS_VS_LPS_AND_IL10_STIM_IL6_KO_MACROPHAGE_45MIN_UP
Immunologic_signatures	GSE5589_LPS_AND_IL10_VS_LPS_AND_IL6_STIM_IL10_KO_MACROPHAGE_45MIN_UP	200	3	0.018604	0.354057	CEP112:LIMS3L:GPCPD1	http://www.gsea-msigdb.org/gsea/msigdb/cards/GSE5589_LPS_AND_IL10_VS_LPS_AND_IL6_STIM_IL10_KO_MACROPHAGE_45MIN_UP
Immunologic_signatures	GSE21546_WT_VS_ELK1_KO_ANTI_CD3_STIM_DP_THYMOCYTES_UP	200	3	0.018604	0.354057	TNFRSF25:KANSL1:DCTD	http://www.gsea-msigdb.org/gsea/msigdb/cards/GSE21546_WT_VS_ELK1_KO_ANTI_CD3_STIM_DP_THYMOCYTES_UP
Immunologic_signatures	GSE21670_UNTREATED_VS_TGFB_TREATED_CD4_TCELL_DN	200	3	0.018604	0.354057	PRKG1:MPRIP:CAMSAP3	http://www.gsea-msigdb.org/gsea/msigdb/cards/GSE21670_UNTREATED_VS_TGFB_TREATED_CD4_TCELL_DN
Immunologic_signatures	GSE19888_NO_PRETREAT_VS_ADENOSINE_A3R_INHIBITOR_PRETREATED_MAST_CELL_TCELL_MEMBRANES_ACT_UP	200	3	0.018604	0.354057	USP21:DCTD:HNRNPAB	http://www.gsea-msigdb.org/gsea/msigdb/cards/GSE19888_NO_PRETREAT_VS_ADENOSINE_A3R_INHIBITOR_PRETREATED_MAST_CELL_TCELL_MEMBRANES_ACT_UP
Immunologic_signatures	GSE4535_BM_DERIVED_DC_VS_FOLLICULAR_DC_DN	200	3	0.018604	0.354057	AP1G1:ZNF579:GPCPD1	http://www.gsea-msigdb.org/gsea/msigdb/cards/GSE4535_BM_DERIVED_DC_VS_FOLLICULAR_DC_DN
Immunologic_signatures	GSE17721_POLYIC_VS_CPG_16H_BMDC_UP	200	3	0.018604	0.354057	PDGFD:NDST4:ADRA1A	http://www.gsea-msigdb.org/gsea/msigdb/cards/GSE17721_POLYIC_VS_CPG_16H_BMDC_UP
TF_targets	WTGAAAT_UNKNOWN	623	6	0.00807267	0.378795	ATP5G2:AP1G1:ZNF547:NDST4:NEIL3:ADRA1A	http://www.gsea-msigdb.org/gsea/msigdb/cards/WTGAAAT_UNKNOWN
TF_targets	RORA2_01	155	3	0.00942855	0.407671	IL23R:SLC4A7:TDRP	http://www.gsea-msigdb.org/gsea/msigdb/cards/RORA2_01
TF_targets	ATCMNTCCGY_UNKNOWN	54	2	0.0100247	0.407671	AP1G1:COL4A6	http://www.gsea-msigdb.org/gsea/msigdb/cards/ATCMNTCCGY_UNKNOWN
Cancer_modules	MODULE_257	156	4	0.00097626	0.420768	KANSL1:FBF1:CAMSAP3:SNRPA	http://www.gsea-msigdb.org/gsea/msigdb/cards/MODULE_257
microRNA_targets	AAGCAAT_MIR137	224	3	0.0249654	0.42515	KCNA2:AP1G1:GPCPD1	http://www.gsea-msigdb.org/gsea/msigdb/cards/AAGCAAT_MIR137
microRNA_targets	TTTTGAG_MIR373	226	3	0.0255421	0.42515	KCNIP2:AP1G1:ADRA1A	http://www.gsea-msigdb.org/gsea/msigdb/cards/TTTTGAG_MIR373
microRNA_targets	AAGCACA_MIR218	400	4	0.0258897	0.42515	GRIK3:PRKG1:RABEP1:KANSL1	http://www.gsea-msigdb.org/gsea/msigdb/cards/AAGCACA_MIR218
microRNA_targets	TTGCACT_MIR130A_MIR301_MIR130B	405	4	0.0269326	0.42515	AP1G1:RHOT1:GPCPD1:TMEM50B	http://www.gsea-msigdb.org/gsea/msigdb/cards/TTGCACT_MIR130A_MIR301_MIR130B
GWAScatalog	Asthma and hay fever	24	2	0.00204132	0.446652	WDR36:HLA-DQB2
GWAScatalog	Leprosy	25	2	0.0022148	0.446652	IL23R:IL21R
TF_targets	TGANTCA_AP1_C	1143	8	0.0146658	0.464559	KCNA2:POLD4:MPRIP:YPEL5:TMEM50B:NDST4:ADRA1A:UBA1	http://www.gsea-msigdb.org/gsea/msigdb/cards/TGANTCA_AP1_C
TF_targets	AHR_01	67	2	0.0151305	0.464559	GRIK3:POLD4	http://www.gsea-msigdb.org/gsea/msigdb/cards/AHR_01
TF_targets	GCANCTGNY_MYOD_Q6	932	7	0.0155706	0.464559	GRIK3:GPR52:POLD4:RPAIN:MPRIP:MUM1:NDST4	http://www.gsea-msigdb.org/gsea/msigdb/cards/GCANCTGNY_MYOD_Q6
TF_targets	TTANTCA_UNKNOWN	962	7	0.0181944	0.464559	KCNIP2:RABEP1:PIP4K2B:NDST4:NEIL3:UBA1:COL4A6	http://www.gsea-msigdb.org/gsea/msigdb/cards/TTANTCA_UNKNOWN
TF_targets	TGGAAA_NFAT_Q4_01	1924	11	0.0182683	0.464559	IL23R:KCNA2:KCNIP2:NRIP2:AP1G1:CYB5D2:ZNF547:YPEL5:RBFOX2:NDST4:COL4A6	http://www.gsea-msigdb.org/gsea/msigdb/cards/TGGAAA_NFAT_Q4_01
TF_targets	CAGNYGKNAAA_UNKNOWN	78	2	0.0201483	0.464559	GRIK3:YPEL5	http://www.gsea-msigdb.org/gsea/msigdb/cards/CAGNYGKNAAA_UNKNOWN
TF_targets	AAAYRNCTG_UNKNOWN	375	4	0.0210456	0.464559	KCNIP2:NDST4:ABT1:COL4A6	http://www.gsea-msigdb.org/gsea/msigdb/cards/AAAYRNCTG_UNKNOWN
TF_targets	GGCNRNWCTTYS_UNKNOWN	85	2	0.0236539	0.464559	PIP4K2B:KANSL1	http://www.gsea-msigdb.org/gsea/msigdb/cards/GGCNRNWCTTYS_UNKNOWN
TF_targets	E4BP4_01	224	3	0.0249654	0.464559	PRKG1:PIP4K2B:RBFOX2	http://www.gsea-msigdb.org/gsea/msigdb/cards/E4BP4_01
TF_targets	MZF1_02	235	3	0.0282255	0.464559	KCNIP2:POLD4:SP4	http://www.gsea-msigdb.org/gsea/msigdb/cards/MZF1_02
TF_targets	MEF2_03	237	3	0.0288415	0.464559	LRRC39:NEIL3:SMIM8	http://www.gsea-msigdb.org/gsea/msigdb/cards/MEF2_03
TF_targets	NRSF_01	96	2	0.0296246	0.464559	KCNIP2:ZNF579	http://www.gsea-msigdb.org/gsea/msigdb/cards/NRSF_01
TF_targets	TGACAGNY_MEIS1_01	848	6	0.0315394	0.464559	GRIK3:KCNIP2:NRIP2:CYB5D2:CEP112:NDST4	http://www.gsea-msigdb.org/gsea/msigdb/cards/TGACAGNY_MEIS1_01
TF_targets	CACBINDINGPROTEIN_Q6	247	3	0.0320279	0.464559	AP1G1:PIP4K2B:ZNF579	http://www.gsea-msigdb.org/gsea/msigdb/cards/CACBINDINGPROTEIN_Q6
TF_targets	YY1_Q6	249	3	0.0326865	0.464559	ATP5G2:CYB5D2:UBA1	http://www.gsea-msigdb.org/gsea/msigdb/cards/YY1_Q6
TF_targets	NFY_C	250	3	0.0330184	0.464559	USP21:SNRPA:HLA-DQB2	http://www.gsea-msigdb.org/gsea/msigdb/cards/NFY_C
TF_targets	E2A_Q2	251	3	0.0333521	0.464559	GRIK3:KCNIP2:NDST4	http://www.gsea-msigdb.org/gsea/msigdb/cards/E2A_Q2
TF_targets	YY1_01	251	3	0.0333521	0.464559	ATP5G2:AP1G1:ZNF547	http://www.gsea-msigdb.org/gsea/msigdb/cards/YY1_01
TF_targets	AP2GAMMA_01	252	3	0.0336876	0.464559	GRIK3:PIP4K2B:SP4	http://www.gsea-msigdb.org/gsea/msigdb/cards/AP2GAMMA_01
TF_targets	SP1_Q2_01	252	3	0.0336876	0.464559	KCNIP2:PIP4K2B:ACE:ACE	http://www.gsea-msigdb.org/gsea/msigdb/cards/SP1_Q2_01
TF_targets	GCCATNTTG_YY1_Q6	435	4	0.0337162	0.464559	ATP5G2:AP1G1:FTSJ3:UBA1	http://www.gsea-msigdb.org/gsea/msigdb/cards/GCCATNTTG_YY1_Q6
TF_targets	FOXM1_01	253	3	0.0340248	0.464559	KCNA2:ATP5G2:ZNF547	http://www.gsea-msigdb.org/gsea/msigdb/cards/FOXM1_01
TF_targets	CP2_02	255	3	0.0347045	0.464559	NRIP2:ADRA1A:UBA1	http://www.gsea-msigdb.org/gsea/msigdb/cards/CP2_02
TF_targets	MTF1_Q4	256	3	0.035047	0.464559	RHOT1:YPEL5:TMEM50B	http://www.gsea-msigdb.org/gsea/msigdb/cards/MTF1_Q4
TF_targets	NRF2_Q4	257	3	0.0353913	0.464559	KCNA2:RABEP1:FTSJ3	http://www.gsea-msigdb.org/gsea/msigdb/cards/NRF2_Q4
TF_targets	NGFIC_01	257	3	0.0353913	0.464559	KCNIP2:AP1G1:ACE:ACE	http://www.gsea-msigdb.org/gsea/msigdb/cards/NGFIC_01
TF_targets	MYOGENIN_Q6	258	3	0.0357373	0.464559	GRIK3:KCNA2:KCNIP2	http://www.gsea-msigdb.org/gsea/msigdb/cards/MYOGENIN_Q6
TF_targets	HNF4_01_B	258	3	0.0357373	0.464559	POLD4:MPRIP:HNRNPAB	http://www.gsea-msigdb.org/gsea/msigdb/cards/HNF4_01_B
TF_targets	AP4_Q6_01	259	3	0.0360851	0.464559	GRIK3:POLD4:NDST4	http://www.gsea-msigdb.org/gsea/msigdb/cards/AP4_Q6_01
TF_targets	SF1_Q6	260	3	0.0364346	0.464559	GPR52:MPRIP:RHOT1	http://www.gsea-msigdb.org/gsea/msigdb/cards/SF1_Q6
TF_targets	KCCGNSWTTT_UNKNOWN	108	2	0.0367422	0.464559	ATP5G2:AP1G1	http://www.gsea-msigdb.org/gsea/msigdb/cards/KCCGNSWTTT_UNKNOWN
TF_targets	BACH1_01	264	3	0.0378502	0.464559	KCNA2:YPEL5:ADRA1A	http://www.gsea-msigdb.org/gsea/msigdb/cards/BACH1_01
TF_targets	RGAANNTTC_HSF1_01	455	4	0.0387452	0.464559	POLD4:XPNPEP3:SP4:COL4A6	http://www.gsea-msigdb.org/gsea/msigdb/cards/RGAANNTTC_HSF1_01
TF_targets	NFY_Q6_01	267	3	0.0389302	0.464559	USP21:SNRPA:GPCPD1	http://www.gsea-msigdb.org/gsea/msigdb/cards/NFY_Q6_01
TF_targets	TTAYRTAA_E4BP4_01	268	3	0.0392936	0.464559	PRKG1:PIP4K2B:RBFOX2	http://www.gsea-msigdb.org/gsea/msigdb/cards/TTAYRTAA_E4BP4_01
TF_targets	FXR_IR1_Q6	113	2	0.0398829	0.464559	GRIK3:KCNIP2	http://www.gsea-msigdb.org/gsea/msigdb/cards/FXR_IR1_Q6
TF_targets	AP1_01	271	3	0.0403945	0.464559	KCNA2:POLD4:ADRA1A	http://www.gsea-msigdb.org/gsea/msigdb/cards/AP1_01
TF_targets	BACH2_01	272	3	0.0407649	0.464559	KCNA2:YPEL5:ADRA1A	http://www.gsea-msigdb.org/gsea/msigdb/cards/BACH2_01
TF_targets	AP4_Q5	274	3	0.0415108	0.464559	GRIK3:YPEL5:NDST4	http://www.gsea-msigdb.org/gsea/msigdb/cards/AP4_Q5
TF_targets	NFE2_01	275	3	0.0418864	0.464559	KCNA2:POLD4:ADRA1A	http://www.gsea-msigdb.org/gsea/msigdb/cards/NFE2_01
TF_targets	COMP1_01	118	2	0.0431215	0.469717	NDST4:COL4A6	http://www.gsea-msigdb.org/gsea/msigdb/cards/COMP1_01
TF_targets	ETF_Q6	120	2	0.0444437	0.475626	GRIK3:USP21	http://www.gsea-msigdb.org/gsea/msigdb/cards/ETF_Q6
Immunologic_signatures	GSE36095_WT_VS_HDAC9_KO_TREG_DN	153	2	0.0682715	0.492651	IL23R:KCNA2	http://www.gsea-msigdb.org/gsea/msigdb/cards/GSE36095_WT_VS_HDAC9_KO_TREG_DN
Immunologic_signatures	GSE25123_ROSIGLITAZONE_VS_IL4_AND_ROSIGLITAZONE_STIM_MACROPHAGE_DAY10_DN	155	2	0.0698272	0.492651	MYRFL:GPCPD1	http://www.gsea-msigdb.org/gsea/msigdb/cards/GSE25123_ROSIGLITAZONE_VS_IL4_AND_ROSIGLITAZONE_STIM_MACROPHAGE_DAY10_DN
Immunologic_signatures	GSE12003_4D_VS_8D_CULTURE_BM_PROGENITOR_DN	158	2	0.0721826	0.492651	PIP4K2B:SLC4A7	http://www.gsea-msigdb.org/gsea/msigdb/cards/GSE12003_4D_VS_8D_CULTURE_BM_PROGENITOR_DN
Immunologic_signatures	GSE3720_UNSTIM_VS_LPS_STIM_VD1_GAMMADELTA_TCELL_DN	159	2	0.0729734	0.492651	YPEL5:CROT	http://www.gsea-msigdb.org/gsea/msigdb/cards/GSE3720_UNSTIM_VS_LPS_STIM_VD1_GAMMADELTA_TCELL_DN
Immunologic_signatures	GSE32901_NAIVE_VS_TH17_NEG_CD4_TCELL_DN	159	2	0.0729734	0.492651	BFSP1:BCAS1	http://www.gsea-msigdb.org/gsea/msigdb/cards/GSE32901_NAIVE_VS_TH17_NEG_CD4_TCELL_DN
Immunologic_signatures	GSE13522_CTRL_VS_T_CRUZI_Y_STRAIN_INF_SKIN_129_MOUSE_UP	159	2	0.0729734	0.492651	IL23R:NEB	http://www.gsea-msigdb.org/gsea/msigdb/cards/GSE13522_CTRL_VS_T_CRUZI_Y_STRAIN_INF_SKIN_129_MOUSE_UP
Immunologic_signatures	GSE13522_CTRL_VS_T_CRUZI_G_STRAIN_INF_SKIN_DN	161	2	0.0745635	0.492651	CEP112:FBF1	http://www.gsea-msigdb.org/gsea/msigdb/cards/GSE13522_CTRL_VS_T_CRUZI_G_STRAIN_INF_SKIN_DN
Immunologic_signatures	GSE9946_MATURE_STIMULATORY_VS_PROSTAGLANDINE2_TREATED_MATURE_DC_UP	162	2	0.0753628	0.492651	IL23R:KCTD1	http://www.gsea-msigdb.org/gsea/msigdb/cards/GSE9946_MATURE_STIMULATORY_VS_PROSTAGLANDINE2_TREATED_MATURE_DC_UP
Immunologic_signatures	GSE33292_DN3_THYMOCYTE_VS_TCF1_KO_TCELL_LYMPHOMA_DN	162	2	0.0753628	0.492651	KCNIP2:KCTD1	http://www.gsea-msigdb.org/gsea/msigdb/cards/GSE33292_DN3_THYMOCYTE_VS_TCF1_KO_TCELL_LYMPHOMA_DN
Immunologic_signatures	GSE21033_3H_VS_12H_POLYIC_STIM_DC_DN	163	2	0.0761648	0.492651	POLD4:ADRA1A	http://www.gsea-msigdb.org/gsea/msigdb/cards/GSE21033_3H_VS_12H_POLYIC_STIM_DC_DN
Immunologic_signatures	GSE15624_3H_VS_6H_HALOFUGINONE_TREATED_CD4_TCELL_DN	164	2	0.0769695	0.492651	ZNF672:PRKG1	http://www.gsea-msigdb.org/gsea/msigdb/cards/GSE15624_3H_VS_6H_HALOFUGINONE_TREATED_CD4_TCELL_DN
Immunologic_signatures	GSE9946_IMMATURE_VS_MATURE_STIMULATORY_DC_UP	164	2	0.0769695	0.492651	IL21R:CAMSAP3	http://www.gsea-msigdb.org/gsea/msigdb/cards/GSE9946_IMMATURE_VS_MATURE_STIMULATORY_DC_UP
Immunologic_signatures	GSE14415_INDUCED_TREG_VS_FOXP3_KO_INDUCED_TREG_IL2_CULTURE_DN	165	2	0.077777	0.492651	RNF167:CROT	http://www.gsea-msigdb.org/gsea/msigdb/cards/GSE14415_INDUCED_TREG_VS_FOXP3_KO_INDUCED_TREG_IL2_CULTURE_DN
Immunologic_signatures	GSE14415_NATURAL_TREG_VS_FOXP3_KO_NATURAL_TREG_UP	166	2	0.0785871	0.492651	RABEP1:CEP112	http://www.gsea-msigdb.org/gsea/msigdb/cards/GSE14415_NATURAL_TREG_VS_FOXP3_KO_NATURAL_TREG_UP
Immunologic_signatures	GSE7568_CTRL_VS_3H_TGFB_TREATED_MACROPHAGES_WITH_IL4_AND_DEXAMETHASONE_UP	166	2	0.0785871	0.492651	PDGFD:CEP112	http://www.gsea-msigdb.org/gsea/msigdb/cards/GSE7568_CTRL_VS_3H_TGFB_TREATED_MACROPHAGES_WITH_IL4_AND_DEXAMETHASONE_UP
Immunologic_signatures	GSE6269_E_COLI_VS_STREP_PNEUMO_INF_PBMC_UP	166	2	0.0785871	0.492651	XPNPEP3:SLC4A7	http://www.gsea-msigdb.org/gsea/msigdb/cards/GSE6269_E_COLI_VS_STREP_PNEUMO_INF_PBMC_UP
Immunologic_signatures	GSE9601_UNTREATED_VS_PI3K_INHIBITOR_TREATED_HCMV_INF_MONOCYTE_DN	167	2	0.0793999	0.492651	CYB561:TMEM50B	http://www.gsea-msigdb.org/gsea/msigdb/cards/GSE9601_UNTREATED_VS_PI3K_INHIBITOR_TREATED_HCMV_INF_MONOCYTE_DN
Immunologic_signatures	GSE8685_IL2_ACT_IL2_STARVED_VS_IL21_ACT_IL2_STARVED_CD4_TCELL_DN	169	2	0.0810335	0.492651	GPCPD1:TDRP	http://www.gsea-msigdb.org/gsea/msigdb/cards/GSE8685_IL2_ACT_IL2_STARVED_VS_IL21_ACT_IL2_STARVED_CD4_TCELL_DN
Immunologic_signatures	GSE40274_CTRL_VS_FOXP3_AND_EOS_TRANSDUCED_ACTIVATED_CD4_TCELL_DN	170	2	0.0818542	0.492651	GPR52:DCTD	http://www.gsea-msigdb.org/gsea/msigdb/cards/GSE40274_CTRL_VS_FOXP3_AND_EOS_TRANSDUCED_ACTIVATED_CD4_TCELL_DN
Immunologic_signatures	GSE3720_UNSTIM_VS_LPS_STIM_VD2_GAMMADELTA_TCELL_DN	170	2	0.0818542	0.492651	YPEL5:CROT	http://www.gsea-msigdb.org/gsea/msigdb/cards/GSE3720_UNSTIM_VS_LPS_STIM_VD2_GAMMADELTA_TCELL_DN
Immunologic_signatures	GSE7509_FCGRIIB_VS_TNFA_IL1B_IL6_PGE_STIM_DC_DN	171	2	0.0826775	0.492651	TANC2:ZNF579	http://www.gsea-msigdb.org/gsea/msigdb/cards/GSE7509_FCGRIIB_VS_TNFA_IL1B_IL6_PGE_STIM_DC_DN
Immunologic_signatures	GSE10211_UV_INACT_SENDAI_VS_LIVE_SENDAI_VIRUS_TRACHEAL_EPITHELIAL_CELLS_UP	172	2	0.0835033	0.492651	ZNF672:GPCPD1	http://www.gsea-msigdb.org/gsea/msigdb/cards/GSE10211_UV_INACT_SENDAI_VS_LIVE_SENDAI_VIRUS_TRACHEAL_EPITHELIAL_CELLS_UP
Immunologic_signatures	GSE7596_AKT_TRANSD_VS_CTRL_CD4_TCONV_WITH_TGFB_UP	172	2	0.0835033	0.492651	GPR52:CEP112	http://www.gsea-msigdb.org/gsea/msigdb/cards/GSE7596_AKT_TRANSD_VS_CTRL_CD4_TCONV_WITH_TGFB_UP
Immunologic_signatures	GSE4590_SMALL_VS_VPREB_POS_LARGE_PRE_BCELL_DN	173	2	0.0843318	0.492651	KCNIP2:UBA1	http://www.gsea-msigdb.org/gsea/msigdb/cards/GSE4590_SMALL_VS_VPREB_POS_LARGE_PRE_BCELL_DN
Immunologic_signatures	GSE25677_MPL_VS_MPL_AND_R848_STIM_BCELL_UP	173	2	0.0843318	0.492651	KDSR:CYP27A1	http://www.gsea-msigdb.org/gsea/msigdb/cards/GSE25677_MPL_VS_MPL_AND_R848_STIM_BCELL_UP
Immunologic_signatures	GSE37534_PIOGLITAZONE_VS_ROSIGLITAZONE_TREATED_CD4_TCELL_PPARG1_FOXP3_TRANSDUCED_DN	174	2	0.0851627	0.492651	GPR52:IL21R	http://www.gsea-msigdb.org/gsea/msigdb/cards/GSE37534_PIOGLITAZONE_VS_ROSIGLITAZONE_TREATED_CD4_TCELL_PPARG1_FOXP3_TRANSDUCED_DN
Immunologic_signatures	GSE5099_CLASSICAL_M1_VS_ALTERNATIVE_M2_MACROPHAGE_DN	175	2	0.0859962	0.492651	NEIL3:SP4	http://www.gsea-msigdb.org/gsea/msigdb/cards/GSE5099_CLASSICAL_M1_VS_ALTERNATIVE_M2_MACROPHAGE_DN
Immunologic_signatures	GSE13547_WT_VS_ZFX_KO_BCELL_ANTI_IGM_STIM_12H_DN	175	2	0.0859962	0.492651	RNF167:YPEL5	http://www.gsea-msigdb.org/gsea/msigdb/cards/GSE13547_WT_VS_ZFX_KO_BCELL_ANTI_IGM_STIM_12H_DN
Immunologic_signatures	GSE21033_1H_VS_24H_POLYIC_STIM_DC_UP	175	2	0.0859962	0.492651	TBC1D2B:FBF1	http://www.gsea-msigdb.org/gsea/msigdb/cards/GSE21033_1H_VS_24H_POLYIC_STIM_DC_UP
Immunologic_signatures	GSE12484_HEALTHY_VS_PERIDONTITIS_NEUTROPHILS_DN	175	2	0.0859962	0.492651	ZNF672:BFSP1	http://www.gsea-msigdb.org/gsea/msigdb/cards/GSE12484_HEALTHY_VS_PERIDONTITIS_NEUTROPHILS_DN
Immunologic_signatures	GSE21063_CTRL_VS_ANTI_IGM_STIM_BCELL_3H_DN	175	2	0.0859962	0.492651	ZNF672:SMIM8	http://www.gsea-msigdb.org/gsea/msigdb/cards/GSE21063_CTRL_VS_ANTI_IGM_STIM_BCELL_3H_DN
Immunologic_signatures	GSE9601_UNTREATED_VS_NFKB_INHIBITOR_TREATED_HCMV_INF_MONOCYTE_UP	176	2	0.0868321	0.492651	NEB:UBA1	http://www.gsea-msigdb.org/gsea/msigdb/cards/GSE9601_UNTREATED_VS_NFKB_INHIBITOR_TREATED_HCMV_INF_MONOCYTE_UP
Immunologic_signatures	GSE6269_HEALTHY_VS_E_COLI_INF_PBMC_UP	176	2	0.0868321	0.492651	IL21R:MUM1	http://www.gsea-msigdb.org/gsea/msigdb/cards/GSE6269_HEALTHY_VS_E_COLI_INF_PBMC_UP
Immunologic_signatures	GSE3920_IFNA_VS_IFNG_TREATED_ENDOTHELIAL_CELL_UP	176	2	0.0868321	0.492651	KCNIP2:ZC3HAV1	http://www.gsea-msigdb.org/gsea/msigdb/cards/GSE3920_IFNA_VS_IFNG_TREATED_ENDOTHELIAL_CELL_UP
Immunologic_signatures	GSE21033_CTRL_VS_POLYIC_STIM_DC_24H_DN	176	2	0.0868321	0.492651	ATP5G2:MUM1	http://www.gsea-msigdb.org/gsea/msigdb/cards/GSE21033_CTRL_VS_POLYIC_STIM_DC_24H_DN
Immunologic_signatures	GSE40274_FOXP3_VS_FOXP3_AND_XBP1_TRANSDUCED_ACTIVATED_CD4_TCELL_DN	176	2	0.0868321	0.492651	IL21R:MPRIP	http://www.gsea-msigdb.org/gsea/msigdb/cards/GSE40274_FOXP3_VS_FOXP3_AND_XBP1_TRANSDUCED_ACTIVATED_CD4_TCELL_DN
Immunologic_signatures	GSE37301_CD4_TCELL_VS_RAG2_KO_NK_CELL_UP	176	2	0.0868321	0.492651	RBFOX2:DCTD	http://www.gsea-msigdb.org/gsea/msigdb/cards/GSE37301_CD4_TCELL_VS_RAG2_KO_NK_CELL_UP
Immunologic_signatures	GSE11818_WT_VS_DICER_KO_TREG_DN	177	2	0.0876705	0.492651	GPCPD1:ABT1	http://www.gsea-msigdb.org/gsea/msigdb/cards/GSE11818_WT_VS_DICER_KO_TREG_DN
Immunologic_signatures	GSE6674_UNSTIM_VS_PL2_3_STIM_BCELL_UP	177	2	0.0876705	0.492651	PIP4K2B:CYP27A1	http://www.gsea-msigdb.org/gsea/msigdb/cards/GSE6674_UNSTIM_VS_PL2_3_STIM_BCELL_UP
Immunologic_signatures	GSE34156_UNTREATED_VS_24H_NOD2_AND_TLR1_TLR2_LIGAND_TREATED_MONOCYTE_DN	177	2	0.0876705	0.492651	PIP4K2B:FBF1	http://www.gsea-msigdb.org/gsea/msigdb/cards/GSE34156_UNTREATED_VS_24H_NOD2_AND_TLR1_TLR2_LIGAND_TREATED_MONOCYTE_DN
Immunologic_signatures	GSE40274_CTRL_VS_FOXP3_AND_XBP1_TRANSDUCED_ACTIVATED_CD4_TCELL_DN	177	2	0.0876705	0.492651	POLD4:YPEL5	http://www.gsea-msigdb.org/gsea/msigdb/cards/GSE40274_CTRL_VS_FOXP3_AND_XBP1_TRANSDUCED_ACTIVATED_CD4_TCELL_DN
Immunologic_signatures	GSE21927_SPLEEN_VS_C26GM_TUMOR_MONOCYTE_BALBC_UP	177	2	0.0876705	0.492651	ZNF702P:PAXIP1-AS2	http://www.gsea-msigdb.org/gsea/msigdb/cards/GSE21927_SPLEEN_VS_C26GM_TUMOR_MONOCYTE_BALBC_UP
Immunologic_signatures	GSE10147_IL3_AND_HIVP17_VS_IL3_AND_CPG_STIM_PDC_DN	178	2	0.0885114	0.492651	KCNA2:UBA1	http://www.gsea-msigdb.org/gsea/msigdb/cards/GSE10147_IL3_AND_HIVP17_VS_IL3_AND_CPG_STIM_PDC_DN
Immunologic_signatures	GSE2770_IL12_VS_IL4_TREATED_ACT_CD4_TCELL_2H_DN	179	2	0.0893546	0.492651	RPAIN:WDR36	http://www.gsea-msigdb.org/gsea/msigdb/cards/GSE2770_IL12_VS_IL4_TREATED_ACT_CD4_TCELL_2H_DN
Immunologic_signatures	GSE25146_UNSTIM_VS_HELIOBACTER_PYLORI_LPS_STIM_AGS_CELL_DN	179	2	0.0893546	0.492651	TBC1D2B:ZC3HAV1	http://www.gsea-msigdb.org/gsea/msigdb/cards/GSE25146_UNSTIM_VS_HELIOBACTER_PYLORI_LPS_STIM_AGS_CELL_DN
Immunologic_signatures	GSE3920_IFNA_VS_IFNB_TREATED_ENDOTHELIAL_CELL_UP	179	2	0.0893546	0.492651	IL23R:NEB	http://www.gsea-msigdb.org/gsea/msigdb/cards/GSE3920_IFNA_VS_IFNB_TREATED_ENDOTHELIAL_CELL_UP
Immunologic_signatures	GSE37301_MULTIPOTENT_PROGENITOR_VS_LYMPHOID_PRIMED_MPP_UP	180	2	0.0902003	0.492651	RNF167:NDST4	http://www.gsea-msigdb.org/gsea/msigdb/cards/GSE37301_MULTIPOTENT_PROGENITOR_VS_LYMPHOID_PRIMED_MPP_UP
Immunologic_signatures	GSE19941_UNSTIM_VS_LPS_AND_IL10_STIM_IL10_KO_NFKBP50_KO_MACROPHAGE_UP	180	2	0.0902003	0.492651	RNF167:TANC2	http://www.gsea-msigdb.org/gsea/msigdb/cards/GSE19941_UNSTIM_VS_LPS_AND_IL10_STIM_IL10_KO_NFKBP50_KO_MACROPHAGE_UP
Immunologic_signatures	GSE25147_UNSTIM_VS_HELIOBACTER_PYLORI_LPS_STIM_MKN45_CELL_DN	180	2	0.0902003	0.492651	GPR52:TANC2	http://www.gsea-msigdb.org/gsea/msigdb/cards/GSE25147_UNSTIM_VS_HELIOBACTER_PYLORI_LPS_STIM_MKN45_CELL_DN
Immunologic_signatures	GSE4590_PRE_BCELL_VS_VPREB_POS_LARGE_PRE_BCELL_UP	180	2	0.0902003	0.492651	IL23R:PDGFD	http://www.gsea-msigdb.org/gsea/msigdb/cards/GSE4590_PRE_BCELL_VS_VPREB_POS_LARGE_PRE_BCELL_UP
Immunologic_signatures	GSE37532_VISCERAL_ADIPOSE_TISSUE_VS_LN_DERIVED_TREG_CD4_TCELL_UP	180	2	0.0902003	0.492651	XPNPEP3:ZC3HAV1	http://www.gsea-msigdb.org/gsea/msigdb/cards/GSE37532_VISCERAL_ADIPOSE_TISSUE_VS_LN_DERIVED_TREG_CD4_TCELL_UP
Immunologic_signatures	GSE37533_UNTREATED_VS_PIOGLIZATONE_TREATED_CD4_TCELL_PPARG2_AND_FOXP3_TRASDUCED_DN	180	2	0.0902003	0.492651	MPRIP:SMIM8	http://www.gsea-msigdb.org/gsea/msigdb/cards/GSE37533_UNTREATED_VS_PIOGLIZATONE_TREATED_CD4_TCELL_PPARG2_AND_FOXP3_TRASDUCED_DN
Immunologic_signatures	GSE21546_UNSTIM_VS_ANTI_CD3_STIM_ELK1_KO_DP_THYMOCYTES_DN	180	2	0.0902003	0.492651	RABEP1:ZC3HAV1	http://www.gsea-msigdb.org/gsea/msigdb/cards/GSE21546_UNSTIM_VS_ANTI_CD3_STIM_ELK1_KO_DP_THYMOCYTES_DN
Immunologic_signatures	GSE37563_WT_VS_CTLA4_KO_CD4_TCELL_D4_POST_IMMUNIZATION_UP	182	2	0.0918989	0.492651	PDGFD:RNF167	http://www.gsea-msigdb.org/gsea/msigdb/cards/GSE37563_WT_VS_CTLA4_KO_CD4_TCELL_D4_POST_IMMUNIZATION_UP
Immunologic_signatures	GSE15330_LYMPHOID_MULTIPOTENT_VS_MEGAKARYOCYTE_ERYTHROID_PROGENITOR_IKAROS_KO_UP	182	2	0.0918989	0.492651	RNF167:TDRP	http://www.gsea-msigdb.org/gsea/msigdb/cards/GSE15330_LYMPHOID_MULTIPOTENT_VS_MEGAKARYOCYTE_ERYTHROID_PROGENITOR_IKAROS_KO_UP
Immunologic_signatures	GSE17974_IL4_AND_ANTI_IL12_VS_UNTREATED_4H_ACT_CD4_TCELL_DN	182	2	0.0918989	0.492651	MUM1:ZSCAN12P1	http://www.gsea-msigdb.org/gsea/msigdb/cards/GSE17974_IL4_AND_ANTI_IL12_VS_UNTREATED_4H_ACT_CD4_TCELL_DN
Immunologic_signatures	GSE12505_WT_VS_E2_2_HET_PDC_DN	182	2	0.0918989	0.492651	ZNF511:CAMSAP3	http://www.gsea-msigdb.org/gsea/msigdb/cards/GSE12505_WT_VS_E2_2_HET_PDC_DN
Immunologic_signatures	GSE4590_SMALL_VS_VPREB_POS_LARGE_PRE_BCELL_UP	183	2	0.0927517	0.492651	KCTD1:DCTD	http://www.gsea-msigdb.org/gsea/msigdb/cards/GSE4590_SMALL_VS_VPREB_POS_LARGE_PRE_BCELL_UP
Immunologic_signatures	GSE7768_OVA_ALONE_VS_OVA_WITH_MPL_IMMUNIZED_MOUSE_WHOLE_SPLEEN_6H_DN	183	2	0.0927517	0.492651	IL23R:ZC3HAV1	http://www.gsea-msigdb.org/gsea/msigdb/cards/GSE7768_OVA_ALONE_VS_OVA_WITH_MPL_IMMUNIZED_MOUSE_WHOLE_SPLEEN_6H_DN
Immunologic_signatures	GSE15271_CXCR4_POS_VS_NEG_GC_BCELL_UP	184	2	0.0936068	0.492651	AP1G1:DCTD	http://www.gsea-msigdb.org/gsea/msigdb/cards/GSE15271_CXCR4_POS_VS_NEG_GC_BCELL_UP
Immunologic_signatures	GSE32901_NAIVE_VS_TH1_CD4_TCELL_DN	184	2	0.0936068	0.492651	IL21R:EXOSC9	http://www.gsea-msigdb.org/gsea/msigdb/cards/GSE32901_NAIVE_VS_TH1_CD4_TCELL_DN
Immunologic_signatures	GSE13547_CTRL_VS_ANTI_IGM_STIM_ZFX_KO_BCELL_12H_DN	184	2	0.0936068	0.492651	RNF167:TDRP	http://www.gsea-msigdb.org/gsea/msigdb/cards/GSE13547_CTRL_VS_ANTI_IGM_STIM_ZFX_KO_BCELL_12H_DN
Immunologic_signatures	GSE40274_CTRL_VS_XBP1_TRANSDUCED_ACTIVATED_CD4_TCELL_UP	184	2	0.0936068	0.492651	RNF167:YPEL5	http://www.gsea-msigdb.org/gsea/msigdb/cards/GSE40274_CTRL_VS_XBP1_TRANSDUCED_ACTIVATED_CD4_TCELL_UP
Immunologic_signatures	GSE13547_2H_VS_12_H_ANTI_IGM_STIM_BCELL_UP	184	2	0.0936068	0.492651	NEB:NEIL3	http://www.gsea-msigdb.org/gsea/msigdb/cards/GSE13547_2H_VS_12_H_ANTI_IGM_STIM_BCELL_UP
Immunologic_signatures	GSE13522_WT_VS_IFNAR_KO_SKIN_DN	184	2	0.0936068	0.492651	CEP112:NEB	http://www.gsea-msigdb.org/gsea/msigdb/cards/GSE13522_WT_VS_IFNAR_KO_SKIN_DN
Immunologic_signatures	GSE7568_IL4_TGFB_DEXAMETHASONE_VS_IL4_TGFB_TREATED_MACROPHAGE_UP	184	2	0.0936068	0.492651	DCTD:WDR36	http://www.gsea-msigdb.org/gsea/msigdb/cards/GSE7568_IL4_TGFB_DEXAMETHASONE_VS_IL4_TGFB_TREATED_MACROPHAGE_UP
Immunologic_signatures	GSE17974_IL4_AND_ANTI_IL12_VS_UNTREATED_2H_ACT_CD4_TCELL_DN	184	2	0.0936068	0.492651	IL23R:KCNA2	http://www.gsea-msigdb.org/gsea/msigdb/cards/GSE17974_IL4_AND_ANTI_IL12_VS_UNTREATED_2H_ACT_CD4_TCELL_DN
Immunologic_signatures	GSE2935_UV_INACTIVATED_VS_LIVE_SENDAI_VIRUS_INF_MACROPHAGE_UP	185	2	0.0944643	0.492651	KCNA2:TDRP	http://www.gsea-msigdb.org/gsea/msigdb/cards/GSE2935_UV_INACTIVATED_VS_LIVE_SENDAI_VIRUS_INF_MACROPHAGE_UP
Immunologic_signatures	GSE27896_HDAC6_KO_VS_WT_TREG_DN	185	2	0.0944643	0.492651	EXOSC9:SMIM8	http://www.gsea-msigdb.org/gsea/msigdb/cards/GSE27896_HDAC6_KO_VS_WT_TREG_DN
Immunologic_signatures	GSE14415_FOXP3_KO_NATURAL_TREG_VS_TCONV_UP	185	2	0.0944643	0.492651	RNF167:TDRP	http://www.gsea-msigdb.org/gsea/msigdb/cards/GSE14415_FOXP3_KO_NATURAL_TREG_VS_TCONV_UP
Immunologic_signatures	GSE2706_LPS_VS_R848_AND_LPS_2H_STIM_DC_UP	185	2	0.0944643	0.492651	CYB5D2:RBFOX2	http://www.gsea-msigdb.org/gsea/msigdb/cards/GSE2706_LPS_VS_R848_AND_LPS_2H_STIM_DC_UP
Immunologic_signatures	GSE27291_0H_VS_7D_STIM_GAMMADELTA_TCELL_DN	185	2	0.0944643	0.492651	ZNF567:SP4	http://www.gsea-msigdb.org/gsea/msigdb/cards/GSE27291_0H_VS_7D_STIM_GAMMADELTA_TCELL_DN
Immunologic_signatures	GSE37416_12H_VS_48H_F_TULARENSIS_LVS_NEUTROPHIL_DN	185	2	0.0944643	0.492651	LRRC39:MYRFL	http://www.gsea-msigdb.org/gsea/msigdb/cards/GSE37416_12H_VS_48H_F_TULARENSIS_LVS_NEUTROPHIL_DN
Immunologic_signatures	GSE21927_SPLEEN_MONOCYTE_VS_GMCSF_GCSF_BONE_MARROW_UP	185	2	0.0944643	0.492651	MUM1:FAM229B	http://www.gsea-msigdb.org/gsea/msigdb/cards/GSE21927_SPLEEN_MONOCYTE_VS_GMCSF_GCSF_BONE_MARROW_UP
Immunologic_signatures	GSE7768_OVA_ALONE_VS_OVA_WITH_LPS_IMMUNIZED_MOUSE_WHOLE_SPLEEN_6H_DN	185	2	0.0944643	0.492651	TBC1D2B:SLC4A7	http://www.gsea-msigdb.org/gsea/msigdb/cards/GSE7768_OVA_ALONE_VS_OVA_WITH_LPS_IMMUNIZED_MOUSE_WHOLE_SPLEEN_6H_DN
Immunologic_signatures	GSE45365_HEALTHY_VS_MCMV_INFECTION_CD8_TCELL_IFNAR_KO_DN	185	2	0.0944643	0.492651	NEB:HNRNPAB	http://www.gsea-msigdb.org/gsea/msigdb/cards/GSE45365_HEALTHY_VS_MCMV_INFECTION_CD8_TCELL_IFNAR_KO_DN
Immunologic_signatures	GSE9509_10MIN_VS_30MIN_LPS_AND_IL10_STIM_IL10_KO_MACROPHAGE_UP	186	2	0.095324	0.492651	CYP27A1:ABT1	http://www.gsea-msigdb.org/gsea/msigdb/cards/GSE9509_10MIN_VS_30MIN_LPS_AND_IL10_STIM_IL10_KO_MACROPHAGE_UP
Immunologic_signatures	GSE7348_UNSTIM_VS_TOLERIZED_AND_LPS_STIM_MACROPHAGE_UP	186	2	0.095324	0.492651	FTSJ3:PREB	http://www.gsea-msigdb.org/gsea/msigdb/cards/GSE7348_UNSTIM_VS_TOLERIZED_AND_LPS_STIM_MACROPHAGE_UP
Immunologic_signatures	GSE41867_DAY8_VS_DAY15_LCMV_ARMSTRONG_EFFECTOR_CD8_TCELL_UP	186	2	0.095324	0.492651	KCNA2:FBF1	http://www.gsea-msigdb.org/gsea/msigdb/cards/GSE41867_DAY8_VS_DAY15_LCMV_ARMSTRONG_EFFECTOR_CD8_TCELL_UP
Immunologic_signatures	GSE6269_HEALTHY_VS_STAPH_PNEUMO_INF_PBMC_UP	186	2	0.095324	0.492651	MUM1:DCTD	http://www.gsea-msigdb.org/gsea/msigdb/cards/GSE6269_HEALTHY_VS_STAPH_PNEUMO_INF_PBMC_UP
Immunologic_signatures	GSE26928_EFF_MEMORY_VS_CXCR5_POS_CD4_TCELL_UP	186	2	0.095324	0.492651	KDSR:STK32A	http://www.gsea-msigdb.org/gsea/msigdb/cards/GSE26928_EFF_MEMORY_VS_CXCR5_POS_CD4_TCELL_UP
Immunologic_signatures	GSE37301_HEMATOPOIETIC_STEM_CELL_VS_RAG2_KO_NK_CELL_UP	186	2	0.095324	0.492651	KCNA2:FTSJ3	http://www.gsea-msigdb.org/gsea/msigdb/cards/GSE37301_HEMATOPOIETIC_STEM_CELL_VS_RAG2_KO_NK_CELL_UP
Immunologic_signatures	GSE17974_0H_VS_4H_IN_VITRO_ACT_CD4_TCELL_UP	186	2	0.095324	0.492651	SNN:ZC3HAV1	http://www.gsea-msigdb.org/gsea/msigdb/cards/GSE17974_0H_VS_4H_IN_VITRO_ACT_CD4_TCELL_UP
Immunologic_signatures	GSE11057_EFF_MEM_VS_CENT_MEM_CD4_TCELL_DN	186	2	0.095324	0.492651	SNN:IL21R	http://www.gsea-msigdb.org/gsea/msigdb/cards/GSE11057_EFF_MEM_VS_CENT_MEM_CD4_TCELL_DN
Immunologic_signatures	GSE21360_SECONDARY_VS_TERTIARY_MEMORY_CD8_TCELL_DN	186	2	0.095324	0.492651	CYP27A1:NEIL3	http://www.gsea-msigdb.org/gsea/msigdb/cards/GSE21360_SECONDARY_VS_TERTIARY_MEMORY_CD8_TCELL_DN
Immunologic_signatures	GSE29617_DAY3_VS_DAY7_TIV_FLU_VACCINE_PBMC_2008_DN	186	2	0.095324	0.492651	TNFRSF25:HLA-DQB2	http://www.gsea-msigdb.org/gsea/msigdb/cards/GSE29617_DAY3_VS_DAY7_TIV_FLU_VACCINE_PBMC_2008_DN
Immunologic_signatures	GSE21927_BALBC_VS_C57BL6_MONOCYTE_SPLEEN_DN	187	2	0.096186	0.492651	PDGFD:XPNPEP3	http://www.gsea-msigdb.org/gsea/msigdb/cards/GSE21927_BALBC_VS_C57BL6_MONOCYTE_SPLEEN_DN
Immunologic_signatures	GSE15330_HSC_VS_MEGAKARYOCYTE_ERYTHROID_PROGENITOR_DN	187	2	0.096186	0.492651	RNF167:TDRP	http://www.gsea-msigdb.org/gsea/msigdb/cards/GSE15330_HSC_VS_MEGAKARYOCYTE_ERYTHROID_PROGENITOR_DN
Immunologic_signatures	GSE25088_CTRL_VS_ROSIGLITAZONE_STIM_STAT6_KO_MACROPHAGE_UP	187	2	0.096186	0.492651	ZNF17:DGCR6L	http://www.gsea-msigdb.org/gsea/msigdb/cards/GSE25088_CTRL_VS_ROSIGLITAZONE_STIM_STAT6_KO_MACROPHAGE_UP
Immunologic_signatures	GSE21063_CTRL_VS_ANTI_IGM_STIM_BCELL_3H_UP	187	2	0.096186	0.492651	SNN:CYB561	http://www.gsea-msigdb.org/gsea/msigdb/cards/GSE21063_CTRL_VS_ANTI_IGM_STIM_BCELL_3H_UP
Immunologic_signatures	GSE26928_EFF_MEM_VS_CENTR_MEM_CD4_TCELL_DN	187	2	0.096186	0.492651	RABEP1:ZNF702P	http://www.gsea-msigdb.org/gsea/msigdb/cards/GSE26928_EFF_MEM_VS_CENTR_MEM_CD4_TCELL_DN
Immunologic_signatures	GSE2128_CTRL_VS_MIMETOPE_NEGATIVE_SELECTION_DP_THYMOCYTE_C57BL6_UP	187	2	0.096186	0.492651	TBC1D2B:GPCPD1	http://www.gsea-msigdb.org/gsea/msigdb/cards/GSE2128_CTRL_VS_MIMETOPE_NEGATIVE_SELECTION_DP_THYMOCYTE_C57BL6_UP
Immunologic_signatures	GSE26928_CENTR_MEMORY_VS_CXCR5_POS_CD4_TCELL_DN	187	2	0.096186	0.492651	SNN:YPEL5	http://www.gsea-msigdb.org/gsea/msigdb/cards/GSE26928_CENTR_MEMORY_VS_CXCR5_POS_CD4_TCELL_DN
Immunologic_signatures	GSE13738_RESTING_VS_BYSTANDER_ACTIVATED_CD4_TCELL_UP	187	2	0.096186	0.492651	TANC2:ZC3HAV1	http://www.gsea-msigdb.org/gsea/msigdb/cards/GSE13738_RESTING_VS_BYSTANDER_ACTIVATED_CD4_TCELL_UP
Immunologic_signatures	GSE35543_IN_VIVO_NTREG_VS_CONVERTED_EX_ITREG_UP	187	2	0.096186	0.492651	GRIK3:WDR36	http://www.gsea-msigdb.org/gsea/msigdb/cards/GSE35543_IN_VIVO_NTREG_VS_CONVERTED_EX_ITREG_UP
Immunologic_signatures	GSE2770_IL12_ACT_VS_ACT_CD4_TCELL_6H_DN	187	2	0.096186	0.492651	GPR52:FBF1	http://www.gsea-msigdb.org/gsea/msigdb/cards/GSE2770_IL12_ACT_VS_ACT_CD4_TCELL_6H_DN
Immunologic_signatures	GSE21927_SPLEEN_VS_TUMOR_MONOCYTE_C57BL6_UP	188	2	0.0970503	0.492651	MYRFL:TMEM50B	http://www.gsea-msigdb.org/gsea/msigdb/cards/GSE21927_SPLEEN_VS_TUMOR_MONOCYTE_C57BL6_UP
Immunologic_signatures	GSE21063_CTRL_VS_ANTI_IGM_STIM_BCELL_NFATC1_KO_3H_DN	188	2	0.0970503	0.492651	LRRC39:YPEL5	http://www.gsea-msigdb.org/gsea/msigdb/cards/GSE21063_CTRL_VS_ANTI_IGM_STIM_BCELL_NFATC1_KO_3H_DN
Immunologic_signatures	GSE1925_CTRL_VS_3H_IFNG_STIM_IFNG_PRIMED_MACROPHAGE_UP	188	2	0.0970503	0.492651	TBC1D2B:NEB	http://www.gsea-msigdb.org/gsea/msigdb/cards/GSE1925_CTRL_VS_3H_IFNG_STIM_IFNG_PRIMED_MACROPHAGE_UP
Immunologic_signatures	GSE14415_INDUCED_TREG_VS_TCONV_UP	188	2	0.0970503	0.492651	SNRPA:NEIL3	http://www.gsea-msigdb.org/gsea/msigdb/cards/GSE14415_INDUCED_TREG_VS_TCONV_UP
Immunologic_signatures	GSE32901_TH1_VS_TH17_ENRICHED_CD4_TCELL_UP	188	2	0.0970503	0.492651	POLD4:ZC3HAV1	http://www.gsea-msigdb.org/gsea/msigdb/cards/GSE32901_TH1_VS_TH17_ENRICHED_CD4_TCELL_UP
Immunologic_signatures	GSE13547_WT_VS_ZFX_KO_BCELL_ANTI_IGM_STIM_2H_UP	188	2	0.0970503	0.492651	SNRPA:EXOSC9	http://www.gsea-msigdb.org/gsea/msigdb/cards/GSE13547_WT_VS_ZFX_KO_BCELL_ANTI_IGM_STIM_2H_UP
Immunologic_signatures	GSE41867_NAIVE_VS_DAY30_LCMV_CLONE13_EXHAUSTED_CD8_TCELL_UP	188	2	0.0970503	0.492651	SNN:ZC3HAV1	http://www.gsea-msigdb.org/gsea/msigdb/cards/GSE41867_NAIVE_VS_DAY30_LCMV_CLONE13_EXHAUSTED_CD8_TCELL_UP
Immunologic_signatures	GSE40274_FOXP3_VS_FOXP3_AND_SATB1_TRANSDUCED_ACTIVATED_CD4_TCELL_DN	188	2	0.0970503	0.492651	MPRIP:TMEM50B	http://www.gsea-msigdb.org/gsea/msigdb/cards/GSE40274_FOXP3_VS_FOXP3_AND_SATB1_TRANSDUCED_ACTIVATED_CD4_TCELL_DN
Immunologic_signatures	GSE17974_0H_VS_48H_IN_VITRO_ACT_CD4_TCELL_UP	188	2	0.0970503	0.492651	SNN:YPEL5	http://www.gsea-msigdb.org/gsea/msigdb/cards/GSE17974_0H_VS_48H_IN_VITRO_ACT_CD4_TCELL_UP
Immunologic_signatures	GSE7768_OVA_ALONE_VS_OVA_WITH_LPS_IMMUNIZED_MOUSE_WHOLE_SPLEEN_6H_UP	188	2	0.0970503	0.492651	MUM1:CROT	http://www.gsea-msigdb.org/gsea/msigdb/cards/GSE7768_OVA_ALONE_VS_OVA_WITH_LPS_IMMUNIZED_MOUSE_WHOLE_SPLEEN_6H_UP
Immunologic_signatures	GSE37301_HEMATOPOIETIC_STEM_CELL_VS_MULTIPOTENT_PROGENITOR_DN	189	2	0.0979168	0.492651	IL23R:RNF167	http://www.gsea-msigdb.org/gsea/msigdb/cards/GSE37301_HEMATOPOIETIC_STEM_CELL_VS_MULTIPOTENT_PROGENITOR_DN
Immunologic_signatures	GSE37416_CTRL_VS_3H_F_TULARENSIS_LVS_NEUTROPHIL_UP	189	2	0.0979168	0.492651	POLD4:RPL32P3	http://www.gsea-msigdb.org/gsea/msigdb/cards/GSE37416_CTRL_VS_3H_F_TULARENSIS_LVS_NEUTROPHIL_UP
Immunologic_signatures	GSE45365_WT_VS_IFNAR_KO_BCELL_MCMV_INFECTION_DN	189	2	0.0979168	0.492651	NEIL3:ZSCAN12P1	http://www.gsea-msigdb.org/gsea/msigdb/cards/GSE45365_WT_VS_IFNAR_KO_BCELL_MCMV_INFECTION_DN
Immunologic_signatures	GSE13411_NAIVE_VS_MEMORY_BCELL_UP	189	2	0.0979168	0.492651	CEP112:NEB	http://www.gsea-msigdb.org/gsea/msigdb/cards/GSE13411_NAIVE_VS_MEMORY_BCELL_UP
Immunologic_signatures	GSE32255_WT_UNSTIM_VS_JMJD2D_KNOCKDOWN_4H_LPS_STIM_DC_DN	189	2	0.0979168	0.492651	KDSR:DCTD	http://www.gsea-msigdb.org/gsea/msigdb/cards/GSE32255_WT_UNSTIM_VS_JMJD2D_KNOCKDOWN_4H_LPS_STIM_DC_DN
Immunologic_signatures	GSE13547_CTRL_VS_ANTI_IGM_STIM_BCELL_2H_UP	189	2	0.0979168	0.492651	NEB:NEIL3	http://www.gsea-msigdb.org/gsea/msigdb/cards/GSE13547_CTRL_VS_ANTI_IGM_STIM_BCELL_2H_UP
Immunologic_signatures	GSE21678_WT_VS_FOXO1_FOXO3_KO_TREG_DN	189	2	0.0979168	0.492651	ZNF511:SMIM8	http://www.gsea-msigdb.org/gsea/msigdb/cards/GSE21678_WT_VS_FOXO1_FOXO3_KO_TREG_DN
Immunologic_signatures	GSE17974_CTRL_VS_ACT_IL4_AND_ANTI_IL12_6H_CD4_TCELL_UP	189	2	0.0979168	0.492651	SNN:YPEL5	http://www.gsea-msigdb.org/gsea/msigdb/cards/GSE17974_CTRL_VS_ACT_IL4_AND_ANTI_IL12_6H_CD4_TCELL_UP
Immunologic_signatures	GSE14699_DELETIONAL_TOLERANCE_VS_ACTIVATED_CD8_TCELL_UP	189	2	0.0979168	0.492651	NEIL3:CROT	http://www.gsea-msigdb.org/gsea/msigdb/cards/GSE14699_DELETIONAL_TOLERANCE_VS_ACTIVATED_CD8_TCELL_UP
Immunologic_signatures	GSE27896_HDAC6_KO_VS_WT_TREG_UP	190	2	0.0987855	0.492651	KCNA2:IL21R	http://www.gsea-msigdb.org/gsea/msigdb/cards/GSE27896_HDAC6_KO_VS_WT_TREG_UP
Immunologic_signatures	GSE17974_CTRL_VS_ACT_IL4_AND_ANTI_IL12_1H_CD4_TCELL_UP	190	2	0.0987855	0.492651	XPNPEP3:DNASE1L1	http://www.gsea-msigdb.org/gsea/msigdb/cards/GSE17974_CTRL_VS_ACT_IL4_AND_ANTI_IL12_1H_CD4_TCELL_UP
Immunologic_signatures	GSE6092_B_BURGDOFERI_VS_B_BURGDORFERI_AND_IFNG_STIM_ENDOTHELIAL_CELL_UP	190	2	0.0987855	0.492651	KDSR:CYP27A1	http://www.gsea-msigdb.org/gsea/msigdb/cards/GSE6092_B_BURGDOFERI_VS_B_BURGDORFERI_AND_IFNG_STIM_ENDOTHELIAL_CELL_UP
Immunologic_signatures	GSE23114_PERITONEAL_CAVITY_B1A_BCELL_VS_SPLEEN_BCELL_IN_SLE2C1_MOUSE_DN	190	2	0.0987855	0.492651	XPNPEP3:PAXIP1-AS2	http://www.gsea-msigdb.org/gsea/msigdb/cards/GSE23114_PERITONEAL_CAVITY_B1A_BCELL_VS_SPLEEN_BCELL_IN_SLE2C1_MOUSE_DN
Immunologic_signatures	GSE21033_1H_VS_12H_POLYIC_STIM_DC_UP	190	2	0.0987855	0.492651	TBC1D2B:MPRIP	http://www.gsea-msigdb.org/gsea/msigdb/cards/GSE21033_1H_VS_12H_POLYIC_STIM_DC_UP
Immunologic_signatures	GSE27241_WT_CTRL_VS_DIGOXIN_TREATED_RORGT_KO_CD4_TCELL_IN_TH17_POLARIZING_CONDITIONS_DN	190	2	0.0987855	0.492651	PIP4K2B:DNASE1L1	http://www.gsea-msigdb.org/gsea/msigdb/cards/GSE27241_WT_CTRL_VS_DIGOXIN_TREATED_RORGT_KO_CD4_TCELL_IN_TH17_POLARIZING_CONDITIONS_DN
Immunologic_signatures	GSE7348_LPS_VS_TOLERIZED_AND_LPS_STIM_MACROPHAGE_DN	190	2	0.0987855	0.492651	IL23R:PDGFD	http://www.gsea-msigdb.org/gsea/msigdb/cards/GSE7348_LPS_VS_TOLERIZED_AND_LPS_STIM_MACROPHAGE_DN
Immunologic_signatures	GSE37605_FOXP3_FUSION_GFP_VS_IRES_GFP_TREG_C57BL6_DN	190	2	0.0987855	0.492651	USP21:MPRIP	http://www.gsea-msigdb.org/gsea/msigdb/cards/GSE37605_FOXP3_FUSION_GFP_VS_IRES_GFP_TREG_C57BL6_DN
Immunologic_signatures	GSE37532_VISCERAL_ADIPOSE_TISSUE_VS_LN_DERIVED_PPARG_KO_TREG_CD4_TCELL_UP	190	2	0.0987855	0.492651	SLC4A7:ZC3HAV1	http://www.gsea-msigdb.org/gsea/msigdb/cards/GSE37532_VISCERAL_ADIPOSE_TISSUE_VS_LN_DERIVED_PPARG_KO_TREG_CD4_TCELL_UP
Immunologic_signatures	GSE37301_PRO_BCELL_VS_RAG2_KO_NK_CELL_DN	190	2	0.0987855	0.492651	TANC2:NEB	http://www.gsea-msigdb.org/gsea/msigdb/cards/GSE37301_PRO_BCELL_VS_RAG2_KO_NK_CELL_DN
Immunologic_signatures	GSE17974_CTRL_VS_ACT_IL4_AND_ANTI_IL12_4H_CD4_TCELL_UP	191	2	0.0996564	0.492651	SNN:ZC3HAV1	http://www.gsea-msigdb.org/gsea/msigdb/cards/GSE17974_CTRL_VS_ACT_IL4_AND_ANTI_IL12_4H_CD4_TCELL_UP
Immunologic_signatures	GSE12366_PLASMA_CELL_VS_MEMORY_BCELL_UP	191	2	0.0996564	0.492651	CYB561:PREB	http://www.gsea-msigdb.org/gsea/msigdb/cards/GSE12366_PLASMA_CELL_VS_MEMORY_BCELL_UP
Immunologic_signatures	GSE3400_UNTREATED_VS_IFNB_TREATED_MEF_DN	191	2	0.0996564	0.492651	KCNIP2:RBFOX2	http://www.gsea-msigdb.org/gsea/msigdb/cards/GSE3400_UNTREATED_VS_IFNB_TREATED_MEF_DN
Immunologic_signatures	GSE18791_CTRL_VS_NEWCASTLE_VIRUS_DC_18H_DN	191	2	0.0996564	0.492651	ZNF579:ZC3HAV1	http://www.gsea-msigdb.org/gsea/msigdb/cards/GSE18791_CTRL_VS_NEWCASTLE_VIRUS_DC_18H_DN
Immunologic_signatures	GSE25088_CTRL_VS_IL4_STIM_STAT6_KO_MACROPHAGE_UP	191	2	0.0996564	0.492651	IL23R:ACE:ACE	http://www.gsea-msigdb.org/gsea/msigdb/cards/GSE25088_CTRL_VS_IL4_STIM_STAT6_KO_MACROPHAGE_UP
Immunologic_signatures	GSE26928_NAIVE_VS_EFF_MEMORY_CD4_TCELL_UP	191	2	0.0996564	0.492651	RABEP1:PIP4K2B	http://www.gsea-msigdb.org/gsea/msigdb/cards/GSE26928_NAIVE_VS_EFF_MEMORY_CD4_TCELL_UP
Immunologic_signatures	GSE7768_OVA_WITH_LPS_VS_OVA_WITH_MPL_IMMUNIZED_MOUSE_WHOLE_SPLEEN_6H_UP	191	2	0.0996564	0.492651	DCTD:CROT	http://www.gsea-msigdb.org/gsea/msigdb/cards/GSE7768_OVA_WITH_LPS_VS_OVA_WITH_MPL_IMMUNIZED_MOUSE_WHOLE_SPLEEN_6H_UP
Immunologic_signatures	GSE27859_CD11C_INT_F480_HI_MACROPHAGE_VS_CD11C_ING_F480_INT_DC_UP	191	2	0.0996564	0.492651	FBF1:DNASE1L1	http://www.gsea-msigdb.org/gsea/msigdb/cards/GSE27859_CD11C_INT_F480_HI_MACROPHAGE_VS_CD11C_ING_F480_INT_DC_UP
Immunologic_signatures	GSE26928_NAIVE_VS_CXCR5_POS_CD4_TCELL_UP	191	2	0.0996564	0.492651	SNN:PIP4K2B	http://www.gsea-msigdb.org/gsea/msigdb/cards/GSE26928_NAIVE_VS_CXCR5_POS_CD4_TCELL_UP
Immunologic_signatures	GSE27859_MACROPHAGE_VS_CD11C_INT_F480_HI_MACROPHAGE_DN	191	2	0.0996564	0.492651	RPAIN:MUM1	http://www.gsea-msigdb.org/gsea/msigdb/cards/GSE27859_MACROPHAGE_VS_CD11C_INT_F480_HI_MACROPHAGE_DN
Immunologic_signatures	GSE21927_EL4_VS_MCA203_TUMOR_MONOCYTES_DN	191	2	0.0996564	0.492651	SNN:FAM229B	http://www.gsea-msigdb.org/gsea/msigdb/cards/GSE21927_EL4_VS_MCA203_TUMOR_MONOCYTES_DN
Immunologic_signatures	GSE18281_SUBCAPSULAR_VS_CENTRAL_CORTICAL_REGION_OF_THYMUS_UP	191	2	0.0996564	0.492651	GPCPD1:EXOSC9	http://www.gsea-msigdb.org/gsea/msigdb/cards/GSE18281_SUBCAPSULAR_VS_CENTRAL_CORTICAL_REGION_OF_THYMUS_UP
Immunologic_signatures	GSE14699_NAIVE_VS_ACT_CD8_TCELL_DN	191	2	0.0996564	0.492651	RNF167:TDRP	http://www.gsea-msigdb.org/gsea/msigdb/cards/GSE14699_NAIVE_VS_ACT_CD8_TCELL_DN
Immunologic_signatures	GSE4984_UNTREATED_VS_GALECTIN1_TREATED_DC_DN	191	2	0.0996564	0.492651	TNFRSF25:USP21	http://www.gsea-msigdb.org/gsea/msigdb/cards/GSE4984_UNTREATED_VS_GALECTIN1_TREATED_DC_DN
Immunologic_signatures	GSE25087_TREG_VS_TCONV_ADULT_DN	192	2	0.10053	0.492651	TANC2:PAXIP1-AS2	http://www.gsea-msigdb.org/gsea/msigdb/cards/GSE25087_TREG_VS_TCONV_ADULT_DN
Immunologic_signatures	GSE17974_IL4_AND_ANTI_IL12_VS_UNTREATED_12H_ACT_CD4_TCELL_UP	192	2	0.10053	0.492651	GPCPD1:SP4	http://www.gsea-msigdb.org/gsea/msigdb/cards/GSE17974_IL4_AND_ANTI_IL12_VS_UNTREATED_12H_ACT_CD4_TCELL_UP
Immunologic_signatures	GSE22611_UNSTIM_VS_6H_MDP_STIM_MUTANT_NOD2_TRANSDUCED_HEK293T_CELL_DN	192	2	0.10053	0.492651	POLD4:TBC1D2B	http://www.gsea-msigdb.org/gsea/msigdb/cards/GSE22611_UNSTIM_VS_6H_MDP_STIM_MUTANT_NOD2_TRANSDUCED_HEK293T_CELL_DN
Immunologic_signatures	GSE2770_TGFB_AND_IL4_VS_IL12_TREATED_ACT_CD4_TCELL_2H_UP	192	2	0.10053	0.492651	MPRIP:TANC2	http://www.gsea-msigdb.org/gsea/msigdb/cards/GSE2770_TGFB_AND_IL4_VS_IL12_TREATED_ACT_CD4_TCELL_2H_UP
Immunologic_signatures	GSE1460_NAIVE_CD4_TCELL_ADULT_BLOOD_VS_THYMIC_STROMAL_CELL_UP	192	2	0.10053	0.492651	SNN:IL21R	http://www.gsea-msigdb.org/gsea/msigdb/cards/GSE1460_NAIVE_CD4_TCELL_ADULT_BLOOD_VS_THYMIC_STROMAL_CELL_UP
Immunologic_signatures	GSE36888_UNTREATED_VS_IL2_TREATED_TCELL_6H_UP	192	2	0.10053	0.492651	YPEL5:ASPHD2	http://www.gsea-msigdb.org/gsea/msigdb/cards/GSE36888_UNTREATED_VS_IL2_TREATED_TCELL_6H_UP
Immunologic_signatures	GSE37301_GRANULOCYTE_MONOCYTE_PROGENITOR_VS_RAG2_KO_NK_CELL_UP	192	2	0.10053	0.492651	POLD4:WDR36	http://www.gsea-msigdb.org/gsea/msigdb/cards/GSE37301_GRANULOCYTE_MONOCYTE_PROGENITOR_VS_RAG2_KO_NK_CELL_UP
Immunologic_signatures	GSE4984_GALECTIN1_VS_VEHICLE_CTRL_TREATED_DC_UP	192	2	0.10053	0.492651	TANC2:YPEL5	http://www.gsea-msigdb.org/gsea/msigdb/cards/GSE4984_GALECTIN1_VS_VEHICLE_CTRL_TREATED_DC_UP
Immunologic_signatures	GSE8515_IL1_VS_IL6_4H_STIM_MAC_DN	192	2	0.10053	0.492651	KCNIP2:NRIP2	http://www.gsea-msigdb.org/gsea/msigdb/cards/GSE8515_IL1_VS_IL6_4H_STIM_MAC_DN
Immunologic_signatures	GSE5099_DAY3_VS_DAY7_MCSF_TREATED_MACROPHAGE_UP	192	2	0.10053	0.492651	AP1G1:DCTD	http://www.gsea-msigdb.org/gsea/msigdb/cards/GSE5099_DAY3_VS_DAY7_MCSF_TREATED_MACROPHAGE_UP
Immunologic_signatures	GSE22601_DOUBLE_NEGATIVE_VS_DOUBLE_POSITIVE_THYMOCYTE_UP	193	2	0.101405	0.492651	MYRFL:FTSJ3	http://www.gsea-msigdb.org/gsea/msigdb/cards/GSE22601_DOUBLE_NEGATIVE_VS_DOUBLE_POSITIVE_THYMOCYTE_UP
Immunologic_signatures	GSE16450_CTRL_VS_IFNA_6H_STIM_IMMATURE_NEURON_CELL_LINE_DN	193	2	0.101405	0.492651	NRIP2:YPEL5	http://www.gsea-msigdb.org/gsea/msigdb/cards/GSE16450_CTRL_VS_IFNA_6H_STIM_IMMATURE_NEURON_CELL_LINE_DN
Immunologic_signatures	GSE37301_LYMPHOID_PRIMED_MPP_VS_PRO_BCELL_DN	193	2	0.101405	0.492651	SNN:DNASE1L1	http://www.gsea-msigdb.org/gsea/msigdb/cards/GSE37301_LYMPHOID_PRIMED_MPP_VS_PRO_BCELL_DN
Immunologic_signatures	GSE21678_WT_VS_FOXO1_FOXO3_KO_TREG_UP	193	2	0.101405	0.492651	LRRC39:AP1G1	http://www.gsea-msigdb.org/gsea/msigdb/cards/GSE21678_WT_VS_FOXO1_FOXO3_KO_TREG_UP
Immunologic_signatures	GSE15215_CD2_POS_VS_NEG_PDC_UP	193	2	0.101405	0.492651	PIP4K2B:ACE:ACE	http://www.gsea-msigdb.org/gsea/msigdb/cards/GSE15215_CD2_POS_VS_NEG_PDC_UP
Immunologic_signatures	GSE25123_WT_VS_PPARG_KO_MACROPHAGE_IL4_AND_ROSIGLITAZONE_STIM_DN	193	2	0.101405	0.492651	KDSR:CROT	http://www.gsea-msigdb.org/gsea/msigdb/cards/GSE25123_WT_VS_PPARG_KO_MACROPHAGE_IL4_AND_ROSIGLITAZONE_STIM_DN
Immunologic_signatures	GSE45365_NK_CELL_VS_CD8A_DC_MCMV_INFECTION_DN	193	2	0.101405	0.492651	NRIP2:CROT	http://www.gsea-msigdb.org/gsea/msigdb/cards/GSE45365_NK_CELL_VS_CD8A_DC_MCMV_INFECTION_DN
Immunologic_signatures	GSE45739_NRAS_KO_VS_WT_UNSTIM_CD4_TCELL_DN	193	2	0.101405	0.492651	TBC1D2B:YPEL5	http://www.gsea-msigdb.org/gsea/msigdb/cards/GSE45739_NRAS_KO_VS_WT_UNSTIM_CD4_TCELL_DN
Immunologic_signatures	GSE17974_IL4_AND_ANTI_IL12_VS_UNTREATED_48H_ACT_CD4_TCELL_UP	193	2	0.101405	0.492651	CAMSAP3:GPCPD1	http://www.gsea-msigdb.org/gsea/msigdb/cards/GSE17974_IL4_AND_ANTI_IL12_VS_UNTREATED_48H_ACT_CD4_TCELL_UP
Immunologic_signatures	GSE45739_UNSTIM_VS_ACD3_ACD28_STIM_NRAS_KO_CD4_TCELL_DN	193	2	0.101405	0.492651	PDGFD:BFSP1	http://www.gsea-msigdb.org/gsea/msigdb/cards/GSE45739_UNSTIM_VS_ACD3_ACD28_STIM_NRAS_KO_CD4_TCELL_DN
Immunologic_signatures	GSE46025_WT_VS_FOXO1_KO_KLRG1_LOW_CD8_EFFECTOR_TCELL_UP	193	2	0.101405	0.492651	TNFRSF25:HNRNPAB	http://www.gsea-msigdb.org/gsea/msigdb/cards/GSE46025_WT_VS_FOXO1_KO_KLRG1_LOW_CD8_EFFECTOR_TCELL_UP
Immunologic_signatures	GSE21670_UNTREATED_VS_TGFB_IL6_TREATED_CD4_TCELL_DN	193	2	0.101405	0.492651	WDR36:CROT	http://www.gsea-msigdb.org/gsea/msigdb/cards/GSE21670_UNTREATED_VS_TGFB_IL6_TREATED_CD4_TCELL_DN
Immunologic_signatures	GSE29618_LAIV_VS_TIV_FLU_VACCINE_DAY7_MONOCYTE_DN	194	2	0.102282	0.492651	KCNA2:FTSJ3	http://www.gsea-msigdb.org/gsea/msigdb/cards/GSE29618_LAIV_VS_TIV_FLU_VACCINE_DAY7_MONOCYTE_DN
Immunologic_signatures	GSE37301_CD4_TCELL_VS_RAG2_KO_NK_CELL_DN	194	2	0.102282	0.492651	NEB:DNASE1L1	http://www.gsea-msigdb.org/gsea/msigdb/cards/GSE37301_CD4_TCELL_VS_RAG2_KO_NK_CELL_DN
Immunologic_signatures	GSE45365_HEALTHY_VS_MCMV_INFECTION_BCELL_IFNAR_KO_DN	194	2	0.102282	0.492651	PDGFD:KDSR	http://www.gsea-msigdb.org/gsea/msigdb/cards/GSE45365_HEALTHY_VS_MCMV_INFECTION_BCELL_IFNAR_KO_DN
Immunologic_signatures	GSE22886_NAIVE_VS_IGM_MEMORY_BCELL_UP	194	2	0.102282	0.492651	IL21R:CYB561	http://www.gsea-msigdb.org/gsea/msigdb/cards/GSE22886_NAIVE_VS_IGM_MEMORY_BCELL_UP
Immunologic_signatures	GSE11864_CSF1_VS_CSF1_IFNG_PAM3CYS_IN_MAC_UP	194	2	0.102282	0.492651	LRRC39:PIP4K2B	http://www.gsea-msigdb.org/gsea/msigdb/cards/GSE11864_CSF1_VS_CSF1_IFNG_PAM3CYS_IN_MAC_UP
Immunologic_signatures	GSE28130_ACTIVATED_VS_INDUCEED_TREG_UP	194	2	0.102282	0.492651	TBC1D2B:SLC4A7	http://www.gsea-msigdb.org/gsea/msigdb/cards/GSE28130_ACTIVATED_VS_INDUCEED_TREG_UP
Immunologic_signatures	GSE13411_NAIVE_BCELL_VS_PLASMA_CELL_UP	194	2	0.102282	0.492651	ZNF672:SNN	http://www.gsea-msigdb.org/gsea/msigdb/cards/GSE13411_NAIVE_BCELL_VS_PLASMA_CELL_UP
Immunologic_signatures	GSE23321_CD8_STEM_CELL_MEMORY_VS_NAIVE_CD8_TCELL_DN	194	2	0.102282	0.492651	SP4:DNASE1L1	http://www.gsea-msigdb.org/gsea/msigdb/cards/GSE23321_CD8_STEM_CELL_MEMORY_VS_NAIVE_CD8_TCELL_DN
Immunologic_signatures	GSE9960_HEALTHY_VS_GRAM_NEG_AND_POS_SEPSIS_PBMC_DN	194	2	0.102282	0.492651	ZNF567:ASPHD2	http://www.gsea-msigdb.org/gsea/msigdb/cards/GSE9960_HEALTHY_VS_GRAM_NEG_AND_POS_SEPSIS_PBMC_DN
Immunologic_signatures	GSE18893_TCONV_VS_TREG_2H_TNF_STIM_DN	194	2	0.102282	0.492651	TANC2:YPEL5	http://www.gsea-msigdb.org/gsea/msigdb/cards/GSE18893_TCONV_VS_TREG_2H_TNF_STIM_DN
Immunologic_signatures	GSE37301_LYMPHOID_PRIMED_MPP_VS_CD4_TCELL_UP	194	2	0.102282	0.492651	IL21R:COL4A6	http://www.gsea-msigdb.org/gsea/msigdb/cards/GSE37301_LYMPHOID_PRIMED_MPP_VS_CD4_TCELL_UP
Immunologic_signatures	GSE36476_CTRL_VS_TSST_ACT_40H_MEMORY_CD4_TCELL_OLD_UP	194	2	0.102282	0.492651	YPEL5:ZC3HAV1	http://www.gsea-msigdb.org/gsea/msigdb/cards/GSE36476_CTRL_VS_TSST_ACT_40H_MEMORY_CD4_TCELL_OLD_UP
Immunologic_signatures	GSE43863_NAIVE_VS_LY6C_LOW_CXCR5NEG_CD4_EFF_TCELL_D6_LCMV_DN	194	2	0.102282	0.492651	ACE:ACE:BFSP1	http://www.gsea-msigdb.org/gsea/msigdb/cards/GSE43863_NAIVE_VS_LY6C_LOW_CXCR5NEG_CD4_EFF_TCELL_D6_LCMV_DN
Immunologic_signatures	GSE46606_IRF4_KO_VS_WT_CD40L_IL2_IL5_1DAY_STIMULATED_BCELL_DN	194	2	0.102282	0.492651	ZNF511:TMEM50B	http://www.gsea-msigdb.org/gsea/msigdb/cards/GSE46606_IRF4_KO_VS_WT_CD40L_IL2_IL5_1DAY_STIMULATED_BCELL_DN
Immunologic_signatures	GSE37416_CTRL_VS_3H_F_TULARENSIS_LVS_NEUTROPHIL_DN	194	2	0.102282	0.492651	RBFOX2:ABT1	http://www.gsea-msigdb.org/gsea/msigdb/cards/GSE37416_CTRL_VS_3H_F_TULARENSIS_LVS_NEUTROPHIL_DN
Immunologic_signatures	GSE3982_MAST_CELL_VS_CENT_MEMORY_CD4_TCELL_DN	194	2	0.102282	0.492651	CYB561:ZC3HAV1	http://www.gsea-msigdb.org/gsea/msigdb/cards/GSE3982_MAST_CELL_VS_CENT_MEMORY_CD4_TCELL_DN
Immunologic_signatures	GSE15659_NAIVE_CD4_TCELL_VS_RESTING_TREG_DN	195	2	0.103162	0.492651	ZNF579:STK32A	http://www.gsea-msigdb.org/gsea/msigdb/cards/GSE15659_NAIVE_CD4_TCELL_VS_RESTING_TREG_DN
Immunologic_signatures	GSE37533_PPARG1_FOXP3_VS_PPARG2_FOXP3_TRANSDUCED_CD4_TCELL_PIOGLITAZONE_TREATED_UP	195	2	0.103162	0.492651	DGCR6L:RBFOX2	http://www.gsea-msigdb.org/gsea/msigdb/cards/GSE37533_PPARG1_FOXP3_VS_PPARG2_FOXP3_TRANSDUCED_CD4_TCELL_PIOGLITAZONE_TREATED_UP
Immunologic_signatures	GSE18791_UNSTIM_VS_NEWCATSLE_VIRUS_DC_10H_DN	195	2	0.103162	0.492651	ZC3HAV1:PAXIP1-AS2	http://www.gsea-msigdb.org/gsea/msigdb/cards/GSE18791_UNSTIM_VS_NEWCATSLE_VIRUS_DC_10H_DN
Immunologic_signatures	GSE5542_UNTREATED_VS_IFNG_TREATED_EPITHELIAL_CELLS_24H_UP	195	2	0.103162	0.492651	CYB561:ACE:ACE	http://www.gsea-msigdb.org/gsea/msigdb/cards/GSE5542_UNTREATED_VS_IFNG_TREATED_EPITHELIAL_CELLS_24H_UP
Immunologic_signatures	GSE18791_UNSTIM_VS_NEWCATSLE_VIRUS_DC_6H_UP	195	2	0.103162	0.492651	RPAIN:PREB	http://www.gsea-msigdb.org/gsea/msigdb/cards/GSE18791_UNSTIM_VS_NEWCATSLE_VIRUS_DC_6H_UP
Immunologic_signatures	GSE43863_NAIVE_VS_TFH_CD4_EFF_TCELL_D6_LCMV_UP	195	2	0.103162	0.492651	KCTD1:DCTD	http://www.gsea-msigdb.org/gsea/msigdb/cards/GSE43863_NAIVE_VS_TFH_CD4_EFF_TCELL_D6_LCMV_UP
Immunologic_signatures	GSE21033_CTRL_VS_POLYIC_STIM_DC_1H_UP	195	2	0.103162	0.492651	ACE:ACE:ADRA1A	http://www.gsea-msigdb.org/gsea/msigdb/cards/GSE21033_CTRL_VS_POLYIC_STIM_DC_1H_UP
Immunologic_signatures	GSE32533_WT_VS_MIR17_OVEREXPRESS_ACT_CD4_TCELL_UP	195	2	0.103162	0.492651	IL21R:FTSJ3	http://www.gsea-msigdb.org/gsea/msigdb/cards/GSE32533_WT_VS_MIR17_OVEREXPRESS_ACT_CD4_TCELL_UP
Immunologic_signatures	GSE41176_UNSTIM_VS_ANTI_IGM_STIM_BCELL_3H_DN	195	2	0.103162	0.492651	ATP5G2:RHOT1	http://www.gsea-msigdb.org/gsea/msigdb/cards/GSE41176_UNSTIM_VS_ANTI_IGM_STIM_BCELL_3H_DN
Immunologic_signatures	GSE35435_RESTING_VS_IL4_TREATED_MACROPHAGE_UP	195	2	0.103162	0.492651	PDGFD:SNN	http://www.gsea-msigdb.org/gsea/msigdb/cards/GSE35435_RESTING_VS_IL4_TREATED_MACROPHAGE_UP
Immunologic_signatures	GSE2770_IL12_ACT_VS_ACT_CD4_TCELL_6H_UP	195	2	0.103162	0.492651	MUM1:RBFOX2	http://www.gsea-msigdb.org/gsea/msigdb/cards/GSE2770_IL12_ACT_VS_ACT_CD4_TCELL_6H_UP
Immunologic_signatures	GSE24026_PD1_LIGATION_VS_CTRL_IN_ACT_TCELL_LINE_UP	195	2	0.103162	0.492651	POLD4:TMEM50B	http://www.gsea-msigdb.org/gsea/msigdb/cards/GSE24026_PD1_LIGATION_VS_CTRL_IN_ACT_TCELL_LINE_UP
Immunologic_signatures	GSE29618_PRE_VS_DAY7_POST_TIV_FLU_VACCINE_BCELL_UP	195	2	0.103162	0.492651	TMEM50B:NEIL3	http://www.gsea-msigdb.org/gsea/msigdb/cards/GSE29618_PRE_VS_DAY7_POST_TIV_FLU_VACCINE_BCELL_UP
Immunologic_signatures	GSE36476_CTRL_VS_TSST_ACT_72H_MEMORY_CD4_TCELL_OLD_UP	195	2	0.103162	0.492651	CYB561:YPEL5	http://www.gsea-msigdb.org/gsea/msigdb/cards/GSE36476_CTRL_VS_TSST_ACT_72H_MEMORY_CD4_TCELL_OLD_UP
Immunologic_signatures	GSE20727_DNFB_ALLERGEN_VS_ROS_INH_AND_DNFB_ALLERGEN_TREATED_DC_UP	195	2	0.103162	0.492651	BCAS1:ZC3HAV1	http://www.gsea-msigdb.org/gsea/msigdb/cards/GSE20727_DNFB_ALLERGEN_VS_ROS_INH_AND_DNFB_ALLERGEN_TREATED_DC_UP
Immunologic_signatures	GSE22886_NAIVE_BCELL_VS_MONOCYTE_UP	195	2	0.103162	0.492651	IL21R:NEIL3	http://www.gsea-msigdb.org/gsea/msigdb/cards/GSE22886_NAIVE_BCELL_VS_MONOCYTE_UP
Immunologic_signatures	GSE22025_UNTREATED_VS_PROGESTERONE_TREATED_CD4_TCELL_UP	196	2	0.104043	0.492651	CYB561:DGCR6L	http://www.gsea-msigdb.org/gsea/msigdb/cards/GSE22025_UNTREATED_VS_PROGESTERONE_TREATED_CD4_TCELL_UP
Immunologic_signatures	GSE21546_ELK1_KO_VS_SAP1A_KO_AND_ELK1_KO_DP_THYMOCYTES_DN	196	2	0.104043	0.492651	TBC1D2B:ZNF536	http://www.gsea-msigdb.org/gsea/msigdb/cards/GSE21546_ELK1_KO_VS_SAP1A_KO_AND_ELK1_KO_DP_THYMOCYTES_DN
Immunologic_signatures	GSE13411_PLASMA_CELL_VS_MEMORY_BCELL_DN	196	2	0.104043	0.492651	SNN:YPEL5	http://www.gsea-msigdb.org/gsea/msigdb/cards/GSE13411_PLASMA_CELL_VS_MEMORY_BCELL_DN
Immunologic_signatures	GSE14000_UNSTIM_VS_16H_LPS_DC_UP	196	2	0.104043	0.492651	PIP4K2B:CROT	http://www.gsea-msigdb.org/gsea/msigdb/cards/GSE14000_UNSTIM_VS_16H_LPS_DC_UP
Immunologic_signatures	GSE14000_4H_VS_16H_LPS_DC_UP	196	2	0.104043	0.492651	ASPHD2:ZC3HAV1	http://www.gsea-msigdb.org/gsea/msigdb/cards/GSE14000_4H_VS_16H_LPS_DC_UP
Immunologic_signatures	GSE42088_UNINF_VS_LEISHMANIA_INF_DC_8H_DN	196	2	0.104043	0.492651	RHOT1:NEB	http://www.gsea-msigdb.org/gsea/msigdb/cards/GSE42088_UNINF_VS_LEISHMANIA_INF_DC_8H_DN
Immunologic_signatures	GSE9006_HEALTHY_VS_TYPE_1_DIABETES_PBMC_4MONTH_POST_DX_DN	196	2	0.104043	0.492651	GPR52:RNF167	http://www.gsea-msigdb.org/gsea/msigdb/cards/GSE9006_HEALTHY_VS_TYPE_1_DIABETES_PBMC_4MONTH_POST_DX_DN
Immunologic_signatures	GSE1566_WT_VS_EZH2_KO_LN_TCELL_UP	196	2	0.104043	0.492651	MYRFL:FAM95B1	http://www.gsea-msigdb.org/gsea/msigdb/cards/GSE1566_WT_VS_EZH2_KO_LN_TCELL_UP
Immunologic_signatures	GSE36476_YOUNG_VS_OLD_DONOR_MEMORY_CD4_TCELL_16H_TSST_ACT_DN	196	2	0.104043	0.492651	ACE:ACE:NDST4	http://www.gsea-msigdb.org/gsea/msigdb/cards/GSE36476_YOUNG_VS_OLD_DONOR_MEMORY_CD4_TCELL_16H_TSST_ACT_DN
Immunologic_signatures	GSE12845_NAIVE_VS_DARKZONE_GC_TONSIL_BCELL_UP	196	2	0.104043	0.492651	KCNA2:DCTD	http://www.gsea-msigdb.org/gsea/msigdb/cards/GSE12845_NAIVE_VS_DARKZONE_GC_TONSIL_BCELL_UP
Immunologic_signatures	GSE3982_BCELL_VS_NKCELL_DN	196	2	0.104043	0.492651	PDGFD:ZNF702P	http://www.gsea-msigdb.org/gsea/msigdb/cards/GSE3982_BCELL_VS_NKCELL_DN
Immunologic_signatures	GSE2770_TGFB_AND_IL4_ACT_VS_ACT_CD4_TCELL_6H_DN	196	2	0.104043	0.492651	RPAIN:SMIM8	http://www.gsea-msigdb.org/gsea/msigdb/cards/GSE2770_TGFB_AND_IL4_ACT_VS_ACT_CD4_TCELL_6H_DN
Immunologic_signatures	GSE1460_INTRATHYMIC_T_PROGENITOR_VS_THYMIC_STROMAL_CELL_UP	196	2	0.104043	0.492651	TNFRSF25:SNN	http://www.gsea-msigdb.org/gsea/msigdb/cards/GSE1460_INTRATHYMIC_T_PROGENITOR_VS_THYMIC_STROMAL_CELL_UP
Immunologic_signatures	GSE22527_ANTI_CD3_INVIVO_VS_UNTREATED_MOUSE_TREG_UP	196	2	0.104043	0.492651	ACE:ACE:ADRA1A	http://www.gsea-msigdb.org/gsea/msigdb/cards/GSE22527_ANTI_CD3_INVIVO_VS_UNTREATED_MOUSE_TREG_UP
Immunologic_signatures	GSE36476_CTRL_VS_TSST_ACT_16H_MEMORY_CD4_TCELL_OLD_UP	196	2	0.104043	0.492651	YPEL5:DNASE1L1	http://www.gsea-msigdb.org/gsea/msigdb/cards/GSE36476_CTRL_VS_TSST_ACT_16H_MEMORY_CD4_TCELL_OLD_UP
Immunologic_signatures	GSE37301_PRO_BCELL_VS_RAG2_KO_NK_CELL_UP	196	2	0.104043	0.492651	NEB:DNASE1L1	http://www.gsea-msigdb.org/gsea/msigdb/cards/GSE37301_PRO_BCELL_VS_RAG2_KO_NK_CELL_UP
Immunologic_signatures	GSE3982_CENT_MEMORY_CD4_TCELL_VS_NKCELL_UP	196	2	0.104043	0.492651	PRKG1:ZC3HAV1	http://www.gsea-msigdb.org/gsea/msigdb/cards/GSE3982_CENT_MEMORY_CD4_TCELL_VS_NKCELL_UP
Immunologic_signatures	GSE28449_WT_VS_LRF_KO_GERMINAL_CENTER_BCELL_DN	196	2	0.104043	0.492651	RBFOX2:SMIM8	http://www.gsea-msigdb.org/gsea/msigdb/cards/GSE28449_WT_VS_LRF_KO_GERMINAL_CENTER_BCELL_DN
Immunologic_signatures	GSE29949_CD8_POS_DC_SPLEEN_VS_MONOCYTE_BONE_MARROW_UP	196	2	0.104043	0.492651	KDSR:SLC4A7	http://www.gsea-msigdb.org/gsea/msigdb/cards/GSE29949_CD8_POS_DC_SPLEEN_VS_MONOCYTE_BONE_MARROW_UP
Immunologic_signatures	GSE41087_WT_VS_FOXP3_MUT_ANTI_CD3_CD28_STIM_CD4_TCELL_UP	196	2	0.104043	0.492651	ZNF672:CYP27A1	http://www.gsea-msigdb.org/gsea/msigdb/cards/GSE41087_WT_VS_FOXP3_MUT_ANTI_CD3_CD28_STIM_CD4_TCELL_UP
Immunologic_signatures	GSE22342_CD11C_HIGH_VS_LOW_DECIDUAL_MACROPHAGES_UP	196	2	0.104043	0.492651	TBC1D2B:BFSP1	http://www.gsea-msigdb.org/gsea/msigdb/cards/GSE22342_CD11C_HIGH_VS_LOW_DECIDUAL_MACROPHAGES_UP
Immunologic_signatures	GSE22886_NAIVE_CD4_TCELL_VS_NKCELL_UP	196	2	0.104043	0.492651	TNFRSF25:ABT1	http://www.gsea-msigdb.org/gsea/msigdb/cards/GSE22886_NAIVE_CD4_TCELL_VS_NKCELL_UP
Immunologic_signatures	GSE21670_UNTREATED_VS_IL6_TREATED_CD4_TCELL_UP	196	2	0.104043	0.492651	ZNF672:PREB	http://www.gsea-msigdb.org/gsea/msigdb/cards/GSE21670_UNTREATED_VS_IL6_TREATED_CD4_TCELL_UP
Immunologic_signatures	GSE22886_CD4_TCELL_VS_BCELL_NAIVE_DN	196	2	0.104043	0.492651	AP1G1:ZNF536	http://www.gsea-msigdb.org/gsea/msigdb/cards/GSE22886_CD4_TCELL_VS_BCELL_NAIVE_DN
Immunologic_signatures	GSE32986_UNSTIM_VS_GMCSF_AND_CURDLAN_HIGHDOSE_STIM_DC_DN	196	2	0.104043	0.492651	YPEL5:XPNPEP3	http://www.gsea-msigdb.org/gsea/msigdb/cards/GSE32986_UNSTIM_VS_GMCSF_AND_CURDLAN_HIGHDOSE_STIM_DC_DN
Immunologic_signatures	GSE17721_POLYIC_VS_PAM3CSK4_24H_BMDC_DN	197	2	0.104927	0.492651	FTSJ3:PREB	http://www.gsea-msigdb.org/gsea/msigdb/cards/GSE17721_POLYIC_VS_PAM3CSK4_24H_BMDC_DN
Immunologic_signatures	GSE2128_C57BL6_VS_NOD_THYMOCYTE_MIMETOPE_NEGATIVE_SELECTION_DN	197	2	0.104927	0.492651	POLD4:ATP5G2	http://www.gsea-msigdb.org/gsea/msigdb/cards/GSE2128_C57BL6_VS_NOD_THYMOCYTE_MIMETOPE_NEGATIVE_SELECTION_DN
Immunologic_signatures	GSE20727_CTRL_VS_H2O2_TREATED_DC_UP	197	2	0.104927	0.492651	RABEP1:ZC3HAV1	http://www.gsea-msigdb.org/gsea/msigdb/cards/GSE20727_CTRL_VS_H2O2_TREATED_DC_UP
Immunologic_signatures	GSE17186_BLOOD_VS_CORD_BLOOD_CD21HIGH_TRANSITIONAL_BCELL_DN	197	2	0.104927	0.492651	KDSR:ZC3HAV1	http://www.gsea-msigdb.org/gsea/msigdb/cards/GSE17186_BLOOD_VS_CORD_BLOOD_CD21HIGH_TRANSITIONAL_BCELL_DN
Immunologic_signatures	GSE3982_DC_VS_NEUTROPHIL_DN	197	2	0.104927	0.492651	PDGFD:SNN	http://www.gsea-msigdb.org/gsea/msigdb/cards/GSE3982_DC_VS_NEUTROPHIL_DN
Immunologic_signatures	GSE24574_BCL6_HIGH_TFH_VS_TCONV_CD4_TCELL_DN	197	2	0.104927	0.492651	TBC1D2B:KDSR	http://www.gsea-msigdb.org/gsea/msigdb/cards/GSE24574_BCL6_HIGH_TFH_VS_TCONV_CD4_TCELL_DN
Immunologic_signatures	GSE44955_MCSF_VS_MCSF_AND_IL27_STIM_MACROPHAGE_UP	197	2	0.104927	0.492651	SNN:CYP27A1	http://www.gsea-msigdb.org/gsea/msigdb/cards/GSE44955_MCSF_VS_MCSF_AND_IL27_STIM_MACROPHAGE_UP
Immunologic_signatures	GSE360_LOW_DOSE_B_MALAYI_VS_M_TUBERCULOSIS_MAC_UP	197	2	0.104927	0.492651	TBC1D2B:HNRNPAB	http://www.gsea-msigdb.org/gsea/msigdb/cards/GSE360_LOW_DOSE_B_MALAYI_VS_M_TUBERCULOSIS_MAC_UP
Immunologic_signatures	GSE15659_RESTING_VS_ACTIVATED_TREG_DN	197	2	0.104927	0.492651	RNF167:STK32A	http://www.gsea-msigdb.org/gsea/msigdb/cards/GSE15659_RESTING_VS_ACTIVATED_TREG_DN
Immunologic_signatures	GSE46242_CTRL_VS_EGR2_DELETED_ANERGIC_TH1_CD4_TCELL_UP	197	2	0.104927	0.492651	ZNF672:ZNF511	http://www.gsea-msigdb.org/gsea/msigdb/cards/GSE46242_CTRL_VS_EGR2_DELETED_ANERGIC_TH1_CD4_TCELL_UP
Immunologic_signatures	GSE22886_IGA_VS_IGM_MEMORY_BCELL_DN	197	2	0.104927	0.492651	GRIK3:SNN	http://www.gsea-msigdb.org/gsea/msigdb/cards/GSE22886_IGA_VS_IGM_MEMORY_BCELL_DN
Immunologic_signatures	GSE22886_NAIVE_TCELL_VS_MONOCYTE_UP	197	2	0.104927	0.492651	IL21R:MPRIP	http://www.gsea-msigdb.org/gsea/msigdb/cards/GSE22886_NAIVE_TCELL_VS_MONOCYTE_UP
Immunologic_signatures	GSE2770_TGFB_AND_IL4_VS_TGFB_AND_IL12_TREATED_ACT_CD4_TCELL_48H_UP	197	2	0.104927	0.492651	FBF1:C7orf73	http://www.gsea-msigdb.org/gsea/msigdb/cards/GSE2770_TGFB_AND_IL4_VS_TGFB_AND_IL12_TREATED_ACT_CD4_TCELL_48H_UP
Immunologic_signatures	GSE21927_SPLEEN_VS_4T1_TUMOR_MONOCYTE_BALBC_DN	197	2	0.104927	0.492651	XPNPEP3:CROT	http://www.gsea-msigdb.org/gsea/msigdb/cards/GSE21927_SPLEEN_VS_4T1_TUMOR_MONOCYTE_BALBC_DN
Immunologic_signatures	GSE2770_IL12_VS_TGFB_AND_IL12_TREATED_ACT_CD4_TCELL_6H_UP	197	2	0.104927	0.492651	ACE:ACE:CEP112	http://www.gsea-msigdb.org/gsea/msigdb/cards/GSE2770_IL12_VS_TGFB_AND_IL12_TREATED_ACT_CD4_TCELL_6H_UP
Immunologic_signatures	GSE22886_TH1_VS_TH2_12H_ACT_DN	197	2	0.104927	0.492651	RNF167:TMEM50B	http://www.gsea-msigdb.org/gsea/msigdb/cards/GSE22886_TH1_VS_TH2_12H_ACT_DN
Immunologic_signatures	GSE36888_UNTREATED_VS_IL2_TREATED_TCELL_6H_DN	197	2	0.104927	0.492651	TANC2:SLC4A7	http://www.gsea-msigdb.org/gsea/msigdb/cards/GSE36888_UNTREATED_VS_IL2_TREATED_TCELL_6H_DN
Immunologic_signatures	GSE26351_WNT_VS_BMP_PATHWAY_STIM_HEMATOPOIETIC_PROGENITORS_UP	197	2	0.104927	0.492651	RNF167:BFSP1	http://www.gsea-msigdb.org/gsea/msigdb/cards/GSE26351_WNT_VS_BMP_PATHWAY_STIM_HEMATOPOIETIC_PROGENITORS_UP
Immunologic_signatures	GSE24574_BCL6_LOW_TFH_VS_NAIVE_CD4_TCELL_DN	197	2	0.104927	0.492651	CYB561:RBFOX2	http://www.gsea-msigdb.org/gsea/msigdb/cards/GSE24574_BCL6_LOW_TFH_VS_NAIVE_CD4_TCELL_DN
Immunologic_signatures	GSE2585_THYMIC_MACROPHAGE_VS_MTEC_DN	197	2	0.104927	0.492651	NEB:DNASE1L1	http://www.gsea-msigdb.org/gsea/msigdb/cards/GSE2585_THYMIC_MACROPHAGE_VS_MTEC_DN
Immunologic_signatures	GSE22886_NAIVE_CD4_TCELL_VS_DC_UP	197	2	0.104927	0.492651	TNFRSF25:ABT1	http://www.gsea-msigdb.org/gsea/msigdb/cards/GSE22886_NAIVE_CD4_TCELL_VS_DC_UP
Immunologic_signatures	GSE42021_CD24INT_VS_CD24LOW_TREG_THYMUS_UP	197	2	0.104927	0.492651	PIP4K2B:SLC4A7	http://www.gsea-msigdb.org/gsea/msigdb/cards/GSE42021_CD24INT_VS_CD24LOW_TREG_THYMUS_UP
Immunologic_signatures	GSE360_CTRL_VS_B_MALAYI_HIGH_DOSE_DC_DN	197	2	0.104927	0.492651	HNRNPAB:CROT	http://www.gsea-msigdb.org/gsea/msigdb/cards/GSE360_CTRL_VS_B_MALAYI_HIGH_DOSE_DC_DN
Immunologic_signatures	GSE17974_1H_VS_72H_UNTREATED_IN_VITRO_CD4_TCELL_DN	197	2	0.104927	0.492651	ZNF672:SNRPA	http://www.gsea-msigdb.org/gsea/msigdb/cards/GSE17974_1H_VS_72H_UNTREATED_IN_VITRO_CD4_TCELL_DN
Immunologic_signatures	GSE37301_LYMPHOID_PRIMED_MPP_VS_GRAN_MONO_PROGENITOR_DN	197	2	0.104927	0.492651	USP21:PDGFD	http://www.gsea-msigdb.org/gsea/msigdb/cards/GSE37301_LYMPHOID_PRIMED_MPP_VS_GRAN_MONO_PROGENITOR_DN
Immunologic_signatures	GSE360_CTRL_VS_T_GONDII_DC_UP	197	2	0.104927	0.492651	PIP4K2B:EXOSC9	http://www.gsea-msigdb.org/gsea/msigdb/cards/GSE360_CTRL_VS_T_GONDII_DC_UP
Immunologic_signatures	GSE360_CTRL_VS_L_DONOVANI_DC_UP	197	2	0.104927	0.492651	TBC1D2B:PIP4K2B	http://www.gsea-msigdb.org/gsea/msigdb/cards/GSE360_CTRL_VS_L_DONOVANI_DC_UP
Immunologic_signatures	GSE28449_WT_VS_LRF_KO_GERMINAL_CENTER_BCELL_UP	197	2	0.104927	0.492651	CEP112:SP4	http://www.gsea-msigdb.org/gsea/msigdb/cards/GSE28449_WT_VS_LRF_KO_GERMINAL_CENTER_BCELL_UP
Immunologic_signatures	GSE3982_BCELL_VS_TH1_DN	197	2	0.104927	0.492651	TNFRSF25:NEIL3	http://www.gsea-msigdb.org/gsea/msigdb/cards/GSE3982_BCELL_VS_TH1_DN
Immunologic_signatures	GSE17322_CD103_POS_VS_CD11B_HIGH_LUNG_DC_DN	198	2	0.105813	0.492651	MPRIP:SLC4A7	http://www.gsea-msigdb.org/gsea/msigdb/cards/GSE17322_CD103_POS_VS_CD11B_HIGH_LUNG_DC_DN
Immunologic_signatures	GSE3982_MAC_VS_NEUTROPHIL_UP	198	2	0.105813	0.492651	TBC1D2B:NEIL3	http://www.gsea-msigdb.org/gsea/msigdb/cards/GSE3982_MAC_VS_NEUTROPHIL_UP
Immunologic_signatures	GSE4142_NAIVE_VS_GC_BCELL_DN	198	2	0.105813	0.492651	EXOSC9:ABT1	http://www.gsea-msigdb.org/gsea/msigdb/cards/GSE4142_NAIVE_VS_GC_BCELL_DN
Immunologic_signatures	GSE15750_WT_VS_TRAF6KO_DAY10_EFF_CD8_TCELL_DN	198	2	0.105813	0.492651	ASPHD2:FAM229B	http://www.gsea-msigdb.org/gsea/msigdb/cards/GSE15750_WT_VS_TRAF6KO_DAY10_EFF_CD8_TCELL_DN
Immunologic_signatures	GSE19198_CTRL_VS_IL21_TREATED_TCELL_1H_DN	198	2	0.105813	0.492651	RHOT1:TANC2	http://www.gsea-msigdb.org/gsea/msigdb/cards/GSE19198_CTRL_VS_IL21_TREATED_TCELL_1H_DN
Immunologic_signatures	GSE17721_CTRL_VS_POLYIC_0.5H_BMDC_DN	198	2	0.105813	0.492651	PREB:TMEM50B	http://www.gsea-msigdb.org/gsea/msigdb/cards/GSE17721_CTRL_VS_POLYIC_0.5H_BMDC_DN
Immunologic_signatures	GSE9960_GRAM_NEG_VS_GRAM_POS_SEPSIS_PBMC_DN	198	2	0.105813	0.492651	ZNF567:ZNF702P	http://www.gsea-msigdb.org/gsea/msigdb/cards/GSE9960_GRAM_NEG_VS_GRAM_POS_SEPSIS_PBMC_DN
Immunologic_signatures	GSE17721_LPS_VS_POLYIC_0.5H_BMDC_DN	198	2	0.105813	0.492651	PREB:TMEM50B	http://www.gsea-msigdb.org/gsea/msigdb/cards/GSE17721_LPS_VS_POLYIC_0.5H_BMDC_DN
Immunologic_signatures	GSE7460_TREG_VS_TCONV_ACT_WITH_TGFB_UP	198	2	0.105813	0.492651	TBC1D2B:BCAS1	http://www.gsea-msigdb.org/gsea/msigdb/cards/GSE7460_TREG_VS_TCONV_ACT_WITH_TGFB_UP
Immunologic_signatures	GSE17721_LPS_VS_PAM3CSK4_12H_BMDC_DN	198	2	0.105813	0.492651	RNF167:RBFOX2	http://www.gsea-msigdb.org/gsea/msigdb/cards/GSE17721_LPS_VS_PAM3CSK4_12H_BMDC_DN
Immunologic_signatures	GSE43863_TFH_VS_LY6C_INT_CXCR5POS_MEMORY_CD4_TCELL_DN	198	2	0.105813	0.492651	KANSL1:FBF1	http://www.gsea-msigdb.org/gsea/msigdb/cards/GSE43863_TFH_VS_LY6C_INT_CXCR5POS_MEMORY_CD4_TCELL_DN
Immunologic_signatures	GSE17721_PAM3CSK4_VS_GADIQUIMOD_8H_BMDC_UP	198	2	0.105813	0.492651	ATP5G2:NDST4	http://www.gsea-msigdb.org/gsea/msigdb/cards/GSE17721_PAM3CSK4_VS_GADIQUIMOD_8H_BMDC_UP
Immunologic_signatures	GSE20727_CTRL_VS_ROS_INHIBITOR_TREATED_DC_DN	198	2	0.105813	0.492651	PREB:ASPHD2	http://www.gsea-msigdb.org/gsea/msigdb/cards/GSE20727_CTRL_VS_ROS_INHIBITOR_TREATED_DC_DN
Immunologic_signatures	GSE40225_WT_VS_RIP_B7X_DIABETIC_MOUSE_PANCREATIC_CD8_TCELL_UP	198	2	0.105813	0.492651	SP4:ZC3HAV1	http://www.gsea-msigdb.org/gsea/msigdb/cards/GSE40225_WT_VS_RIP_B7X_DIABETIC_MOUSE_PANCREATIC_CD8_TCELL_UP
Immunologic_signatures	GSE15659_CD45RA_NEG_CD4_TCELL_VS_NONSUPPRESSIVE_TCELL_DN	198	2	0.105813	0.492651	ZNF579:STK32A	http://www.gsea-msigdb.org/gsea/msigdb/cards/GSE15659_CD45RA_NEG_CD4_TCELL_VS_NONSUPPRESSIVE_TCELL_DN
Immunologic_signatures	GSE36888_STAT5_AB_KNOCKIN_VS_WT_TCELL_IL2_TREATED_17H_UP	198	2	0.105813	0.492651	TNFRSF25:CROT	http://www.gsea-msigdb.org/gsea/msigdb/cards/GSE36888_STAT5_AB_KNOCKIN_VS_WT_TCELL_IL2_TREATED_17H_UP
Immunologic_signatures	GSE19401_RETINOIC_ACID_VS_RETINOIC_ACID_AND_PAM2CSK4_STIM_FOLLICULAR_DC_DN	198	2	0.105813	0.492651	USP21:PIP4K2B	http://www.gsea-msigdb.org/gsea/msigdb/cards/GSE19401_RETINOIC_ACID_VS_RETINOIC_ACID_AND_PAM2CSK4_STIM_FOLLICULAR_DC_DN
Immunologic_signatures	GSE21670_TGFB_VS_TGFB_AND_IL6_TREATED_CD4_TCELL_DN	198	2	0.105813	0.492651	IL21R:MUM1	http://www.gsea-msigdb.org/gsea/msigdb/cards/GSE21670_TGFB_VS_TGFB_AND_IL6_TREATED_CD4_TCELL_DN
Immunologic_signatures	GSE24574_BCL6_HIGH_TFH_VS_NAIVE_CD4_TCELL_UP	198	2	0.105813	0.492651	PIP4K2B:ADRA1A	http://www.gsea-msigdb.org/gsea/msigdb/cards/GSE24574_BCL6_HIGH_TFH_VS_NAIVE_CD4_TCELL_UP
Immunologic_signatures	GSE10239_NAIVE_VS_MEMORY_CD8_TCELL_DN	198	2	0.105813	0.492651	ATP5G2:HNRNPAB	http://www.gsea-msigdb.org/gsea/msigdb/cards/GSE10239_NAIVE_VS_MEMORY_CD8_TCELL_DN
Immunologic_signatures	GSE22443_NAIVE_VS_ACT_AND_IL12_TREATED_CD8_TCELL_DN	198	2	0.105813	0.492651	BCAS1:XPNPEP3	http://www.gsea-msigdb.org/gsea/msigdb/cards/GSE22443_NAIVE_VS_ACT_AND_IL12_TREATED_CD8_TCELL_DN
Immunologic_signatures	GSE11961_MEMORY_BCELL_DAY40_VS_GERMINAL_CENTER_BCELL_DAY40_UP	198	2	0.105813	0.492651	USP21:BCAS1	http://www.gsea-msigdb.org/gsea/msigdb/cards/GSE11961_MEMORY_BCELL_DAY40_VS_GERMINAL_CENTER_BCELL_DAY40_UP
Immunologic_signatures	GSE22611_NOD2_VS_MUTANT_NOD2_TRANSDUCED_HEK293T_CELL_UP	198	2	0.105813	0.492651	PDGFD:SNRPA	http://www.gsea-msigdb.org/gsea/msigdb/cards/GSE22611_NOD2_VS_MUTANT_NOD2_TRANSDUCED_HEK293T_CELL_UP
Immunologic_signatures	GSE11057_EFF_MEM_VS_CENT_MEM_CD4_TCELL_UP	198	2	0.105813	0.492651	CYB561:CEP112	http://www.gsea-msigdb.org/gsea/msigdb/cards/GSE11057_EFF_MEM_VS_CENT_MEM_CD4_TCELL_UP
Immunologic_signatures	GSE19941_UNSTIM_VS_LPS_STIM_IL10_KO_MACROPHAGE_UP	198	2	0.105813	0.492651	KDSR:UBA1	http://www.gsea-msigdb.org/gsea/msigdb/cards/GSE19941_UNSTIM_VS_LPS_STIM_IL10_KO_MACROPHAGE_UP
Immunologic_signatures	GSE12845_IGD_POS_BLOOD_VS_NAIVE_TONSIL_BCELL_DN	198	2	0.105813	0.492651	ZNF672:YPEL5	http://www.gsea-msigdb.org/gsea/msigdb/cards/GSE12845_IGD_POS_BLOOD_VS_NAIVE_TONSIL_BCELL_DN
Immunologic_signatures	GSE24972_MARGINAL_ZONE_BCELL_VS_FOLLICULAR_BCELL_UP	198	2	0.105813	0.492651	SMIM6:ZC3HAV1	http://www.gsea-msigdb.org/gsea/msigdb/cards/GSE24972_MARGINAL_ZONE_BCELL_VS_FOLLICULAR_BCELL_UP
Immunologic_signatures	GSE23502_BM_VS_COLON_TUMOR_MYELOID_DERIVED_SUPPRESSOR_CELL_DN	198	2	0.105813	0.492651	SLC4A7:NEIL3	http://www.gsea-msigdb.org/gsea/msigdb/cards/GSE23502_BM_VS_COLON_TUMOR_MYELOID_DERIVED_SUPPRESSOR_CELL_DN
Immunologic_signatures	GSE29949_MICROGLIA_VS_DC_BRAIN_DN	198	2	0.105813	0.492651	NEB:COL4A6	http://www.gsea-msigdb.org/gsea/msigdb/cards/GSE29949_MICROGLIA_VS_DC_BRAIN_DN
Immunologic_signatures	GSE11961_MEMORY_BCELL_DAY7_VS_GERMINAL_CENTER_BCELL_DAY40_DN	198	2	0.105813	0.492651	LIMS3L:SLC4A7	http://www.gsea-msigdb.org/gsea/msigdb/cards/GSE11961_MEMORY_BCELL_DAY7_VS_GERMINAL_CENTER_BCELL_DAY40_DN
Immunologic_signatures	GSE360_T_GONDII_VS_B_MALAYI_HIGH_DOSE_DC_DN	198	2	0.105813	0.492651	PIP4K2B:EXOSC9	http://www.gsea-msigdb.org/gsea/msigdb/cards/GSE360_T_GONDII_VS_B_MALAYI_HIGH_DOSE_DC_DN
Immunologic_signatures	GSE3982_DC_VS_TH2_DN	198	2	0.105813	0.492651	EXOSC9:HNRNPAB	http://www.gsea-msigdb.org/gsea/msigdb/cards/GSE3982_DC_VS_TH2_DN
Immunologic_signatures	GSE360_LOW_DOSE_B_MALAYI_VS_M_TUBERCULOSIS_DC_UP	198	2	0.105813	0.492651	RNF167:PIP4K2B	http://www.gsea-msigdb.org/gsea/msigdb/cards/GSE360_LOW_DOSE_B_MALAYI_VS_M_TUBERCULOSIS_DC_UP
Immunologic_signatures	GSE14308_TH1_VS_NATURAL_TREG_UP	198	2	0.105813	0.492651	DCTD:ABT1	http://www.gsea-msigdb.org/gsea/msigdb/cards/GSE14308_TH1_VS_NATURAL_TREG_UP
Immunologic_signatures	GSE22432_MULTIPOTENT_VS_COMMON_DC_PROGENITOR_UP	198	2	0.105813	0.492651	MUM1:SLC4A7	http://www.gsea-msigdb.org/gsea/msigdb/cards/GSE22432_MULTIPOTENT_VS_COMMON_DC_PROGENITOR_UP
Immunologic_signatures	GSE29164_DAY3_VS_DAY7_CD8_TCELL_TREATED_MELANOMA_DN	198	2	0.105813	0.492651	ATP5G2:SNRPA	http://www.gsea-msigdb.org/gsea/msigdb/cards/GSE29164_DAY3_VS_DAY7_CD8_TCELL_TREATED_MELANOMA_DN
Immunologic_signatures	GSE360_T_GONDII_VS_B_MALAYI_HIGH_DOSE_MAC_DN	198	2	0.105813	0.492651	CYP27A1:CROT	http://www.gsea-msigdb.org/gsea/msigdb/cards/GSE360_T_GONDII_VS_B_MALAYI_HIGH_DOSE_MAC_DN
Immunologic_signatures	GSE45365_WT_VS_IFNAR_KO_CD8A_DC_MCMV_INFECTION_UP	198	2	0.105813	0.492651	TBC1D2B:FTSJ3	http://www.gsea-msigdb.org/gsea/msigdb/cards/GSE45365_WT_VS_IFNAR_KO_CD8A_DC_MCMV_INFECTION_UP
Immunologic_signatures	GSE360_T_GONDII_VS_M_TUBERCULOSIS_MAC_DN	198	2	0.105813	0.492651	SLC4A7:CROT	http://www.gsea-msigdb.org/gsea/msigdb/cards/GSE360_T_GONDII_VS_M_TUBERCULOSIS_MAC_DN
Immunologic_signatures	GSE27786_NKCELL_VS_ERYTHROBLAST_UP	198	2	0.105813	0.492651	RHOT1:LIMS3L	http://www.gsea-msigdb.org/gsea/msigdb/cards/GSE27786_NKCELL_VS_ERYTHROBLAST_UP
Immunologic_signatures	GSE26030_TH1_VS_TH17_RESTIMULATED_DAY15_POST_POLARIZATION_UP	198	2	0.105813	0.492651	TANC2:KDSR	http://www.gsea-msigdb.org/gsea/msigdb/cards/GSE26030_TH1_VS_TH17_RESTIMULATED_DAY15_POST_POLARIZATION_UP
Immunologic_signatures	GSE22196_HEALTHY_VS_OBESE_MOUSE_SKIN_GAMMADELTA_TCELL_UP	198	2	0.105813	0.492651	TBC1D2B:DGCR6L	http://www.gsea-msigdb.org/gsea/msigdb/cards/GSE22196_HEALTHY_VS_OBESE_MOUSE_SKIN_GAMMADELTA_TCELL_UP
Immunologic_signatures	GSE21360_PRIMARY_VS_SECONDARY_MEMORY_CD8_TCELL_DN	198	2	0.105813	0.492651	AP1G1:ABT1	http://www.gsea-msigdb.org/gsea/msigdb/cards/GSE21360_PRIMARY_VS_SECONDARY_MEMORY_CD8_TCELL_DN
Immunologic_signatures	GSE21546_UNSTIM_VS_ANTI_CD3_STIM_DP_THYMOCYTES_DN	198	2	0.105813	0.492651	ZNF511:TBC1D2B	http://www.gsea-msigdb.org/gsea/msigdb/cards/GSE21546_UNSTIM_VS_ANTI_CD3_STIM_DP_THYMOCYTES_DN
Immunologic_signatures	GSE21546_WT_VS_SAP1A_KO_AND_ELK1_KO_ANTI_CD3_STIM_DP_THYMOCYTES_DN	198	2	0.105813	0.492651	SNN:MPRIP	http://www.gsea-msigdb.org/gsea/msigdb/cards/GSE21546_WT_VS_SAP1A_KO_AND_ELK1_KO_ANTI_CD3_STIM_DP_THYMOCYTES_DN
Immunologic_signatures	GSE41176_UNSTIM_VS_ANTI_IGM_STIM_TAK1_KO_BCELL_24H_UP	198	2	0.105813	0.492651	USP21:POLD4	http://www.gsea-msigdb.org/gsea/msigdb/cards/GSE41176_UNSTIM_VS_ANTI_IGM_STIM_TAK1_KO_BCELL_24H_UP
Immunologic_signatures	GSE27786_NKCELL_VS_ERYTHROBLAST_DN	198	2	0.105813	0.492651	PRKG1:FBF1	http://www.gsea-msigdb.org/gsea/msigdb/cards/GSE27786_NKCELL_VS_ERYTHROBLAST_DN
Immunologic_signatures	GSE43955_1H_VS_60H_ACT_CD4_TCELL_WITH_TGFB_IL6_DN	198	2	0.105813	0.492651	RBFOX2:DNASE1L1	http://www.gsea-msigdb.org/gsea/msigdb/cards/GSE43955_1H_VS_60H_ACT_CD4_TCELL_WITH_TGFB_IL6_DN
Immunologic_signatures	GSE17580_UNINFECTED_VS_S_MANSONI_INF_TREG_UP	198	2	0.105813	0.492651	RNF167:TDRP	http://www.gsea-msigdb.org/gsea/msigdb/cards/GSE17580_UNINFECTED_VS_S_MANSONI_INF_TREG_UP
Immunologic_signatures	GSE29618_LAIV_VS_TIV_FLU_VACCINE_DAY7_MONOCYTE_UP	198	2	0.105813	0.492651	USP21:DNASE1L1	http://www.gsea-msigdb.org/gsea/msigdb/cards/GSE29618_LAIV_VS_TIV_FLU_VACCINE_DAY7_MONOCYTE_UP
Immunologic_signatures	GSE18791_CTRL_VS_NEWCASTLE_VIRUS_DC_18H_UP	198	2	0.105813	0.492651	IL21R:WDR36	http://www.gsea-msigdb.org/gsea/msigdb/cards/GSE18791_CTRL_VS_NEWCASTLE_VIRUS_DC_18H_UP
Immunologic_signatures	GSE369_PRE_VS_POST_IL6_INJECTION_SOCS3_KO_LIVER_DN	198	2	0.105813	0.492651	TBC1D2B:SNN	http://www.gsea-msigdb.org/gsea/msigdb/cards/GSE369_PRE_VS_POST_IL6_INJECTION_SOCS3_KO_LIVER_DN
Immunologic_signatures	GSE42021_CD24HI_VS_CD24LOW_TREG_THYMUS_UP	198	2	0.105813	0.492651	TBC1D2B:PIP4K2B	http://www.gsea-msigdb.org/gsea/msigdb/cards/GSE42021_CD24HI_VS_CD24LOW_TREG_THYMUS_UP
Immunologic_signatures	GSE5455_HEALTHY_VS_TUMOR_BEARING_MOUSE_SPLEEN_MONOCYTE_24H_INCUBATION_UP	198	2	0.105813	0.492651	TANC2:DNASE1L1	http://www.gsea-msigdb.org/gsea/msigdb/cards/GSE5455_HEALTHY_VS_TUMOR_BEARING_MOUSE_SPLEEN_MONOCYTE_24H_INCUBATION_UP
Immunologic_signatures	GSE2128_C57BL6_VS_NOD_CD4CD8_DP_THYMOCYTE_UP	198	2	0.105813	0.492651	NRIP2:DCTD	http://www.gsea-msigdb.org/gsea/msigdb/cards/GSE2128_C57BL6_VS_NOD_CD4CD8_DP_THYMOCYTE_UP
Immunologic_signatures	GSE2770_TGFB_AND_IL4_VS_IL12_TREATED_ACT_CD4_TCELL_48H_UP	198	2	0.105813	0.492651	RHOT1:SNRPA	http://www.gsea-msigdb.org/gsea/msigdb/cards/GSE2770_TGFB_AND_IL4_VS_IL12_TREATED_ACT_CD4_TCELL_48H_UP
Immunologic_signatures	GSE24142_DN2_VS_DN3_THYMOCYTE_ADULT_UP	198	2	0.105813	0.492651	TNFRSF25:DNASE1L1	http://www.gsea-msigdb.org/gsea/msigdb/cards/GSE24142_DN2_VS_DN3_THYMOCYTE_ADULT_UP
Immunologic_signatures	GSE557_WT_VS_I_AB_KO_DC_UP	198	2	0.105813	0.492651	PREB:NEB	http://www.gsea-msigdb.org/gsea/msigdb/cards/GSE557_WT_VS_I_AB_KO_DC_UP
Immunologic_signatures	GSE2770_TGFB_AND_IL4_VS_IL4_TREATED_ACT_CD4_TCELL_6H_DN	198	2	0.105813	0.492651	ZNF17:PREB	http://www.gsea-msigdb.org/gsea/msigdb/cards/GSE2770_TGFB_AND_IL4_VS_IL4_TREATED_ACT_CD4_TCELL_6H_DN
Immunologic_signatures	GSE22886_TCELL_VS_BCELL_NAIVE_DN	198	2	0.105813	0.492651	AP1G1:NEIL3	http://www.gsea-msigdb.org/gsea/msigdb/cards/GSE22886_TCELL_VS_BCELL_NAIVE_DN
Immunologic_signatures	GSE36826_NORMAL_VS_STAPH_AUREUS_INF_IL1R_KO_SKIN_DN	198	2	0.105813	0.492651	CYP27A1:SLC4A7	http://www.gsea-msigdb.org/gsea/msigdb/cards/GSE36826_NORMAL_VS_STAPH_AUREUS_INF_IL1R_KO_SKIN_DN
Immunologic_signatures	GSE17974_0H_VS_6H_IN_VITRO_ACT_CD4_TCELL_DN	198	2	0.105813	0.492651	IL21R:WDR36	http://www.gsea-msigdb.org/gsea/msigdb/cards/GSE17974_0H_VS_6H_IN_VITRO_ACT_CD4_TCELL_DN
Immunologic_signatures	GSE37301_COMMON_LYMPHOID_PROGENITOR_VS_PRO_BCELL_DN	198	2	0.105813	0.492651	ATP5G2:SMIM8	http://www.gsea-msigdb.org/gsea/msigdb/cards/GSE37301_COMMON_LYMPHOID_PROGENITOR_VS_PRO_BCELL_DN
Immunologic_signatures	GSE36826_NORMAL_VS_STAPH_AUREUS_INF_IL1R_KO_SKIN_UP	198	2	0.105813	0.492651	PIP4K2B:KDSR	http://www.gsea-msigdb.org/gsea/msigdb/cards/GSE36826_NORMAL_VS_STAPH_AUREUS_INF_IL1R_KO_SKIN_UP
Immunologic_signatures	GSE7509_UNSTIM_VS_TNFA_IL1B_IL6_PGE_STIM_DC_UP	198	2	0.105813	0.492651	ATP5G2:WDR36	http://www.gsea-msigdb.org/gsea/msigdb/cards/GSE7509_UNSTIM_VS_TNFA_IL1B_IL6_PGE_STIM_DC_UP
Immunologic_signatures	GSE2124_CTRL_VS_LYMPHOTOXIN_BETA_TREATED_MLN_DN	198	2	0.105813	0.492651	ZNF511:MYRFL	http://www.gsea-msigdb.org/gsea/msigdb/cards/GSE2124_CTRL_VS_LYMPHOTOXIN_BETA_TREATED_MLN_DN
Immunologic_signatures	GSE6681_DELETED_FOXP3_VS_WT_TREG_UP	198	2	0.105813	0.492651	KCNA2:SMIM6	http://www.gsea-msigdb.org/gsea/msigdb/cards/GSE6681_DELETED_FOXP3_VS_WT_TREG_UP
Immunologic_signatures	GSE37301_COMMON_LYMPHOID_PROGENITOR_VS_RAG2_KO_NK_CELL_DN	198	2	0.105813	0.492651	ZC3HAV1:ADRA1A	http://www.gsea-msigdb.org/gsea/msigdb/cards/GSE37301_COMMON_LYMPHOID_PROGENITOR_VS_RAG2_KO_NK_CELL_DN
Immunologic_signatures	GSE28726_NAIVE_CD4_TCELL_VS_NAIVE_VA24NEG_NKTCELL_DN	198	2	0.105813	0.492651	GRIK3:ADRA1A	http://www.gsea-msigdb.org/gsea/msigdb/cards/GSE28726_NAIVE_CD4_TCELL_VS_NAIVE_VA24NEG_NKTCELL_DN
Immunologic_signatures	GSE23308_WT_VS_MINERALCORTICOID_REC_KO_MACROPHAGE_UP	199	2	0.106701	0.492651	RNF167:ADRA1A	http://www.gsea-msigdb.org/gsea/msigdb/cards/GSE23308_WT_VS_MINERALCORTICOID_REC_KO_MACROPHAGE_UP
Immunologic_signatures	GSE5589_LPS_VS_LPS_AND_IL6_STIM_IL10_KO_MACROPHAGE_45MIN_UP	199	2	0.106701	0.492651	LRRC39:BFSP1	http://www.gsea-msigdb.org/gsea/msigdb/cards/GSE5589_LPS_VS_LPS_AND_IL6_STIM_IL10_KO_MACROPHAGE_45MIN_UP
Immunologic_signatures	GSE21033_CTRL_VS_POLYIC_STIM_DC_3H_DN	199	2	0.106701	0.492651	NEIL3:SMIM8	http://www.gsea-msigdb.org/gsea/msigdb/cards/GSE21033_CTRL_VS_POLYIC_STIM_DC_3H_DN
Immunologic_signatures	GSE360_HIGH_DOSE_B_MALAYI_VS_M_TUBERCULOSIS_MAC_DN	199	2	0.106701	0.492651	ACE:ACE:SLC4A7	http://www.gsea-msigdb.org/gsea/msigdb/cards/GSE360_HIGH_DOSE_B_MALAYI_VS_M_TUBERCULOSIS_MAC_DN
Immunologic_signatures	GSE22935_UNSTIM_VS_12H_MBOVIS_BCG_STIM_MYD88_KO_MACROPHAGE_DN	199	2	0.106701	0.492651	TBC1D2B:MUM1	http://www.gsea-msigdb.org/gsea/msigdb/cards/GSE22935_UNSTIM_VS_12H_MBOVIS_BCG_STIM_MYD88_KO_MACROPHAGE_DN
Immunologic_signatures	GSE1432_1H_VS_6H_IFNG_MICROGLIA_UP	199	2	0.106701	0.492651	CYP27A1:SLC4A7	http://www.gsea-msigdb.org/gsea/msigdb/cards/GSE1432_1H_VS_6H_IFNG_MICROGLIA_UP
Immunologic_signatures	GSE5589_LPS_VS_LPS_AND_IL10_STIM_IL6_KO_MACROPHAGE_180MIN_UP	199	2	0.106701	0.492651	USP21:C7orf73	http://www.gsea-msigdb.org/gsea/msigdb/cards/GSE5589_LPS_VS_LPS_AND_IL10_STIM_IL6_KO_MACROPHAGE_180MIN_UP
Immunologic_signatures	GSE45365_NK_CELL_VS_CD11B_DC_MCMV_INFECTION_DN	199	2	0.106701	0.492651	SNN:LIMS3L	http://www.gsea-msigdb.org/gsea/msigdb/cards/GSE45365_NK_CELL_VS_CD11B_DC_MCMV_INFECTION_DN
Immunologic_signatures	GSE41176_UNSTIM_VS_ANTI_IGM_STIM_TAK1_KO_BCELL_1H_DN	199	2	0.106701	0.492651	KCTD1:EXOSC9	http://www.gsea-msigdb.org/gsea/msigdb/cards/GSE41176_UNSTIM_VS_ANTI_IGM_STIM_TAK1_KO_BCELL_1H_DN
Immunologic_signatures	GSE26030_TH1_VS_TH17_DAY15_POST_POLARIZATION_UP	199	2	0.106701	0.492651	ZC3HAV1:DNASE1L1	http://www.gsea-msigdb.org/gsea/msigdb/cards/GSE26030_TH1_VS_TH17_DAY15_POST_POLARIZATION_UP
Immunologic_signatures	GSE1791_CTRL_VS_NEUROMEDINU_IN_T_CELL_LINE_6H_DN	199	2	0.106701	0.492651	DCTD:C7orf73	http://www.gsea-msigdb.org/gsea/msigdb/cards/GSE1791_CTRL_VS_NEUROMEDINU_IN_T_CELL_LINE_6H_DN
Immunologic_signatures	GSE5589_LPS_VS_LPS_AND_IL10_STIM_IL6_KO_MACROPHAGE_180MIN_DN	199	2	0.106701	0.492651	SNN:UBA1	http://www.gsea-msigdb.org/gsea/msigdb/cards/GSE5589_LPS_VS_LPS_AND_IL10_STIM_IL6_KO_MACROPHAGE_180MIN_DN
Immunologic_signatures	GSE5589_LPS_AND_IL10_VS_LPS_AND_IL6_STIM_IL6_KO_MACROPHAGE_45MIN_DN	199	2	0.106701	0.492651	LRRC39:GPCPD1	http://www.gsea-msigdb.org/gsea/msigdb/cards/GSE5589_LPS_AND_IL10_VS_LPS_AND_IL6_STIM_IL6_KO_MACROPHAGE_45MIN_DN
Immunologic_signatures	GSE1460_DP_VS_CD4_THYMOCYTE_UP	199	2	0.106701	0.492651	NEIL3:SMIM8	http://www.gsea-msigdb.org/gsea/msigdb/cards/GSE1460_DP_VS_CD4_THYMOCYTE_UP
Immunologic_signatures	GSE41867_NAIVE_VS_DAY8_LCMV_EFFECTOR_CD8_TCELL_DN	199	2	0.106701	0.492651	RNF167:GPCPD1	http://www.gsea-msigdb.org/gsea/msigdb/cards/GSE41867_NAIVE_VS_DAY8_LCMV_EFFECTOR_CD8_TCELL_DN
Immunologic_signatures	GSE1740_MCSF_VS_MCSF_AND_IFNG_DAY2_DERIVED_MACROPHAGE_DN	199	2	0.106701	0.492651	CYP27A1:C7orf73	http://www.gsea-msigdb.org/gsea/msigdb/cards/GSE1740_MCSF_VS_MCSF_AND_IFNG_DAY2_DERIVED_MACROPHAGE_DN
Immunologic_signatures	GSE3982_DC_VS_TH1_DN	199	2	0.106701	0.492651	EXOSC9:HNRNPAB	http://www.gsea-msigdb.org/gsea/msigdb/cards/GSE3982_DC_VS_TH1_DN
Immunologic_signatures	GSE21379_WT_VS_SAP_KO_CD4_TCELL_UP	199	2	0.106701	0.492651	CYB561:MUM1	http://www.gsea-msigdb.org/gsea/msigdb/cards/GSE21379_WT_VS_SAP_KO_CD4_TCELL_UP
Immunologic_signatures	GSE32986_UNSTIM_VS_GMCSF_AND_CURDLAN_HIGHDOSE_STIM_DC_UP	199	2	0.106701	0.492651	KDSR:PREB	http://www.gsea-msigdb.org/gsea/msigdb/cards/GSE32986_UNSTIM_VS_GMCSF_AND_CURDLAN_HIGHDOSE_STIM_DC_UP
Immunologic_signatures	GSE2770_IL12_AND_TGFB_ACT_VS_ACT_CD4_TCELL_6H_DN	199	2	0.106701	0.492651	KDSR:HNRNPAB	http://www.gsea-msigdb.org/gsea/msigdb/cards/GSE2770_IL12_AND_TGFB_ACT_VS_ACT_CD4_TCELL_6H_DN
Immunologic_signatures	GSE2770_UNTREATED_VS_IL12_TREATED_ACT_CD4_TCELL_6H_UP	199	2	0.106701	0.492651	YPEL5:ZC3HAV1	http://www.gsea-msigdb.org/gsea/msigdb/cards/GSE2770_UNTREATED_VS_IL12_TREATED_ACT_CD4_TCELL_6H_UP
Immunologic_signatures	GSE21546_ELK1_KO_VS_SAP1A_KO_AND_ELK1_KO_ANTI_CD3_STIM_DP_THYMOCYTES_UP	199	2	0.106701	0.492651	RNF167:MUM1	http://www.gsea-msigdb.org/gsea/msigdb/cards/GSE21546_ELK1_KO_VS_SAP1A_KO_AND_ELK1_KO_ANTI_CD3_STIM_DP_THYMOCYTES_UP
Immunologic_signatures	GSE17721_LPS_VS_GARDIQUIMOD_12H_BMDC_UP	199	2	0.106701	0.492651	YPEL5:EXOSC9	http://www.gsea-msigdb.org/gsea/msigdb/cards/GSE17721_LPS_VS_GARDIQUIMOD_12H_BMDC_UP
Immunologic_signatures	GSE41867_NAIVE_VS_EFFECTOR_CD8_TCELL_DN	199	2	0.106701	0.492651	SNRPA:HNRNPAB	http://www.gsea-msigdb.org/gsea/msigdb/cards/GSE41867_NAIVE_VS_EFFECTOR_CD8_TCELL_DN
Immunologic_signatures	GSE11961_FOLLICULAR_BCELL_VS_MEMORY_BCELL_DAY7_UP	199	2	0.106701	0.492651	SNN:CYP27A1	http://www.gsea-msigdb.org/gsea/msigdb/cards/GSE11961_FOLLICULAR_BCELL_VS_MEMORY_BCELL_DAY7_UP
Immunologic_signatures	GSE22033_UNTREATED_VS_MRL24_TREATED_MEF_UP	199	2	0.106701	0.492651	IL21R:RHOT1	http://www.gsea-msigdb.org/gsea/msigdb/cards/GSE22033_UNTREATED_VS_MRL24_TREATED_MEF_UP
Immunologic_signatures	GSE1460_CD4_THYMOCYTE_VS_NAIVE_CD4_TCELL_ADULT_BLOOD_DN	199	2	0.106701	0.492651	USP21:SMIM8	http://www.gsea-msigdb.org/gsea/msigdb/cards/GSE1460_CD4_THYMOCYTE_VS_NAIVE_CD4_TCELL_ADULT_BLOOD_DN
Immunologic_signatures	GSE27786_CD8_TCELL_VS_NEUTROPHIL_UP	199	2	0.106701	0.492651	RPAIN:ZC3HAV1	http://www.gsea-msigdb.org/gsea/msigdb/cards/GSE27786_CD8_TCELL_VS_NEUTROPHIL_UP
Immunologic_signatures	GSE5589_WT_VS_IL10_KO_LPS_AND_IL6_STIM_MACROPHAGE_45MIN_DN	199	2	0.106701	0.492651	KANSL1:GPCPD1	http://www.gsea-msigdb.org/gsea/msigdb/cards/GSE5589_WT_VS_IL10_KO_LPS_AND_IL6_STIM_MACROPHAGE_45MIN_DN
Immunologic_signatures	GSE21360_PRIMARY_VS_SECONDARY_MEMORY_CD8_TCELL_UP	199	2	0.106701	0.492651	KCNIP2:NRIP2	http://www.gsea-msigdb.org/gsea/msigdb/cards/GSE21360_PRIMARY_VS_SECONDARY_MEMORY_CD8_TCELL_UP
Immunologic_signatures	GSE5589_WT_VS_IL10_KO_LPS_STIM_MACROPHAGE_45MIN_DN	199	2	0.106701	0.492651	TBC1D2B:TANC2	http://www.gsea-msigdb.org/gsea/msigdb/cards/GSE5589_WT_VS_IL10_KO_LPS_STIM_MACROPHAGE_45MIN_DN
Immunologic_signatures	GSE11961_FOLLICULAR_BCELL_VS_MEMORY_BCELL_DAY7_DN	199	2	0.106701	0.492651	CYB5D2:TMEM50B	http://www.gsea-msigdb.org/gsea/msigdb/cards/GSE11961_FOLLICULAR_BCELL_VS_MEMORY_BCELL_DAY7_DN
Immunologic_signatures	GSE1460_CD4_THYMOCYTE_VS_NAIVE_CD4_TCELL_ADULT_BLOOD_UP	199	2	0.106701	0.492651	AP1G1:NEIL3	http://www.gsea-msigdb.org/gsea/msigdb/cards/GSE1460_CD4_THYMOCYTE_VS_NAIVE_CD4_TCELL_ADULT_BLOOD_UP
Immunologic_signatures	GSE45365_HEALTHY_VS_MCMV_INFECTION_CD8A_DC_IFNAR_KO_DN	199	2	0.106701	0.492651	HNRNPAB:ZC3HAV1	http://www.gsea-msigdb.org/gsea/msigdb/cards/GSE45365_HEALTHY_VS_MCMV_INFECTION_CD8A_DC_IFNAR_KO_DN
Immunologic_signatures	GSE1460_DP_THYMOCYTE_VS_NAIVE_CD4_TCELL_ADULT_BLOOD_UP	199	2	0.106701	0.492651	HNRNPAB:UBA1	http://www.gsea-msigdb.org/gsea/msigdb/cards/GSE1460_DP_THYMOCYTE_VS_NAIVE_CD4_TCELL_ADULT_BLOOD_UP
Immunologic_signatures	GSE18791_CTRL_VS_NEWCASTLE_VIRUS_DC_12H_UP	199	2	0.106701	0.492651	IL21R:PIP4K2B	http://www.gsea-msigdb.org/gsea/msigdb/cards/GSE18791_CTRL_VS_NEWCASTLE_VIRUS_DC_12H_UP
Immunologic_signatures	GSE27786_CD8_TCELL_VS_ERYTHROBLAST_DN	199	2	0.106701	0.492651	USP21:PRKG1	http://www.gsea-msigdb.org/gsea/msigdb/cards/GSE27786_CD8_TCELL_VS_ERYTHROBLAST_DN
Immunologic_signatures	GSE22589_HEALTHY_VS_SIV_INFECTED_DC_UP	199	2	0.106701	0.492651	USP21:RABEP1	http://www.gsea-msigdb.org/gsea/msigdb/cards/GSE22589_HEALTHY_VS_SIV_INFECTED_DC_UP
Immunologic_signatures	GSE22432_CONVENTIONAL_CDC_VS_PLASMACYTOID_PDC_UP	199	2	0.106701	0.492651	TBC1D2B:MUM1	http://www.gsea-msigdb.org/gsea/msigdb/cards/GSE22432_CONVENTIONAL_CDC_VS_PLASMACYTOID_PDC_UP
Immunologic_signatures	GSE42021_CD24HI_TREG_VS_CD24HI_TCONV_THYMUS_DN	199	2	0.106701	0.492651	CYB561:GPCPD1	http://www.gsea-msigdb.org/gsea/msigdb/cards/GSE42021_CD24HI_TREG_VS_CD24HI_TCONV_THYMUS_DN
Immunologic_signatures	GSE37533_PPARG2_FOXP3_VS_FOXP3_TRANSDUCED_CD4_TCELL_UP	199	2	0.106701	0.492651	SNN:CROT	http://www.gsea-msigdb.org/gsea/msigdb/cards/GSE37533_PPARG2_FOXP3_VS_FOXP3_TRANSDUCED_CD4_TCELL_UP
Immunologic_signatures	GSE339_CD8POS_VS_CD4CD8DN_DC_IN_CULTURE_DN	199	2	0.106701	0.492651	USP21:AP1G1	http://www.gsea-msigdb.org/gsea/msigdb/cards/GSE339_CD8POS_VS_CD4CD8DN_DC_IN_CULTURE_DN
Immunologic_signatures	GSE2585_THYMIC_DC_VS_MTEC_DN	199	2	0.106701	0.492651	PDGFD:DNASE1L1	http://www.gsea-msigdb.org/gsea/msigdb/cards/GSE2585_THYMIC_DC_VS_MTEC_DN
Immunologic_signatures	GSE11961_FOLLICULAR_BCELL_VS_MARGINAL_ZONE_BCELL_DN	199	2	0.106701	0.492651	PREB:ADRA1A	http://www.gsea-msigdb.org/gsea/msigdb/cards/GSE11961_FOLLICULAR_BCELL_VS_MARGINAL_ZONE_BCELL_DN
Immunologic_signatures	GSE3337_CTRL_VS_4H_IFNG_IN_CD8POS_DC_DN	199	2	0.106701	0.492651	HNRNPAB:SP4	http://www.gsea-msigdb.org/gsea/msigdb/cards/GSE3337_CTRL_VS_4H_IFNG_IN_CD8POS_DC_DN
Immunologic_signatures	GSE27786_NEUTROPHIL_VS_MONO_MAC_DN	199	2	0.106701	0.492651	ZNF511:NEB	http://www.gsea-msigdb.org/gsea/msigdb/cards/GSE27786_NEUTROPHIL_VS_MONO_MAC_DN
Immunologic_signatures	GSE31082_DP_VS_CD4_SP_THYMOCYTE_DN	199	2	0.106701	0.492651	POLD4:TMEM50B	http://www.gsea-msigdb.org/gsea/msigdb/cards/GSE31082_DP_VS_CD4_SP_THYMOCYTE_DN
Immunologic_signatures	GSE10239_KLRG1INT_VS_KLRG1HIGH_EFF_CD8_TCELL_DN	199	2	0.106701	0.492651	AP1G1:CROT	http://www.gsea-msigdb.org/gsea/msigdb/cards/GSE10239_KLRG1INT_VS_KLRG1HIGH_EFF_CD8_TCELL_DN
Immunologic_signatures	GSE27092_WT_VS_HDAC7_PHOSPHO_DEFICIENT_CD8_TCELL_UP	199	2	0.106701	0.492651	MPRIP:TMEM50B	http://www.gsea-msigdb.org/gsea/msigdb/cards/GSE27092_WT_VS_HDAC7_PHOSPHO_DEFICIENT_CD8_TCELL_UP
Immunologic_signatures	GSE3039_NKT_CELL_VS_B1_BCELL_UP	199	2	0.106701	0.492651	YPEL5:SP4	http://www.gsea-msigdb.org/gsea/msigdb/cards/GSE3039_NKT_CELL_VS_B1_BCELL_UP
Immunologic_signatures	GSE12845_IGD_POS_VS_NEG_BLOOD_BCELL_UP	199	2	0.106701	0.492651	MPRIP:PIP4K2B	http://www.gsea-msigdb.org/gsea/msigdb/cards/GSE12845_IGD_POS_VS_NEG_BLOOD_BCELL_UP
Immunologic_signatures	GSE10239_MEMORY_VS_KLRG1INT_EFF_CD8_TCELL_UP	199	2	0.106701	0.492651	ATP5G2:RNF167	http://www.gsea-msigdb.org/gsea/msigdb/cards/GSE10239_MEMORY_VS_KLRG1INT_EFF_CD8_TCELL_UP
Immunologic_signatures	GSE39556_UNTREATED_VS_3H_POLYIC_INJ_MOUSE_CD8A_DC_DN	199	2	0.106701	0.492651	PIP4K2B:KDSR	http://www.gsea-msigdb.org/gsea/msigdb/cards/GSE39556_UNTREATED_VS_3H_POLYIC_INJ_MOUSE_CD8A_DC_DN
Immunologic_signatures	GSE30962_ACUTE_VS_CHRONIC_LCMV_SECONDARY_INF_CD8_TCELL_UP	199	2	0.106701	0.492651	TNFRSF25:SLC4A7	http://www.gsea-msigdb.org/gsea/msigdb/cards/GSE30962_ACUTE_VS_CHRONIC_LCMV_SECONDARY_INF_CD8_TCELL_UP
Immunologic_signatures	GSE30962_ACUTE_VS_CHRONIC_LCMV_PRIMARY_INF_CD8_TCELL_UP	199	2	0.106701	0.492651	YPEL5:C7orf73	http://www.gsea-msigdb.org/gsea/msigdb/cards/GSE30962_ACUTE_VS_CHRONIC_LCMV_PRIMARY_INF_CD8_TCELL_UP
Immunologic_signatures	GSE8921_UNSTIM_VS_TLR1_2_STIM_MONOCYTE_3H_DN	199	2	0.106701	0.492651	TNFRSF25:ZNF579	http://www.gsea-msigdb.org/gsea/msigdb/cards/GSE8921_UNSTIM_VS_TLR1_2_STIM_MONOCYTE_3H_DN
Immunologic_signatures	GSE3691_IFN_PRODUCING_KILLER_DC_VS_PLASMACYTOID_DC_SPLEEN_UP	199	2	0.106701	0.492651	ZNF579:YPEL5	http://www.gsea-msigdb.org/gsea/msigdb/cards/GSE3691_IFN_PRODUCING_KILLER_DC_VS_PLASMACYTOID_DC_SPLEEN_UP
Immunologic_signatures	GSE10094_LCMV_VS_LISTERIA_IND_EFF_CD4_TCELL_DN	199	2	0.106701	0.492651	KCTD1:ADRA1A	http://www.gsea-msigdb.org/gsea/msigdb/cards/GSE10094_LCMV_VS_LISTERIA_IND_EFF_CD4_TCELL_DN
Immunologic_signatures	GSE35543_IN_VIVO_NTREG_VS_IN_VITRO_ITREG_UP	199	2	0.106701	0.492651	TANC2:SMIM6	http://www.gsea-msigdb.org/gsea/msigdb/cards/GSE35543_IN_VIVO_NTREG_VS_IN_VITRO_ITREG_UP
Immunologic_signatures	GSE4142_GC_BCELL_VS_MEMORY_BCELL_UP	199	2	0.106701	0.492651	KDSR:NEB	http://www.gsea-msigdb.org/gsea/msigdb/cards/GSE4142_GC_BCELL_VS_MEMORY_BCELL_UP
Immunologic_signatures	GSE23114_WT_VS_SLE2C1_MOUSE_SPLEEN_B1A_BCELL_DN	199	2	0.106701	0.492651	GRIK3:DNASE1L1	http://www.gsea-msigdb.org/gsea/msigdb/cards/GSE23114_WT_VS_SLE2C1_MOUSE_SPLEEN_B1A_BCELL_DN
Immunologic_signatures	GOLDRATH_NAIVE_VS_MEMORY_CD8_TCELL_UP	199	2	0.106701	0.492651	TMEM50B:TDRP	http://www.gsea-msigdb.org/gsea/msigdb/cards/GOLDRATH_NAIVE_VS_MEMORY_CD8_TCELL_UP
Immunologic_signatures	GSE24671_CTRL_VS_SENDAI_VIRUS_INFECTED_MOUSE_SPLENOCYTES_DN	199	2	0.106701	0.492651	RNF167:SP4	http://www.gsea-msigdb.org/gsea/msigdb/cards/GSE24671_CTRL_VS_SENDAI_VIRUS_INFECTED_MOUSE_SPLENOCYTES_DN
Immunologic_signatures	GSE2197_CPG_DNA_VS_UNTREATED_IN_DC_UP	199	2	0.106701	0.492651	SNN:ZC3HAV1	http://www.gsea-msigdb.org/gsea/msigdb/cards/GSE2197_CPG_DNA_VS_UNTREATED_IN_DC_UP
Immunologic_signatures	GSE5542_IFNA_VS_IFNA_AND_IFNG_TREATED_EPITHELIAL_CELLS_24H_UP	199	2	0.106701	0.492651	TMEM50B:EXOSC9	http://www.gsea-msigdb.org/gsea/msigdb/cards/GSE5542_IFNA_VS_IFNA_AND_IFNG_TREATED_EPITHELIAL_CELLS_24H_UP
Immunologic_signatures	GSE12845_IGD_POS_BLOOD_VS_DARKZONE_GC_TONSIL_BCELL_DN	199	2	0.106701	0.492651	AP1G1:UBA1	http://www.gsea-msigdb.org/gsea/msigdb/cards/GSE12845_IGD_POS_BLOOD_VS_DARKZONE_GC_TONSIL_BCELL_DN
Immunologic_signatures	GSE22589_HEALTHY_VS_HIV_AND_SIV_INFECTED_DC_UP	199	2	0.106701	0.492651	PREB:SLC4A7	http://www.gsea-msigdb.org/gsea/msigdb/cards/GSE22589_HEALTHY_VS_HIV_AND_SIV_INFECTED_DC_UP
Immunologic_signatures	GSE5589_LPS_VS_LPS_AND_IL10_STIM_MACROPHAGE_45MIN_DN	199	2	0.106701	0.492651	LRRC39:GPCPD1	http://www.gsea-msigdb.org/gsea/msigdb/cards/GSE5589_LPS_VS_LPS_AND_IL10_STIM_MACROPHAGE_45MIN_DN
Immunologic_signatures	GSE39152_CD103_NEG_VS_POS_MEMORY_CD8_TCELL_DN	199	2	0.106701	0.492651	AP1G1:TMEM50B	http://www.gsea-msigdb.org/gsea/msigdb/cards/GSE39152_CD103_NEG_VS_POS_MEMORY_CD8_TCELL_DN
Immunologic_signatures	GSE29164_UNTREATED_VS_CD8_TCELL_TREATED_MELANOMA_DAY3_UP	199	2	0.106701	0.492651	MYRFL:RPAIN	http://www.gsea-msigdb.org/gsea/msigdb/cards/GSE29164_UNTREATED_VS_CD8_TCELL_TREATED_MELANOMA_DAY3_UP
Immunologic_signatures	GSE29164_DAY3_VS_DAY7_UNTREATED_MELANOMA_DN	199	2	0.106701	0.492651	CYB561:PREB	http://www.gsea-msigdb.org/gsea/msigdb/cards/GSE29164_DAY3_VS_DAY7_UNTREATED_MELANOMA_DN
Immunologic_signatures	GSE14308_TH1_VS_TH17_DN	199	2	0.106701	0.492651	SNN:RPAIN	http://www.gsea-msigdb.org/gsea/msigdb/cards/GSE14308_TH1_VS_TH17_DN
Immunologic_signatures	GSE14308_TH2_VS_TH1_DN	199	2	0.106701	0.492651	LIMS3L:TMEM50B	http://www.gsea-msigdb.org/gsea/msigdb/cards/GSE14308_TH2_VS_TH1_DN
Immunologic_signatures	GSE25123_CTRL_VS_ROSIGLITAZONE_STIM_MACROPHAGE_UP	199	2	0.106701	0.492651	RNF167:YPEL5	http://www.gsea-msigdb.org/gsea/msigdb/cards/GSE25123_CTRL_VS_ROSIGLITAZONE_STIM_MACROPHAGE_UP
Immunologic_signatures	GSE16386_IL4_VS_IL4_AND_ROSIGLITAZONE_STIM_MACROPHAGE_6H_DN	199	2	0.106701	0.492651	LRRC39:NEB	http://www.gsea-msigdb.org/gsea/msigdb/cards/GSE16386_IL4_VS_IL4_AND_ROSIGLITAZONE_STIM_MACROPHAGE_6H_DN
Immunologic_signatures	GSE22601_DOUBLE_NEGATIVE_VS_DOUBLE_POSITIVE_THYMOCYTE_DN	199	2	0.106701	0.492651	TNFRSF25:PREB	http://www.gsea-msigdb.org/gsea/msigdb/cards/GSE22601_DOUBLE_NEGATIVE_VS_DOUBLE_POSITIVE_THYMOCYTE_DN
Immunologic_signatures	GSE360_L_DONOVANI_VS_T_GONDII_DC_UP	199	2	0.106701	0.492651	DGCR6L:SP4	http://www.gsea-msigdb.org/gsea/msigdb/cards/GSE360_L_DONOVANI_VS_T_GONDII_DC_UP
Immunologic_signatures	GSE27786_ERYTHROBLAST_VS_MONO_MAC_DN	199	2	0.106701	0.492651	POLD4:LIMS3L	http://www.gsea-msigdb.org/gsea/msigdb/cards/GSE27786_ERYTHROBLAST_VS_MONO_MAC_DN
Immunologic_signatures	GSE360_CTRL_VS_B_MALAYI_HIGH_DOSE_MAC_UP	199	2	0.106701	0.492651	CYB561:SLC4A7	http://www.gsea-msigdb.org/gsea/msigdb/cards/GSE360_CTRL_VS_B_MALAYI_HIGH_DOSE_MAC_UP
Immunologic_signatures	GSE23321_CD8_STEM_CELL_MEMORY_VS_EFFECTOR_MEMORY_CD8_TCELL_UP	199	2	0.106701	0.492651	SNN:MPRIP	http://www.gsea-msigdb.org/gsea/msigdb/cards/GSE23321_CD8_STEM_CELL_MEMORY_VS_EFFECTOR_MEMORY_CD8_TCELL_UP
Immunologic_signatures	GSE5679_RARA_AGONIST_AM580_VS_AM580_AND_ROSIGLITAZONE_TREATED_DC_UP	199	2	0.106701	0.492651	TBC1D2B:CYB5D2	http://www.gsea-msigdb.org/gsea/msigdb/cards/GSE5679_RARA_AGONIST_AM580_VS_AM580_AND_ROSIGLITAZONE_TREATED_DC_UP
Immunologic_signatures	GSE42021_TCONV_PLN_VS_TREG_PRECURSORS_THYMUS_UP	199	2	0.106701	0.492651	YPEL5:DCTD	http://www.gsea-msigdb.org/gsea/msigdb/cards/GSE42021_TCONV_PLN_VS_TREG_PRECURSORS_THYMUS_UP
Immunologic_signatures	GSE41978_ID2_KO_VS_BIM_KO_KLRG1_LOW_EFFECTOR_CD8_TCELL_UP	199	2	0.106701	0.492651	KDSR:ZC3HAV1	http://www.gsea-msigdb.org/gsea/msigdb/cards/GSE41978_ID2_KO_VS_BIM_KO_KLRG1_LOW_EFFECTOR_CD8_TCELL_UP
Immunologic_signatures	GSE13306_RA_VS_UNTREATED_TCONV_DN	199	2	0.106701	0.492651	PDGFD:CYB561	http://www.gsea-msigdb.org/gsea/msigdb/cards/GSE13306_RA_VS_UNTREATED_TCONV_DN
Immunologic_signatures	GSE13306_RA_VS_UNTREATED_TREG_UP	199	2	0.106701	0.492651	ZNF536:DCTD	http://www.gsea-msigdb.org/gsea/msigdb/cards/GSE13306_RA_VS_UNTREATED_TREG_UP
Immunologic_signatures	GSE20715_0H_VS_24H_OZONE_LUNG_UP	199	2	0.106701	0.492651	YPEL5:C7orf73	http://www.gsea-msigdb.org/gsea/msigdb/cards/GSE20715_0H_VS_24H_OZONE_LUNG_UP
Immunologic_signatures	GSE22282_HYPOXIA_VS_NORMOXIA_MYELOID_DC_UP	199	2	0.106701	0.492651	KCNA2:SNRPA	http://www.gsea-msigdb.org/gsea/msigdb/cards/GSE22282_HYPOXIA_VS_NORMOXIA_MYELOID_DC_UP
Immunologic_signatures	GSE2585_CTEC_VS_THYMIC_DC_UP	199	2	0.106701	0.492651	TANC2:ADRA1A	http://www.gsea-msigdb.org/gsea/msigdb/cards/GSE2585_CTEC_VS_THYMIC_DC_UP
Immunologic_signatures	GSE23502_BM_VS_COLON_TUMOR_HDC_KO_MYELOID_DERIVED_SUPPRESSOR_CELL_UP	199	2	0.106701	0.492651	TANC2:CEP112	http://www.gsea-msigdb.org/gsea/msigdb/cards/GSE23502_BM_VS_COLON_TUMOR_HDC_KO_MYELOID_DERIVED_SUPPRESSOR_CELL_UP
Immunologic_signatures	GSE22886_NAIVE_CD4_TCELL_VS_48H_ACT_TH2_UP	199	2	0.106701	0.492651	TNFRSF25:SNN	http://www.gsea-msigdb.org/gsea/msigdb/cards/GSE22886_NAIVE_CD4_TCELL_VS_48H_ACT_TH2_UP
Immunologic_signatures	GSE21670_STAT3_KO_VS_WT_CD4_TCELL_DN	199	2	0.106701	0.492651	IL21R:KDSR	http://www.gsea-msigdb.org/gsea/msigdb/cards/GSE21670_STAT3_KO_VS_WT_CD4_TCELL_DN
Immunologic_signatures	GSE14769_UNSTIM_VS_60MIN_LPS_BMDM_UP	199	2	0.106701	0.492651	ATP5G2:YPEL5	http://www.gsea-msigdb.org/gsea/msigdb/cards/GSE14769_UNSTIM_VS_60MIN_LPS_BMDM_UP
Immunologic_signatures	GSE21670_UNTREATED_VS_IL6_TREATED_CD4_TCELL_DN	199	2	0.106701	0.492651	MUM1:SP4	http://www.gsea-msigdb.org/gsea/msigdb/cards/GSE21670_UNTREATED_VS_IL6_TREATED_CD4_TCELL_DN
Immunologic_signatures	GSE27786_LSK_VS_CD4_TCELL_UP	199	2	0.106701	0.492651	RHOT1:FAM229B	http://www.gsea-msigdb.org/gsea/msigdb/cards/GSE27786_LSK_VS_CD4_TCELL_UP
Immunologic_signatures	GSE42088_2H_VS_24H_LEISHMANIA_INF_DC_UP	199	2	0.106701	0.492651	ATP5G2:YPEL5	http://www.gsea-msigdb.org/gsea/msigdb/cards/GSE42088_2H_VS_24H_LEISHMANIA_INF_DC_UP
Immunologic_signatures	GSE15735_2H_VS_12H_HDAC_INHIBITOR_TREATED_CD4_TCELL_UP	199	2	0.106701	0.492651	TNFRSF25:SLC4A7	http://www.gsea-msigdb.org/gsea/msigdb/cards/GSE15735_2H_VS_12H_HDAC_INHIBITOR_TREATED_CD4_TCELL_UP
Immunologic_signatures	GSE15735_CTRL_VS_HDAC_INHIBITOR_TREATED_CD4_TCELL_12H_DN	199	2	0.106701	0.492651	MYRFL:TBC1D2B	http://www.gsea-msigdb.org/gsea/msigdb/cards/GSE15735_CTRL_VS_HDAC_INHIBITOR_TREATED_CD4_TCELL_12H_DN
Immunologic_signatures	GSE39110_UNTREATED_VS_IL2_TREATED_CD8_TCELL_DAY6_POST_IMMUNIZATION_DN	199	2	0.106701	0.492651	TBC1D2B:SNN	http://www.gsea-msigdb.org/gsea/msigdb/cards/GSE39110_UNTREATED_VS_IL2_TREATED_CD8_TCELL_DAY6_POST_IMMUNIZATION_DN
Immunologic_signatures	GSE16697_CD4_TCELL_VS_TFH_CD4_TCELL_DN	199	2	0.106701	0.492651	TNFRSF25:ZNF579	http://www.gsea-msigdb.org/gsea/msigdb/cards/GSE16697_CD4_TCELL_VS_TFH_CD4_TCELL_DN
Immunologic_signatures	GSE17721_CTRL_VS_LPS_12H_BMDC_UP	199	2	0.106701	0.492651	TMEM50B:CROT	http://www.gsea-msigdb.org/gsea/msigdb/cards/GSE17721_CTRL_VS_LPS_12H_BMDC_UP
Immunologic_signatures	GSE369_SOCS3_KO_VS_WT_LIVER_POST_IL6_INJECTION_DN	199	2	0.106701	0.492651	SNN:GPCPD1	http://www.gsea-msigdb.org/gsea/msigdb/cards/GSE369_SOCS3_KO_VS_WT_LIVER_POST_IL6_INJECTION_DN
Immunologic_signatures	GSE9988_ANTI_TREM1_VS_ANTI_TREM1_AND_LPS_MONOCYTE_UP	199	2	0.106701	0.492651	ZNF511:DNASE1L1	http://www.gsea-msigdb.org/gsea/msigdb/cards/GSE9988_ANTI_TREM1_VS_ANTI_TREM1_AND_LPS_MONOCYTE_UP
Immunologic_signatures	GSE7764_IL15_NK_CELL_24H_VS_SPLENOCYTE_DN	199	2	0.106701	0.492651	RNF167:TMEM50B	http://www.gsea-msigdb.org/gsea/msigdb/cards/GSE7764_IL15_NK_CELL_24H_VS_SPLENOCYTE_DN
Immunologic_signatures	GSE9509_LPS_VS_LPS_AND_IL10_STIM_IL10_KO_MACROPHAGE_10MIN_UP	199	2	0.106701	0.492651	TDRP:COL4A6	http://www.gsea-msigdb.org/gsea/msigdb/cards/GSE9509_LPS_VS_LPS_AND_IL10_STIM_IL10_KO_MACROPHAGE_10MIN_UP
Immunologic_signatures	GSE8678_IL7R_LOW_VS_HIGH_EFF_CD8_TCELL_DN	199	2	0.106701	0.492651	KDSR:TDRP	http://www.gsea-msigdb.org/gsea/msigdb/cards/GSE8678_IL7R_LOW_VS_HIGH_EFF_CD8_TCELL_DN
Immunologic_signatures	GSE17721_CTRL_VS_POLYIC_6H_BMDC_UP	199	2	0.106701	0.492651	TMEM50B:C7orf73	http://www.gsea-msigdb.org/gsea/msigdb/cards/GSE17721_CTRL_VS_POLYIC_6H_BMDC_UP
Immunologic_signatures	GSE17721_CTRL_VS_POLYIC_8H_BMDC_UP	199	2	0.106701	0.492651	CROT:C7orf73	http://www.gsea-msigdb.org/gsea/msigdb/cards/GSE17721_CTRL_VS_POLYIC_8H_BMDC_UP
Immunologic_signatures	GSE40666_STAT1_KO_VS_STAT4_KO_CD8_TCELL_UP	199	2	0.106701	0.492651	RNF167:KANSL1	http://www.gsea-msigdb.org/gsea/msigdb/cards/GSE40666_STAT1_KO_VS_STAT4_KO_CD8_TCELL_UP
Immunologic_signatures	GSE17721_LPS_VS_PAM3CSK4_16H_BMDC_UP	199	2	0.106701	0.492651	NDST4:SMIM8	http://www.gsea-msigdb.org/gsea/msigdb/cards/GSE17721_LPS_VS_PAM3CSK4_16H_BMDC_UP
Immunologic_signatures	GSE7764_NKCELL_VS_SPLENOCYTE_DN	199	2	0.106701	0.492651	GPCPD1:TMEM50B	http://www.gsea-msigdb.org/gsea/msigdb/cards/GSE7764_NKCELL_VS_SPLENOCYTE_DN
Immunologic_signatures	GSE17721_POLYIC_VS_PAM3CSK4_16H_BMDC_UP	199	2	0.106701	0.492651	IL21R:GPCPD1	http://www.gsea-msigdb.org/gsea/msigdb/cards/GSE17721_POLYIC_VS_PAM3CSK4_16H_BMDC_UP
Immunologic_signatures	GSE46606_UNSTIM_VS_CD40L_IL2_IL5_3DAY_STIMULATED_IRF4MID_SORTED_BCELL_DN	199	2	0.106701	0.492651	TANC2:NDST4	http://www.gsea-msigdb.org/gsea/msigdb/cards/GSE46606_UNSTIM_VS_CD40L_IL2_IL5_3DAY_STIMULATED_IRF4MID_SORTED_BCELL_DN
Immunologic_signatures	GSE36078_WT_VS_IL1R_KO_LUNG_DC_AFTER_AD5_INF_DN	199	2	0.106701	0.492651	SNN:GPCPD1	http://www.gsea-msigdb.org/gsea/msigdb/cards/GSE36078_WT_VS_IL1R_KO_LUNG_DC_AFTER_AD5_INF_DN
Immunologic_signatures	GSE40068_BCL6_POS_VS_NEG_CXCR5_POS_TFH_DN	199	2	0.106701	0.492651	SNN:RNF167	http://www.gsea-msigdb.org/gsea/msigdb/cards/GSE40068_BCL6_POS_VS_NEG_CXCR5_POS_TFH_DN
Immunologic_signatures	GSE7460_CD8_TCELL_VS_TREG_ACT_DN	199	2	0.106701	0.492651	SNN:STK32A	http://www.gsea-msigdb.org/gsea/msigdb/cards/GSE7460_CD8_TCELL_VS_TREG_ACT_DN
Immunologic_signatures	GSE29618_PRE_VS_DAY7_POST_TIV_FLU_VACCINE_PDC_DN	199	2	0.106701	0.492651	RNF167:SLC4A7	http://www.gsea-msigdb.org/gsea/msigdb/cards/GSE29618_PRE_VS_DAY7_POST_TIV_FLU_VACCINE_PDC_DN
Immunologic_signatures	GSE15930_STIM_VS_STIM_AND_IFNAB_72H_CD8_T_CELL_UP	199	2	0.106701	0.492651	PREB:TDRP	http://www.gsea-msigdb.org/gsea/msigdb/cards/GSE15930_STIM_VS_STIM_AND_IFNAB_72H_CD8_T_CELL_UP
Immunologic_signatures	GSE13522_CTRL_VS_T_CRUZI_BRAZIL_STRAIN_INF_SKIN_DN	199	2	0.106701	0.492651	C7orf73:TDRP	http://www.gsea-msigdb.org/gsea/msigdb/cards/GSE13522_CTRL_VS_T_CRUZI_BRAZIL_STRAIN_INF_SKIN_DN
Immunologic_signatures	GSE17721_LPS_VS_PAM3CSK4_8H_BMDC_DN	199	2	0.106701	0.492651	POLD4:KCTD1	http://www.gsea-msigdb.org/gsea/msigdb/cards/GSE17721_LPS_VS_PAM3CSK4_8H_BMDC_DN
Immunologic_signatures	GSE21670_STAT3_KO_VS_WT_CD4_TCELL_TGFB_TREATED_DN	199	2	0.106701	0.492651	NRIP2:PREB	http://www.gsea-msigdb.org/gsea/msigdb/cards/GSE21670_STAT3_KO_VS_WT_CD4_TCELL_TGFB_TREATED_DN
Immunologic_signatures	GSE7460_CTRL_VS_FOXP3_OVEREXPR_TCONV_DN	199	2	0.106701	0.492651	NEB:SLC4A7	http://www.gsea-msigdb.org/gsea/msigdb/cards/GSE7460_CTRL_VS_FOXP3_OVEREXPR_TCONV_DN
Immunologic_signatures	GSE15330_MEGAKARYOCYTE_ERYTHROID_VS_GRANULOCYTE_MONOCYTE_PROGENITOR_IKAROS_KO_DN	199	2	0.106701	0.492651	TNFRSF25:PREB	http://www.gsea-msigdb.org/gsea/msigdb/cards/GSE15330_MEGAKARYOCYTE_ERYTHROID_VS_GRANULOCYTE_MONOCYTE_PROGENITOR_IKAROS_KO_DN
Immunologic_signatures	GSE43863_TH1_VS_TFH_EFFECTOR_CD4_TCELL_DN	199	2	0.106701	0.492651	RABEP1:RHOT1	http://www.gsea-msigdb.org/gsea/msigdb/cards/GSE43863_TH1_VS_TFH_EFFECTOR_CD4_TCELL_DN
Immunologic_signatures	GSE17721_4_VS_24H_GARDIQUIMOD_BMDC_DN	199	2	0.106701	0.492651	YPEL5:GPCPD1	http://www.gsea-msigdb.org/gsea/msigdb/cards/GSE17721_4_VS_24H_GARDIQUIMOD_BMDC_DN
Immunologic_signatures	GSE17721_CPG_VS_GARDIQUIMOD_0.5H_BMDC_UP	199	2	0.106701	0.492651	RABEP1:FTSJ3	http://www.gsea-msigdb.org/gsea/msigdb/cards/GSE17721_CPG_VS_GARDIQUIMOD_0.5H_BMDC_UP
Immunologic_signatures	GSE17186_MEMORY_VS_CD21HIGH_TRANSITIONAL_BCELL_DN	199	2	0.106701	0.492651	WDR36:TDRP	http://www.gsea-msigdb.org/gsea/msigdb/cards/GSE17186_MEMORY_VS_CD21HIGH_TRANSITIONAL_BCELL_DN
Immunologic_signatures	GSE17974_0H_VS_4H_IN_VITRO_ACT_CD4_TCELL_DN	199	2	0.106701	0.492651	FTSJ3:ZSCAN12P1	http://www.gsea-msigdb.org/gsea/msigdb/cards/GSE17974_0H_VS_4H_IN_VITRO_ACT_CD4_TCELL_DN
Immunologic_signatures	GSE40274_CTRL_VS_FOXP3_AND_HELIOS_TRANSDUCED_ACTIVATED_CD4_TCELL_UP	199	2	0.106701	0.492651	MPRIP:SP4	http://www.gsea-msigdb.org/gsea/msigdb/cards/GSE40274_CTRL_VS_FOXP3_AND_HELIOS_TRANSDUCED_ACTIVATED_CD4_TCELL_UP
Immunologic_signatures	GSE8384_CTRL_VS_B_ABORTUS_4H_MAC_CELL_LINE_UP	199	2	0.106701	0.492651	POLD4:RNF167	http://www.gsea-msigdb.org/gsea/msigdb/cards/GSE8384_CTRL_VS_B_ABORTUS_4H_MAC_CELL_LINE_UP
Immunologic_signatures	GSE32986_CURDLAN_HIGHDOSE_VS_GMCSF_AND_CURDLAN_HIGHDOSE_STIM_DC_UP	199	2	0.106701	0.492651	USP21:TANC2	http://www.gsea-msigdb.org/gsea/msigdb/cards/GSE32986_CURDLAN_HIGHDOSE_VS_GMCSF_AND_CURDLAN_HIGHDOSE_STIM_DC_UP
Immunologic_signatures	GSE15930_STIM_VS_STIM_AND_IL12_72H_CD8_T_CELL_UP	199	2	0.106701	0.492651	PREB:TMEM50B	http://www.gsea-msigdb.org/gsea/msigdb/cards/GSE15930_STIM_VS_STIM_AND_IL12_72H_CD8_T_CELL_UP
Immunologic_signatures	GSE32986_CURDLAN_LOWDOSE_VS_GMCSF_AND_CURDLAN_LOWDOSE_STIM_DC_DN	199	2	0.106701	0.492651	RABEP1:SLC4A7	http://www.gsea-msigdb.org/gsea/msigdb/cards/GSE32986_CURDLAN_LOWDOSE_VS_GMCSF_AND_CURDLAN_LOWDOSE_STIM_DC_DN
Immunologic_signatures	GSE24634_NAIVE_CD4_TCELL_VS_DAY7_IL4_CONV_TREG_DN	199	2	0.106701	0.492651	PREB:NEIL3	http://www.gsea-msigdb.org/gsea/msigdb/cards/GSE24634_NAIVE_CD4_TCELL_VS_DAY7_IL4_CONV_TREG_DN
Immunologic_signatures	GSE7852_TREG_VS_TCONV_DN	199	2	0.106701	0.492651	SMIM6:TDRP	http://www.gsea-msigdb.org/gsea/msigdb/cards/GSE7852_TREG_VS_TCONV_DN
Immunologic_signatures	GSE27786_CD4_TCELL_VS_MONO_MAC_UP	199	2	0.106701	0.492651	IL21R:MUM1	http://www.gsea-msigdb.org/gsea/msigdb/cards/GSE27786_CD4_TCELL_VS_MONO_MAC_UP
Immunologic_signatures	GSE3982_MAC_VS_TH1_DN	199	2	0.106701	0.492651	SNRPA:ABT1	http://www.gsea-msigdb.org/gsea/msigdb/cards/GSE3982_MAC_VS_TH1_DN
Immunologic_signatures	GSE15659_NAIVE_CD4_TCELL_VS_NONSUPPRESSIVE_TCELL_DN	199	2	0.106701	0.492651	ZNF579:YPEL5	http://www.gsea-msigdb.org/gsea/msigdb/cards/GSE15659_NAIVE_CD4_TCELL_VS_NONSUPPRESSIVE_TCELL_DN
Immunologic_signatures	GSE24634_NAIVE_CD4_TCELL_VS_DAY5_IL4_CONV_TREG_UP	199	2	0.106701	0.492651	SNN:PIP4K2B	http://www.gsea-msigdb.org/gsea/msigdb/cards/GSE24634_NAIVE_CD4_TCELL_VS_DAY5_IL4_CONV_TREG_UP
Immunologic_signatures	GSE17974_CTRL_VS_ACT_IL4_AND_ANTI_IL12_4H_CD4_TCELL_DN	199	2	0.106701	0.492651	FTSJ3:WDR36	http://www.gsea-msigdb.org/gsea/msigdb/cards/GSE17974_CTRL_VS_ACT_IL4_AND_ANTI_IL12_4H_CD4_TCELL_DN
Immunologic_signatures	GSE16450_CTRL_VS_IFNA_6H_STIM_MATURE_NEURON_CELL_LINE_DN	199	2	0.106701	0.492651	IL21R:MUM1	http://www.gsea-msigdb.org/gsea/msigdb/cards/GSE16450_CTRL_VS_IFNA_6H_STIM_MATURE_NEURON_CELL_LINE_DN
Immunologic_signatures	GSE37605_C57BL6_VS_NOD_FOXP3_IRES_GFP_TREG_DN	199	2	0.106701	0.492651	RNF167:MPRIP	http://www.gsea-msigdb.org/gsea/msigdb/cards/GSE37605_C57BL6_VS_NOD_FOXP3_IRES_GFP_TREG_DN
Immunologic_signatures	GSE37605_FOXP3_FUSION_GFP_VS_IRES_GFP_TREG_NOD_UP	199	2	0.106701	0.492651	ATP5G2:C7orf73	http://www.gsea-msigdb.org/gsea/msigdb/cards/GSE37605_FOXP3_FUSION_GFP_VS_IRES_GFP_TREG_NOD_UP
Immunologic_signatures	GSE32986_CURDLAN_LOWDOSE_VS_GMCSF_AND_CURDLAN_LOWDOSE_STIM_DC_UP	199	2	0.106701	0.492651	ZNF579:GPCPD1	http://www.gsea-msigdb.org/gsea/msigdb/cards/GSE32986_CURDLAN_LOWDOSE_VS_GMCSF_AND_CURDLAN_LOWDOSE_STIM_DC_UP
Immunologic_signatures	GSE17721_12H_VS_24H_PAM3CSK4_BMDC_DN	199	2	0.106701	0.492651	ATP5G2:CROT	http://www.gsea-msigdb.org/gsea/msigdb/cards/GSE17721_12H_VS_24H_PAM3CSK4_BMDC_DN
Immunologic_signatures	GSE21670_TGFB_VS_IL6_TREATED_STAT3_KO_CD4_TCELL_DN	199	2	0.106701	0.492651	SP4:TDRP	http://www.gsea-msigdb.org/gsea/msigdb/cards/GSE21670_TGFB_VS_IL6_TREATED_STAT3_KO_CD4_TCELL_DN
Immunologic_signatures	GSE2770_IL12_ACT_VS_ACT_CD4_TCELL_48H_DN	199	2	0.106701	0.492651	RABEP1:ZNF579	http://www.gsea-msigdb.org/gsea/msigdb/cards/GSE2770_IL12_ACT_VS_ACT_CD4_TCELL_48H_DN
Immunologic_signatures	GSE17721_0.5H_VS_4H_CPG_BMDC_DN	199	2	0.106701	0.492651	LIMS3L:COL4A6	http://www.gsea-msigdb.org/gsea/msigdb/cards/GSE17721_0.5H_VS_4H_CPG_BMDC_DN
Immunologic_signatures	GSE15659_NAIVE_CD4_TCELL_VS_ACTIVATED_TREG_DN	199	2	0.106701	0.492651	RNF167:STK32A	http://www.gsea-msigdb.org/gsea/msigdb/cards/GSE15659_NAIVE_CD4_TCELL_VS_ACTIVATED_TREG_DN
Immunologic_signatures	GSE27786_LSK_VS_LIN_NEG_CELL_UP	199	2	0.106701	0.492651	TANC2:CAMSAP3	http://www.gsea-msigdb.org/gsea/msigdb/cards/GSE27786_LSK_VS_LIN_NEG_CELL_UP
Immunologic_signatures	GSE18281_SUBCAPSULAR_VS_PERIMEDULLARY_CORTICAL_REGION_OF_THYMUS_UP	199	2	0.106701	0.492651	CROT:DNASE1L1	http://www.gsea-msigdb.org/gsea/msigdb/cards/GSE18281_SUBCAPSULAR_VS_PERIMEDULLARY_CORTICAL_REGION_OF_THYMUS_UP
Immunologic_signatures	GSE42088_UNINF_VS_LEISHMANIA_INF_DC_2H_DN	199	2	0.106701	0.492651	YPEL5:ABT1	http://www.gsea-msigdb.org/gsea/msigdb/cards/GSE42088_UNINF_VS_LEISHMANIA_INF_DC_2H_DN
Immunologic_signatures	GSE3982_NEUTROPHIL_VS_TH1_DN	199	2	0.106701	0.492651	MUM1:NEIL3	http://www.gsea-msigdb.org/gsea/msigdb/cards/GSE3982_NEUTROPHIL_VS_TH1_DN
Immunologic_signatures	GSE15750_DAY6_VS_DAY10_TRAF6KO_EFF_CD8_TCELL_DN	199	2	0.106701	0.492651	TNFRSF25:TDRP	http://www.gsea-msigdb.org/gsea/msigdb/cards/GSE15750_DAY6_VS_DAY10_TRAF6KO_EFF_CD8_TCELL_DN
Immunologic_signatures	GSE3982_NEUTROPHIL_VS_BCELL_DN	199	2	0.106701	0.492651	CEP112:MUM1	http://www.gsea-msigdb.org/gsea/msigdb/cards/GSE3982_NEUTROPHIL_VS_BCELL_DN
Immunologic_signatures	GSE18893_CTRL_VS_TNF_TREATED_TCONV_24H_DN	199	2	0.106701	0.492651	POLD4:LIMS3L	http://www.gsea-msigdb.org/gsea/msigdb/cards/GSE18893_CTRL_VS_TNF_TREATED_TCONV_24H_DN
Immunologic_signatures	GSE15930_STIM_VS_STIM_AND_TRICHOSTATINA_24H_CD8_T_CELL_UP	199	2	0.106701	0.492651	PREB:RBFOX2	http://www.gsea-msigdb.org/gsea/msigdb/cards/GSE15930_STIM_VS_STIM_AND_TRICHOSTATINA_24H_CD8_T_CELL_UP
Immunologic_signatures	GSE42088_UNINF_VS_LEISHMANIA_INF_DC_4H_DN	199	2	0.106701	0.492651	YPEL5:HLA-DQB2	http://www.gsea-msigdb.org/gsea/msigdb/cards/GSE42088_UNINF_VS_LEISHMANIA_INF_DC_4H_DN
Immunologic_signatures	GSE8515_CTRL_VS_IL6_4H_STIM_MAC_UP	199	2	0.106701	0.492651	ZNF702P:CROT	http://www.gsea-msigdb.org/gsea/msigdb/cards/GSE8515_CTRL_VS_IL6_4H_STIM_MAC_UP
Immunologic_signatures	GSE18893_TCONV_VS_TREG_2H_TNF_STIM_UP	199	2	0.106701	0.492651	USP21:CYB5D2	http://www.gsea-msigdb.org/gsea/msigdb/cards/GSE18893_TCONV_VS_TREG_2H_TNF_STIM_UP
Immunologic_signatures	GSE34006_UNTREATED_VS_A2AR_AGONIST_TREATED_TREG_DN	200	2	0.107591	0.492651	PRKG1:IL21R	http://www.gsea-msigdb.org/gsea/msigdb/cards/GSE34006_UNTREATED_VS_A2AR_AGONIST_TREATED_TREG_DN
Immunologic_signatures	GSE40068_CXCR5POS_BCL6POS_TFH_VS_CXCR5NEG_BCL6NEG_CD4_TCELL_UP	200	2	0.107591	0.492651	LRRC39:RNF167	http://www.gsea-msigdb.org/gsea/msigdb/cards/GSE40068_CXCR5POS_BCL6POS_TFH_VS_CXCR5NEG_BCL6NEG_CD4_TCELL_UP
Immunologic_signatures	GSE41978_WT_VS_ID2_KO_AND_BIM_KO_KLRG1_LOW_EFFECTOR_CD8_TCELL_DN	200	2	0.107591	0.492651	MUM1:NEIL3	http://www.gsea-msigdb.org/gsea/msigdb/cards/GSE41978_WT_VS_ID2_KO_AND_BIM_KO_KLRG1_LOW_EFFECTOR_CD8_TCELL_DN
Immunologic_signatures	GSE11961_PLASMA_CELL_DAY7_VS_MEMORY_BCELL_DAY40_UP	200	2	0.107591	0.492651	RABEP1:LIMS3L	http://www.gsea-msigdb.org/gsea/msigdb/cards/GSE11961_PLASMA_CELL_DAY7_VS_MEMORY_BCELL_DAY40_UP
Immunologic_signatures	GSE20727_H2O2_VS_ROS_INHIBITOR_TREATED_DC_UP	200	2	0.107591	0.492651	LRRC39:TDRP	http://www.gsea-msigdb.org/gsea/msigdb/cards/GSE20727_H2O2_VS_ROS_INHIBITOR_TREATED_DC_UP
Immunologic_signatures	GSE43863_TH1_VS_TFH_MEMORY_CD4_TCELL_UP	200	2	0.107591	0.492651	FTSJ3:WDR36	http://www.gsea-msigdb.org/gsea/msigdb/cards/GSE43863_TH1_VS_TFH_MEMORY_CD4_TCELL_UP
Immunologic_signatures	GSE29949_CD8_NEG_DC_SPLEEN_VS_DC_BRAIN_DN	200	2	0.107591	0.492651	RBFOX2:EXOSC9	http://www.gsea-msigdb.org/gsea/msigdb/cards/GSE29949_CD8_NEG_DC_SPLEEN_VS_DC_BRAIN_DN
Immunologic_signatures	GSE39110_UNTREATED_VS_IL2_TREATED_CD8_TCELL_DAY3_POST_IMMUNIZATION_UP	200	2	0.107591	0.492651	FTSJ3:TDRP	http://www.gsea-msigdb.org/gsea/msigdb/cards/GSE39110_UNTREATED_VS_IL2_TREATED_CD8_TCELL_DAY3_POST_IMMUNIZATION_UP
Immunologic_signatures	GSE41978_WT_VS_ID2_KO_AND_BIM_KO_KLRG1_LOW_EFFECTOR_CD8_TCELL_UP	200	2	0.107591	0.492651	EXOSC9:NEIL3	http://www.gsea-msigdb.org/gsea/msigdb/cards/GSE41978_WT_VS_ID2_KO_AND_BIM_KO_KLRG1_LOW_EFFECTOR_CD8_TCELL_UP
Immunologic_signatures	GSE11961_PLASMA_CELL_DAY7_VS_GERMINAL_CENTER_BCELL_DAY40_UP	200	2	0.107591	0.492651	SNN:IL21R	http://www.gsea-msigdb.org/gsea/msigdb/cards/GSE11961_PLASMA_CELL_DAY7_VS_GERMINAL_CENTER_BCELL_DAY40_UP
Immunologic_signatures	GSE37533_UNTREATED_VS_PIOGLIZATONE_TREATED_CD4_TCELL_PPARG1_AND_FOXP3_TRASDUCED_DN	200	2	0.107591	0.492651	PIP4K2B:XPNPEP3	http://www.gsea-msigdb.org/gsea/msigdb/cards/GSE37533_UNTREATED_VS_PIOGLIZATONE_TREATED_CD4_TCELL_PPARG1_AND_FOXP3_TRASDUCED_DN
Immunologic_signatures	GSE42724_B1_BCELL_VS_PLASMABLAST_DN	200	2	0.107591	0.492651	ATP5G2:KANSL1	http://www.gsea-msigdb.org/gsea/msigdb/cards/GSE42724_B1_BCELL_VS_PLASMABLAST_DN
Immunologic_signatures	GSE33162_UNTREATED_VS_4H_LPS_STIM_HDAC3_HET_MACROPHAGE_DN	200	2	0.107591	0.492651	CEP112:TDRP	http://www.gsea-msigdb.org/gsea/msigdb/cards/GSE33162_UNTREATED_VS_4H_LPS_STIM_HDAC3_HET_MACROPHAGE_DN
Immunologic_signatures	GSE37532_TREG_VS_TCONV_CD4_TCELL_FROM_LN_DN	200	2	0.107591	0.492651	KCTD1:ZNF579	http://www.gsea-msigdb.org/gsea/msigdb/cards/GSE37532_TREG_VS_TCONV_CD4_TCELL_FROM_LN_DN
Immunologic_signatures	GSE37301_LYMPHOID_PRIMED_MPP_VS_COMMON_LYMPHOID_PROGENITOR_DN	200	2	0.107591	0.492651	ATP5G2:CYB561	http://www.gsea-msigdb.org/gsea/msigdb/cards/GSE37301_LYMPHOID_PRIMED_MPP_VS_COMMON_LYMPHOID_PROGENITOR_DN
Immunologic_signatures	GSE20727_CTRL_VS_DNFB_ALLERGEN_TREATED_DC_UP	200	2	0.107591	0.492651	CYB561:NEIL3	http://www.gsea-msigdb.org/gsea/msigdb/cards/GSE20727_CTRL_VS_DNFB_ALLERGEN_TREATED_DC_UP
Immunologic_signatures	GSE11961_MEMORY_BCELL_DAY7_VS_PLASMA_CELL_DAY7_DN	200	2	0.107591	0.492651	RPAIN:PREB	http://www.gsea-msigdb.org/gsea/msigdb/cards/GSE11961_MEMORY_BCELL_DAY7_VS_PLASMA_CELL_DAY7_DN
Immunologic_signatures	GSE36009_UNSTIM_VS_LPS_STIM_DC_DN	200	2	0.107591	0.492651	GPCPD1:C7orf73	http://www.gsea-msigdb.org/gsea/msigdb/cards/GSE36009_UNSTIM_VS_LPS_STIM_DC_DN
Immunologic_signatures	GSE36527_CD62L_HIGH_CD69_NEG_VS_CD62L_LOW_CD69_POS_TREG_KLRG1_NEG_DN	200	2	0.107591	0.492651	PRKG1:PIP4K2B	http://www.gsea-msigdb.org/gsea/msigdb/cards/GSE36527_CD62L_HIGH_CD69_NEG_VS_CD62L_LOW_CD69_POS_TREG_KLRG1_NEG_DN
Immunologic_signatures	GSE36891_UNSTIM_VS_POLYIC_TLR3_STIM_PERITONEAL_MACROPHAGE_DN	200	2	0.107591	0.492651	SNN:AP1G1	http://www.gsea-msigdb.org/gsea/msigdb/cards/GSE36891_UNSTIM_VS_POLYIC_TLR3_STIM_PERITONEAL_MACROPHAGE_DN
Immunologic_signatures	GSE43863_DAY6_EFF_VS_DAY150_MEM_LY6C_INT_CXCR5POS_CD4_TCELL_UP	200	2	0.107591	0.492651	TBC1D2B:SNN	http://www.gsea-msigdb.org/gsea/msigdb/cards/GSE43863_DAY6_EFF_VS_DAY150_MEM_LY6C_INT_CXCR5POS_CD4_TCELL_UP
Immunologic_signatures	GSE24671_CTRL_VS_BAKIMULC_INFECTED_MOUSE_SPLENOCYTES_UP	200	2	0.107591	0.492651	RNF167:CROT	http://www.gsea-msigdb.org/gsea/msigdb/cards/GSE24671_CTRL_VS_BAKIMULC_INFECTED_MOUSE_SPLENOCYTES_UP
Immunologic_signatures	GSE33162_UNTREATED_VS_4H_LPS_STIM_HDAC3_KO_MACROPHAGE_UP	200	2	0.107591	0.492651	SNRPA:CROT	http://www.gsea-msigdb.org/gsea/msigdb/cards/GSE33162_UNTREATED_VS_4H_LPS_STIM_HDAC3_KO_MACROPHAGE_UP
Immunologic_signatures	GSE37532_TREG_VS_TCONV_CD4_TCELL_FROM_LN_UP	200	2	0.107591	0.492651	FTSJ3:WDR36	http://www.gsea-msigdb.org/gsea/msigdb/cards/GSE37532_TREG_VS_TCONV_CD4_TCELL_FROM_LN_UP
Immunologic_signatures	GSE43863_NAIVE_VS_MEMORY_TFH_CD4_TCELL_D150_LCMV_DN	200	2	0.107591	0.492651	FTSJ3:ABT1	http://www.gsea-msigdb.org/gsea/msigdb/cards/GSE43863_NAIVE_VS_MEMORY_TFH_CD4_TCELL_D150_LCMV_DN
Immunologic_signatures	GSE41867_NAIVE_VS_DAY15_LCMV_ARMSTRONG_EFFECTOR_CD8_TCELL_UP	200	2	0.107591	0.492651	ATP5G2:PREB	http://www.gsea-msigdb.org/gsea/msigdb/cards/GSE41867_NAIVE_VS_DAY15_LCMV_ARMSTRONG_EFFECTOR_CD8_TCELL_UP
Immunologic_signatures	GSE36826_NORMAL_VS_STAPH_AUREUS_INF_SKIN_DN	200	2	0.107591	0.492651	KDSR:SMIM8	http://www.gsea-msigdb.org/gsea/msigdb/cards/GSE36826_NORMAL_VS_STAPH_AUREUS_INF_SKIN_DN
Immunologic_signatures	GSE33424_CD161_HIGH_VS_NEG_CD8_TCELL_UP	200	2	0.107591	0.492651	AP1G1:SLC4A7	http://www.gsea-msigdb.org/gsea/msigdb/cards/GSE33424_CD161_HIGH_VS_NEG_CD8_TCELL_UP
Immunologic_signatures	GSE33425_CD161_INT_VS_NEG_CD8_TCELL_DN	200	2	0.107591	0.492651	AP1G1:SLC4A7	http://www.gsea-msigdb.org/gsea/msigdb/cards/GSE33425_CD161_INT_VS_NEG_CD8_TCELL_DN
Immunologic_signatures	GSE41867_NAIVE_VS_DAY6_LCMV_ARMSTRONG_EFFECTOR_CD8_TCELL_UP	200	2	0.107591	0.492651	TANC2:KDSR	http://www.gsea-msigdb.org/gsea/msigdb/cards/GSE41867_NAIVE_VS_DAY6_LCMV_ARMSTRONG_EFFECTOR_CD8_TCELL_UP
Immunologic_signatures	GSE33424_CD161_INT_VS_NEG_CD8_TCELL_DN	200	2	0.107591	0.492651	MPRIP:CYP27A1	http://www.gsea-msigdb.org/gsea/msigdb/cards/GSE33424_CD161_INT_VS_NEG_CD8_TCELL_DN
Immunologic_signatures	GSE40274_CTRL_VS_FOXP3_TRANSDUCED_ACTIVATED_CD4_TCELL_DN	200	2	0.107591	0.492651	SNN:GPCPD1	http://www.gsea-msigdb.org/gsea/msigdb/cards/GSE40274_CTRL_VS_FOXP3_TRANSDUCED_ACTIVATED_CD4_TCELL_DN
Immunologic_signatures	GSE28737_WT_VS_BCL6_HET_MARGINAL_ZONE_BCELL_DN	200	2	0.107591	0.492651	SNN:IL21R	http://www.gsea-msigdb.org/gsea/msigdb/cards/GSE28737_WT_VS_BCL6_HET_MARGINAL_ZONE_BCELL_DN
Immunologic_signatures	GSE45837_WT_VS_GFI1_KO_PDC_DN	200	2	0.107591	0.492651	ATP5G2:MUM1	http://www.gsea-msigdb.org/gsea/msigdb/cards/GSE45837_WT_VS_GFI1_KO_PDC_DN
Immunologic_signatures	GSE41176_UNSTIM_VS_ANTI_IGM_STIM_BCELL_6H_UP	200	2	0.107591	0.492651	RHOT1:MUM1	http://www.gsea-msigdb.org/gsea/msigdb/cards/GSE41176_UNSTIM_VS_ANTI_IGM_STIM_BCELL_6H_UP
Immunologic_signatures	GSE26030_UNSTIM_VS_RESTIM_TH1_DAY15_POST_POLARIZATION_DN	200	2	0.107591	0.492651	CYB561:SP4	http://www.gsea-msigdb.org/gsea/msigdb/cards/GSE26030_UNSTIM_VS_RESTIM_TH1_DAY15_POST_POLARIZATION_DN
Immunologic_signatures	GSE36527_CD62L_HIGH_VS_CD62L_LOW_TREG_CD69_NEG_KLRG1_NEG_UP	200	2	0.107591	0.492651	NRIP2:WDR36	http://www.gsea-msigdb.org/gsea/msigdb/cards/GSE36527_CD62L_HIGH_VS_CD62L_LOW_TREG_CD69_NEG_KLRG1_NEG_UP
Immunologic_signatures	GSE40274_CTRL_VS_FOXP3_TRANSDUCED_ACTIVATED_CD4_TCELL_UP	200	2	0.107591	0.492651	SNRPA:EXOSC9	http://www.gsea-msigdb.org/gsea/msigdb/cards/GSE40274_CTRL_VS_FOXP3_TRANSDUCED_ACTIVATED_CD4_TCELL_UP
Immunologic_signatures	GSE26343_WT_VS_NFAT5_KO_MACROPHAGE_LPS_STIM_DN	200	2	0.107591	0.492651	RNF167:KANSL1	http://www.gsea-msigdb.org/gsea/msigdb/cards/GSE26343_WT_VS_NFAT5_KO_MACROPHAGE_LPS_STIM_DN
Immunologic_signatures	GSE42088_UNINF_VS_LEISHMANIA_INF_DC_4H_UP	200	2	0.107591	0.492651	TBC1D2B:CYP27A1	http://www.gsea-msigdb.org/gsea/msigdb/cards/GSE42088_UNINF_VS_LEISHMANIA_INF_DC_4H_UP
Immunologic_signatures	GSE26343_WT_VS_NFAT5_KO_MACROPHAGE_UP	200	2	0.107591	0.492651	RNF167:FTSJ3	http://www.gsea-msigdb.org/gsea/msigdb/cards/GSE26343_WT_VS_NFAT5_KO_MACROPHAGE_UP
Immunologic_signatures	GSE41867_LCMV_ARMSTRONG_VS_CLONE13_DAY15_EFFECTOR_CD8_TCELL_UP	200	2	0.107591	0.492651	SNN:ZNF579	http://www.gsea-msigdb.org/gsea/msigdb/cards/GSE41867_LCMV_ARMSTRONG_VS_CLONE13_DAY15_EFFECTOR_CD8_TCELL_UP
Immunologic_signatures	GSE32986_UNSTIM_VS_CURDLAN_LOWDOSE_STIM_DC_UP	200	2	0.107591	0.492651	SLC4A7:DCTD	http://www.gsea-msigdb.org/gsea/msigdb/cards/GSE32986_UNSTIM_VS_CURDLAN_LOWDOSE_STIM_DC_UP
Immunologic_signatures	GSE43955_TH0_VS_TGFB_IL6_TH17_ACT_CD4_TCELL_60H_UP	200	2	0.107591	0.492651	PREB:HNRNPAB	http://www.gsea-msigdb.org/gsea/msigdb/cards/GSE43955_TH0_VS_TGFB_IL6_TH17_ACT_CD4_TCELL_60H_UP
Immunologic_signatures	GSE27859_CD11C_INT_F480_HI_MACROPHAGE_VS_CD11C_ING_F480_INT_DC_DN	200	2	0.107591	0.492651	SNN:SP4	http://www.gsea-msigdb.org/gsea/msigdb/cards/GSE27859_CD11C_INT_F480_HI_MACROPHAGE_VS_CD11C_ING_F480_INT_DC_DN
Immunologic_signatures	GSE41867_NAIVE_VS_DAY30_LCMV_CLONE13_EXHAUSTED_CD8_TCELL_DN	200	2	0.107591	0.492651	LIMS3L:GPCPD1	http://www.gsea-msigdb.org/gsea/msigdb/cards/GSE41867_NAIVE_VS_DAY30_LCMV_CLONE13_EXHAUSTED_CD8_TCELL_DN
Immunologic_signatures	GSE32986_UNSTIM_VS_CURDLAN_LOWDOSE_STIM_DC_DN	200	2	0.107591	0.492651	TBC1D2B:KDSR	http://www.gsea-msigdb.org/gsea/msigdb/cards/GSE32986_UNSTIM_VS_CURDLAN_LOWDOSE_STIM_DC_DN
Immunologic_signatures	GSE32986_UNSTIM_VS_CURDLAN_HIGHDOSE_STIM_DC_DN	200	2	0.107591	0.492651	KCNA2:CYB5D2	http://www.gsea-msigdb.org/gsea/msigdb/cards/GSE32986_UNSTIM_VS_CURDLAN_HIGHDOSE_STIM_DC_DN
Immunologic_signatures	GSE34156_TLR1_TLR2_LIGAND_VS_NOD2_AND_TLR1_TLR2_LIGAND_24H_TREATED_MONOCYTE_DN	200	2	0.107591	0.492651	CYP27A1:XPNPEP3	http://www.gsea-msigdb.org/gsea/msigdb/cards/GSE34156_TLR1_TLR2_LIGAND_VS_NOD2_AND_TLR1_TLR2_LIGAND_24H_TREATED_MONOCYTE_DN
Immunologic_signatures	GSE46606_UNSTIM_VS_CD40L_IL2_IL5_1DAY_STIMULATED_IRF4MID_SORTED_BCELL_UP	200	2	0.107591	0.492651	TANC2:STK32A	http://www.gsea-msigdb.org/gsea/msigdb/cards/GSE46606_UNSTIM_VS_CD40L_IL2_IL5_1DAY_STIMULATED_IRF4MID_SORTED_BCELL_UP
Immunologic_signatures	GSE32164_RESTING_DIFFERENTIATED_VS_ALTERNATIVELY_ACT_M2_MACROPHAGE_DN	200	2	0.107591	0.492651	AP1G1:SLC4A7	http://www.gsea-msigdb.org/gsea/msigdb/cards/GSE32164_RESTING_DIFFERENTIATED_VS_ALTERNATIVELY_ACT_M2_MACROPHAGE_DN
Immunologic_signatures	GSE11961_MEMORY_BCELL_DAY7_VS_GERMINAL_CENTER_BCELL_DAY7_UP	200	2	0.107591	0.492651	TNFRSF25:C7orf73	http://www.gsea-msigdb.org/gsea/msigdb/cards/GSE11961_MEMORY_BCELL_DAY7_VS_GERMINAL_CENTER_BCELL_DAY7_UP
Immunologic_signatures	GSE46606_DAY1_VS_DAY3_CD40L_IL2_IL5_STIMULATED_IRF4MID_BCELL_DN	200	2	0.107591	0.492651	RHOT1:CYP27A1	http://www.gsea-msigdb.org/gsea/msigdb/cards/GSE46606_DAY1_VS_DAY3_CD40L_IL2_IL5_STIMULATED_IRF4MID_BCELL_DN
Immunologic_signatures	GSE41867_DAY8_EFFECTOR_VS_DAY30_MEMORY_CD8_TCELL_LCMV_ARMSTRONG_UP	200	2	0.107591	0.492651	WDR36:ZC3HAV1	http://www.gsea-msigdb.org/gsea/msigdb/cards/GSE41867_DAY8_EFFECTOR_VS_DAY30_MEMORY_CD8_TCELL_LCMV_ARMSTRONG_UP
Immunologic_signatures	GSE36078_UNTREATED_VS_AD5_T425A_HEXON_INF_MOUSE_LUNG_DC_UP	200	2	0.107591	0.492651	SNN:LIMS3L	http://www.gsea-msigdb.org/gsea/msigdb/cards/GSE36078_UNTREATED_VS_AD5_T425A_HEXON_INF_MOUSE_LUNG_DC_UP
Immunologic_signatures	GSE36078_WT_VS_IL1R_KO_LUNG_DC_UP	200	2	0.107591	0.492651	KCNA2:STK32A	http://www.gsea-msigdb.org/gsea/msigdb/cards/GSE36078_WT_VS_IL1R_KO_LUNG_DC_UP
Immunologic_signatures	GSE42021_TCONV_PLN_VS_CD24INT_TCONV_THYMUS_DN	200	2	0.107591	0.492651	TDRP:ADRA1A	http://www.gsea-msigdb.org/gsea/msigdb/cards/GSE42021_TCONV_PLN_VS_CD24INT_TCONV_THYMUS_DN
Immunologic_signatures	GSE42021_TCONV_PLN_VS_CD24LO_TCONV_THYMUS_DN	200	2	0.107591	0.492651	TMEM50B:TDRP	http://www.gsea-msigdb.org/gsea/msigdb/cards/GSE42021_TCONV_PLN_VS_CD24LO_TCONV_THYMUS_DN
Immunologic_signatures	GSE41867_NAIVE_VS_DAY8_LCMV_EFFECTOR_CD8_TCELL_UP	200	2	0.107591	0.492651	FAM229B:ZC3HAV1	http://www.gsea-msigdb.org/gsea/msigdb/cards/GSE41867_NAIVE_VS_DAY8_LCMV_EFFECTOR_CD8_TCELL_UP
Immunologic_signatures	GSE46606_IRF4HIGH_VS_WT_CD40L_IL2_IL5_DAY3_STIMULATED_BCELL_DN	200	2	0.107591	0.492651	IL21R:ASPHD2	http://www.gsea-msigdb.org/gsea/msigdb/cards/GSE46606_IRF4HIGH_VS_WT_CD40L_IL2_IL5_DAY3_STIMULATED_BCELL_DN
Immunologic_signatures	GSE32533_WT_VS_MIR17_OVEREXPRESS_ACT_CD4_TCELL_DN	200	2	0.107591	0.492651	PRKG1:ZNF511	http://www.gsea-msigdb.org/gsea/msigdb/cards/GSE32533_WT_VS_MIR17_OVEREXPRESS_ACT_CD4_TCELL_DN
Immunologic_signatures	GSE31622_WT_VS_KLF3_KO_BCELL_UP	200	2	0.107591	0.492651	CYP27A1:DCLK3	http://www.gsea-msigdb.org/gsea/msigdb/cards/GSE31622_WT_VS_KLF3_KO_BCELL_UP
Immunologic_signatures	GSE32034_UNTREATED_VS_ROSIGLIZATONE_TREATED_LY6C_HIGH_MONOCYTE_DN	200	2	0.107591	0.492651	KCNA2:DNASE1L1	http://www.gsea-msigdb.org/gsea/msigdb/cards/GSE32034_UNTREATED_VS_ROSIGLIZATONE_TREATED_LY6C_HIGH_MONOCYTE_DN
Immunologic_signatures	GSE36078_UNTREATED_VS_AD5_T425A_HEXON_INF_MOUSE_LUNG_DC_DN	200	2	0.107591	0.492651	NEB:EXOSC9	http://www.gsea-msigdb.org/gsea/msigdb/cards/GSE36078_UNTREATED_VS_AD5_T425A_HEXON_INF_MOUSE_LUNG_DC_DN
Immunologic_signatures	GSE29164_UNTREATED_VS_CD8_TCELL_TREATED_MELANOMA_DAY3_DN	200	2	0.107591	0.492651	IL21R:BCAS1	http://www.gsea-msigdb.org/gsea/msigdb/cards/GSE29164_UNTREATED_VS_CD8_TCELL_TREATED_MELANOMA_DAY3_DN
Immunologic_signatures	GSE41867_NAIVE_VS_DAY30_LCMV_ARMSTRONG_MEMORY_CD8_TCELL_UP	200	2	0.107591	0.492651	AP1G1:SMIM8	http://www.gsea-msigdb.org/gsea/msigdb/cards/GSE41867_NAIVE_VS_DAY30_LCMV_ARMSTRONG_MEMORY_CD8_TCELL_UP
Immunologic_signatures	GSE46606_IRF4MID_VS_WT_CD40L_IL2_IL5_DAY3_STIMULATED_BCELL_UP	200	2	0.107591	0.492651	SNN:SLC4A7	http://www.gsea-msigdb.org/gsea/msigdb/cards/GSE46606_IRF4MID_VS_WT_CD40L_IL2_IL5_DAY3_STIMULATED_BCELL_UP
Immunologic_signatures	GSE46606_IRF4_KO_VS_WT_UNSTIM_BCELL_UP	200	2	0.107591	0.492651	ZNF579:GPCPD1	http://www.gsea-msigdb.org/gsea/msigdb/cards/GSE46606_IRF4_KO_VS_WT_UNSTIM_BCELL_UP
Immunologic_signatures	GSE36888_UNTREATED_VS_IL2_TREATED_STAT5_AB_KNOCKIN_TCELL_17H_DN	200	2	0.107591	0.492651	TNFRSF25:CYP27A1	http://www.gsea-msigdb.org/gsea/msigdb/cards/GSE36888_UNTREATED_VS_IL2_TREATED_STAT5_AB_KNOCKIN_TCELL_17H_DN
Immunologic_signatures	GSE40666_WT_VS_STAT4_KO_CD8_TCELL_WITH_IFNA_STIM_90MIN_UP	200	2	0.107591	0.492651	TNFRSF25:TDRP	http://www.gsea-msigdb.org/gsea/msigdb/cards/GSE40666_WT_VS_STAT4_KO_CD8_TCELL_WITH_IFNA_STIM_90MIN_UP
Immunologic_signatures	GSE41867_NAIVE_VS_DAY8_LCMV_ARMSTRONG_EFFECTOR_CD8_TCELL_UP	200	2	0.107591	0.492651	RBFOX2:ABT1	http://www.gsea-msigdb.org/gsea/msigdb/cards/GSE41867_NAIVE_VS_DAY8_LCMV_ARMSTRONG_EFFECTOR_CD8_TCELL_UP
Immunologic_signatures	GSE11961_FOLLICULAR_BCELL_VS_PLASMA_CELL_DAY7_DN	200	2	0.107591	0.492651	ZNF579:ZC3HAV1	http://www.gsea-msigdb.org/gsea/msigdb/cards/GSE11961_FOLLICULAR_BCELL_VS_PLASMA_CELL_DAY7_DN
Immunologic_signatures	GSE30971_2H_VS_4H_LPS_STIM_MACROPHAGE_WBP7_KO_UP	200	2	0.107591	0.492651	SLC4A7:HNRNPAB	http://www.gsea-msigdb.org/gsea/msigdb/cards/GSE30971_2H_VS_4H_LPS_STIM_MACROPHAGE_WBP7_KO_UP
Immunologic_signatures	GSE23568_CTRL_VS_ID3_TRANSDUCED_CD8_TCELL_UP	200	2	0.107591	0.492651	MPRIP:SLC4A7	http://www.gsea-msigdb.org/gsea/msigdb/cards/GSE23568_CTRL_VS_ID3_TRANSDUCED_CD8_TCELL_UP
Immunologic_signatures	GSE43955_1H_VS_60H_ACT_CD4_TCELL_UP	200	2	0.107591	0.492651	SNRPA:GPCPD1	http://www.gsea-msigdb.org/gsea/msigdb/cards/GSE43955_1H_VS_60H_ACT_CD4_TCELL_UP
Immunologic_signatures	KAECH_NAIVE_VS_MEMORY_CD8_TCELL_UP	200	2	0.107591	0.492651	TMEM50B:TDRP	http://www.gsea-msigdb.org/gsea/msigdb/cards/KAECH_NAIVE_VS_MEMORY_CD8_TCELL_UP
Immunologic_signatures	GSE21063_CTRL_VS_ANTI_IGM_STIM_BCELL_16H_UP	200	2	0.107591	0.492651	KDSR:SNRPA	http://www.gsea-msigdb.org/gsea/msigdb/cards/GSE21063_CTRL_VS_ANTI_IGM_STIM_BCELL_16H_UP
Immunologic_signatures	GSE339_CD4POS_VS_CD4CD8DN_DC_IN_CULTURE_DN	200	2	0.107591	0.492651	KCNA2:MPRIP	http://www.gsea-msigdb.org/gsea/msigdb/cards/GSE339_CD4POS_VS_CD4CD8DN_DC_IN_CULTURE_DN
Immunologic_signatures	GSE32423_CTRL_VS_IL4_MEMORY_CD8_TCELL_DN	200	2	0.107591	0.492651	FAM229B:UBA1	http://www.gsea-msigdb.org/gsea/msigdb/cards/GSE32423_CTRL_VS_IL4_MEMORY_CD8_TCELL_DN
Immunologic_signatures	GSE32423_MEMORY_VS_NAIVE_CD8_TCELL_DN	200	2	0.107591	0.492651	SNN:TDRP	http://www.gsea-msigdb.org/gsea/msigdb/cards/GSE32423_MEMORY_VS_NAIVE_CD8_TCELL_DN
Immunologic_signatures	GSE31082_DN_VS_CD8_SP_THYMOCYTE_UP	200	2	0.107591	0.492651	SNRPA:EXOSC9	http://www.gsea-msigdb.org/gsea/msigdb/cards/GSE31082_DN_VS_CD8_SP_THYMOCYTE_UP
Immunologic_signatures	GSE31082_DN_VS_CD4_SP_THYMOCYTE_UP	200	2	0.107591	0.492651	ATP5G2:EXOSC9	http://www.gsea-msigdb.org/gsea/msigdb/cards/GSE31082_DN_VS_CD4_SP_THYMOCYTE_UP
Immunologic_signatures	GSE31082_DN_VS_DP_THYMOCYTE_UP	200	2	0.107591	0.492651	EXOSC9:WDR36	http://www.gsea-msigdb.org/gsea/msigdb/cards/GSE31082_DN_VS_DP_THYMOCYTE_UP
Immunologic_signatures	GSE30962_PRIMARY_VS_SECONDARY_ACUTE_LCMV_INF_CD8_TCELL_UP	200	2	0.107591	0.492651	SNRPA:NEIL3	http://www.gsea-msigdb.org/gsea/msigdb/cards/GSE30962_PRIMARY_VS_SECONDARY_ACUTE_LCMV_INF_CD8_TCELL_UP
Immunologic_signatures	GSE30083_SP2_VS_SP3_THYMOCYTE_DN	200	2	0.107591	0.492651	PDGFD:FAM229B	http://www.gsea-msigdb.org/gsea/msigdb/cards/GSE30083_SP2_VS_SP3_THYMOCYTE_DN
Immunologic_signatures	GSE30083_SP1_VS_SP4_THYMOCYTE_DN	200	2	0.107591	0.492651	IL21R:ZNF536	http://www.gsea-msigdb.org/gsea/msigdb/cards/GSE30083_SP1_VS_SP4_THYMOCYTE_DN
Immunologic_signatures	GSE2826_WT_VS_XID_BCELL_UP	200	2	0.107591	0.492651	POLD4:ACE:ACE	http://www.gsea-msigdb.org/gsea/msigdb/cards/GSE2826_WT_VS_XID_BCELL_UP
Immunologic_signatures	GSE28237_EARLY_VS_LATE_GC_BCELL_UP	200	2	0.107591	0.492651	CYB561:TMEM50B	http://www.gsea-msigdb.org/gsea/msigdb/cards/GSE28237_EARLY_VS_LATE_GC_BCELL_UP
Immunologic_signatures	GSE28237_FOLLICULAR_VS_LATE_GC_BCELL_DN	200	2	0.107591	0.492651	LIMS3L:TDRP	http://www.gsea-msigdb.org/gsea/msigdb/cards/GSE28237_FOLLICULAR_VS_LATE_GC_BCELL_DN
Immunologic_signatures	GSE28237_FOLLICULAR_VS_EARLY_GC_BCELL_UP	200	2	0.107591	0.492651	GPCPD1:C7orf73	http://www.gsea-msigdb.org/gsea/msigdb/cards/GSE28237_FOLLICULAR_VS_EARLY_GC_BCELL_UP
Immunologic_signatures	GSE339_EX_VIVO_VS_IN_CULTURE_CD4CD8DN_DC_DN	200	2	0.107591	0.492651	AP1G1:TDRP	http://www.gsea-msigdb.org/gsea/msigdb/cards/GSE339_EX_VIVO_VS_IN_CULTURE_CD4CD8DN_DC_DN
Immunologic_signatures	GSE27786_ERYTHROBLAST_VS_MONO_MAC_UP	200	2	0.107591	0.492651	LRRC39:USP21	http://www.gsea-msigdb.org/gsea/msigdb/cards/GSE27786_ERYTHROBLAST_VS_MONO_MAC_UP
Immunologic_signatures	GSE27786_NKCELL_VS_NKTCELL_UP	200	2	0.107591	0.492651	LIMS3L:TMEM50B	http://www.gsea-msigdb.org/gsea/msigdb/cards/GSE27786_NKCELL_VS_NKTCELL_UP
Immunologic_signatures	GSE27786_CD8_TCELL_VS_NKCELL_DN	200	2	0.107591	0.492651	LIMS3L:SLC4A7	http://www.gsea-msigdb.org/gsea/msigdb/cards/GSE27786_CD8_TCELL_VS_NKCELL_DN
Immunologic_signatures	GSE27786_CD4_TCELL_VS_MONO_MAC_DN	200	2	0.107591	0.492651	NRIP2:LIMS3L	http://www.gsea-msigdb.org/gsea/msigdb/cards/GSE27786_CD4_TCELL_VS_MONO_MAC_DN
Immunologic_signatures	GSE27786_CD4_TCELL_VS_NEUTROPHIL_DN	200	2	0.107591	0.492651	PRKG1:RNF167	http://www.gsea-msigdb.org/gsea/msigdb/cards/GSE27786_CD4_TCELL_VS_NEUTROPHIL_DN
Immunologic_signatures	GSE27786_CD4_VS_CD8_TCELL_UP	200	2	0.107591	0.492651	TNFRSF25:SLC4A7	http://www.gsea-msigdb.org/gsea/msigdb/cards/GSE27786_CD4_VS_CD8_TCELL_UP
Immunologic_signatures	GSE27786_BCELL_VS_CD8_TCELL_DN	200	2	0.107591	0.492651	PREB:UBA1	http://www.gsea-msigdb.org/gsea/msigdb/cards/GSE27786_BCELL_VS_CD8_TCELL_DN
Immunologic_signatures	GSE27786_LIN_NEG_VS_MONO_MAC_UP	200	2	0.107591	0.492651	ZNF579:UBA1	http://www.gsea-msigdb.org/gsea/msigdb/cards/GSE27786_LIN_NEG_VS_MONO_MAC_UP
Immunologic_signatures	GSE27786_LIN_NEG_VS_NKCELL_UP	200	2	0.107591	0.492651	PDGFD:FBF1	http://www.gsea-msigdb.org/gsea/msigdb/cards/GSE27786_LIN_NEG_VS_NKCELL_UP
Immunologic_signatures	GSE27786_LIN_NEG_VS_CD8_TCELL_DN	200	2	0.107591	0.492651	ZNF511:RNF167	http://www.gsea-msigdb.org/gsea/msigdb/cards/GSE27786_LIN_NEG_VS_CD8_TCELL_DN
Immunologic_signatures	GSE27786_LIN_NEG_VS_CD8_TCELL_UP	200	2	0.107591	0.492651	PDGFD:DCTD	http://www.gsea-msigdb.org/gsea/msigdb/cards/GSE27786_LIN_NEG_VS_CD8_TCELL_UP
Immunologic_signatures	GSE27786_LSK_VS_NKTCELL_DN	200	2	0.107591	0.492651	IL21R:YPEL5	http://www.gsea-msigdb.org/gsea/msigdb/cards/GSE27786_LSK_VS_NKTCELL_DN
Immunologic_signatures	GSE24634_IL4_VS_CTRL_TREATED_NAIVE_CD4_TCELL_DAY5_UP	200	2	0.107591	0.492651	IL21R:CYP27A1	http://www.gsea-msigdb.org/gsea/msigdb/cards/GSE24634_IL4_VS_CTRL_TREATED_NAIVE_CD4_TCELL_DAY5_UP
Immunologic_signatures	GSE24634_NAIVE_CD4_TCELL_VS_DAY5_IL4_CONV_TREG_DN	200	2	0.107591	0.492651	PREB:NEIL3	http://www.gsea-msigdb.org/gsea/msigdb/cards/GSE24634_NAIVE_CD4_TCELL_VS_DAY5_IL4_CONV_TREG_DN
Immunologic_signatures	GSE27786_NKCELL_VS_MONO_MAC_UP	200	2	0.107591	0.492651	TNFRSF25:ATP5G2	http://www.gsea-msigdb.org/gsea/msigdb/cards/GSE27786_NKCELL_VS_MONO_MAC_UP
Immunologic_signatures	GSE24142_ADULT_VS_FETAL_DN2_THYMOCYTE_UP	200	2	0.107591	0.492651	YPEL5:DNASE1L1	http://www.gsea-msigdb.org/gsea/msigdb/cards/GSE24142_ADULT_VS_FETAL_DN2_THYMOCYTE_UP
Immunologic_signatures	GSE360_CTRL_VS_L_MAJOR_MAC_UP	200	2	0.107591	0.492651	TBC1D2B:SLC4A7	http://www.gsea-msigdb.org/gsea/msigdb/cards/GSE360_CTRL_VS_L_MAJOR_MAC_UP
Immunologic_signatures	GSE360_L_DONOVANI_VS_B_MALAYI_HIGH_DOSE_MAC_DN	200	2	0.107591	0.492651	CROT:UBA1	http://www.gsea-msigdb.org/gsea/msigdb/cards/GSE360_L_DONOVANI_VS_B_MALAYI_HIGH_DOSE_MAC_DN
Immunologic_signatures	GSE9037_WT_VS_IRAK4_KO_LPS_1H_STIM_BMDM_DN	200	2	0.107591	0.492651	ACE:ACE:COL4A6	http://www.gsea-msigdb.org/gsea/msigdb/cards/GSE9037_WT_VS_IRAK4_KO_LPS_1H_STIM_BMDM_DN
Immunologic_signatures	GSE9037_WT_VS_IRAK4_KO_LPS_1H_STIM_BMDM_UP	200	2	0.107591	0.492651	RNF167:FTSJ3	http://www.gsea-msigdb.org/gsea/msigdb/cards/GSE9037_WT_VS_IRAK4_KO_LPS_1H_STIM_BMDM_UP
Immunologic_signatures	GSE9037_CTRL_VS_LPS_1H_STIM_IRAK4_KO_BMDM_UP	200	2	0.107591	0.492651	DCTD:COL4A6	http://www.gsea-msigdb.org/gsea/msigdb/cards/GSE9037_CTRL_VS_LPS_1H_STIM_IRAK4_KO_BMDM_UP
Immunologic_signatures	GSE8868_SPLEEN_VS_INTESTINE_CD11B_POS_CD11C_NEG_DC_DN	200	2	0.107591	0.492651	SNRPA:HNRNPAB	http://www.gsea-msigdb.org/gsea/msigdb/cards/GSE8868_SPLEEN_VS_INTESTINE_CD11B_POS_CD11C_NEG_DC_DN
Immunologic_signatures	GSE7852_TREG_VS_TCONV_UP	200	2	0.107591	0.492651	TNFRSF25:NEB	http://www.gsea-msigdb.org/gsea/msigdb/cards/GSE7852_TREG_VS_TCONV_UP
Immunologic_signatures	GSE7852_THYMUS_VS_FAT_TCONV_DN	200	2	0.107591	0.492651	SLC4A7:ABT1	http://www.gsea-msigdb.org/gsea/msigdb/cards/GSE7852_THYMUS_VS_FAT_TCONV_DN
Immunologic_signatures	GSE7852_LN_VS_FAT_TCONV_DN	200	2	0.107591	0.492651	MPRIP:CYB561	http://www.gsea-msigdb.org/gsea/msigdb/cards/GSE7852_LN_VS_FAT_TCONV_DN
Immunologic_signatures	GSE7852_LN_VS_FAT_TREG_DN	200	2	0.107591	0.492651	ZC3HAV1:DNASE1L1	http://www.gsea-msigdb.org/gsea/msigdb/cards/GSE7852_LN_VS_FAT_TREG_DN
Immunologic_signatures	GSE7852_TREG_VS_TCONV_LN_DN	200	2	0.107591	0.492651	SNN:TDRP	http://www.gsea-msigdb.org/gsea/msigdb/cards/GSE7852_TREG_VS_TCONV_LN_DN
Immunologic_signatures	GSE7852_TREG_VS_TCONV_LN_UP	200	2	0.107591	0.492651	MPRIP:TANC2	http://www.gsea-msigdb.org/gsea/msigdb/cards/GSE7852_TREG_VS_TCONV_LN_UP
Immunologic_signatures	GSE7460_CTRL_VS_FOXP3_OVEREXPR_TCONV_1_DN	200	2	0.107591	0.492651	TBC1D2B:KDSR	http://www.gsea-msigdb.org/gsea/msigdb/cards/GSE7460_CTRL_VS_FOXP3_OVEREXPR_TCONV_1_DN
Immunologic_signatures	GSE7460_WT_VS_FOXP3_HET_ACT_TCONV_UP	200	2	0.107591	0.492651	SNN:KANSL1	http://www.gsea-msigdb.org/gsea/msigdb/cards/GSE7460_WT_VS_FOXP3_HET_ACT_TCONV_UP
Immunologic_signatures	GSE7460_FOXP3_MUT_VS_HET_ACT_TCONV_DN	200	2	0.107591	0.492651	TNFRSF25:PDGFD	http://www.gsea-msigdb.org/gsea/msigdb/cards/GSE7460_FOXP3_MUT_VS_HET_ACT_TCONV_DN
Immunologic_signatures	GSE360_DC_VS_MAC_UP	200	2	0.107591	0.492651	AP1G1:RABEP1	http://www.gsea-msigdb.org/gsea/msigdb/cards/GSE360_DC_VS_MAC_UP
Immunologic_signatures	GSE7460_FOXP3_MUT_VS_WT_ACT_TCONV_DN	200	2	0.107591	0.492651	PDGFD:SNN	http://www.gsea-msigdb.org/gsea/msigdb/cards/GSE7460_FOXP3_MUT_VS_WT_ACT_TCONV_DN
Immunologic_signatures	GSE7460_TREG_VS_TCONV_ACT_UP	200	2	0.107591	0.492651	MPRIP:STK32A	http://www.gsea-msigdb.org/gsea/msigdb/cards/GSE7460_TREG_VS_TCONV_ACT_UP
Immunologic_signatures	GSE7460_CD8_TCELL_VS_CD4_TCELL_ACT_DN	200	2	0.107591	0.492651	SNN:NEB	http://www.gsea-msigdb.org/gsea/msigdb/cards/GSE7460_CD8_TCELL_VS_CD4_TCELL_ACT_DN
Immunologic_signatures	GSE7460_CTRL_VS_TGFB_TREATED_ACT_TREG_UP	200	2	0.107591	0.492651	NEIL3:HNRNPAB	http://www.gsea-msigdb.org/gsea/msigdb/cards/GSE7460_CTRL_VS_TGFB_TREATED_ACT_TREG_UP
Immunologic_signatures	GSE7460_TCONV_VS_TREG_LN_DN	200	2	0.107591	0.492651	TANC2:SLC4A7	http://www.gsea-msigdb.org/gsea/msigdb/cards/GSE7460_TCONV_VS_TREG_LN_DN
Immunologic_signatures	GSE7460_TCONV_VS_TREG_LN_UP	200	2	0.107591	0.492651	SNN:TDRP	http://www.gsea-msigdb.org/gsea/msigdb/cards/GSE7460_TCONV_VS_TREG_LN_UP
Immunologic_signatures	GSE39820_CTRL_VS_TGFBETA3_IL6_IL23A_CD4_TCELL_UP	200	2	0.107591	0.492651	GPCPD1:HNRNPAB	http://www.gsea-msigdb.org/gsea/msigdb/cards/GSE39820_CTRL_VS_TGFBETA3_IL6_IL23A_CD4_TCELL_UP
Immunologic_signatures	GSE39820_CTRL_VS_TGFBETA3_IL6_CD4_TCELL_DN	200	2	0.107591	0.492651	IL21R:YPEL5	http://www.gsea-msigdb.org/gsea/msigdb/cards/GSE39820_CTRL_VS_TGFBETA3_IL6_CD4_TCELL_DN
Immunologic_signatures	GSE39820_CTRL_VS_TGFBETA1_IL6_CD4_TCELL_DN	200	2	0.107591	0.492651	YPEL5:DNASE1L1	http://www.gsea-msigdb.org/gsea/msigdb/cards/GSE39820_CTRL_VS_TGFBETA1_IL6_CD4_TCELL_DN
Immunologic_signatures	GSE39820_CTRL_VS_IL1B_IL6_IL23A_CD4_TCELL_DN	200	2	0.107591	0.492651	POLD4:YPEL5	http://www.gsea-msigdb.org/gsea/msigdb/cards/GSE39820_CTRL_VS_IL1B_IL6_IL23A_CD4_TCELL_DN
Immunologic_signatures	GSE3982_DC_VS_TH1_UP	200	2	0.107591	0.492651	HLA-DQB2:DNASE1L1	http://www.gsea-msigdb.org/gsea/msigdb/cards/GSE3982_DC_VS_TH1_UP
Immunologic_signatures	GSE3982_EOSINOPHIL_VS_DC_DN	200	2	0.107591	0.492651	CYP27A1:DCTD	http://www.gsea-msigdb.org/gsea/msigdb/cards/GSE3982_EOSINOPHIL_VS_DC_DN
Immunologic_signatures	GSE36392_TYPE_2_MYELOID_VS_MAC_IL25_TREATED_LUNG_UP	200	2	0.107591	0.492651	GPCPD1:ASPHD2	http://www.gsea-msigdb.org/gsea/msigdb/cards/GSE36392_TYPE_2_MYELOID_VS_MAC_IL25_TREATED_LUNG_UP
Immunologic_signatures	GSE360_HIGH_VS_LOW_DOSE_B_MALAYI_MAC_UP	200	2	0.107591	0.492651	CROT:UBA1	http://www.gsea-msigdb.org/gsea/msigdb/cards/GSE360_HIGH_VS_LOW_DOSE_B_MALAYI_MAC_UP
Immunologic_signatures	GSE7460_CTRL_VS_TGFB_TREATED_ACT_FOXP3_HET_TCONV_DN	200	2	0.107591	0.492651	TNFRSF25:RNF167	http://www.gsea-msigdb.org/gsea/msigdb/cards/GSE7460_CTRL_VS_TGFB_TREATED_ACT_FOXP3_HET_TCONV_DN
Immunologic_signatures	GSE24142_DN2_VS_DN3_THYMOCYTE_FETAL_DN	200	2	0.107591	0.492651	CYB561:YPEL5	http://www.gsea-msigdb.org/gsea/msigdb/cards/GSE24142_DN2_VS_DN3_THYMOCYTE_FETAL_DN
Immunologic_signatures	GSE22886_TH1_VS_TH2_48H_ACT_DN	200	2	0.107591	0.492651	XPNPEP3:DNASE1L1	http://www.gsea-msigdb.org/gsea/msigdb/cards/GSE22886_TH1_VS_TH2_48H_ACT_DN
Immunologic_signatures	GSE20715_0H_VS_48H_OZONE_TLR4_KO_LUNG_UP	200	2	0.107591	0.492651	RNF167:CYP27A1	http://www.gsea-msigdb.org/gsea/msigdb/cards/GSE20715_0H_VS_48H_OZONE_TLR4_KO_LUNG_UP
Immunologic_signatures	GSE17721_LPS_VS_POLYIC_12H_BMDC_UP	200	2	0.107591	0.492651	USP21:ABT1	http://www.gsea-msigdb.org/gsea/msigdb/cards/GSE17721_LPS_VS_POLYIC_12H_BMDC_UP
Immunologic_signatures	GSE17721_CTRL_VS_GARDIQUIMOD_24H_BMDC_DN	200	2	0.107591	0.492651	ZNF672:HNRNPAB	http://www.gsea-msigdb.org/gsea/msigdb/cards/GSE17721_CTRL_VS_GARDIQUIMOD_24H_BMDC_DN
Immunologic_signatures	GSE17721_CTRL_VS_PAM3CSK4_8H_BMDC_UP	200	2	0.107591	0.492651	RNF167:CROT	http://www.gsea-msigdb.org/gsea/msigdb/cards/GSE17721_CTRL_VS_PAM3CSK4_8H_BMDC_UP
Immunologic_signatures	GSE17721_CTRL_VS_POLYIC_24H_BMDC_UP	200	2	0.107591	0.492651	TMEM50B:CROT	http://www.gsea-msigdb.org/gsea/msigdb/cards/GSE17721_CTRL_VS_POLYIC_24H_BMDC_UP
Immunologic_signatures	GSE17721_CTRL_VS_POLYIC_12H_BMDC_UP	200	2	0.107591	0.492651	CROT:C7orf73	http://www.gsea-msigdb.org/gsea/msigdb/cards/GSE17721_CTRL_VS_POLYIC_12H_BMDC_UP
Immunologic_signatures	GSE17721_CTRL_VS_POLYIC_4H_BMDC_UP	200	2	0.107591	0.492651	CROT:ADRA1A	http://www.gsea-msigdb.org/gsea/msigdb/cards/GSE17721_CTRL_VS_POLYIC_4H_BMDC_UP
Immunologic_signatures	GSE17721_CTRL_VS_LPS_8H_BMDC_UP	200	2	0.107591	0.492651	TMEM50B:ADRA1A	http://www.gsea-msigdb.org/gsea/msigdb/cards/GSE17721_CTRL_VS_LPS_8H_BMDC_UP
Immunologic_signatures	GSE16522_ANTI_CD3CD28_STIM_VS_UNSTIM_MEMORY_CD8_TCELL_UP	200	2	0.107591	0.492651	BFSP1:NDST4	http://www.gsea-msigdb.org/gsea/msigdb/cards/GSE16522_ANTI_CD3CD28_STIM_VS_UNSTIM_MEMORY_CD8_TCELL_UP
Immunologic_signatures	GSE15930_STIM_VS_STIM_AND_TRICHOSTATINA_48H_CD8_T_CELL_DN	200	2	0.107591	0.492651	RABEP1:TMEM50B	http://www.gsea-msigdb.org/gsea/msigdb/cards/GSE15930_STIM_VS_STIM_AND_TRICHOSTATINA_48H_CD8_T_CELL_DN
Immunologic_signatures	GSE15930_STIM_VS_STIM_AND_IFNAB_24H_CD8_T_CELL_UP	200	2	0.107591	0.492651	PREB:TDRP	http://www.gsea-msigdb.org/gsea/msigdb/cards/GSE15930_STIM_VS_STIM_AND_IFNAB_24H_CD8_T_CELL_UP
Immunologic_signatures	GSE15930_STIM_VS_STIM_AND_IL12_24H_CD8_T_CELL_UP	200	2	0.107591	0.492651	ACE:ACE:TDRP	http://www.gsea-msigdb.org/gsea/msigdb/cards/GSE15930_STIM_VS_STIM_AND_IL12_24H_CD8_T_CELL_UP
Immunologic_signatures	GSE15324_NAIVE_VS_ACTIVATED_ELF4_KO_CD8_TCELL_UP	200	2	0.107591	0.492651	USP21:FBF1	http://www.gsea-msigdb.org/gsea/msigdb/cards/GSE15324_NAIVE_VS_ACTIVATED_ELF4_KO_CD8_TCELL_UP
Immunologic_signatures	GSE15324_NAIVE_VS_ACTIVATED_CD8_TCELL_DN	200	2	0.107591	0.492651	BCAS1:FAM229B	http://www.gsea-msigdb.org/gsea/msigdb/cards/GSE15324_NAIVE_VS_ACTIVATED_CD8_TCELL_DN
Immunologic_signatures	GSE17721_POLYIC_VS_PAM3CSK4_0.5H_BMDC_UP	200	2	0.107591	0.492651	POLD4:SP4	http://www.gsea-msigdb.org/gsea/msigdb/cards/GSE17721_POLYIC_VS_PAM3CSK4_0.5H_BMDC_UP
Immunologic_signatures	GSE14769_UNSTIM_VS_240MIN_LPS_BMDM_UP	200	2	0.107591	0.492651	ZNF511:GPCPD1	http://www.gsea-msigdb.org/gsea/msigdb/cards/GSE14769_UNSTIM_VS_240MIN_LPS_BMDM_UP
Immunologic_signatures	GSE1448_CTRL_VS_ANTI_VALPHA2_DP_THYMOCYTE_DN	200	2	0.107591	0.492651	POLD4:C7orf73	http://www.gsea-msigdb.org/gsea/msigdb/cards/GSE1448_CTRL_VS_ANTI_VALPHA2_DP_THYMOCYTE_DN
Immunologic_signatures	GSE14350_IL2RB_KO_VS_WT_TEFF_UP	200	2	0.107591	0.492651	BCAS1:TMEM50B	http://www.gsea-msigdb.org/gsea/msigdb/cards/GSE14350_IL2RB_KO_VS_WT_TEFF_UP
Immunologic_signatures	GSE1432_6H_VS_24H_IFNG_MICROGLIA_DN	200	2	0.107591	0.492651	RHOT1:DNASE1L1	http://www.gsea-msigdb.org/gsea/msigdb/cards/GSE1432_6H_VS_24H_IFNG_MICROGLIA_DN
Immunologic_signatures	GSE1432_CTRL_VS_IFNG_24H_MICROGLIA_UP	200	2	0.107591	0.492651	MUM1:SLC4A7	http://www.gsea-msigdb.org/gsea/msigdb/cards/GSE1432_CTRL_VS_IFNG_24H_MICROGLIA_UP
Immunologic_signatures	GSE14308_NAIVE_CD4_TCELL_VS_NATURAL_TREG_DN	200	2	0.107591	0.492651	FTSJ3:DCTD	http://www.gsea-msigdb.org/gsea/msigdb/cards/GSE14308_NAIVE_CD4_TCELL_VS_NATURAL_TREG_DN
Immunologic_signatures	GSE14308_NAIVE_CD4_TCELL_VS_INDUCED_TREG_DN	200	2	0.107591	0.492651	EXOSC9:C7orf73	http://www.gsea-msigdb.org/gsea/msigdb/cards/GSE14308_NAIVE_CD4_TCELL_VS_INDUCED_TREG_DN
Immunologic_signatures	GSE14308_TH17_VS_INDUCED_TREG_UP	200	2	0.107591	0.492651	NEB:SLC4A7	http://www.gsea-msigdb.org/gsea/msigdb/cards/GSE14308_TH17_VS_INDUCED_TREG_UP
Immunologic_signatures	GSE14308_TH1_VS_NATURAL_TREG_DN	200	2	0.107591	0.492651	RHOT1:KANSL1	http://www.gsea-msigdb.org/gsea/msigdb/cards/GSE14308_TH1_VS_NATURAL_TREG_DN
Immunologic_signatures	GSE14308_TH1_VS_INDUCED_TREG_UP	200	2	0.107591	0.492651	POLD4:IL21R	http://www.gsea-msigdb.org/gsea/msigdb/cards/GSE14308_TH1_VS_INDUCED_TREG_UP
Immunologic_signatures	GSE13306_RA_VS_UNTREATED_MEM_CD4_TCELL_UP	200	2	0.107591	0.492651	TNFRSF25:TBC1D2B	http://www.gsea-msigdb.org/gsea/msigdb/cards/GSE13306_RA_VS_UNTREATED_MEM_CD4_TCELL_UP
Immunologic_signatures	GSE13229_IMM_VS_MATURE_NKCELL_UP	200	2	0.107591	0.492651	IL21R:ASPHD2	http://www.gsea-msigdb.org/gsea/msigdb/cards/GSE13229_IMM_VS_MATURE_NKCELL_UP
Immunologic_signatures	GSE10239_MEMORY_VS_KLRG1HIGH_EFF_CD8_TCELL_DN	200	2	0.107591	0.492651	AP1G1:TMEM50B	http://www.gsea-msigdb.org/gsea/msigdb/cards/GSE10239_MEMORY_VS_KLRG1HIGH_EFF_CD8_TCELL_DN
Immunologic_signatures	GSE10239_MEMORY_VS_KLRG1INT_EFF_CD8_TCELL_DN	200	2	0.107591	0.492651	AP1G1:WDR36	http://www.gsea-msigdb.org/gsea/msigdb/cards/GSE10239_MEMORY_VS_KLRG1INT_EFF_CD8_TCELL_DN
Immunologic_signatures	GSE1460_DP_VS_CD4_THYMOCYTE_DN	200	2	0.107591	0.492651	TNFRSF25:KDSR	http://www.gsea-msigdb.org/gsea/msigdb/cards/GSE1460_DP_VS_CD4_THYMOCYTE_DN
Immunologic_signatures	GSE17721_POLYIC_VS_PAM3CSK4_8H_BMDC_DN	200	2	0.107591	0.492651	PREB:NDST4	http://www.gsea-msigdb.org/gsea/msigdb/cards/GSE17721_POLYIC_VS_PAM3CSK4_8H_BMDC_DN
Immunologic_signatures	GSE17721_POLYIC_VS_PAM3CSK4_12H_BMDC_UP	200	2	0.107591	0.492651	RNF167:TMEM50B	http://www.gsea-msigdb.org/gsea/msigdb/cards/GSE17721_POLYIC_VS_PAM3CSK4_12H_BMDC_UP
Immunologic_signatures	GSE17721_POLYIC_VS_PAM3CSK4_24H_BMDC_UP	200	2	0.107591	0.492651	CYP27A1:DNASE1L1	http://www.gsea-msigdb.org/gsea/msigdb/cards/GSE17721_POLYIC_VS_PAM3CSK4_24H_BMDC_UP
Immunologic_signatures	GSE20715_0H_VS_48H_OZONE_LUNG_UP	200	2	0.107591	0.492651	YPEL5:LIMS3L	http://www.gsea-msigdb.org/gsea/msigdb/cards/GSE20715_0H_VS_48H_OZONE_LUNG_UP
Immunologic_signatures	GSE20715_WT_VS_TLR4_KO_6H_OZONE_LUNG_UP	200	2	0.107591	0.492651	PIP4K2B:BFSP1	http://www.gsea-msigdb.org/gsea/msigdb/cards/GSE20715_WT_VS_TLR4_KO_6H_OZONE_LUNG_UP
Immunologic_signatures	GSE20366_TREG_VS_NAIVE_CD4_TCELL_DN	200	2	0.107591	0.492651	PIP4K2B:TDRP	http://www.gsea-msigdb.org/gsea/msigdb/cards/GSE20366_TREG_VS_NAIVE_CD4_TCELL_DN
Immunologic_signatures	GSE20366_CD103_POS_VS_CD103_KLRG1_DP_TREG_DN	200	2	0.107591	0.492651	CYB561:CEP112	http://www.gsea-msigdb.org/gsea/msigdb/cards/GSE20366_CD103_POS_VS_CD103_KLRG1_DP_TREG_DN
Immunologic_signatures	GSE20366_CD103_POS_VS_CD103_KLRG1_DP_TREG_UP	200	2	0.107591	0.492651	FBF1:BCAS1	http://www.gsea-msigdb.org/gsea/msigdb/cards/GSE20366_CD103_POS_VS_CD103_KLRG1_DP_TREG_UP
Immunologic_signatures	GSE20366_CD103_POS_VS_NEG_TREG_KLRG1NEG_DN	200	2	0.107591	0.492651	CEP112:STK32A	http://www.gsea-msigdb.org/gsea/msigdb/cards/GSE20366_CD103_POS_VS_NEG_TREG_KLRG1NEG_DN
Immunologic_signatures	GSE20366_TREG_VS_NAIVE_CD4_TCELL_HOMEOSTATIC_CONVERSION_UP	200	2	0.107591	0.492651	NEB:HNRNPAB	http://www.gsea-msigdb.org/gsea/msigdb/cards/GSE20366_TREG_VS_NAIVE_CD4_TCELL_HOMEOSTATIC_CONVERSION_UP
Immunologic_signatures	GSE20366_EX_VIVO_VS_HOMEOSTATIC_CONVERSION_TREG_UP	200	2	0.107591	0.492651	MUM1:NEB	http://www.gsea-msigdb.org/gsea/msigdb/cards/GSE20366_EX_VIVO_VS_HOMEOSTATIC_CONVERSION_TREG_UP
Immunologic_signatures	GSE19825_NAIVE_VS_DAY3_EFF_CD8_TCELL_DN	200	2	0.107591	0.492651	ZNF672:PIP4K2B	http://www.gsea-msigdb.org/gsea/msigdb/cards/GSE19825_NAIVE_VS_DAY3_EFF_CD8_TCELL_DN
Immunologic_signatures	GSE19825_NAIVE_VS_IL2RAHIGH_DAY3_EFF_CD8_TCELL_DN	200	2	0.107591	0.492651	PIP4K2B:SLC4A7	http://www.gsea-msigdb.org/gsea/msigdb/cards/GSE19825_NAIVE_VS_IL2RAHIGH_DAY3_EFF_CD8_TCELL_DN
Immunologic_signatures	GSE19825_NAIVE_VS_IL2RALOW_DAY3_EFF_CD8_TCELL_DN	200	2	0.107591	0.492651	ZNF672:PIP4K2B	http://www.gsea-msigdb.org/gsea/msigdb/cards/GSE19825_NAIVE_VS_IL2RALOW_DAY3_EFF_CD8_TCELL_DN
Immunologic_signatures	GSE17974_CTRL_VS_ACT_IL4_AND_ANTI_IL12_24H_CD4_TCELL_DN	200	2	0.107591	0.492651	FTSJ3:WDR36	http://www.gsea-msigdb.org/gsea/msigdb/cards/GSE17974_CTRL_VS_ACT_IL4_AND_ANTI_IL12_24H_CD4_TCELL_DN
Immunologic_signatures	GSE17721_0.5H_VS_12H_GARDIQUIMOD_BMDC_DN	200	2	0.107591	0.492651	KCTD1:YPEL5	http://www.gsea-msigdb.org/gsea/msigdb/cards/GSE17721_0.5H_VS_12H_GARDIQUIMOD_BMDC_DN
Immunologic_signatures	GSE17721_0.5H_VS_8H_POLYIC_BMDC_UP	200	2	0.107591	0.492651	FBF1:C7orf73	http://www.gsea-msigdb.org/gsea/msigdb/cards/GSE17721_0.5H_VS_8H_POLYIC_BMDC_UP
Immunologic_signatures	GSE17721_LPS_VS_GARDIQUIMOD_8H_BMDC_DN	200	2	0.107591	0.492651	KCTD1:DNASE1L1	http://www.gsea-msigdb.org/gsea/msigdb/cards/GSE17721_LPS_VS_GARDIQUIMOD_8H_BMDC_DN
Immunologic_signatures	GSE17721_LPS_VS_GARDIQUIMOD_4H_BMDC_DN	200	2	0.107591	0.492651	POLD4:MUM1	http://www.gsea-msigdb.org/gsea/msigdb/cards/GSE17721_LPS_VS_GARDIQUIMOD_4H_BMDC_DN
Immunologic_signatures	GSE17721_POLYIC_VS_GARDIQUIMOD_16H_BMDC_UP	200	2	0.107591	0.492651	KCNA2:IL21R	http://www.gsea-msigdb.org/gsea/msigdb/cards/GSE17721_POLYIC_VS_GARDIQUIMOD_16H_BMDC_UP
Immunologic_signatures	GSE17721_POLYIC_VS_GARDIQUIMOD_8H_BMDC_DN	200	2	0.107591	0.492651	FBF1:SNRPA	http://www.gsea-msigdb.org/gsea/msigdb/cards/GSE17721_POLYIC_VS_GARDIQUIMOD_8H_BMDC_DN
Immunologic_signatures	GSE17721_POLYIC_VS_GARDIQUIMOD_0.5H_BMDC_DN	200	2	0.107591	0.492651	CEP112:UBA1	http://www.gsea-msigdb.org/gsea/msigdb/cards/GSE17721_POLYIC_VS_GARDIQUIMOD_0.5H_BMDC_DN
Immunologic_signatures	GSE17721_LPS_VS_CPG_8H_BMDC_DN	200	2	0.107591	0.492651	WDR36:DNASE1L1	http://www.gsea-msigdb.org/gsea/msigdb/cards/GSE17721_LPS_VS_CPG_8H_BMDC_DN
Immunologic_signatures	GSE17721_LPS_VS_CPG_4H_BMDC_UP	200	2	0.107591	0.492651	CEP112:CYP27A1	http://www.gsea-msigdb.org/gsea/msigdb/cards/GSE17721_LPS_VS_CPG_4H_BMDC_UP
Immunologic_signatures	GSE17721_POLYIC_VS_CPG_24H_BMDC_DN	200	2	0.107591	0.492651	LIMS3L:SLC4A7	http://www.gsea-msigdb.org/gsea/msigdb/cards/GSE17721_POLYIC_VS_CPG_24H_BMDC_DN
Immunologic_signatures	GSE17721_POLYIC_VS_CPG_16H_BMDC_DN	200	2	0.107591	0.492651	SNRPA:SLC4A7	http://www.gsea-msigdb.org/gsea/msigdb/cards/GSE17721_POLYIC_VS_CPG_16H_BMDC_DN
Immunologic_signatures	GSE17721_POLYIC_VS_CPG_0.5H_BMDC_DN	200	2	0.107591	0.492651	KCNA2:CROT	http://www.gsea-msigdb.org/gsea/msigdb/cards/GSE17721_POLYIC_VS_CPG_0.5H_BMDC_DN
Immunologic_signatures	GSE17721_LPS_VS_PAM3CSK4_12H_BMDC_UP	200	2	0.107591	0.492651	IL21R:SP4	http://www.gsea-msigdb.org/gsea/msigdb/cards/GSE17721_LPS_VS_PAM3CSK4_12H_BMDC_UP
Immunologic_signatures	GSE17721_CPG_VS_GARDIQUIMOD_2H_BMDC_DN	200	2	0.107591	0.492651	AP1G1:RHOT1	http://www.gsea-msigdb.org/gsea/msigdb/cards/GSE17721_CPG_VS_GARDIQUIMOD_2H_BMDC_DN
Immunologic_signatures	GSE17721_PAM3CSK4_VS_CPG_24H_BMDC_UP	200	2	0.107591	0.492651	ATP5G2:UBA1	http://www.gsea-msigdb.org/gsea/msigdb/cards/GSE17721_PAM3CSK4_VS_CPG_24H_BMDC_UP
Immunologic_signatures	GSE17721_PAM3CSK4_VS_CPG_4H_BMDC_DN	200	2	0.107591	0.492651	CYP27A1:EXOSC9	http://www.gsea-msigdb.org/gsea/msigdb/cards/GSE17721_PAM3CSK4_VS_CPG_4H_BMDC_DN
Immunologic_signatures	GSE17721_PAM3CSK4_VS_CPG_1H_BMDC_UP	200	2	0.107591	0.492651	SNN:UBA1	http://www.gsea-msigdb.org/gsea/msigdb/cards/GSE17721_PAM3CSK4_VS_CPG_1H_BMDC_UP
Immunologic_signatures	GSE9650_NAIVE_VS_EXHAUSTED_CD8_TCELL_UP	200	2	0.107591	0.492651	TMEM50B:TDRP	http://www.gsea-msigdb.org/gsea/msigdb/cards/GSE9650_NAIVE_VS_EXHAUSTED_CD8_TCELL_UP
Immunologic_signatures	GSE24574_BCL6_HIGH_VS_LOW_TFH_CD4_TCELL_DN	200	2	0.107591	0.492651	SNRPA:UBA1	http://www.gsea-msigdb.org/gsea/msigdb/cards/GSE24574_BCL6_HIGH_VS_LOW_TFH_CD4_TCELL_DN
Immunologic_signatures	GSE9650_NAIVE_VS_MEMORY_CD8_TCELL_UP	200	2	0.107591	0.492651	TMEM50B:TDRP	http://www.gsea-msigdb.org/gsea/msigdb/cards/GSE9650_NAIVE_VS_MEMORY_CD8_TCELL_UP
Immunologic_signatures	GSE411_UNSTIM_VS_100MIN_IL6_STIM_MACROPHAGE_DN	200	2	0.107591	0.492651	GPCPD1:TMEM50B	http://www.gsea-msigdb.org/gsea/msigdb/cards/GSE411_UNSTIM_VS_100MIN_IL6_STIM_MACROPHAGE_DN
Immunologic_signatures	GSE23308_CTRL_VS_CORTICOSTERONE_TREATED_MACROPHAGE_MINERALCORTICOID_REC_KO_UP	200	2	0.107591	0.492651	RNF167:YPEL5	http://www.gsea-msigdb.org/gsea/msigdb/cards/GSE23308_CTRL_VS_CORTICOSTERONE_TREATED_MACROPHAGE_MINERALCORTICOID_REC_KO_UP
Immunologic_signatures	GSE23308_CTRL_VS_CORTICOSTERONE_TREATED_MACROPHAGE_MINERALCORTICOID_REC_KO_DN	200	2	0.107591	0.492651	SLC4A7:WDR36	http://www.gsea-msigdb.org/gsea/msigdb/cards/GSE23308_CTRL_VS_CORTICOSTERONE_TREATED_MACROPHAGE_MINERALCORTICOID_REC_KO_DN
Immunologic_signatures	GSE21033_CTRL_VS_POLYIC_STIM_DC_3H_UP	200	2	0.107591	0.492651	PIP4K2B:SMIM8	http://www.gsea-msigdb.org/gsea/msigdb/cards/GSE21033_CTRL_VS_POLYIC_STIM_DC_3H_UP
Immunologic_signatures	GSE22527_ANTI_CD3_INVIVO_VS_UNTREATED_MOUSE_TREG_DN	200	2	0.107591	0.492651	PIP4K2B:SMIM8	http://www.gsea-msigdb.org/gsea/msigdb/cards/GSE22527_ANTI_CD3_INVIVO_VS_UNTREATED_MOUSE_TREG_DN
Immunologic_signatures	GSE22033_UNTREATED_VS_ROSIGLITAZONE_TREATED_MEF_UP	200	2	0.107591	0.492651	ATP5G2:NEIL3	http://www.gsea-msigdb.org/gsea/msigdb/cards/GSE22033_UNTREATED_VS_ROSIGLITAZONE_TREATED_MEF_UP
Immunologic_signatures	GSE19401_UNSTIM_VS_RETINOIC_ACID_AND_PAM2CSK4_STIM_FOLLICULAR_DC_UP	200	2	0.107591	0.492651	MPRIP:DGCR6L	http://www.gsea-msigdb.org/gsea/msigdb/cards/GSE19401_UNSTIM_VS_RETINOIC_ACID_AND_PAM2CSK4_STIM_FOLLICULAR_DC_UP
Immunologic_signatures	GSE22140_GERMFREE_VS_SPF_MOUSE_CD4_TCELL_DN	200	2	0.107591	0.492651	MPRIP:DNASE1L1	http://www.gsea-msigdb.org/gsea/msigdb/cards/GSE22140_GERMFREE_VS_SPF_MOUSE_CD4_TCELL_DN
Immunologic_signatures	GSE21546_WT_VS_ELK1_KO_DP_THYMOCYTES_DN	200	2	0.107591	0.492651	RNF167:ASPHD2	http://www.gsea-msigdb.org/gsea/msigdb/cards/GSE21546_WT_VS_ELK1_KO_DP_THYMOCYTES_DN
Immunologic_signatures	GSE21380_TFH_VS_GERMINAL_CENTER_TFH_CD4_TCELL_UP	200	2	0.107591	0.492651	CYB561:BCAS1	http://www.gsea-msigdb.org/gsea/msigdb/cards/GSE21380_TFH_VS_GERMINAL_CENTER_TFH_CD4_TCELL_UP
Immunologic_signatures	GSE21379_WT_VS_SAP_KO_TFH_CD4_TCELL_UP	200	2	0.107591	0.492651	CYB561:CYP27A1	http://www.gsea-msigdb.org/gsea/msigdb/cards/GSE21379_WT_VS_SAP_KO_TFH_CD4_TCELL_UP
Immunologic_signatures	GSE22229_RENAL_TRANSPLANT_VS_HEALTHY_PBMC_UP	200	2	0.107591	0.492651	SNN:EXOSC9	http://www.gsea-msigdb.org/gsea/msigdb/cards/GSE22229_RENAL_TRANSPLANT_VS_HEALTHY_PBMC_UP
Immunologic_signatures	GSE21670_UNTREATED_VS_TGFB_TREATED_CD4_TCELL_UP	200	2	0.107591	0.492651	GRIK3:ADRA1A	http://www.gsea-msigdb.org/gsea/msigdb/cards/GSE21670_UNTREATED_VS_TGFB_TREATED_CD4_TCELL_UP
Immunologic_signatures	GSE16451_CTRL_VS_WEST_EQUINE_ENC_VIRUS_IMMATURE_NEURON_CELL_LINE_UP	200	2	0.107591	0.492651	SNN:TDRP	http://www.gsea-msigdb.org/gsea/msigdb/cards/GSE16451_CTRL_VS_WEST_EQUINE_ENC_VIRUS_IMMATURE_NEURON_CELL_LINE_UP
Immunologic_signatures	GSE22935_UNSTIM_VS_12H_MBOVIS_BCG_STIM_MACROPHAGE_UP	200	2	0.107591	0.492651	RNF167:GPCPD1	http://www.gsea-msigdb.org/gsea/msigdb/cards/GSE22935_UNSTIM_VS_12H_MBOVIS_BCG_STIM_MACROPHAGE_UP
Immunologic_signatures	GSE16451_CTRL_VS_WEST_EQUINE_ENC_VIRUS_MATURE_NEURON_CELL_LINE_UP	200	2	0.107591	0.492651	PREB:BCAS1	http://www.gsea-msigdb.org/gsea/msigdb/cards/GSE16451_CTRL_VS_WEST_EQUINE_ENC_VIRUS_MATURE_NEURON_CELL_LINE_UP
Immunologic_signatures	GSE19888_ADENOSINE_A3R_INH_PRETREAT_AND_ACT_BY_A3R_VS_A3R_INH_AND_TCELL_MEMBRANES_ACT_MAST_CELL_DN	200	2	0.107591	0.492651	MUM1:LIMS3L	http://www.gsea-msigdb.org/gsea/msigdb/cards/GSE19888_ADENOSINE_A3R_INH_PRETREAT_AND_ACT_BY_A3R_VS_A3R_INH_AND_TCELL_MEMBRANES_ACT_MAST_CELL_DN
Immunologic_signatures	GSE19888_NO_PRETREAT_VS_ADENOSINE_A3R_INHIBITOR_PRETREATED_MAST_CELL_TCELL_MEMBRANES_ACT_DN	200	2	0.107591	0.492651	ZNF511:EXOSC9	http://www.gsea-msigdb.org/gsea/msigdb/cards/GSE19888_NO_PRETREAT_VS_ADENOSINE_A3R_INHIBITOR_PRETREATED_MAST_CELL_TCELL_MEMBRANES_ACT_DN
Immunologic_signatures	GSE19888_CTRL_VS_T_CELL_MEMBRANES_ACT_MAST_CELL_DN	200	2	0.107591	0.492651	CYB561:ADRA1A	http://www.gsea-msigdb.org/gsea/msigdb/cards/GSE19888_CTRL_VS_T_CELL_MEMBRANES_ACT_MAST_CELL_DN
Immunologic_signatures	GSE18893_TCONV_VS_TREG_24H_CULTURE_DN	200	2	0.107591	0.492651	IL21R:TANC2	http://www.gsea-msigdb.org/gsea/msigdb/cards/GSE18893_TCONV_VS_TREG_24H_CULTURE_DN
Immunologic_signatures	GSE17186_NAIVE_VS_CD21LOW_TRANSITIONAL_BCELL_UP	200	2	0.107591	0.492651	IL21R:UBA1	http://www.gsea-msigdb.org/gsea/msigdb/cards/GSE17186_NAIVE_VS_CD21LOW_TRANSITIONAL_BCELL_UP
Immunologic_signatures	GSE17186_NAIVE_VS_CD21LOW_TRANSITIONAL_BCELL_CORD_BLOOD_UP	200	2	0.107591	0.492651	RNF167:MUM1	http://www.gsea-msigdb.org/gsea/msigdb/cards/GSE17186_NAIVE_VS_CD21LOW_TRANSITIONAL_BCELL_CORD_BLOOD_UP
Immunologic_signatures	GSE17186_MEMORY_VS_NAIVE_BCELL_DN	200	2	0.107591	0.492651	ACE:ACE:PREB	http://www.gsea-msigdb.org/gsea/msigdb/cards/GSE17186_MEMORY_VS_NAIVE_BCELL_DN
Immunologic_signatures	GSE15735_CTRL_VS_HDAC_INHIBITOR_TREATED_CD4_TCELL_2H_DN	200	2	0.107591	0.492651	MYRFL:FBF1	http://www.gsea-msigdb.org/gsea/msigdb/cards/GSE15735_CTRL_VS_HDAC_INHIBITOR_TREATED_CD4_TCELL_2H_DN
Immunologic_signatures	GSE12392_WT_VS_IFNB_KO_CD8A_POS_SPLEEN_DC_DN	200	2	0.107591	0.492651	PREB:BCAS1	http://www.gsea-msigdb.org/gsea/msigdb/cards/GSE12392_WT_VS_IFNB_KO_CD8A_POS_SPLEEN_DC_DN
Immunologic_signatures	GSE15139_GMCSF_TREATED_VS_UNTREATED_NEUTROPHILS_UP	200	2	0.107591	0.492651	RPAIN:KDSR	http://www.gsea-msigdb.org/gsea/msigdb/cards/GSE15139_GMCSF_TREATED_VS_UNTREATED_NEUTROPHILS_UP
Immunologic_signatures	GSE12198_CTRL_VS_HIGH_IL2_STIM_NK_CELL_DN	200	2	0.107591	0.492651	PRKG1:HNRNPAB	http://www.gsea-msigdb.org/gsea/msigdb/cards/GSE12198_CTRL_VS_HIGH_IL2_STIM_NK_CELL_DN
Immunologic_signatures	GSE15330_WT_VS_IKAROS_KO_LYMPHOID_MULTIPOTENT_PROGENITOR_DN	200	2	0.107591	0.492651	KANSL1:PREB	http://www.gsea-msigdb.org/gsea/msigdb/cards/GSE15330_WT_VS_IKAROS_KO_LYMPHOID_MULTIPOTENT_PROGENITOR_DN
Immunologic_signatures	GSE15330_HSC_VS_GRANULOCYTE_MONOCYTE_PROGENITOR_DN	200	2	0.107591	0.492651	IL21R:AP1G1	http://www.gsea-msigdb.org/gsea/msigdb/cards/GSE15330_HSC_VS_GRANULOCYTE_MONOCYTE_PROGENITOR_DN
Immunologic_signatures	GSE20198_IL12_IL18_VS_IFNA_TREATED_ACT_CD4_TCELL_UP	200	2	0.107591	0.492651	PREB:C7orf73	http://www.gsea-msigdb.org/gsea/msigdb/cards/GSE20198_IL12_IL18_VS_IFNA_TREATED_ACT_CD4_TCELL_UP
Immunologic_signatures	GSE15330_WT_VS_IKAROS_KO_HSC_DN	200	2	0.107591	0.492651	MUM1:PREB	http://www.gsea-msigdb.org/gsea/msigdb/cards/GSE15330_WT_VS_IKAROS_KO_HSC_DN
Immunologic_signatures	GSE22935_24H_VS_48H_MBOVIS_BCG_STIM_MACROPHAGE_UP	200	2	0.107591	0.492651	LRRC39:DCLK3	http://www.gsea-msigdb.org/gsea/msigdb/cards/GSE22935_24H_VS_48H_MBOVIS_BCG_STIM_MACROPHAGE_UP
Immunologic_signatures	GSE20754_WT_VS_TCF1_KO_MEMORY_CD8_TCELL_UP	200	2	0.107591	0.492651	YPEL5:ABT1	http://www.gsea-msigdb.org/gsea/msigdb/cards/GSE20754_WT_VS_TCF1_KO_MEMORY_CD8_TCELL_UP
Immunologic_signatures	GSE21063_WT_VS_NFATC1_KO_BCELL_UP	200	2	0.107591	0.492651	NRIP2:NEB	http://www.gsea-msigdb.org/gsea/msigdb/cards/GSE21063_WT_VS_NFATC1_KO_BCELL_UP
Immunologic_signatures	GSE22443_NAIVE_VS_ACT_AND_IL2_TREATED_CD8_TCELL_UP	200	2	0.107591	0.492651	CYB561:LIMS3L	http://www.gsea-msigdb.org/gsea/msigdb/cards/GSE22443_NAIVE_VS_ACT_AND_IL2_TREATED_CD8_TCELL_UP
Immunologic_signatures	GSE26488_CTRL_VS_PEPTIDE_INJECTION_HDAC7_DELTAP_TG_OT2_THYMOCYTE_DN	200	2	0.107591	0.492651	MPRIP:TDRP	http://www.gsea-msigdb.org/gsea/msigdb/cards/GSE26488_CTRL_VS_PEPTIDE_INJECTION_HDAC7_DELTAP_TG_OT2_THYMOCYTE_DN
Immunologic_signatures	GSE19941_IL10_KO_VS_IL10_KO_AND_NFKBP50_KO_UNSTIM_MACROPHAGE_DN	200	2	0.107591	0.492651	CYB5D2:YPEL5	http://www.gsea-msigdb.org/gsea/msigdb/cards/GSE19941_IL10_KO_VS_IL10_KO_AND_NFKBP50_KO_UNSTIM_MACROPHAGE_DN
Immunologic_signatures	GSE24972_MARGINAL_ZONE_BCELL_VS_FOLLICULAR_BCELL_DN	200	2	0.107591	0.492651	RPAIN:COL4A6	http://www.gsea-msigdb.org/gsea/msigdb/cards/GSE24972_MARGINAL_ZONE_BCELL_VS_FOLLICULAR_BCELL_DN
Immunologic_signatures	GSE23398_WT_VS_IL2_KO_CD4_TCELL_SCURFY_MOUSE_DN	200	2	0.107591	0.492651	POLD4:RPAIN	http://www.gsea-msigdb.org/gsea/msigdb/cards/GSE23398_WT_VS_IL2_KO_CD4_TCELL_SCURFY_MOUSE_DN
Immunologic_signatures	GSE25085_FETAL_LIVER_VS_ADULT_BM_SP4_THYMIC_IMPLANT_DN	200	2	0.107591	0.492651	POLD4:NEIL3	http://www.gsea-msigdb.org/gsea/msigdb/cards/GSE25085_FETAL_LIVER_VS_ADULT_BM_SP4_THYMIC_IMPLANT_DN
Immunologic_signatures	GSE24726_WT_VS_E2_2_KO_PDC_UP	200	2	0.107591	0.492651	CYP27A1:DNASE1L1	http://www.gsea-msigdb.org/gsea/msigdb/cards/GSE24726_WT_VS_E2_2_KO_PDC_UP
Immunologic_signatures	GSE24726_WT_VS_E2_2_KO_PDC_DAY6_POST_DELETION_DN	200	2	0.107591	0.492651	RNF167:C7orf73	http://www.gsea-msigdb.org/gsea/msigdb/cards/GSE24726_WT_VS_E2_2_KO_PDC_DAY6_POST_DELETION_DN
Immunologic_signatures	GSE23984_CTRL_VS_HYPOCALEMIC_VITAMIND_ANALOG_TCELL_DN	200	2	0.107591	0.492651	GPCPD1:DNASE1L1	http://www.gsea-msigdb.org/gsea/msigdb/cards/GSE23984_CTRL_VS_HYPOCALEMIC_VITAMIND_ANALOG_TCELL_DN
Immunologic_signatures	GSE17301_CTRL_VS_48H_ACD3_ACD28_IFNA5_STIM_CD8_TCELL_DN	200	2	0.107591	0.492651	RNF167:SP4	http://www.gsea-msigdb.org/gsea/msigdb/cards/GSE17301_CTRL_VS_48H_ACD3_ACD28_IFNA5_STIM_CD8_TCELL_DN
Immunologic_signatures	GSE17301_ACD3_ACD28_VS_ACD3_ACD28_AND_IFNA2_STIM_CD8_TCELL_DN	200	2	0.107591	0.492651	KDSR:ZC3HAV1	http://www.gsea-msigdb.org/gsea/msigdb/cards/GSE17301_ACD3_ACD28_VS_ACD3_ACD28_AND_IFNA2_STIM_CD8_TCELL_DN
Immunologic_signatures	GSE17301_CTRL_VS_48H_IFNA2_STIM_CD8_TCELL_UP	200	2	0.107591	0.492651	KDSR:ZC3HAV1	http://www.gsea-msigdb.org/gsea/msigdb/cards/GSE17301_CTRL_VS_48H_IFNA2_STIM_CD8_TCELL_UP
Immunologic_signatures	GSE22935_UNSTIM_VS_24H_MBOVIS_BCG_STIM_MYD88_KO_MACROPHAGE_UP	200	2	0.107591	0.492651	TANC2:YPEL5	http://www.gsea-msigdb.org/gsea/msigdb/cards/GSE22935_UNSTIM_VS_24H_MBOVIS_BCG_STIM_MYD88_KO_MACROPHAGE_UP
Immunologic_signatures	GSE16385_IFNG_TNF_VS_UNSTIM_MACROPHAGE_ROSIGLITAZONE_TREATED_DN	200	2	0.107591	0.492651	TNFRSF25:TBC1D2B	http://www.gsea-msigdb.org/gsea/msigdb/cards/GSE16385_IFNG_TNF_VS_UNSTIM_MACROPHAGE_ROSIGLITAZONE_TREATED_DN
Immunologic_signatures	GSE25088_IL4_VS_IL4_AND_ROSIGLITAZONE_STIM_MACROPHAGE_DAY10_DN	200	2	0.107591	0.492651	CYP27A1:TMEM50B	http://www.gsea-msigdb.org/gsea/msigdb/cards/GSE25088_IL4_VS_IL4_AND_ROSIGLITAZONE_STIM_MACROPHAGE_DAY10_DN
Immunologic_signatures	GSE25123_CTRL_VS_IL4_STIM_PPARG_KO_MACROPHAGE_UP	200	2	0.107591	0.492651	SNN:MUM1	http://www.gsea-msigdb.org/gsea/msigdb/cards/GSE25123_CTRL_VS_IL4_STIM_PPARG_KO_MACROPHAGE_UP
Immunologic_signatures	GSE25123_CTRL_VS_IL4_AND_ROSIGLITAZONE_STIM_PPARG_KO_MACROPHAGE_DN	200	2	0.107591	0.492651	ZNF672:TDRP	http://www.gsea-msigdb.org/gsea/msigdb/cards/GSE25123_CTRL_VS_IL4_AND_ROSIGLITAZONE_STIM_PPARG_KO_MACROPHAGE_DN
Immunologic_signatures	GSE16385_UNTREATED_VS_12H_ROSIGLITAZONE_IL4_TREATED_MACROPHAGE_DN	200	2	0.107591	0.492651	SLC4A7:NEIL3	http://www.gsea-msigdb.org/gsea/msigdb/cards/GSE16385_UNTREATED_VS_12H_ROSIGLITAZONE_IL4_TREATED_MACROPHAGE_DN
Immunologic_signatures	GSE16385_UNTREATED_VS_12H_ROSIGLITAZONE_IL4_TREATED_MACROPHAGE_UP	200	2	0.107591	0.492651	RNF167:KCTD1	http://www.gsea-msigdb.org/gsea/msigdb/cards/GSE16385_UNTREATED_VS_12H_ROSIGLITAZONE_IL4_TREATED_MACROPHAGE_UP
Immunologic_signatures	GSE25123_CTRL_VS_IL4_AND_ROSIGLITAZONE_STIM_MACROPHAGE_UP	200	2	0.107591	0.492651	RNF167:KANSL1	http://www.gsea-msigdb.org/gsea/msigdb/cards/GSE25123_CTRL_VS_IL4_AND_ROSIGLITAZONE_STIM_MACROPHAGE_UP
Immunologic_signatures	GSE16385_MONOCYTE_VS_12H_ROSIGLITAZONE_IL4_TREATED_MACROPHAGE_UP	200	2	0.107591	0.492651	PDGFD:SLC4A7	http://www.gsea-msigdb.org/gsea/msigdb/cards/GSE16385_MONOCYTE_VS_12H_ROSIGLITAZONE_IL4_TREATED_MACROPHAGE_UP
Immunologic_signatures	GSE23925_LIGHT_ZONE_VS_DARK_ZONE_BCELL_UP	200	2	0.107591	0.492651	SNN:KCTD1	http://www.gsea-msigdb.org/gsea/msigdb/cards/GSE23925_LIGHT_ZONE_VS_DARK_ZONE_BCELL_UP
Immunologic_signatures	GSE23505_UNTREATED_VS_4DAY_IL6_IL1_TGFB_TREATED_CD4_TCELL_DN	200	2	0.107591	0.492651	CYB5D2:KDSR	http://www.gsea-msigdb.org/gsea/msigdb/cards/GSE23505_UNTREATED_VS_4DAY_IL6_IL1_TGFB_TREATED_CD4_TCELL_DN
Immunologic_signatures	GSE22589_SIV_VS_HIV_AND_SIV_INFECTED_DC_UP	200	2	0.107591	0.492651	PDGFD:IL21R	http://www.gsea-msigdb.org/gsea/msigdb/cards/GSE22589_SIV_VS_HIV_AND_SIV_INFECTED_DC_UP
Immunologic_signatures	GSE22589_SIV_VS_HIV_AND_SIV_INFECTED_DC_DN	200	2	0.107591	0.492651	CYB561:TMEM50B	http://www.gsea-msigdb.org/gsea/msigdb/cards/GSE22589_SIV_VS_HIV_AND_SIV_INFECTED_DC_DN
Immunologic_signatures	GSE22103_LPS_VS_GMCSF_AND_IFNG_STIM_NEUTROPHIL_DN	200	2	0.107591	0.492651	IL21R:TANC2	http://www.gsea-msigdb.org/gsea/msigdb/cards/GSE22103_LPS_VS_GMCSF_AND_IFNG_STIM_NEUTROPHIL_DN
Immunologic_signatures	GSE23695_CD57_POS_VS_NEG_NK_CELL_DN	200	2	0.107591	0.492651	RNF167:RPAIN	http://www.gsea-msigdb.org/gsea/msigdb/cards/GSE23695_CD57_POS_VS_NEG_NK_CELL_DN
Immunologic_signatures	GSE16385_ROSIGLITAZONE_IL4_VS_IFNG_TNF_STIM_MACROPHAGE_UP	200	2	0.107591	0.492651	TNFRSF25:TBC1D2B	http://www.gsea-msigdb.org/gsea/msigdb/cards/GSE16385_ROSIGLITAZONE_IL4_VS_IFNG_TNF_STIM_MACROPHAGE_UP
Immunologic_signatures	GSE15330_HSC_VS_LYMPHOID_PRIMED_MULTIPOTENT_PROGENITOR_IKAROS_KO_DN	200	2	0.107591	0.492651	IL21R:TDRP	http://www.gsea-msigdb.org/gsea/msigdb/cards/GSE15330_HSC_VS_LYMPHOID_PRIMED_MULTIPOTENT_PROGENITOR_IKAROS_KO_DN
Immunologic_signatures	GSE15330_HSC_VS_MEGAKARYOCYTE_ERYTHROID_PROGENITOR_IKAROS_KO_UP	200	2	0.107591	0.492651	MUM1:ADRA1A	http://www.gsea-msigdb.org/gsea/msigdb/cards/GSE15330_HSC_VS_MEGAKARYOCYTE_ERYTHROID_PROGENITOR_IKAROS_KO_UP
Immunologic_signatures	GSE15330_LYMPHOID_MULTIPOTENT_VS_PRO_BCELL_UP	200	2	0.107591	0.492651	TDRP:ADRA1A	http://www.gsea-msigdb.org/gsea/msigdb/cards/GSE15330_LYMPHOID_MULTIPOTENT_VS_PRO_BCELL_UP
Immunologic_signatures	GSE5142_HTERT_TRANSDUCED_VS_CTRL_CD8_TCELL_LATE_PASSAGE_CLONE_DN	200	2	0.107591	0.492651	RNF167:PIP4K2B	http://www.gsea-msigdb.org/gsea/msigdb/cards/GSE5142_HTERT_TRANSDUCED_VS_CTRL_CD8_TCELL_LATE_PASSAGE_CLONE_DN
Immunologic_signatures	GSE5142_CTRL_VS_HTERT_TRANSDUCED_CD8_TCELL_EARLY_PASSAGE_CLONE_DN	200	2	0.107591	0.492651	RNF167:LIMS3L	http://www.gsea-msigdb.org/gsea/msigdb/cards/GSE5142_CTRL_VS_HTERT_TRANSDUCED_CD8_TCELL_EARLY_PASSAGE_CLONE_DN
Immunologic_signatures	GSE5542_IFNG_VS_IFNA_TREATED_EPITHELIAL_CELLS_6H_DN	200	2	0.107591	0.492651	FBF1:NEB	http://www.gsea-msigdb.org/gsea/msigdb/cards/GSE5542_IFNG_VS_IFNA_TREATED_EPITHELIAL_CELLS_6H_DN
Immunologic_signatures	GSE5542_IFNA_VS_IFNA_AND_IFNG_TREATED_EPITHELIAL_CELLS_6H_DN	200	2	0.107591	0.492651	CAMSAP3:WDR36	http://www.gsea-msigdb.org/gsea/msigdb/cards/GSE5542_IFNA_VS_IFNA_AND_IFNG_TREATED_EPITHELIAL_CELLS_6H_DN
Immunologic_signatures	GSE5542_UNTREATED_VS_IFNG_TREATED_EPITHELIAL_CELLS_24H_DN	200	2	0.107591	0.492651	WDR36:FAM229B	http://www.gsea-msigdb.org/gsea/msigdb/cards/GSE5542_UNTREATED_VS_IFNG_TREATED_EPITHELIAL_CELLS_24H_DN
Immunologic_signatures	GSE4748_CTRL_VS_CYANOBACTERIUM_LPSLIKE_STIM_DC_1H_UP	200	2	0.107591	0.492651	ATP5G2:DNASE1L1	http://www.gsea-msigdb.org/gsea/msigdb/cards/GSE4748_CTRL_VS_CYANOBACTERIUM_LPSLIKE_STIM_DC_1H_UP
Immunologic_signatures	GSE3039_B2_VS_B1_BCELL_UP	200	2	0.107591	0.492651	ACE:ACE:PREB	http://www.gsea-msigdb.org/gsea/msigdb/cards/GSE3039_B2_VS_B1_BCELL_UP
Immunologic_signatures	GSE3039_ALPHABETA_CD8_TCELL_VS_B1_BCELL_UP	200	2	0.107591	0.492651	SNN:RNF167	http://www.gsea-msigdb.org/gsea/msigdb/cards/GSE3039_ALPHABETA_CD8_TCELL_VS_B1_BCELL_UP
Immunologic_signatures	GSE3039_ALPHAALPHA_CD8_TCELL_VS_B2_BCELL_DN	200	2	0.107591	0.492651	TANC2:WDR36	http://www.gsea-msigdb.org/gsea/msigdb/cards/GSE3039_ALPHAALPHA_CD8_TCELL_VS_B2_BCELL_DN
Immunologic_signatures	GSE3039_NKT_CELL_VS_ALPHABETA_CD8_TCELL_DN	200	2	0.107591	0.492651	PREB:SLC4A7	http://www.gsea-msigdb.org/gsea/msigdb/cards/GSE3039_NKT_CELL_VS_ALPHABETA_CD8_TCELL_DN
Immunologic_signatures	GSE8921_UNSTIM_VS_TLR1_2_STIM_MONOCYTE_12H_UP	200	2	0.107591	0.492651	RNF167:SLC4A7	http://www.gsea-msigdb.org/gsea/msigdb/cards/GSE8921_UNSTIM_VS_TLR1_2_STIM_MONOCYTE_12H_UP
Immunologic_signatures	GSE8921_UNSTIM_0H_VS_TLR1_2_STIM_MONOCYTE_6H_UP	200	2	0.107591	0.492651	RBFOX2:HNRNPAB	http://www.gsea-msigdb.org/gsea/msigdb/cards/GSE8921_UNSTIM_0H_VS_TLR1_2_STIM_MONOCYTE_6H_UP
Immunologic_signatures	GSE4142_PLASMA_CELL_VS_GC_BCELL_DN	200	2	0.107591	0.492651	ABT1:SMIM8	http://www.gsea-msigdb.org/gsea/msigdb/cards/GSE4142_PLASMA_CELL_VS_GC_BCELL_DN
Immunologic_signatures	GSE5679_CTRL_VS_PPARG_LIGAND_ROSIGLITAZONE_TREATED_DC_UP	200	2	0.107591	0.492651	SNRPA:EXOSC9	http://www.gsea-msigdb.org/gsea/msigdb/cards/GSE5679_CTRL_VS_PPARG_LIGAND_ROSIGLITAZONE_TREATED_DC_UP
Immunologic_signatures	GSE4142_NAIVE_BCELL_VS_PLASMA_CELL_DN	200	2	0.107591	0.492651	TBC1D2B:TANC2	http://www.gsea-msigdb.org/gsea/msigdb/cards/GSE4142_NAIVE_BCELL_VS_PLASMA_CELL_DN
Immunologic_signatures	GSE3720_VD1_VS_VD2_GAMMADELTA_TCELL_WITH_PMA_STIM_UP	200	2	0.107591	0.492651	LIMS3L:TDRP	http://www.gsea-msigdb.org/gsea/msigdb/cards/GSE3720_VD1_VS_VD2_GAMMADELTA_TCELL_WITH_PMA_STIM_UP
Immunologic_signatures	GSE1925_CTRL_VS_3H_IFNG_STIM_IFNG_PRIMED_MACROPHAGE_DN	200	2	0.107591	0.492651	RNF167:DNASE1L1	http://www.gsea-msigdb.org/gsea/msigdb/cards/GSE1925_CTRL_VS_3H_IFNG_STIM_IFNG_PRIMED_MACROPHAGE_DN
Immunologic_signatures	GSE2585_CTEC_VS_MTEC_THYMUS_DN	200	2	0.107591	0.492651	SMIM6:SLC4A7	http://www.gsea-msigdb.org/gsea/msigdb/cards/GSE2585_CTEC_VS_MTEC_THYMUS_DN
Immunologic_signatures	GSE22601_DOUBLE_POSITIVE_VS_CD8_SINGLE_POSITIVE_THYMOCYTE_UP	200	2	0.107591	0.492651	TNFRSF25:SLC4A7	http://www.gsea-msigdb.org/gsea/msigdb/cards/GSE22601_DOUBLE_POSITIVE_VS_CD8_SINGLE_POSITIVE_THYMOCYTE_UP
Immunologic_signatures	GSE22601_DOUBLE_POSITIVE_VS_CD8_SINGLE_POSITIVE_THYMOCYTE_DN	200	2	0.107591	0.492651	NEIL3:DNASE1L1	http://www.gsea-msigdb.org/gsea/msigdb/cards/GSE22601_DOUBLE_POSITIVE_VS_CD8_SINGLE_POSITIVE_THYMOCYTE_DN
Immunologic_signatures	GSE2405_HEAT_KILLED_VS_LIVE_A_PHAGOCYTOPHILUM_STIM_NEUTROPHIL_9H_UP	200	2	0.107591	0.492651	HNRNPAB:SP4	http://www.gsea-msigdb.org/gsea/msigdb/cards/GSE2405_HEAT_KILLED_VS_LIVE_A_PHAGOCYTOPHILUM_STIM_NEUTROPHIL_9H_UP
Immunologic_signatures	GSE2128_C57BL6_VS_NOD_THYMOCYTE_DN	200	2	0.107591	0.492651	TMEM50B:DNASE1L1	http://www.gsea-msigdb.org/gsea/msigdb/cards/GSE2128_C57BL6_VS_NOD_THYMOCYTE_DN
Immunologic_signatures	GSE2770_IL12_VS_IL4_TREATED_ACT_CD4_TCELL_6H_DN	200	2	0.107591	0.492651	SNN:MUM1	http://www.gsea-msigdb.org/gsea/msigdb/cards/GSE2770_IL12_VS_IL4_TREATED_ACT_CD4_TCELL_6H_DN
Immunologic_signatures	GSE2770_UNTREATED_VS_IL4_TREATED_ACT_CD4_TCELL_2H_UP	200	2	0.107591	0.492651	MUM1:C7orf73	http://www.gsea-msigdb.org/gsea/msigdb/cards/GSE2770_UNTREATED_VS_IL4_TREATED_ACT_CD4_TCELL_2H_UP
Immunologic_signatures	GSE2770_IL12_AND_TGFB_ACT_VS_ACT_CD4_TCELL_48H_DN	200	2	0.107591	0.492651	FTSJ3:DCTD	http://www.gsea-msigdb.org/gsea/msigdb/cards/GSE2770_IL12_AND_TGFB_ACT_VS_ACT_CD4_TCELL_48H_DN
Immunologic_signatures	GSE557_CIITA_KO_VS_I_AB_KO_DC_DN	200	2	0.107591	0.492651	NDST4:HNRNPAB	http://www.gsea-msigdb.org/gsea/msigdb/cards/GSE557_CIITA_KO_VS_I_AB_KO_DC_DN
Immunologic_signatures	GSE557_CIITA_KO_VS_I_AB_KO_DC_UP	200	2	0.107591	0.492651	TMEM50B:C7orf73	http://www.gsea-msigdb.org/gsea/msigdb/cards/GSE557_CIITA_KO_VS_I_AB_KO_DC_UP
Immunologic_signatures	GSE557_WT_VS_CIITA_KO_DC_UP	200	2	0.107591	0.492651	NEB:SMIM8	http://www.gsea-msigdb.org/gsea/msigdb/cards/GSE557_WT_VS_CIITA_KO_DC_UP
Immunologic_signatures	GSE3720_UNSTIM_VS_LPS_STIM_VD1_GAMMADELTA_TCELL_UP	200	2	0.107591	0.492651	PIP4K2B:TDRP	http://www.gsea-msigdb.org/gsea/msigdb/cards/GSE3720_UNSTIM_VS_LPS_STIM_VD1_GAMMADELTA_TCELL_UP
Immunologic_signatures	GSE5679_CTRL_VS_RARA_AGONIST_AM580_TREATED_DC_UP	200	2	0.107591	0.492651	SNRPA:NEIL3	http://www.gsea-msigdb.org/gsea/msigdb/cards/GSE5679_CTRL_VS_RARA_AGONIST_AM580_TREATED_DC_UP
Immunologic_signatures	GSE5679_PPARG_LIGAND_ROSIGLITAZONE_VS_ROSIGLITAZONE_AND_RARA_AGONIST_AM580_TREATED_DC_DN	200	2	0.107591	0.492651	RPAIN:TANC2	http://www.gsea-msigdb.org/gsea/msigdb/cards/GSE5679_PPARG_LIGAND_ROSIGLITAZONE_VS_ROSIGLITAZONE_AND_RARA_AGONIST_AM580_TREATED_DC_DN
Immunologic_signatures	GSE5455_HEALTHY_VS_TUMOR_BEARING_MOUSE_SPLEEN_MONOCYTE_DN	200	2	0.107591	0.492651	NEB:TDRP	http://www.gsea-msigdb.org/gsea/msigdb/cards/GSE5455_HEALTHY_VS_TUMOR_BEARING_MOUSE_SPLEEN_MONOCYTE_DN
Immunologic_signatures	GSE12003_MIR223_KO_VS_WT_BM_PROGENITOR_4D_CULTURE_UP	200	2	0.107591	0.492651	MUM1:CROT	http://www.gsea-msigdb.org/gsea/msigdb/cards/GSE12003_MIR223_KO_VS_WT_BM_PROGENITOR_4D_CULTURE_UP
Immunologic_signatures	GSE7219_WT_VS_NIK_NFKB2_KO_LPS_AND_ANTI_CD40_STIM_DC_UP	200	2	0.107591	0.492651	RABEP1:NEB	http://www.gsea-msigdb.org/gsea/msigdb/cards/GSE7219_WT_VS_NIK_NFKB2_KO_LPS_AND_ANTI_CD40_STIM_DC_UP
Immunologic_signatures	GSE7568_CTRL_VS_24H_TGFB_TREATED_MACROPHAGES_WITH_IL4_AND_DEXAMETHASONE_DN	200	2	0.107591	0.492651	NRIP2:ATP5G2	http://www.gsea-msigdb.org/gsea/msigdb/cards/GSE7568_CTRL_VS_24H_TGFB_TREATED_MACROPHAGES_WITH_IL4_AND_DEXAMETHASONE_DN
Immunologic_signatures	GSE8685_IL2_STARVED_VS_IL21_ACT_IL2_STARVED_CD4_TCELL_DN	200	2	0.107591	0.492651	CYB5D2:RABEP1	http://www.gsea-msigdb.org/gsea/msigdb/cards/GSE8685_IL2_STARVED_VS_IL21_ACT_IL2_STARVED_CD4_TCELL_DN
Immunologic_signatures	GSE10240_IL17_VS_IL17_AND_IL22_STIM_PRIMARY_BRONCHIAL_EPITHELIAL_CELLS_UP	200	2	0.107591	0.492651	SP4:ZC3HAV1	http://www.gsea-msigdb.org/gsea/msigdb/cards/GSE10240_IL17_VS_IL17_AND_IL22_STIM_PRIMARY_BRONCHIAL_EPITHELIAL_CELLS_UP
Immunologic_signatures	GSE10240_IL22_VS_IL17_STIM_PRIMARY_BRONCHIAL_EPITHELIAL_CELLS_DN	200	2	0.107591	0.492651	TMEM50B:NEIL3	http://www.gsea-msigdb.org/gsea/msigdb/cards/GSE10240_IL22_VS_IL17_STIM_PRIMARY_BRONCHIAL_EPITHELIAL_CELLS_DN
Immunologic_signatures	GSE10240_IL22_VS_IL22_AND_IL17_STIM_PRIMARY_BRONCHIAL_EPITHELIAL_CELLS_DN	200	2	0.107591	0.492651	ATP5G2:SNN	http://www.gsea-msigdb.org/gsea/msigdb/cards/GSE10240_IL22_VS_IL22_AND_IL17_STIM_PRIMARY_BRONCHIAL_EPITHELIAL_CELLS_DN
Immunologic_signatures	GSE5503_LIVER_DC_VS_PLN_DC_ACTIVATED_ALLOGENIC_TCELL_DN	200	2	0.107591	0.492651	TMEM50B:WDR36	http://www.gsea-msigdb.org/gsea/msigdb/cards/GSE5503_LIVER_DC_VS_PLN_DC_ACTIVATED_ALLOGENIC_TCELL_DN
Immunologic_signatures	GSE8621_LPS_STIM_VS_LPS_PRIMED_AND_LPS_STIM_MACROPHAGE_DN	200	2	0.107591	0.492651	SNN:GPCPD1	http://www.gsea-msigdb.org/gsea/msigdb/cards/GSE8621_LPS_STIM_VS_LPS_PRIMED_AND_LPS_STIM_MACROPHAGE_DN
Immunologic_signatures	GSE8621_UNSTIM_VS_LPS_STIM_MACROPHAGE_DN	200	2	0.107591	0.492651	TNFRSF25:RNF167	http://www.gsea-msigdb.org/gsea/msigdb/cards/GSE8621_UNSTIM_VS_LPS_STIM_MACROPHAGE_DN
Immunologic_signatures	GSE7831_UNSTIM_VS_CPG_STIM_PDC_4H_UP	200	2	0.107591	0.492651	FTSJ3:BFSP1	http://www.gsea-msigdb.org/gsea/msigdb/cards/GSE7831_UNSTIM_VS_CPG_STIM_PDC_4H_UP
Immunologic_signatures	GSE7831_UNSTIM_VS_INFLUENZA_STIM_PDC_1H_DN	200	2	0.107591	0.492651	TANC2:CYB561	http://www.gsea-msigdb.org/gsea/msigdb/cards/GSE7831_UNSTIM_VS_INFLUENZA_STIM_PDC_1H_DN
Immunologic_signatures	GSE7831_UNSTIM_VS_CPG_STIM_PDC_1H_DN	200	2	0.107591	0.492651	CYB561:SLC4A7	http://www.gsea-msigdb.org/gsea/msigdb/cards/GSE7831_UNSTIM_VS_CPG_STIM_PDC_1H_DN
Immunologic_signatures	GSE7831_UNSTIM_VS_CPG_STIM_PDC_1H_UP	200	2	0.107591	0.492651	IL21R:CROT	http://www.gsea-msigdb.org/gsea/msigdb/cards/GSE7831_UNSTIM_VS_CPG_STIM_PDC_1H_UP
Immunologic_signatures	GSE6674_PL2_3_VS_ANTI_IGM_AND_CPG_STIM_BCELL_DN	200	2	0.107591	0.492651	CYB561:SLC4A7	http://www.gsea-msigdb.org/gsea/msigdb/cards/GSE6674_PL2_3_VS_ANTI_IGM_AND_CPG_STIM_BCELL_DN
Immunologic_signatures	GSE6674_UNSTIM_VS_ANTI_IGM_AND_CPG_STIM_BCELL_UP	200	2	0.107591	0.492651	YPEL5:CROT	http://www.gsea-msigdb.org/gsea/msigdb/cards/GSE6674_UNSTIM_VS_ANTI_IGM_AND_CPG_STIM_BCELL_UP
Immunologic_signatures	GSE7548_DAY7_VS_DAY28_PCC_IMMUNIZATION_CD4_TCELL_UP	200	2	0.107591	0.492651	EXOSC9:COL4A6	http://www.gsea-msigdb.org/gsea/msigdb/cards/GSE7548_DAY7_VS_DAY28_PCC_IMMUNIZATION_CD4_TCELL_UP
Immunologic_signatures	GSE7509_DC_VS_MONOCYTE_UP	200	2	0.107591	0.492651	FTSJ3:DNASE1L1	http://www.gsea-msigdb.org/gsea/msigdb/cards/GSE7509_DC_VS_MONOCYTE_UP
Immunologic_signatures	GSE3203_WT_VS_IFNAR1_KO_INFLUENZA_INFECTED_LN_BCELL_DN	200	2	0.107591	0.492651	RBFOX2:TDRP	http://www.gsea-msigdb.org/gsea/msigdb/cards/GSE3203_WT_VS_IFNAR1_KO_INFLUENZA_INFECTED_LN_BCELL_DN
Immunologic_signatures	GSE6681_DELETED_FOXP3_VS_WT_TREG_DN	200	2	0.107591	0.492651	DCLK3:DCTD	http://www.gsea-msigdb.org/gsea/msigdb/cards/GSE6681_DELETED_FOXP3_VS_WT_TREG_DN
Immunologic_signatures	GSE6259_FLT3L_INDUCED_33D1_POS_DC_VS_BCELL_DN	200	2	0.107591	0.492651	GPCPD1:NEIL3	http://www.gsea-msigdb.org/gsea/msigdb/cards/GSE6259_FLT3L_INDUCED_33D1_POS_DC_VS_BCELL_DN
Immunologic_signatures	GSE3920_UNTREATED_VS_IFNA_TREATED_FIBROBLAST_DN	200	2	0.107591	0.492651	SNN:FBF1	http://www.gsea-msigdb.org/gsea/msigdb/cards/GSE3920_UNTREATED_VS_IFNA_TREATED_FIBROBLAST_DN
Immunologic_signatures	GSE5589_IL6_KO_VS_IL10_KO_LPS_STIM_MACROPHAGE_45MIN_UP	200	2	0.107591	0.492651	KANSL1:KDSR	http://www.gsea-msigdb.org/gsea/msigdb/cards/GSE5589_IL6_KO_VS_IL10_KO_LPS_STIM_MACROPHAGE_45MIN_UP
Immunologic_signatures	GSE5589_LPS_AND_IL10_VS_LPS_AND_IL6_STIM_IL6_KO_MACROPHAGE_45MIN_UP	200	2	0.107591	0.492651	IL21R:ZC3HAV1	http://www.gsea-msigdb.org/gsea/msigdb/cards/GSE5589_LPS_AND_IL10_VS_LPS_AND_IL6_STIM_IL6_KO_MACROPHAGE_45MIN_UP
Immunologic_signatures	GSE5589_LPS_VS_LPS_AND_IL10_STIM_MACROPHAGE_180MIN_DN	200	2	0.107591	0.492651	LRRC39:CAMSAP3	http://www.gsea-msigdb.org/gsea/msigdb/cards/GSE5589_LPS_VS_LPS_AND_IL10_STIM_MACROPHAGE_180MIN_DN
Immunologic_signatures	GSE5589_UNSTIM_VS_45MIN_LPS_AND_IL6_STIM_MACROPHAGE_DN	200	2	0.107591	0.492651	TANC2:FTSJ3	http://www.gsea-msigdb.org/gsea/msigdb/cards/GSE5589_UNSTIM_VS_45MIN_LPS_AND_IL6_STIM_MACROPHAGE_DN
Immunologic_signatures	GSE5589_UNSTIM_VS_180MIN_LPS_STIM_MACROPHAGE_DN	200	2	0.107591	0.492651	ATP5G2:RNF167	http://www.gsea-msigdb.org/gsea/msigdb/cards/GSE5589_UNSTIM_VS_180MIN_LPS_STIM_MACROPHAGE_DN
Immunologic_signatures	GSE5099_MONOCYTE_VS_CLASSICAL_M1_MACROPHAGE_UP	200	2	0.107591	0.492651	STK32A:SP4	http://www.gsea-msigdb.org/gsea/msigdb/cards/GSE5099_MONOCYTE_VS_CLASSICAL_M1_MACROPHAGE_UP
Immunologic_signatures	GSE5455_EX_VIVO_VS_POST_24H_INCUBATION_MONOCYTES_FROM_TUMOR_BEARING_MOUSE_DN	200	2	0.107591	0.492651	ASPHD2:SLC4A7	http://www.gsea-msigdb.org/gsea/msigdb/cards/GSE5455_EX_VIVO_VS_POST_24H_INCUBATION_MONOCYTES_FROM_TUMOR_BEARING_MOUSE_DN
Immunologic_signatures	GSE9650_EFFECTOR_VS_EXHAUSTED_CD8_TCELL_UP	200	2	0.107591	0.492651	RNF167:HNRNPAB	http://www.gsea-msigdb.org/gsea/msigdb/cards/GSE9650_EFFECTOR_VS_EXHAUSTED_CD8_TCELL_UP
Immunologic_signatures	GSE45365_NK_CELL_VS_CD11B_DC_DN	200	2	0.107591	0.492651	FTSJ3:WDR36	http://www.gsea-msigdb.org/gsea/msigdb/cards/GSE45365_NK_CELL_VS_CD11B_DC_DN
TF_targets	YTATTTTNR_MEF2_02	708	5	0.0483198	0.508191	GPR52:KCNIP2:PIP4K2B:NEIL3:SP4	http://www.gsea-msigdb.org/gsea/msigdb/cards/YTATTTTNR_MEF2_02
GWAScatalog	Asthma (moderate or severe)	29	2	0.0029757	0.509931	WDR36:HLA-DQB2
GWAScatalog	Lung cancer	214	4	0.00309049	0.509931	ABT1:ZSCAN12P1:HLA-DQB2:CROT
Oncogenic_signatures	CAHOY_OLIGODENDROCUTIC	100	3	0.00279601	0.528446	KCTD1:ZNF536:BCAS1	http://www.gsea-msigdb.org/gsea/msigdb/cards/CAHOY_OLIGODENDROCUTIC
microRNA_targets	ACTGCAG_MIR173P	110	2	0.0379865	0.542096	RHOT1:KANSL1	http://www.gsea-msigdb.org/gsea/msigdb/cards/ACTGCAG_MIR173P
microRNA_targets	ATCATGA_MIR433	112	2	0.0392468	0.542096	KCNIP2:ACE:ACE	http://www.gsea-msigdb.org/gsea/msigdb/cards/ATCATGA_MIR433
Cancer_modules	MODULE_486	100	3	0.00279601	0.551957	MPRIP:MUM1:BCAS1	http://www.gsea-msigdb.org/gsea/msigdb/cards/MODULE_486
Cancer_modules	MODULE_300	33	2	0.00384193	0.551957	TNFRSF25:ADRA1A	http://www.gsea-msigdb.org/gsea/msigdb/cards/MODULE_300
TF_targets	GCTNWTTGK_UNKNOWN	305	3	0.0539431	0.557716	USP21:RBFOX2:HLA-DQB2	http://www.gsea-msigdb.org/gsea/msigdb/cards/GCTNWTTGK_UNKNOWN
GWAScatalog	Systolic blood pressure x smoking status (current vs non-current) interaction (2df test)	111	3	0.00375179	0.567458	ACE:ACE:SLC4A7:ADRA1A
Oncogenic_signatures	KRAS.600.LUNG.BREAST_UP.V1_DN	282	4	0.00813155	0.578379	KCNIP2:SNN:ZNF702P:DGCR6L	http://www.gsea-msigdb.org/gsea/msigdb/cards/KRAS.600.LUNG.BREAST_UP.V1_DN
Oncogenic_signatures	IL15_UP.V1_DN	181	3	0.0142967	0.578379	PRKG1:KCNIP2:TANC2	http://www.gsea-msigdb.org/gsea/msigdb/cards/IL15_UP.V1_DN
Oncogenic_signatures	KRAS.DF.V1_UP	191	3	0.0164838	0.578379	MUM1:SLC4A7:DNASE1L1	http://www.gsea-msigdb.org/gsea/msigdb/cards/KRAS.DF.V1_UP
Oncogenic_signatures	PRC2_EZH2_UP.V1_UP	192	3	0.0167122	0.578379	KCNA2:CROT:COL4A6	http://www.gsea-msigdb.org/gsea/msigdb/cards/PRC2_EZH2_UP.V1_UP
Oncogenic_signatures	CAMP_UP.V1_DN	199	3	0.0183613	0.578379	SNN:TANC2:SNRPA	http://www.gsea-msigdb.org/gsea/msigdb/cards/CAMP_UP.V1_DN
TF_targets	TGTTTGY_HNF3_Q6	744	5	0.0574002	0.583568	POLD4:RNF167:PIP4K2B:BCAS1:SP4	http://www.gsea-msigdb.org/gsea/msigdb/cards/TGTTTGY_HNF3_Q6
microRNA_targets	CATTTCA_MIR203	289	3	0.0473241	0.615214	PRKG1:AP1G1:SP4	http://www.gsea-msigdb.org/gsea/msigdb/cards/CATTTCA_MIR203
microRNA_targets	TGCACTG_MIR148A_MIR152_MIR148B	306	3	0.0543708	0.61815	SNN:KANSL1:GPCPD1	http://www.gsea-msigdb.org/gsea/msigdb/cards/TGCACTG_MIR148A_MIR152_MIR148B
microRNA_targets	TGGTGCT_MIR29A_MIR29B_MIR29C	519	4	0.057579	0.61815	KCNIP2:AP1G1:RHOT1:GPCPD1	http://www.gsea-msigdb.org/gsea/msigdb/cards/TGGTGCT_MIR29A_MIR29B_MIR29C
microRNA_targets	ATGTACA_MIR493	316	3	0.0587382	0.61815	USP21:RHOT1:SP4	http://www.gsea-msigdb.org/gsea/msigdb/cards/ATGTACA_MIR493
Chemical_and_Genetic_pertubation	RODRIGUES_THYROID_CARCINOMA_ANAPLASTIC_DN	524	7	0.000677287	0.618165	PRKG1:PDGFD:SNN:CYB5D2:NEB:TMEM50B:CROT	http://www.gsea-msigdb.org/gsea/msigdb/cards/RODRIGUES_THYROID_CARCINOMA_ANAPLASTIC_DN
Chemical_and_Genetic_pertubation	TERAMOTO_OPN_TARGETS_CLUSTER_1	14	2	0.000685383	0.618165	TMEM50B:DCLK3	http://www.gsea-msigdb.org/gsea/msigdb/cards/TERAMOTO_OPN_TARGETS_CLUSTER_1
Chemical_and_Genetic_pertubation	MEISSNER_BRAIN_HCP_WITH_H3K4ME3_AND_H3K27ME3	1055	10	0.000734183	0.618165	GRIK3:PRKG1:PDGFD:ACE:ACE:KCTD1:ZNF536:BFSP1:STK32A:ABT1:ZC3HAV1	http://www.gsea-msigdb.org/gsea/msigdb/cards/MEISSNER_BRAIN_HCP_WITH_H3K4ME3_AND_H3K27ME3
Chemical_and_Genetic_pertubation	SMID_BREAST_CANCER_BASAL_DN	696	8	0.000748838	0.618165	POLD4:PDGFD:RABEP1:CYB561:BCAS1:SLC4A7:CROT:COL4A6	http://www.gsea-msigdb.org/gsea/msigdb/cards/SMID_BREAST_CANCER_BASAL_DN
TF_targets	YGCGYRCGC_UNKNOWN	325	3	0.0628065	0.623886	ATP5G2:RNF167:HNRNPAB	http://www.gsea-msigdb.org/gsea/msigdb/cards/YGCGYRCGC_UNKNOWN
TF_targets	TGCTGAY_UNKNOWN	539	4	0.0643143	0.623886	IL23R:AP1G1:PREB:HLA-DQB2	http://www.gsea-msigdb.org/gsea/msigdb/cards/TGCTGAY_UNKNOWN
TF_targets	DR3_Q4	148	2	0.0644342	0.623886	GPR52:KANSL1	http://www.gsea-msigdb.org/gsea/msigdb/cards/DR3_Q4
microRNA_targets	GAGCCAG_MIR149	145	2	0.0621684	0.624509	PIP4K2B:TMEM50B	http://www.gsea-msigdb.org/gsea/msigdb/cards/GAGCCAG_MIR149
microRNA_targets	CAGCAGG_MIR370	153	2	0.0682715	0.635816	CEP112:HNRNPAB	http://www.gsea-msigdb.org/gsea/msigdb/cards/CAGCAGG_MIR370
microRNA_targets	CCCAGAG_MIR326	154	2	0.0690479	0.635816	KCNIP2:RHOT1	http://www.gsea-msigdb.org/gsea/msigdb/cards/CCCAGAG_MIR326
GWAScatalog	Post bronchodilator FEV1	120	3	0.00466527	0.651344	AP1G1:CEP112:SNRPA
TF_targets	TTCYRGAA_UNKNOWN	337	3	0.0684296	0.65222	IL21R:TMEM50B:XPNPEP3	http://www.gsea-msigdb.org/gsea/msigdb/cards/TTCYRGAA_UNKNOWN
GWAScatalog	Allergy	38	2	0.0050692	0.657185	WDR36:HLA-DQB2
microRNA_targets	ACCATTT_MIR522	162	2	0.0753628	0.661506	PRKG1:SP4	http://www.gsea-msigdb.org/gsea/msigdb/cards/ACCATTT_MIR522
TF_targets	PAX5_01	156	2	0.0706094	0.662643	POLD4:ATP5G2	http://www.gsea-msigdb.org/gsea/msigdb/cards/PAX5_01
Cancer_modules	MODULE_201	50	2	0.00864374	0.669681	PRKG1:NEB	http://www.gsea-msigdb.org/gsea/msigdb/cards/MODULE_201
Cancer_modules	MODULE_24	451	5	0.00872403	0.669681	TNFRSF25:TBC1D2B:RNF167:CYB561:CYP27A1	http://www.gsea-msigdb.org/gsea/msigdb/cards/MODULE_24
Cancer_modules	MODULE_399	52	2	0.0093227	0.669681	TNFRSF25:ADRA1A	http://www.gsea-msigdb.org/gsea/msigdb/cards/MODULE_399
TF_targets	YCATTAA_UNKNOWN	568	4	0.0747833	0.691179	GRIK3:KCNIP2:SMIM8:COL4A6	http://www.gsea-msigdb.org/gsea/msigdb/cards/YCATTAA_UNKNOWN
microRNA_targets	CATGTAA_MIR496	174	2	0.0851627	0.693852	ZNF536:YPEL5	http://www.gsea-msigdb.org/gsea/msigdb/cards/CATGTAA_MIR496
microRNA_targets	ATACCTC_MIR202	178	2	0.0885114	0.693852	RHOT1:RBFOX2	http://www.gsea-msigdb.org/gsea/msigdb/cards/ATACCTC_MIR202
microRNA_targets	CTACTGT_MIR199A	181	2	0.0910484	0.693852	SNN:AP1G1	http://www.gsea-msigdb.org/gsea/msigdb/cards/CTACTGT_MIR199A
microRNA_targets	GCAAAAA_MIR129	185	2	0.0944643	0.695887	KCTD1:SP4	http://www.gsea-msigdb.org/gsea/msigdb/cards/GCAAAAA_MIR129
TF_targets	TAATTA_CHX10_01	823	5	0.0805453	0.710674	ATP5G2:AP1G1:PIP4K2B:RBFOX2:NDST4	http://www.gsea-msigdb.org/gsea/msigdb/cards/TAATTA_CHX10_01
TF_targets	GGATTA_PITX2_Q2	595	4	0.0852602	0.710674	POLD4:BFSP1:SLC4A7:SP4	http://www.gsea-msigdb.org/gsea/msigdb/cards/GGATTA_PITX2_Q2
TF_targets	AACTTT_UNKNOWN	1928	9	0.0892378	0.710674	GRIK3:GPR52:SNN:KANSL1:SLC4A7:NDST4:SP4:ADRA1A:COL4A6	http://www.gsea-msigdb.org/gsea/msigdb/cards/AACTTT_UNKNOWN
TF_targets	WGGAATGY_TEF1_Q6	385	3	0.0930726	0.710674	ATP5G2:NDST4:COL4A6	http://www.gsea-msigdb.org/gsea/msigdb/cards/WGGAATGY_TEF1_Q6
TF_targets	YYCATTCAWW_UNKNOWN	192	2	0.10053	0.710674	PIP4K2B:SP4	http://www.gsea-msigdb.org/gsea/msigdb/cards/YYCATTCAWW_UNKNOWN
TF_targets	MAZ_Q6	192	2	0.10053	0.710674	GRIK3:KCNIP2	http://www.gsea-msigdb.org/gsea/msigdb/cards/MAZ_Q6
TF_targets	TGASTMAGC_NFE2_01	195	2	0.103162	0.710674	RABEP1:ADRA1A	http://www.gsea-msigdb.org/gsea/msigdb/cards/TGASTMAGC_NFE2_01
TF_targets	FREAC7_01	198	2	0.105813	0.710674	NDST4:NEIL3	http://www.gsea-msigdb.org/gsea/msigdb/cards/FREAC7_01
TF_targets	HEN1_01	200	2	0.107591	0.710674	ACE:ACE:NDST4	http://www.gsea-msigdb.org/gsea/msigdb/cards/HEN1_01
TF_targets	TCF11MAFG_01	207	2	0.113875	0.710674	KCNA2:RABEP1	http://www.gsea-msigdb.org/gsea/msigdb/cards/TCF11MAFG_01
TF_targets	FOX_Q2	213	2	0.119336	0.710674	GRIK3:NEIL3	http://www.gsea-msigdb.org/gsea/msigdb/cards/FOX_Q2
TF_targets	FAC1_01	225	2	0.130447	0.710674	GRIK3:YPEL5	http://www.gsea-msigdb.org/gsea/msigdb/cards/FAC1_01
TF_targets	TEF1_Q6	226	2	0.131383	0.710674	KCNIP2:POLD4	http://www.gsea-msigdb.org/gsea/msigdb/cards/TEF1_Q6
TF_targets	CHX10_01	227	2	0.132322	0.710674	NDST4:ADRA1A	http://www.gsea-msigdb.org/gsea/msigdb/cards/CHX10_01
TF_targets	MEF2_02	232	2	0.137036	0.710674	LRRC39:ADRA1A	http://www.gsea-msigdb.org/gsea/msigdb/cards/MEF2_02
TF_targets	OCT1_03	233	2	0.137983	0.710674	PRKG1:AP1G1	http://www.gsea-msigdb.org/gsea/msigdb/cards/OCT1_03
TF_targets	HP1SITEFACTOR_Q6	235	2	0.139882	0.710674	AP1G1:MPRIP	http://www.gsea-msigdb.org/gsea/msigdb/cards/HP1SITEFACTOR_Q6
TF_targets	POU6F1_01	238	2	0.142742	0.710674	GRIK3:RBFOX2	http://www.gsea-msigdb.org/gsea/msigdb/cards/POU6F1_01
TF_targets	SP1_01	238	2	0.142742	0.710674	PIP4K2B:SP4	http://www.gsea-msigdb.org/gsea/msigdb/cards/SP1_01
TF_targets	PAX4_02	240	2	0.144655	0.710674	GPR52:AP1G1	http://www.gsea-msigdb.org/gsea/msigdb/cards/PAX4_02
TF_targets	EVI1_04	241	2	0.145613	0.710674	GRIK3:ATP5G2	http://www.gsea-msigdb.org/gsea/msigdb/cards/EVI1_04
TF_targets	TCCATTKW_UNKNOWN	241	2	0.145613	0.710674	ATP5G2:ZNF547	http://www.gsea-msigdb.org/gsea/msigdb/cards/TCCATTKW_UNKNOWN
TF_targets	MZF1_01	241	2	0.145613	0.710674	IL21R:PIP4K2B	http://www.gsea-msigdb.org/gsea/msigdb/cards/MZF1_01
TF_targets	AP2ALPHA_01	242	2	0.146573	0.710674	GRIK3:SP4	http://www.gsea-msigdb.org/gsea/msigdb/cards/AP2ALPHA_01
TF_targets	E2F_03	247	2	0.151393	0.710674	RNF167:YPEL5	http://www.gsea-msigdb.org/gsea/msigdb/cards/E2F_03
TF_targets	NFMUE1_Q6	248	2	0.152361	0.710674	ATP5G2:CYB5D2	http://www.gsea-msigdb.org/gsea/msigdb/cards/NFMUE1_Q6
TF_targets	SP1_Q6_01	248	2	0.152361	0.710674	PIP4K2B:ACE:ACE	http://www.gsea-msigdb.org/gsea/msigdb/cards/SP1_Q6_01
TF_targets	RSRFC4_01	248	2	0.152361	0.710674	LRRC39:SMIM8	http://www.gsea-msigdb.org/gsea/msigdb/cards/RSRFC4_01
TF_targets	CIZ_01	250	2	0.1543	0.710674	GPR52:NRIP2	http://www.gsea-msigdb.org/gsea/msigdb/cards/CIZ_01
TF_targets	E2F1_Q4	250	2	0.1543	0.710674	YPEL5:UBA1	http://www.gsea-msigdb.org/gsea/msigdb/cards/E2F1_Q4
TF_targets	YY1_02	251	2	0.155272	0.710674	AP1G1:CYB5D2	http://www.gsea-msigdb.org/gsea/msigdb/cards/YY1_02
TF_targets	MYOD_Q6	251	2	0.155272	0.710674	POLD4:NEB	http://www.gsea-msigdb.org/gsea/msigdb/cards/MYOD_Q6
TF_targets	TAL1BETAE47_01	252	2	0.156244	0.710674	KCNIP2:NEB	http://www.gsea-msigdb.org/gsea/msigdb/cards/TAL1BETAE47_01
TF_targets	TATAAA_TATA_01	1306	6	0.157814	0.710674	TNFRSF25:ATP5G2:ACE:ACE:RBFOX2:NDST4:HNRNPAB	http://www.gsea-msigdb.org/gsea/msigdb/cards/TATAAA_TATA_01
TF_targets	ATF3_Q6	254	2	0.158193	0.710674	IL21R:NDST4	http://www.gsea-msigdb.org/gsea/msigdb/cards/ATF3_Q6
TF_targets	AP2_Q3	254	2	0.158193	0.710674	GRIK3:POLD4	http://www.gsea-msigdb.org/gsea/msigdb/cards/AP2_Q3
TF_targets	GGGTGGRR_PAX4_03	1311	6	0.159775	0.710674	GRIK3:POLD4:AP1G1:ZNF579:SP4:UBA1	http://www.gsea-msigdb.org/gsea/msigdb/cards/GGGTGGRR_PAX4_03
TF_targets	HNF1_Q6	256	2	0.160147	0.710674	MPRIP:COL4A6	http://www.gsea-msigdb.org/gsea/msigdb/cards/HNF1_Q6
TF_targets	AREB6_02	256	2	0.160147	0.710674	GRIK3:RBFOX2	http://www.gsea-msigdb.org/gsea/msigdb/cards/AREB6_02
TF_targets	CREB_Q3	256	2	0.160147	0.710674	AP1G1:HNRNPAB	http://www.gsea-msigdb.org/gsea/msigdb/cards/CREB_Q3
TF_targets	MYOD_Q6_01	257	2	0.161125	0.710674	GRIK3:KCNIP2	http://www.gsea-msigdb.org/gsea/msigdb/cards/MYOD_Q6_01
TF_targets	MYB_Q6	257	2	0.161125	0.710674	PIP4K2B:PREB	http://www.gsea-msigdb.org/gsea/msigdb/cards/MYB_Q6
TF_targets	TCF11_01	257	2	0.161125	0.710674	GRIK3:NDST4	http://www.gsea-msigdb.org/gsea/msigdb/cards/TCF11_01
TF_targets	PAX4_03	257	2	0.161125	0.710674	PIP4K2B:SP4	http://www.gsea-msigdb.org/gsea/msigdb/cards/PAX4_03
TF_targets	FREAC3_01	257	2	0.161125	0.710674	GRIK3:ATP5G2	http://www.gsea-msigdb.org/gsea/msigdb/cards/FREAC3_01
TF_targets	HSF2_01	258	2	0.162105	0.710674	POLD4:XPNPEP3	http://www.gsea-msigdb.org/gsea/msigdb/cards/HSF2_01
TF_targets	CEBPGAMMA_Q6	258	2	0.162105	0.710674	ZNF547:BCAS1	http://www.gsea-msigdb.org/gsea/msigdb/cards/CEBPGAMMA_Q6
TF_targets	HLF_01	259	2	0.163086	0.710674	PRKG1:RBFOX2	http://www.gsea-msigdb.org/gsea/msigdb/cards/HLF_01
TF_targets	PBX1_01	259	2	0.163086	0.710674	RBFOX2:COL4A6	http://www.gsea-msigdb.org/gsea/msigdb/cards/PBX1_01
TF_targets	AP1_Q6	259	2	0.163086	0.710674	KCNA2:MPRIP	http://www.gsea-msigdb.org/gsea/msigdb/cards/AP1_Q6
TF_targets	AP2_Q6	260	2	0.164067	0.710674	ATP5G2:SP4	http://www.gsea-msigdb.org/gsea/msigdb/cards/AP2_Q6
TF_targets	ER_Q6_02	260	2	0.164067	0.710674	IL23R:SLC4A7	http://www.gsea-msigdb.org/gsea/msigdb/cards/ER_Q6_02
TF_targets	CREB_02	260	2	0.164067	0.710674	XPNPEP3:HNRNPAB	http://www.gsea-msigdb.org/gsea/msigdb/cards/CREB_02
TF_targets	NFY_01	262	2	0.166034	0.710674	USP21:HLA-DQB2	http://www.gsea-msigdb.org/gsea/msigdb/cards/NFY_01
TF_targets	PEA3_Q6	262	2	0.166034	0.710674	POLD4:PDGFD	http://www.gsea-msigdb.org/gsea/msigdb/cards/PEA3_Q6
TF_targets	PXR_Q2	262	2	0.166034	0.710674	GRIK3:EXOSC9	http://www.gsea-msigdb.org/gsea/msigdb/cards/PXR_Q2
TF_targets	CDX2_Q5	263	2	0.167019	0.710674	GRIK3:ATP5G2	http://www.gsea-msigdb.org/gsea/msigdb/cards/CDX2_Q5
TF_targets	PAX_Q6	263	2	0.167019	0.710674	KCNA2:KCNIP2	http://www.gsea-msigdb.org/gsea/msigdb/cards/PAX_Q6
TF_targets	FOXO4_02	263	2	0.167019	0.710674	PDGFD:EXOSC9	http://www.gsea-msigdb.org/gsea/msigdb/cards/FOXO4_02
TF_targets	OCT1_06	266	2	0.16998	0.710674	ATP5G2:NDST4	http://www.gsea-msigdb.org/gsea/msigdb/cards/OCT1_06
TF_targets	COUP_01	266	2	0.16998	0.710674	IL21R:ADRA1A	http://www.gsea-msigdb.org/gsea/msigdb/cards/COUP_01
TF_targets	PAX2_02	266	2	0.16998	0.710674	GRIK3:ATP5G2	http://www.gsea-msigdb.org/gsea/msigdb/cards/PAX2_02
TF_targets	TST1_01	266	2	0.16998	0.710674	ATP5G2:NDST4	http://www.gsea-msigdb.org/gsea/msigdb/cards/TST1_01
TF_targets	AP1_Q6_01	267	2	0.170969	0.710674	KCNA2:MPRIP	http://www.gsea-msigdb.org/gsea/msigdb/cards/AP1_Q6_01
TF_targets	ZID_01	267	2	0.170969	0.710674	GRIK3:SP4	http://www.gsea-msigdb.org/gsea/msigdb/cards/ZID_01
TF_targets	AFP1_Q6	267	2	0.170969	0.710674	RBFOX2:SP4	http://www.gsea-msigdb.org/gsea/msigdb/cards/AFP1_Q6
TF_targets	GFI1_01	267	2	0.170969	0.710674	ATP5G2:SLC4A7	http://www.gsea-msigdb.org/gsea/msigdb/cards/GFI1_01
TF_targets	CEBPB_01	267	2	0.170969	0.710674	MYRFL:AP1G1	http://www.gsea-msigdb.org/gsea/msigdb/cards/CEBPB_01
TF_targets	HEB_Q6	268	2	0.171959	0.710674	GRIK3:NDST4	http://www.gsea-msigdb.org/gsea/msigdb/cards/HEB_Q6
TF_targets	MYB_Q5_01	268	2	0.171959	0.710674	MPRIP:PREB	http://www.gsea-msigdb.org/gsea/msigdb/cards/MYB_Q5_01
TF_targets	ERR1_Q2	268	2	0.171959	0.710674	GRIK3:MPRIP	http://www.gsea-msigdb.org/gsea/msigdb/cards/ERR1_Q2
TF_targets	TCF1P_Q6	268	2	0.171959	0.710674	PIP4K2B:SP4	http://www.gsea-msigdb.org/gsea/msigdb/cards/TCF1P_Q6
TF_targets	SOX5_01	269	2	0.17295	0.710674	RBFOX2:COL4A6	http://www.gsea-msigdb.org/gsea/msigdb/cards/SOX5_01
TF_targets	AP1_Q4	271	2	0.174935	0.710674	RABEP1:MPRIP	http://www.gsea-msigdb.org/gsea/msigdb/cards/AP1_Q4
TF_targets	EGR1_01	271	2	0.174935	0.710674	AP1G1:ACE:ACE	http://www.gsea-msigdb.org/gsea/msigdb/cards/EGR1_01
TF_targets	OCT1_01	272	2	0.175929	0.710674	PRKG1:NEIL3	http://www.gsea-msigdb.org/gsea/msigdb/cards/OCT1_01
TF_targets	CACCCBINDINGFACTOR_Q6	272	2	0.175929	0.710674	PIP4K2B:SP4	http://www.gsea-msigdb.org/gsea/msigdb/cards/CACCCBINDINGFACTOR_Q6
TF_targets	LYF1_01	272	2	0.175929	0.710674	ATP5G2:MPRIP	http://www.gsea-msigdb.org/gsea/msigdb/cards/LYF1_01
TF_targets	HNF4_Q6	272	2	0.175929	0.710674	KANSL1:RBFOX2	http://www.gsea-msigdb.org/gsea/msigdb/cards/HNF4_Q6
TF_targets	HNF4ALPHA_Q6	273	2	0.176924	0.710674	GPR52:KCNIP2	http://www.gsea-msigdb.org/gsea/msigdb/cards/HNF4ALPHA_Q6
TF_targets	EFC_Q6	274	2	0.17792	0.710674	KCNA2:XPNPEP3	http://www.gsea-msigdb.org/gsea/msigdb/cards/EFC_Q6
TF_targets	ELK1_01	275	2	0.178916	0.710674	POLD4:KANSL1	http://www.gsea-msigdb.org/gsea/msigdb/cards/ELK1_01
TF_targets	NF1_Q6_01	275	2	0.178916	0.710674	RBFOX2:CROT	http://www.gsea-msigdb.org/gsea/msigdb/cards/NF1_Q6_01
TF_targets	CRX_Q4	275	2	0.178916	0.710674	KCNIP2:POLD4	http://www.gsea-msigdb.org/gsea/msigdb/cards/CRX_Q4
TF_targets	OLF1_01	277	2	0.180912	0.710674	SNN:UBA1	http://www.gsea-msigdb.org/gsea/msigdb/cards/OLF1_01
TF_targets	GR_Q6_01	278	2	0.181911	0.710674	KANSL1:XPNPEP3	http://www.gsea-msigdb.org/gsea/msigdb/cards/GR_Q6_01
TF_targets	AP1_C	278	2	0.181911	0.710674	POLD4:ADRA1A	http://www.gsea-msigdb.org/gsea/msigdb/cards/AP1_C
TF_targets	ER_Q6_01	279	2	0.182911	0.710674	IL23R:SLC4A7	http://www.gsea-msigdb.org/gsea/msigdb/cards/ER_Q6_01
TF_targets	EGR_Q6	281	2	0.184914	0.713908	ACE:ACE:SP4	http://www.gsea-msigdb.org/gsea/msigdb/cards/EGR_Q6
TF_targets	GATA1_05	285	2	0.188929	0.72482	RABEP1:RBFOX2	http://www.gsea-msigdb.org/gsea/msigdb/cards/GATA1_05
TF_targets	TGAYRTCA_ATF3_Q6	546	3	0.195733	0.737021	IL21R:XPNPEP3:NDST4	http://www.gsea-msigdb.org/gsea/msigdb/cards/TGAYRTCA_ATF3_Q6
microRNA_targets	ATACTGT_MIR144	199	2	0.106701	0.738489	ATP5G2:SP4	http://www.gsea-msigdb.org/gsea/msigdb/cards/ATACTGT_MIR144
microRNA_targets	ACTGAAA_MIR30A3P_MIR30E3P	202	2	0.109376	0.738489	AP1G1:YPEL5	http://www.gsea-msigdb.org/gsea/msigdb/cards/ACTGAAA_MIR30A3P_MIR30E3P
microRNA_targets	AAAGACA_MIR511	203	2	0.110272	0.738489	RHOT1:ACE:ACE	http://www.gsea-msigdb.org/gsea/msigdb/cards/AAAGACA_MIR511
TF_targets	GTGGGTGK_UNKNOWN	295	2	0.199017	0.744788	PIP4K2B:SP4	http://www.gsea-msigdb.org/gsea/msigdb/cards/GTGGGTGK_UNKNOWN
KEGG	KEGG_BASE_EXCISION_REPAIR	34	2	0.00407466	0.757887	POLD4:NEIL3	http://www.gsea-msigdb.org/gsea/msigdb/cards/KEGG_BASE_EXCISION_REPAIR
GWAScatalog	Automobile speeding propensity	43	2	0.00645274	0.770197	KANSL1:HLA-DQB2
GWAScatalog	Allergic sensitization	47	2	0.00766909	0.770197	WDR36:HLA-DQB2
GWAScatalog	Schizophrenia	827	7	0.00849877	0.770197	GRIK3:PRKG1:ZNF536:XPNPEP3:DCLK3:HLA-DQB2:SP4
GWAScatalog	Lung cancer in ever smokers	151	3	0.00878252	0.770197	ABT1:ZSCAN12P1:HLA-DQB2
GWAScatalog	Blood metabolite levels	162	3	0.0106244	0.770197	RNF167:ACE:ACE:ADRA1A
GWAScatalog	3-month functional outcome in ischaemic stroke (modified Rankin score)	60	2	0.0122662	0.770197	PRKG1:ASPHD2
GWAScatalog	Diisocyanate-induced asthma	189	3	0.0160322	0.770197	PDGFD:RPL32P3:DCTD
GWAScatalog	Chin dimples	74	2	0.0182527	0.770197	CEP112:ZNF536
GWAScatalog	Blood protein levels	1935	11	0.0189712	0.770197	IL23R:PDGFD:CYB5D2:ACE:ACE:CEP112:SNRPA:HNRNPAB:ABT1:ZSCAN12P1:HLA-DQB2:CROT
GWAScatalog	Diastolic blood pressure x alcohol consumption interaction (2df test)	78	2	0.0201483	0.770197	ACE:ACE:SLC4A7
GWAScatalog	Lung function (FEV1)	78	2	0.0201483	0.770197	KANSL1:HLA-DQB2
GWAScatalog	Hypothyroidism	78	2	0.0201483	0.770197	HLA-DQB2:KRT18P13
GWAScatalog	Diffusing capacity of carbon monoxide	78	2	0.0201483	0.770197	TBC1D2B:CAMSAP3
GWAScatalog	Takayasu arteritis	81	2	0.0216218	0.770197	DCLK3:HLA-DQB2
GWAScatalog	Systolic blood pressure x alcohol consumption interaction (2df test)	91	2	0.0268426	0.770197	ACE:ACE:SLC4A7
GWAScatalog	Waist-to-hip ratio adjusted for BMI (age >50)	232	3	0.027315	0.770197	ATP5G2:RBFOX2:RPL32P3
GWAScatalog	Systolic blood pressure x smoking status (ever vs never) interaction (2df test)	95	2	0.0290593	0.770197	ACE:ACE:SLC4A7
GWAScatalog	Mosquito bite size	101	2	0.0325163	0.770197	IL21R:HLA-DQB2
GWAScatalog	Primary biliary cholangitis	105	2	0.0349062	0.770197	IL21R:HLA-DQB2
GWAScatalog	General cognitive ability	256	3	0.035047	0.770197	AP1G1:ABT1:SP4
GWAScatalog	Diastolic blood pressure	650	5	0.0356168	0.770197	CYB561:ACE:ACE:CYP27A1:SLC4A7:HLA-DQB2
GWAScatalog	Allergic rhinitis	118	2	0.0431215	0.770197	WDR36:HLA-DQB2
Chemical_and_Genetic_pertubation	FARMER_BREAST_CANCER_CLUSTER_5	19	2	0.00127627	0.778997	CYB561:FTSJ3	http://www.gsea-msigdb.org/gsea/msigdb/cards/FARMER_BREAST_CANCER_CLUSTER_5
Chemical_and_Genetic_pertubation	SESTO_RESPONSE_TO_UV_C4	20	2	0.0014155	0.778997	MPRIP:SNRPA	http://www.gsea-msigdb.org/gsea/msigdb/cards/SESTO_RESPONSE_TO_UV_C4
TF_targets	TGANNYRGCA_TCF11MAFG_01	307	2	0.211207	0.780827	AP1G1:FTSJ3	http://www.gsea-msigdb.org/gsea/msigdb/cards/TGANNYRGCA_TCF11MAFG_01
GWAScatalog	Itch intensity from mosquito bite adjusted by bite size	121	2	0.0451104	0.787264	KCTD1:HLA-DQB2
GWAScatalog	Lymphocyte percentage of white cells	122	2	0.0457809	0.787998	KANSL1:HLA-DQB2
GWAScatalog	Serum uric acid levels	123	2	0.046455	0.787998	BCAS1:HLA-DQB2
microRNA_targets	CTATGCA_MIR153	219	2	0.124861	0.800798	KANSL1:KDSR	http://www.gsea-msigdb.org/gsea/msigdb/cards/CTATGCA_MIR153
microRNA_targets	AAAGGGA_MIR204_MIR211	225	2	0.130447	0.800798	RHOT1:KCTD1	http://www.gsea-msigdb.org/gsea/msigdb/cards/AAAGGGA_MIR204_MIR211
Cancer_gene_neighborhoods	GCM_PTPRD	58	2	0.0114967	0.802552	RABEP1:ZNF536	http://www.gsea-msigdb.org/gsea/msigdb/cards/GCM_PTPRD
Cancer_gene_neighborhoods	MORF_ESPL1	61	2	0.0126592	0.802552	SNRPA:HNRNPAB	http://www.gsea-msigdb.org/gsea/msigdb/cards/MORF_ESPL1
Cancer_gene_neighborhoods	MORF_PRKCA	181	3	0.0142967	0.802552	TANC2:NEB:ADRA1A	http://www.gsea-msigdb.org/gsea/msigdb/cards/MORF_PRKCA
Cancer_gene_neighborhoods	MORF_CDK2	72	2	0.017335	0.802552	SNRPA:HNRNPAB	http://www.gsea-msigdb.org/gsea/msigdb/cards/MORF_CDK2
Cancer_gene_neighborhoods	MORF_DAP3	195	3	0.0174083	0.802552	SNRPA:HNRNPAB:UBA1	http://www.gsea-msigdb.org/gsea/msigdb/cards/MORF_DAP3
Cancer_gene_neighborhoods	MORF_FOSL1	407	4	0.0273567	0.802552	TNFRSF25:TANC2:NEB:ADRA1A	http://www.gsea-msigdb.org/gsea/msigdb/cards/MORF_FOSL1
Cancer_gene_neighborhoods	GNF2_APEX1	92	2	0.02739	0.802552	ATP5G2:HNRNPAB	http://www.gsea-msigdb.org/gsea/msigdb/cards/GNF2_APEX1
Cancer_gene_neighborhoods	MORF_XRCC5	235	3	0.0282255	0.802552	SNRPA:DCTD:HNRNPAB	http://www.gsea-msigdb.org/gsea/msigdb/cards/MORF_XRCC5
Cancer_gene_neighborhoods	MORF_MAGEA9	422	4	0.0306652	0.802552	TNFRSF25:TANC2:NEB:ADRA1A	http://www.gsea-msigdb.org/gsea/msigdb/cards/MORF_MAGEA9
Cancer_gene_neighborhoods	MORF_EIF3S2	246	3	0.0317013	0.802552	SNRPA:DCTD:HNRNPAB	http://www.gsea-msigdb.org/gsea/msigdb/cards/MORF_EIF3S2
Cancer_gene_neighborhoods	MORF_MTA1	101	2	0.0325163	0.802552	SNRPA:HNRNPAB	http://www.gsea-msigdb.org/gsea/msigdb/cards/MORF_MTA1
Cancer_gene_neighborhoods	MORF_PTPRB	253	3	0.0340248	0.802552	PRKG1:TANC2:NEB	http://www.gsea-msigdb.org/gsea/msigdb/cards/MORF_PTPRB
Cancer_gene_neighborhoods	MORF_RAN	267	3	0.0389302	0.802552	SNRPA:HNRNPAB:UBA1	http://www.gsea-msigdb.org/gsea/msigdb/cards/MORF_RAN
Cancer_gene_neighborhoods	MORF_PSMC2	114	2	0.0405229	0.802552	HNRNPAB:UBA1	http://www.gsea-msigdb.org/gsea/msigdb/cards/MORF_PSMC2
Cancer_gene_neighborhoods	MORF_BUB3	277	3	0.0426427	0.802552	SNRPA:DCTD:HNRNPAB	http://www.gsea-msigdb.org/gsea/msigdb/cards/MORF_BUB3
Cancer_gene_neighborhoods	MORF_MDM2	278	3	0.0430235	0.802552	TNFRSF25:TANC2:NEB	http://www.gsea-msigdb.org/gsea/msigdb/cards/MORF_MDM2
Cancer_gene_neighborhoods	MORF_HDAC2	280	3	0.0437901	0.802552	SNRPA:DCTD:HNRNPAB	http://www.gsea-msigdb.org/gsea/msigdb/cards/MORF_HDAC2
Cancer_gene_neighborhoods	MORF_CSNK2B	287	3	0.0465269	0.802552	SNRPA:HNRNPAB:UBA1	http://www.gsea-msigdb.org/gsea/msigdb/cards/MORF_CSNK2B
Cancer_gene_neighborhoods	MORF_NOS2A	288	3	0.0469247	0.802552	TNFRSF25:TANC2:NEB	http://www.gsea-msigdb.org/gsea/msigdb/cards/MORF_NOS2A
Cancer_gene_neighborhoods	GCM_NCAM1	127	2	0.0491878	0.802552	ZNF536:RBFOX2	http://www.gsea-msigdb.org/gsea/msigdb/cards/GCM_NCAM1
Cancer_gene_neighborhoods	MORF_MAP2K2	132	2	0.0526838	0.802552	SNRPA:HNRNPAB	http://www.gsea-msigdb.org/gsea/msigdb/cards/MORF_MAP2K2
Cancer_gene_neighborhoods	MORF_GNB1	304	3	0.0535169	0.802552	SNRPA:DCTD:HNRNPAB	http://www.gsea-msigdb.org/gsea/msigdb/cards/MORF_GNB1
Cancer_gene_neighborhoods	MORF_FBL	140	2	0.058455	0.802552	SNRPA:HNRNPAB	http://www.gsea-msigdb.org/gsea/msigdb/cards/MORF_FBL
Cancer_gene_neighborhoods	MORF_EI24	143	2	0.0606735	0.802552	SNRPA:HNRNPAB	http://www.gsea-msigdb.org/gsea/msigdb/cards/MORF_EI24
Cancer_gene_neighborhoods	GCM_PTK2	145	2	0.0621684	0.802552	RABEP1:ZNF536	http://www.gsea-msigdb.org/gsea/msigdb/cards/GCM_PTK2
Cancer_gene_neighborhoods	MORF_ATF2	329	3	0.0646559	0.802552	TANC2:NEB:ADRA1A	http://www.gsea-msigdb.org/gsea/msigdb/cards/MORF_ATF2
Cancer_gene_neighborhoods	MORF_RFC4	151	2	0.0667275	0.802552	SNRPA:HNRNPAB	http://www.gsea-msigdb.org/gsea/msigdb/cards/MORF_RFC4
Cancer_gene_neighborhoods	MORF_RUNX1	152	2	0.067498	0.802552	TNFRSF25:TANC2	http://www.gsea-msigdb.org/gsea/msigdb/cards/MORF_RUNX1
Cancer_gene_neighborhoods	MORF_RAD23A	348	3	0.0737788	0.802552	SNRPA:DCTD:HNRNPAB	http://www.gsea-msigdb.org/gsea/msigdb/cards/MORF_RAD23A
Cancer_gene_neighborhoods	MORF_PPP1CC	166	2	0.0785871	0.802552	SNRPA:DCTD	http://www.gsea-msigdb.org/gsea/msigdb/cards/MORF_PPP1CC
Cancer_gene_neighborhoods	MORF_PPP1CA	167	2	0.0793999	0.802552	HNRNPAB:UBA1	http://www.gsea-msigdb.org/gsea/msigdb/cards/MORF_PPP1CA
Cancer_gene_neighborhoods	MORF_CTBP1	168	2	0.0802154	0.802552	HNRNPAB:UBA1	http://www.gsea-msigdb.org/gsea/msigdb/cards/MORF_CTBP1
Cancer_gene_neighborhoods	MORF_HAT1	175	2	0.0859962	0.802552	SNRPA:HNRNPAB	http://www.gsea-msigdb.org/gsea/msigdb/cards/MORF_HAT1
Cancer_gene_neighborhoods	MORF_DMPK	176	2	0.0868321	0.802552	TANC2:NEB	http://www.gsea-msigdb.org/gsea/msigdb/cards/MORF_DMPK
Cancer_gene_neighborhoods	MORF_RAD23B	176	2	0.0868321	0.802552	HNRNPAB:UBA1	http://www.gsea-msigdb.org/gsea/msigdb/cards/MORF_RAD23B
Cancer_gene_neighborhoods	MORF_MAP2K7	181	2	0.0910484	0.802552	TANC2:NEB	http://www.gsea-msigdb.org/gsea/msigdb/cards/MORF_MAP2K7
Cancer_gene_neighborhoods	MORF_RAD51L3	386	3	0.0936206	0.802552	TANC2:NEB:ADRA1A	http://www.gsea-msigdb.org/gsea/msigdb/cards/MORF_RAD51L3
Cancer_gene_neighborhoods	MORF_CTSB	187	2	0.096186	0.802552	TANC2:NEB	http://www.gsea-msigdb.org/gsea/msigdb/cards/MORF_CTSB
Cancer_gene_neighborhoods	MORF_PSMC1	189	2	0.0979168	0.802552	HNRNPAB:UBA1	http://www.gsea-msigdb.org/gsea/msigdb/cards/MORF_PSMC1
Cancer_gene_neighborhoods	MORF_PRKDC	190	2	0.0987855	0.802552	SNRPA:DCTD	http://www.gsea-msigdb.org/gsea/msigdb/cards/MORF_PRKDC
Cancer_gene_neighborhoods	MORF_ANP32B	198	2	0.105813	0.802552	SNRPA:HNRNPAB	http://www.gsea-msigdb.org/gsea/msigdb/cards/MORF_ANP32B
Cancer_gene_neighborhoods	MORF_SKP1A	203	2	0.110272	0.802552	HNRNPAB:UBA1	http://www.gsea-msigdb.org/gsea/msigdb/cards/MORF_SKP1A
Cancer_gene_neighborhoods	MORF_AATF	209	2	0.115688	0.802552	SNRPA:HNRNPAB	http://www.gsea-msigdb.org/gsea/msigdb/cards/MORF_AATF
Cancer_gene_neighborhoods	MORF_RAC1	211	2	0.117508	0.802552	HNRNPAB:UBA1	http://www.gsea-msigdb.org/gsea/msigdb/cards/MORF_RAC1
Cancer_gene_neighborhoods	MORF_AP2M1	216	2	0.12209	0.802552	HNRNPAB:UBA1	http://www.gsea-msigdb.org/gsea/msigdb/cards/MORF_AP2M1
Cancer_gene_neighborhoods	MORF_IL13	234	2	0.138932	0.802552	TNFRSF25:TANC2	http://www.gsea-msigdb.org/gsea/msigdb/cards/MORF_IL13
Cancer_gene_neighborhoods	MORF_UBE2I	238	2	0.142742	0.802552	HNRNPAB:UBA1	http://www.gsea-msigdb.org/gsea/msigdb/cards/MORF_UBE2I
Cancer_gene_neighborhoods	MORF_HDAC1	254	2	0.158193	0.802552	SNRPA:HNRNPAB	http://www.gsea-msigdb.org/gsea/msigdb/cards/MORF_HDAC1
Cancer_gene_neighborhoods	MORF_MAGEA8	259	2	0.163086	0.802552	TANC2:NEB	http://www.gsea-msigdb.org/gsea/msigdb/cards/MORF_MAGEA8
Cancer_gene_neighborhoods	MORF_DEK	264	2	0.168005	0.802552	SNRPA:HNRNPAB	http://www.gsea-msigdb.org/gsea/msigdb/cards/MORF_DEK
Cancer_gene_neighborhoods	MORF_PAX7	267	2	0.170969	0.802552	TNFRSF25:NEB	http://www.gsea-msigdb.org/gsea/msigdb/cards/MORF_PAX7
Cancer_gene_neighborhoods	MORF_SOD1	277	2	0.180912	0.802552	SNRPA:HNRNPAB	http://www.gsea-msigdb.org/gsea/msigdb/cards/MORF_SOD1
Cancer_gene_neighborhoods	MORF_FSHR	278	2	0.181911	0.802552	TANC2:NEB	http://www.gsea-msigdb.org/gsea/msigdb/cards/MORF_FSHR
Cancer_gene_neighborhoods	MORF_CAMK4	289	2	0.192955	0.813664	TANC2:NEB	http://www.gsea-msigdb.org/gsea/msigdb/cards/MORF_CAMK4
Cancer_gene_neighborhoods	MORF_MLLT10	301	2	0.205102	0.819995	TANC2:NEB	http://www.gsea-msigdb.org/gsea/msigdb/cards/MORF_MLLT10
Cancer_gene_neighborhoods	MORF_ARL3	304	2	0.208152	0.819995	TNFRSF25:TANC2	http://www.gsea-msigdb.org/gsea/msigdb/cards/MORF_ARL3
Curated_gene_sets	BIOCARTA_ACE2_PATHWAY	13	2	0.000588541	0.823871	ACE:ACE:COL4A6	http://www.gsea-msigdb.org/gsea/msigdb/cards/BIOCARTA_ACE2_PATHWAY
Curated_gene_sets	RODRIGUES_THYROID_CARCINOMA_ANAPLASTIC_DN	524	7	0.000677287	0.823871	PRKG1:PDGFD:SNN:CYB5D2:NEB:TMEM50B:CROT	http://www.gsea-msigdb.org/gsea/msigdb/cards/RODRIGUES_THYROID_CARCINOMA_ANAPLASTIC_DN
Curated_gene_sets	TERAMOTO_OPN_TARGETS_CLUSTER_1	14	2	0.000685383	0.823871	TMEM50B:DCLK3	http://www.gsea-msigdb.org/gsea/msigdb/cards/TERAMOTO_OPN_TARGETS_CLUSTER_1
Curated_gene_sets	MEISSNER_BRAIN_HCP_WITH_H3K4ME3_AND_H3K27ME3	1055	10	0.000734183	0.823871	GRIK3:PRKG1:PDGFD:ACE:ACE:KCTD1:ZNF536:BFSP1:STK32A:ABT1:ZC3HAV1	http://www.gsea-msigdb.org/gsea/msigdb/cards/MEISSNER_BRAIN_HCP_WITH_H3K4ME3_AND_H3K27ME3
Curated_gene_sets	SMID_BREAST_CANCER_BASAL_DN	696	8	0.000748838	0.823871	POLD4:PDGFD:RABEP1:CYB561:BCAS1:SLC4A7:CROT:COL4A6	http://www.gsea-msigdb.org/gsea/msigdb/cards/SMID_BREAST_CANCER_BASAL_DN
TF_targets	CCCNNGGGAR_OLF1_01	326	2	0.230653	0.834326	GRIK3:SP4	http://www.gsea-msigdb.org/gsea/msigdb/cards/CCCNNGGGAR_OLF1_01
microRNA_targets	CTTTGCA_MIR527	235	2	0.139882	0.835513	KCNIP2:AP1G1	http://www.gsea-msigdb.org/gsea/msigdb/cards/CTTTGCA_MIR527
Computational_gene_sets	MODULE_257	156	4	0.00097626	0.837631	KANSL1:FBF1:CAMSAP3:SNRPA	http://www.gsea-msigdb.org/gsea/msigdb/cards/MODULE_257
Cancer_gene_neighborhoods	MORF_ERCC4	320	2	0.224496	0.840877	TANC2:NEB	http://www.gsea-msigdb.org/gsea/msigdb/cards/MORF_ERCC4
microRNA_targets	GTTTGTT_MIR495	256	2	0.160147	0.841659	AP1G1:SP4	http://www.gsea-msigdb.org/gsea/msigdb/cards/GTTTGTT_MIR495
microRNA_targets	ATTCTTT_MIR186	270	2	0.173942	0.841659	RBFOX2:SP4	http://www.gsea-msigdb.org/gsea/msigdb/cards/ATTCTTT_MIR186
microRNA_targets	ACTTTAT_MIR1425P	287	2	0.190941	0.841659	AP1G1:RHOT1	http://www.gsea-msigdb.org/gsea/msigdb/cards/ACTTTAT_MIR1425P
microRNA_targets	TACTTGA_MIR26A_MIR26B	301	2	0.205102	0.841659	SNN:SLC4A7	http://www.gsea-msigdb.org/gsea/msigdb/cards/TACTTGA_MIR26A_MIR26B
microRNA_targets	CAGTGTT_MIR141_MIR200A	309	2	0.213247	0.841659	YPEL5:SP4	http://www.gsea-msigdb.org/gsea/msigdb/cards/CAGTGTT_MIR141_MIR200A
microRNA_targets	GCACTTT_MIR175P_MIR20A_MIR106A_MIR106B_MIR20B_MIR519D	596	3	0.231909	0.841659	RABEP1:TMEM50B:SLC4A7	http://www.gsea-msigdb.org/gsea/msigdb/cards/GCACTTT_MIR175P_MIR20A_MIR106A_MIR106B_MIR20B_MIR519D
microRNA_targets	TTGCCAA_MIR182	329	2	0.233735	0.841659	TMEM50B:SLC4A7	http://www.gsea-msigdb.org/gsea/msigdb/cards/TTGCCAA_MIR182
microRNA_targets	TGCTGCT_MIR15A_MIR16_MIR15B_MIR195_MIR424_MIR497	603	3	0.237074	0.841659	KCTD1:KDSR:SLC4A7	http://www.gsea-msigdb.org/gsea/msigdb/cards/TGCTGCT_MIR15A_MIR16_MIR15B_MIR195_MIR424_MIR497
microRNA_targets	AGCACTT_MIR93_MIR302A_MIR302B_MIR302C_MIR302D_MIR372_MIR373_MIR520E_MIR520A_MIR526B_MIR520B_MIR520C_MIR520D	344	2	0.249183	0.841659	RABEP1:KANSL1	http://www.gsea-msigdb.org/gsea/msigdb/cards/AGCACTT_MIR93_MIR302A_MIR302B_MIR302C_MIR302D_MIR372_MIR373_MIR520E_MIR520A_MIR526B_MIR520B_MIR520C_MIR520D
GWAScatalog	Squamous cell lung carcinoma	132	2	0.0526838	0.84291	NEB:HLA-DQB2
Cancer_gene_neighborhoods	MORF_SUPT3H	327	2	0.23168	0.844227	TANC2:NEB	http://www.gsea-msigdb.org/gsea/msigdb/cards/MORF_SUPT3H
GWAScatalog	Autism spectrum disorder or schizophrenia	735	5	0.0550437	0.846647	PRKG1:XPNPEP3:ABT1:ZSCAN12P1:HLA-DQB2
Oncogenic_signatures	CAHOY_ASTROGLIAL	100	2	0.0319293	0.862092	TBC1D2B:COL4A6	http://www.gsea-msigdb.org/gsea/msigdb/cards/CAHOY_ASTROGLIAL
GWAScatalog	Eosinophil percentage of granulocytes	138	2	0.0569922	0.869251	KANSL1:HLA-DQB2
GWAScatalog	Adventurousness	141	2	0.0591913	0.873895	ACE:ACE:BCAS1
GWAScatalog	Mean corpuscular hemoglobin	318	3	0.0596311	0.873895	KANSL1:EXOSC9:C7orf73
GWAScatalog	Obesity-related traits	756	5	0.0606317	0.873895	PRKG1:MPRIP:RHOT1:ZNF536:DCTD
GWAScatalog	Estimated glomerular filtration rate	534	4	0.062593	0.873895	MPRIP:KCTD1:NEB:BCAS1
GWAScatalog	Neuroticism	149	2	0.0651956	0.889699	GRIK3:KANSL1
Oncogenic_signatures	NFE2L2.V2	465	4	0.0414127	0.895498	GPCPD1:BCAS1:NEIL3:ADRA1A	http://www.gsea-msigdb.org/gsea/msigdb/cards/NFE2L2.V2
Oncogenic_signatures	STK33_DN	277	3	0.0426427	0.895498	MPRIP:TANC2:WDR36	http://www.gsea-msigdb.org/gsea/msigdb/cards/STK33_DN
Hallmark_gene_sets	HALLMARK_BILE_ACID_METABOLISM	112	2	0.0392468	0.896588	CYP27A1:CROT	http://www.gsea-msigdb.org/gsea/msigdb/cards/HALLMARK_BILE_ACID_METABOLISM
Hallmark_gene_sets	HALLMARK_UNFOLDED_PROTEIN_RESPONSE	113	2	0.0398829	0.896588	PREB:EXOSC9	http://www.gsea-msigdb.org/gsea/msigdb/cards/HALLMARK_UNFOLDED_PROTEIN_RESPONSE
Hallmark_gene_sets	HALLMARK_KRAS_SIGNALING_UP	199	2	0.106701	0.896588	ACE:ACE:CROT	http://www.gsea-msigdb.org/gsea/msigdb/cards/HALLMARK_KRAS_SIGNALING_UP
Hallmark_gene_sets	HALLMARK_XENOBIOTIC_METABOLISM	200	2	0.107591	0.896588	CYP27A1:CROT	http://www.gsea-msigdb.org/gsea/msigdb/cards/HALLMARK_XENOBIOTIC_METABOLISM
Hallmark_gene_sets	HALLMARK_OXIDATIVE_PHOSPHORYLATION	200	2	0.107591	0.896588	ATP5G2:RHOT1	http://www.gsea-msigdb.org/gsea/msigdb/cards/HALLMARK_OXIDATIVE_PHOSPHORYLATION
Hallmark_gene_sets	HALLMARK_KRAS_SIGNALING_DN	200	2	0.107591	0.896588	NRIP2:SNN	http://www.gsea-msigdb.org/gsea/msigdb/cards/HALLMARK_KRAS_SIGNALING_DN
Chemical_and_Genetic_pertubation	BUYTAERT_PHOTODYNAMIC_THERAPY_STRESS_UP	821	8	0.00212802	0.910779	SNN:RABEP1:TANC2:CEP112:MUM1:YPEL5:SLC4A7:ZC3HAV1	http://www.gsea-msigdb.org/gsea/msigdb/cards/BUYTAERT_PHOTODYNAMIC_THERAPY_STRESS_UP
Chemical_and_Genetic_pertubation	LEIN_PONS_MARKERS	92	3	0.00220661	0.910779	YPEL5:CYP27A1:CROT	http://www.gsea-msigdb.org/gsea/msigdb/cards/LEIN_PONS_MARKERS
GWAScatalog	Asthma	337	3	0.0684296	0.912057	PRKG1:WDR36:HLA-DQB2
GWAScatalog	Chronotype	556	4	0.0703515	0.912057	KANSL1:TANC2:ZNF536:DCLK3
TF_targets	RTAAACA_FREAC2_01	938	4	0.266171	0.919823	GRIK3:POLD4:NDST4:EXOSC9	http://www.gsea-msigdb.org/gsea/msigdb/cards/RTAAACA_FREAC2_01
TF_targets	CTAWWWATA_RSRFC4_Q2	363	2	0.268795	0.921152	GPCPD1:NEIL3	http://www.gsea-msigdb.org/gsea/msigdb/cards/CTAWWWATA_RSRFC4_Q2
GWAScatalog	Sum eosinophil basophil counts	160	2	0.0737671	0.942868	KANSL1:WDR36
GWAScatalog	High light scatter reticulocyte count	163	2	0.0761648	0.947994	KANSL1:CYP27A1
GWAScatalog	Reticulocyte count	165	2	0.077777	0.947994	KANSL1:CYP27A1
GWAScatalog	Macular thickness	171	2	0.0826775	0.959116	KANSL1:SLC4A7
TF_targets	TGACATY_UNKNOWN	671	3	0.288126	0.963832	XPNPEP3:NDST4:COL4A6	http://www.gsea-msigdb.org/gsea/msigdb/cards/TGACATY_UNKNOWN
TF_targets	GTGACGY_E4F1_Q6	671	3	0.288126	0.963832	KCNA2:CYB5D2:COL4A6	http://www.gsea-msigdb.org/gsea/msigdb/cards/GTGACGY_E4F1_Q6
GO_cc	GO_POTASSIUM_CHANNEL_COMPLEX	98	3	0.00264053	0.965622	GRIK3:KCNA2:KCNIP2	http://www.gsea-msigdb.org/gsea/msigdb/cards/GO_POTASSIUM_CHANNEL_COMPLEX
GO_cc	GO_PRESYNAPTIC_MEMBRANE	161	3	0.0104484	0.965622	GRIK3:KCNA2:ADRA1A	http://www.gsea-msigdb.org/gsea/msigdb/cards/GO_PRESYNAPTIC_MEMBRANE
GO_cc	GO_ENDOPLASMIC_RETICULUM_PART	1344	9	0.0128161	0.965622	KCNA2:PDGFD:PIP4K2B:KDSR:PREB:TMEM50B:HLA-DQB2:UBA1:COL4A6	http://www.gsea-msigdb.org/gsea/msigdb/cards/GO_ENDOPLASMIC_RETICULUM_PART
GO_cc	GO_SUPRAMOLECULAR_COMPLEX	936	7	0.0159037	0.965622	LRRC39:FBF1:CAMSAP3:NEB:BFSP1:ADRA1A:COL4A6	http://www.gsea-msigdb.org/gsea/msigdb/cards/GO_SUPRAMOLECULAR_COMPLEX
GO_cc	GO_PRERIBOSOME	74	2	0.0182527	0.965622	FTSJ3:WDR36	http://www.gsea-msigdb.org/gsea/msigdb/cards/GO_PRERIBOSOME
GO_cc	GO_GOLGI_MEMBRANE	747	6	0.0183372	0.965622	PDGFD:AP1G1:PREB:TMEM50B:NDST4:HLA-DQB2	http://www.gsea-msigdb.org/gsea/msigdb/cards/GO_GOLGI_MEMBRANE
GO_cc	GO_VACUOLE	760	6	0.0197725	0.965622	AP1G1:PIP4K2B:CYB561:ACE:ACE:HLA-DQB2:UBA1	http://www.gsea-msigdb.org/gsea/msigdb/cards/GO_VACUOLE
GO_cc	GO_OUTER_MEMBRANE	205	3	0.0198443	0.965622	ATP5G2:SNN:RHOT1	http://www.gsea-msigdb.org/gsea/msigdb/cards/GO_OUTER_MEMBRANE
GO_cc	GO_PLASMA_MEMBRANE_PROTEIN_COMPLEX	570	5	0.0218726	0.965622	GRIK3:IL23R:KCNA2:KCNIP2:HLA-DQB2	http://www.gsea-msigdb.org/gsea/msigdb/cards/GO_PLASMA_MEMBRANE_PROTEIN_COMPLEX
GO_cc	GO_INTRINSIC_COMPONENT_OF_PRESYNAPTIC_MEMBRANE	85	2	0.0236539	0.965622	KCNA2:ADRA1A	http://www.gsea-msigdb.org/gsea/msigdb/cards/GO_INTRINSIC_COMPONENT_OF_PRESYNAPTIC_MEMBRANE
GO_cc	GO_CATION_CHANNEL_COMPLEX	220	3	0.0238336	0.965622	GRIK3:KCNA2:KCNIP2	http://www.gsea-msigdb.org/gsea/msigdb/cards/GO_CATION_CHANNEL_COMPLEX
GO_cc	GO_MITOCHONDRIAL_MEMBRANE_PART	221	3	0.0241139	0.965622	ATP5G2:RHOT1:C7orf73	http://www.gsea-msigdb.org/gsea/msigdb/cards/GO_MITOCHONDRIAL_MEMBRANE_PART
GO_cc	GO_VACUOLAR_MEMBRANE	399	4	0.0256842	0.965622	AP1G1:CYB561:HLA-DQB2:UBA1	http://www.gsea-msigdb.org/gsea/msigdb/cards/GO_VACUOLAR_MEMBRANE
GO_cc	GO_CONTRACTILE_FIBER	228	3	0.0261259	0.965622	LRRC39:NEB:ADRA1A	http://www.gsea-msigdb.org/gsea/msigdb/cards/GO_CONTRACTILE_FIBER
GO_cc	GO_TRANS_GOLGI_NETWORK_MEMBRANE	90	2	0.0262996	0.965622	AP1G1:HLA-DQB2	http://www.gsea-msigdb.org/gsea/msigdb/cards/GO_TRANS_GOLGI_NETWORK_MEMBRANE
GO_cc	GO_NUCLEAR_OUTER_MEMBRANE_ENDOPLASMIC_RETICULUM_MEMBRANE_NETWORK	1080	7	0.0315494	0.965622	KCNA2:PIP4K2B:KDSR:PREB:TMEM50B:HLA-DQB2:UBA1	http://www.gsea-msigdb.org/gsea/msigdb/cards/GO_NUCLEAR_OUTER_MEMBRANE_ENDOPLASMIC_RETICULUM_MEMBRANE_NETWORK
GO_cc	GO_CELL_CELL_JUNCTION	447	4	0.0366847	0.965622	KCNA2:FBF1:CAMSAP3:UBA1	http://www.gsea-msigdb.org/gsea/msigdb/cards/GO_CELL_CELL_JUNCTION
GO_cc	GO_ENDOPLASMIC_RETICULUM	1884	10	0.037325	0.965622	KCNA2:PDGFD:PIP4K2B:KDSR:PREB:TMEM50B:HLA-DQB2:UBA1:COL4A6:DNASE1L1	http://www.gsea-msigdb.org/gsea/msigdb/cards/GO_ENDOPLASMIC_RETICULUM
GO_cc	GO_GOLGI_ASSOCIATED_VESICLE_MEMBRANE	109	2	0.0373623	0.965622	AP1G1:HLA-DQB2	http://www.gsea-msigdb.org/gsea/msigdb/cards/GO_GOLGI_ASSOCIATED_VESICLE_MEMBRANE
GO_cc	GO_CLATHRIN_COATED_VESICLE_MEMBRANE	111	2	0.0386146	0.965622	AP1G1:HLA-DQB2	http://www.gsea-msigdb.org/gsea/msigdb/cards/GO_CLATHRIN_COATED_VESICLE_MEMBRANE
GO_cc	GO_WHOLE_MEMBRANE	1647	9	0.040484	0.965622	ATP5G2:SNN:AP1G1:RABEP1:RHOT1:CYB561:HLA-DQB2:ADRA1A:UBA1	http://www.gsea-msigdb.org/gsea/msigdb/cards/GO_WHOLE_MEMBRANE
GO_cc	GO_MEMBRANE_PROTEIN_COMPLEX	1153	7	0.0424869	0.965622	GRIK3:IL23R:KCNA2:KCNIP2:ATP5G2:AP1G1:HLA-DQB2	http://www.gsea-msigdb.org/gsea/msigdb/cards/GO_MEMBRANE_PROTEIN_COMPLEX
GO_cc	GO_PERIKARYON	127	2	0.0491878	0.965622	GRIK3:KCNA2	http://www.gsea-msigdb.org/gsea/msigdb/cards/GO_PERIKARYON
GO_cc	GO_CENTROSOME	500	4	0.0515529	0.965622	CEP112:FBF1:CAMSAP3:YPEL5	http://www.gsea-msigdb.org/gsea/msigdb/cards/GO_CENTROSOME
GO_cc	GO_MITOCHONDRIAL_ENVELOPE	725	5	0.052493	0.965622	ATP5G2:SNN:RHOT1:CYP27A1:C7orf73	http://www.gsea-msigdb.org/gsea/msigdb/cards/GO_MITOCHONDRIAL_ENVELOPE
GO_cc	GO_GOLGI_APPARATUS_PART	964	6	0.0529941	0.965622	PDGFD:AP1G1:PREB:TMEM50B:NDST4:HLA-DQB2	http://www.gsea-msigdb.org/gsea/msigdb/cards/GO_GOLGI_APPARATUS_PART
GO_cc	GO_I_BAND	136	2	0.0555427	0.965622	NEB:ADRA1A	http://www.gsea-msigdb.org/gsea/msigdb/cards/GO_I_BAND
GO_cc	GO_NEURON_PROJECTION_TERMINUS	137	2	0.0562658	0.965622	GRIK3:KCNA2	http://www.gsea-msigdb.org/gsea/msigdb/cards/GO_NEURON_PROJECTION_TERMINUS
GO_cc	GO_APICAL_JUNCTION_COMPLEX	143	2	0.0606735	0.965622	FBF1:CAMSAP3	http://www.gsea-msigdb.org/gsea/msigdb/cards/GO_APICAL_JUNCTION_COMPLEX
GO_cc	GO_TRANSPORTER_COMPLEX	334	3	0.0670028	0.965622	GRIK3:KCNA2:KCNIP2	http://www.gsea-msigdb.org/gsea/msigdb/cards/GO_TRANSPORTER_COMPLEX
GO_cc	GO_MITOCHONDRION	1552	8	0.0683468	0.965622	POLD4:ATP5G2:SNN:RHOT1:CYP27A1:XPNPEP3:C7orf73:UBA1	http://www.gsea-msigdb.org/gsea/msigdb/cards/GO_MITOCHONDRION
GO_cc	GO_VACUOLAR_PART	553	4	0.0692655	0.965622	AP1G1:CYB561:HLA-DQB2:UBA1	http://www.gsea-msigdb.org/gsea/msigdb/cards/GO_VACUOLAR_PART
GO_cc	GO_INTRINSIC_COMPONENT_OF_ENDOPLASMIC_RETICULUM_MEMBRANE	155	2	0.0698272	0.965622	PREB:HLA-DQB2	http://www.gsea-msigdb.org/gsea/msigdb/cards/GO_INTRINSIC_COMPONENT_OF_ENDOPLASMIC_RETICULUM_MEMBRANE
GO_cc	GO_SPINDLE_POLE	158	2	0.0721826	0.965622	FBF1:YPEL5	http://www.gsea-msigdb.org/gsea/msigdb/cards/GO_SPINDLE_POLE
GO_cc	GO_GLUTAMATERGIC_SYNAPSE	350	3	0.074771	0.965622	GRIK3:TANC2:ADRA1A	http://www.gsea-msigdb.org/gsea/msigdb/cards/GO_GLUTAMATERGIC_SYNAPSE
microRNA_targets	TGCACTT_MIR519C_MIR519B_MIR519A	447	2	0.354819	0.968087	TMEM50B:SLC4A7	http://www.gsea-msigdb.org/gsea/msigdb/cards/TGCACTT_MIR519C_MIR519B_MIR519A
Oncogenic_signatures	BRCA1_DN.V1_UP	130	2	0.0512749	0.969096	KCNA2:SP4	http://www.gsea-msigdb.org/gsea/msigdb/cards/BRCA1_DN.V1_UP
Oncogenic_signatures	RB_DN.V1_UP	138	2	0.0569922	0.97923	POLD4:DNASE1L1	http://www.gsea-msigdb.org/gsea/msigdb/cards/RB_DN.V1_UP
microRNA_targets	CAGTATT_MIR200B_MIR200C_MIR429	465	2	0.372874	0.981015	MPRIP:RHOT1	http://www.gsea-msigdb.org/gsea/msigdb/cards/CAGTATT_MIR200B_MIR200C_MIR429
GO_cc	GO_INTRINSIC_COMPONENT_OF_SYNAPTIC_MEMBRANE	167	2	0.0793999	0.988665	KCNA2:ADRA1A	http://www.gsea-msigdb.org/gsea/msigdb/cards/GO_INTRINSIC_COMPONENT_OF_SYNAPTIC_MEMBRANE
GO_cc	GO_RECYCLING_ENDOSOME	171	2	0.0826775	0.988665	AP1G1:RABEP1	http://www.gsea-msigdb.org/gsea/msigdb/cards/GO_RECYCLING_ENDOSOME
TF_targets	CACGTG_MYC_Q2	1059	4	0.342104	0.997097	SNN:SNRPA:YPEL5:UBA1	http://www.gsea-msigdb.org/gsea/msigdb/cards/CACGTG_MYC_Q2
TF_targets	RNGTGGGC_UNKNOWN	786	3	0.375772	0.997097	PIP4K2B:XPNPEP3:SP4	http://www.gsea-msigdb.org/gsea/msigdb/cards/RNGTGGGC_UNKNOWN
TF_targets	WTTGKCTG_UNKNOWN	522	2	0.428619	0.997097	SLC4A7:NDST4	http://www.gsea-msigdb.org/gsea/msigdb/cards/WTTGKCTG_UNKNOWN
TF_targets	RCGCANGCGY_NRF1_Q6	952	3	0.497714	0.997097	ATP5G2:FTSJ3:PREB	http://www.gsea-msigdb.org/gsea/msigdb/cards/RCGCANGCGY_NRF1_Q6
GO_bp	GO_POSITIVE_REGULATION_OF_SYSTEMIC_ARTERIAL_BLOOD_PRESSURE	13	2	0.000588541	1	ACE:ACE:ADRA1A	http://www.gsea-msigdb.org/gsea/msigdb/cards/GO_POSITIVE_REGULATION_OF_SYSTEMIC_ARTERIAL_BLOOD_PRESSURE
GO_bp	GO_CLEAVAGE_INVOLVED_IN_RRNA_PROCESSING	21	2	0.00156166	1	EXOSC9:ABT1	http://www.gsea-msigdb.org/gsea/msigdb/cards/GO_CLEAVAGE_INVOLVED_IN_RRNA_PROCESSING
GO_bp	GO_POSITIVE_REGULATION_OF_NATURAL_KILLER_CELL_ACTIVATION	21	2	0.00156166	1	IL23R:AP1G1	http://www.gsea-msigdb.org/gsea/msigdb/cards/GO_POSITIVE_REGULATION_OF_NATURAL_KILLER_CELL_ACTIVATION
GO_bp	GO_SMOOTH_MUSCLE_CELL_MIGRATION	85	3	0.00176011	1	PRKG1:PDGFD:ACE:ACE	http://www.gsea-msigdb.org/gsea/msigdb/cards/GO_SMOOTH_MUSCLE_CELL_MIGRATION
GO_bp	GO_NATURAL_KILLER_CELL_ACTIVATION	86	3	0.00182007	1	IL23R:IL21R:AP1G1	http://www.gsea-msigdb.org/gsea/msigdb/cards/GO_NATURAL_KILLER_CELL_ACTIVATION
GO_bp	GO_POSITIVE_REGULATION_OF_PROTEIN_AUTOPHOSPHORYLATION	26	2	0.00239502	1	PDGFD:ACE:ACE	http://www.gsea-msigdb.org/gsea/msigdb/cards/GO_POSITIVE_REGULATION_OF_PROTEIN_AUTOPHOSPHORYLATION
GO_bp	GO_MUSCLE_CELL_MIGRATION	98	3	0.00264053	1	PRKG1:PDGFD:ACE:ACE	http://www.gsea-msigdb.org/gsea/msigdb/cards/GO_MUSCLE_CELL_MIGRATION
GO_bp	GO_RRNA_METABOLIC_PROCESS	208	4	0.00279108	1	FTSJ3:EXOSC9:WDR36:ABT1	http://www.gsea-msigdb.org/gsea/msigdb/cards/GO_RRNA_METABOLIC_PROCESS
GO_bp	GO_ESTABLISHMENT_OF_EPITHELIAL_CELL_POLARITY	29	2	0.0029757	1	FBF1:CAMSAP3	http://www.gsea-msigdb.org/gsea/msigdb/cards/GO_ESTABLISHMENT_OF_EPITHELIAL_CELL_POLARITY
GO_bp	GO_REGULATION_OF_NATURAL_KILLER_CELL_ACTIVATION	33	2	0.00384193	1	IL23R:AP1G1	http://www.gsea-msigdb.org/gsea/msigdb/cards/GO_REGULATION_OF_NATURAL_KILLER_CELL_ACTIVATION
GO_bp	GO_NEURON_DIFFERENTIATION	1343	10	0.00428923	1	USP21:PRKG1:KCNIP2:CYB5D2:CAMSAP3:ZNF536:RBFOX2:SLC4A7:WDR36:ABT1	http://www.gsea-msigdb.org/gsea/msigdb/cards/GO_NEURON_DIFFERENTIATION
GO_bp	GO_POSITIVE_REGULATION_OF_BLOOD_PRESSURE	35	2	0.00431379	1	ACE:ACE:ADRA1A	http://www.gsea-msigdb.org/gsea/msigdb/cards/GO_POSITIVE_REGULATION_OF_BLOOD_PRESSURE
GO_bp	GO_REGULATION_OF_PEPTIDYL_TYROSINE_PHOSPHORYLATION	246	4	0.00506313	1	IL23R:PDGFD:ACE:ACE:ADRA1A	http://www.gsea-msigdb.org/gsea/msigdb/cards/GO_REGULATION_OF_PEPTIDYL_TYROSINE_PHOSPHORYLATION
GO_bp	GO_ACTION_POTENTIAL	130	3	0.00582533	1	KCNA2:KCNIP2:ADRA1A	http://www.gsea-msigdb.org/gsea/msigdb/cards/GO_ACTION_POTENTIAL
GO_bp	GO_REGULATION_OF_TUBE_SIZE	140	3	0.00714366	1	PRKG1:ACE:ACE:ADRA1A	http://www.gsea-msigdb.org/gsea/msigdb/cards/GO_REGULATION_OF_TUBE_SIZE
GO_bp	GO_REGULATION_OF_PROTEIN_AUTOPHOSPHORYLATION	47	2	0.00766909	1	PDGFD:ACE:ACE	http://www.gsea-msigdb.org/gsea/msigdb/cards/GO_REGULATION_OF_PROTEIN_AUTOPHOSPHORYLATION
GO_bp	GO_REGULATION_OF_SYSTEMIC_ARTERIAL_BLOOD_PRESSURE_MEDIATED_BY_A_CHEMICAL_SIGNAL	49	2	0.00831298	1	ACE:ACE:ADRA1A	http://www.gsea-msigdb.org/gsea/msigdb/cards/GO_REGULATION_OF_SYSTEMIC_ARTERIAL_BLOOD_PRESSURE_MEDIATED_BY_A_CHEMICAL_SIGNAL
GO_bp	GO_RIBOSOME_BIOGENESIS	285	4	0.00843179	1	FTSJ3:EXOSC9:WDR36:ABT1	http://www.gsea-msigdb.org/gsea/msigdb/cards/GO_RIBOSOME_BIOGENESIS
GO_bp	GO_NUCLEIC_ACID_PHOSPHODIESTER_BOND_HYDROLYSIS	289	4	0.0088433	1	POLD4:EXOSC9:ABT1:DNASE1L1	http://www.gsea-msigdb.org/gsea/msigdb/cards/GO_NUCLEIC_ACID_PHOSPHODIESTER_BOND_HYDROLYSIS
GO_bp	GO_CELL_CELL_JUNCTION_ORGANIZATION	154	3	0.00926451	1	ACE:ACE:FBF1:CAMSAP3	http://www.gsea-msigdb.org/gsea/msigdb/cards/GO_CELL_CELL_JUNCTION_ORGANIZATION
GO_bp	GO_POSITIVE_REGULATION_OF_PROTEIN_TYROSINE_KINASE_ACTIVITY	54	2	0.0100247	1	ACE:ACE:ADRA1A	http://www.gsea-msigdb.org/gsea/msigdb/cards/GO_POSITIVE_REGULATION_OF_PROTEIN_TYROSINE_KINASE_ACTIVITY
GO_bp	GO_REGULATION_OF_VASOCONSTRICTION	56	2	0.0107495	1	ACE:ACE:ADRA1A	http://www.gsea-msigdb.org/gsea/msigdb/cards/GO_REGULATION_OF_VASOCONSTRICTION
GO_bp	GO_VASCULAR_PROCESS_IN_CIRCULATORY_SYSTEM	166	3	0.0113454	1	PRKG1:ACE:ACE:ADRA1A	http://www.gsea-msigdb.org/gsea/msigdb/cards/GO_VASCULAR_PROCESS_IN_CIRCULATORY_SYSTEM
GO_bp	GO_REGULATION_OF_ANATOMICAL_STRUCTURE_SIZE	499	5	0.0130697	1	PRKG1:ACE:ACE:NEB:WDR36:ADRA1A	http://www.gsea-msigdb.org/gsea/msigdb/cards/GO_REGULATION_OF_ANATOMICAL_STRUCTURE_SIZE
GO_bp	GO_NEUROGENESIS	1594	10	0.0135001	1	USP21:PRKG1:KCNIP2:CYB5D2:CAMSAP3:ZNF536:RBFOX2:SLC4A7:WDR36:ABT1	http://www.gsea-msigdb.org/gsea/msigdb/cards/GO_NEUROGENESIS
GO_bp	GO_REGULATION_OF_SMOOTH_MUSCLE_CONTRACTION	65	2	0.0142853	1	PRKG1:ADRA1A	http://www.gsea-msigdb.org/gsea/msigdb/cards/GO_REGULATION_OF_SMOOTH_MUSCLE_CONTRACTION
GO_bp	GO_POSITIVE_REGULATION_OF_CELL_KILLING	66	2	0.0147053	1	IL23R:AP1G1	http://www.gsea-msigdb.org/gsea/msigdb/cards/GO_POSITIVE_REGULATION_OF_CELL_KILLING
GO_bp	GO_POSITIVE_REGULATION_OF_PEPTIDYL_TYROSINE_PHOSPHORYLATION	184	3	0.0149342	1	IL23R:ACE:ACE:ADRA1A	http://www.gsea-msigdb.org/gsea/msigdb/cards/GO_POSITIVE_REGULATION_OF_PEPTIDYL_TYROSINE_PHOSPHORYLATION
GO_bp	GO_ANTIGEN_PROCESSING_AND_PRESENTATION_OF_PEPTIDE_ANTIGEN	186	3	0.0153681	1	AP1G1:ACE:ACE:HLA-DQB2	http://www.gsea-msigdb.org/gsea/msigdb/cards/GO_ANTIGEN_PROCESSING_AND_PRESENTATION_OF_PEPTIDE_ANTIGEN
GO_bp	GO_PEPTIDYL_TYROSINE_MODIFICATION	356	4	0.0177689	1	IL23R:PDGFD:ACE:ACE:ADRA1A	http://www.gsea-msigdb.org/gsea/msigdb/cards/GO_PEPTIDYL_TYROSINE_MODIFICATION
GO_bp	GO_MUSCLE_CONTRACTION	357	4	0.0179328	1	PRKG1:KCNIP2:NEB:ADRA1A	http://www.gsea-msigdb.org/gsea/msigdb/cards/GO_MUSCLE_CONTRACTION
GO_bp	GO_PEPTIDYL_AMINO_ACID_MODIFICATION	1219	8	0.0207248	1	IL23R:PDGFD:KANSL1:ACE:ACE:ASPHD2:DCLK3:STK32A:ADRA1A	http://www.gsea-msigdb.org/gsea/msigdb/cards/GO_PEPTIDYL_AMINO_ACID_MODIFICATION
GO_bp	GO_NEGATIVE_REGULATION_OF_BLOOD_VESSEL_DIAMETER	80	2	0.0211258	1	ACE:ACE:ADRA1A	http://www.gsea-msigdb.org/gsea/msigdb/cards/GO_NEGATIVE_REGULATION_OF_BLOOD_VESSEL_DIAMETER
GO_bp	GO_NCRNA_PROCESSING	377	4	0.0214107	1	FTSJ3:EXOSC9:WDR36:ABT1	http://www.gsea-msigdb.org/gsea/msigdb/cards/GO_NCRNA_PROCESSING
GO_bp	GO_ANTIGEN_PROCESSING_AND_PRESENTATION	221	3	0.0241139	1	AP1G1:ACE:ACE:HLA-DQB2	http://www.gsea-msigdb.org/gsea/msigdb/cards/GO_ANTIGEN_PROCESSING_AND_PRESENTATION
GO_bp	GO_REGULATION_OF_PROTEIN_TYROSINE_KINASE_ACTIVITY	87	2	0.0246983	1	ACE:ACE:ADRA1A	http://www.gsea-msigdb.org/gsea/msigdb/cards/GO_REGULATION_OF_PROTEIN_TYROSINE_KINASE_ACTIVITY
GO_bp	GO_REGULATION_OF_CELL_JUNCTION_ASSEMBLY	88	2	0.0252275	1	ACE:ACE:CAMSAP3	http://www.gsea-msigdb.org/gsea/msigdb/cards/GO_REGULATION_OF_CELL_JUNCTION_ASSEMBLY
GO_bp	GO_CARDIAC_CELL_DEVELOPMENT	90	2	0.0262996	1	NEB:ADRA1A	http://www.gsea-msigdb.org/gsea/msigdb/cards/GO_CARDIAC_CELL_DEVELOPMENT
GO_bp	GO_REGULATION_OF_CELL_KILLING	91	2	0.0268426	1	IL23R:AP1G1	http://www.gsea-msigdb.org/gsea/msigdb/cards/GO_REGULATION_OF_CELL_KILLING
GO_bp	GO_REGULATION_OF_SYSTEMIC_ARTERIAL_BLOOD_PRESSURE	91	2	0.0268426	1	ACE:ACE:ADRA1A	http://www.gsea-msigdb.org/gsea/msigdb/cards/GO_REGULATION_OF_SYSTEMIC_ARTERIAL_BLOOD_PRESSURE
GO_bp	GO_CELL_JUNCTION_ASSEMBLY	238	3	0.0291521	1	ACE:ACE:FBF1:CAMSAP3	http://www.gsea-msigdb.org/gsea/msigdb/cards/GO_CELL_JUNCTION_ASSEMBLY
GO_bp	GO_FATTY_ACID_TRANSPORT	96	2	0.0296246	1	ACE:ACE:CROT	http://www.gsea-msigdb.org/gsea/msigdb/cards/GO_FATTY_ACID_TRANSPORT
GO_bp	GO_INTRACELLULAR_TRANSPORT	1815	10	0.0300288	1	ATP5G2:TBC1D2B:AP1G1:RPAIN:RHOT1:CAMSAP3:PREB:TMEM50B:CROT:ADRA1A	http://www.gsea-msigdb.org/gsea/msigdb/cards/GO_INTRACELLULAR_TRANSPORT
GO_bp	GO_ANTIGEN_PROCESSING_AND_PRESENTATION_OF_PEPTIDE_OR_POLYSACCHARIDE_ANTIGEN_VIA_MHC_CLASS_II	100	2	0.0319293	1	AP1G1:HLA-DQB2	http://www.gsea-msigdb.org/gsea/msigdb/cards/GO_ANTIGEN_PROCESSING_AND_PRESENTATION_OF_PEPTIDE_OR_POLYSACCHARIDE_ANTIGEN_VIA_MHC_CLASS_II
GO_bp	GO_REGULATION_OF_MEMBRANE_POTENTIAL	430	4	0.0325225	1	GRIK3:KCNA2:KCNIP2:ADRA1A	http://www.gsea-msigdb.org/gsea/msigdb/cards/GO_REGULATION_OF_MEMBRANE_POTENTIAL
GO_bp	GO_NEURON_DEVELOPMENT	1094	7	0.0334806	1	USP21:PRKG1:KCNIP2:CAMSAP3:RBFOX2:SLC4A7:WDR36	http://www.gsea-msigdb.org/gsea/msigdb/cards/GO_NEURON_DEVELOPMENT
GO_bp	GO_POST_GOLGI_VESICLE_MEDIATED_TRANSPORT	104	2	0.0343025	1	AP1G1:RABEP1	http://www.gsea-msigdb.org/gsea/msigdb/cards/GO_POST_GOLGI_VESICLE_MEDIATED_TRANSPORT
GO_bp	GO_POSITIVE_REGULATION_OF_LYMPHOCYTE_MEDIATED_IMMUNITY	105	2	0.0349062	1	IL23R:AP1G1	http://www.gsea-msigdb.org/gsea/msigdb/cards/GO_POSITIVE_REGULATION_OF_LYMPHOCYTE_MEDIATED_IMMUNITY
GO_bp	GO_REGULATION_OF_NEUROTRANSMITTER_SECRETION	106	2	0.0355141	1	RHOT1:ADRA1A	http://www.gsea-msigdb.org/gsea/msigdb/cards/GO_REGULATION_OF_NEUROTRANSMITTER_SECRETION
GO_bp	GO_NUCLEOTIDE_EXCISION_REPAIR	108	2	0.0367422	1	POLD4:NEIL3	http://www.gsea-msigdb.org/gsea/msigdb/cards/GO_NUCLEOTIDE_EXCISION_REPAIR
GO_bp	GO_SMOOTH_MUSCLE_CONTRACTION	108	2	0.0367422	1	PRKG1:ADRA1A	http://www.gsea-msigdb.org/gsea/msigdb/cards/GO_SMOOTH_MUSCLE_CONTRACTION
GO_bp	GO_LEUKOCYTE_MEDIATED_CYTOTOXICITY	108	2	0.0367422	1	IL23R:AP1G1	http://www.gsea-msigdb.org/gsea/msigdb/cards/GO_LEUKOCYTE_MEDIATED_CYTOTOXICITY
GO_bp	GO_NCRNA_METABOLIC_PROCESS	455	4	0.0387452	1	FTSJ3:EXOSC9:WDR36:ABT1	http://www.gsea-msigdb.org/gsea/msigdb/cards/GO_NCRNA_METABOLIC_PROCESS
GO_bp	GO_MUSCLE_SYSTEM_PROCESS	462	4	0.0406017	1	PRKG1:KCNIP2:NEB:ADRA1A	http://www.gsea-msigdb.org/gsea/msigdb/cards/GO_MUSCLE_SYSTEM_PROCESS
GO_bp	GO_RENAL_SYSTEM_PROCESS	117	2	0.0424661	1	XPNPEP3:ADRA1A	http://www.gsea-msigdb.org/gsea/msigdb/cards/GO_RENAL_SYSTEM_PROCESS
GO_bp	GO_REGULATION_OF_GTPASE_ACTIVITY	469	4	0.0425083	1	PRKG1:TBC1D2B:RABEP1:PREB	http://www.gsea-msigdb.org/gsea/msigdb/cards/GO_REGULATION_OF_GTPASE_ACTIVITY
GO_bp	GO_DEVELOPMENTAL_MATURATION	278	3	0.0430235	1	KCNIP2:AP1G1:BFSP1	http://www.gsea-msigdb.org/gsea/msigdb/cards/GO_DEVELOPMENTAL_MATURATION
GO_bp	GO_REGULATION_OF_PHOSPHATIDYLINOSITOL_3_KINASE_SIGNALING	122	2	0.0457809	1	PDGFD:PIP4K2B	http://www.gsea-msigdb.org/gsea/msigdb/cards/GO_REGULATION_OF_PHOSPHATIDYLINOSITOL_3_KINASE_SIGNALING
GO_bp	GO_CELL_CELL_JUNCTION_ASSEMBLY	122	2	0.0457809	1	ACE:ACE:FBF1	http://www.gsea-msigdb.org/gsea/msigdb/cards/GO_CELL_CELL_JUNCTION_ASSEMBLY
GO_bp	GO_RIBONUCLEOPROTEIN_COMPLEX_BIOGENESIS	483	4	0.0464716	1	FTSJ3:EXOSC9:WDR36:ABT1	http://www.gsea-msigdb.org/gsea/msigdb/cards/GO_RIBONUCLEOPROTEIN_COMPLEX_BIOGENESIS
GO_bp	GO_CELL_JUNCTION_ORGANIZATION	287	3	0.0465269	1	ACE:ACE:FBF1:CAMSAP3	http://www.gsea-msigdb.org/gsea/msigdb/cards/GO_CELL_JUNCTION_ORGANIZATION
GO_bp	GO_HEART_PROCESS	287	3	0.0465269	1	KCNIP2:ACE:ACE:ADRA1A	http://www.gsea-msigdb.org/gsea/msigdb/cards/GO_HEART_PROCESS
GO_bp	GO_CARDIAC_MUSCLE_CELL_DIFFERENTIATION	126	2	0.0484992	1	NEB:ADRA1A	http://www.gsea-msigdb.org/gsea/msigdb/cards/GO_CARDIAC_MUSCLE_CELL_DIFFERENTIATION
GO_bp	GO_REGULATION_OF_BLOOD_CIRCULATION	293	3	0.0489388	1	KCNIP2:ACE:ACE:ADRA1A	http://www.gsea-msigdb.org/gsea/msigdb/cards/GO_REGULATION_OF_BLOOD_CIRCULATION
GO_bp	GO_MITOCHONDRIAL_MEMBRANE_ORGANIZATION	127	2	0.0491878	1	ATP5G2:RHOT1	http://www.gsea-msigdb.org/gsea/msigdb/cards/GO_MITOCHONDRIAL_MEMBRANE_ORGANIZATION
GO_bp	GO_ESTABLISHMENT_OF_CELL_POLARITY	130	2	0.0512749	1	FBF1:CAMSAP3	http://www.gsea-msigdb.org/gsea/msigdb/cards/GO_ESTABLISHMENT_OF_CELL_POLARITY
GO_bp	GO_POSITIVE_REGULATION_OF_LEUKOCYTE_MEDIATED_IMMUNITY	132	2	0.0526838	1	IL23R:AP1G1	http://www.gsea-msigdb.org/gsea/msigdb/cards/GO_POSITIVE_REGULATION_OF_LEUKOCYTE_MEDIATED_IMMUNITY
GO_bp	GO_REGULATION_OF_MRNA_PROCESSING	134	2	0.0541064	1	SNRPA:RBFOX2	http://www.gsea-msigdb.org/gsea/msigdb/cards/GO_REGULATION_OF_MRNA_PROCESSING
GO_bp	GO_MONOVALENT_INORGANIC_CATION_TRANSPORT	514	4	0.0559578	1	KCNA2:KCNIP2:ATP5G2:SLC4A7	http://www.gsea-msigdb.org/gsea/msigdb/cards/GO_MONOVALENT_INORGANIC_CATION_TRANSPORT
GO_bp	GO_VACUOLAR_TRANSPORT	137	2	0.0562658	1	AP1G1:TMEM50B	http://www.gsea-msigdb.org/gsea/msigdb/cards/GO_VACUOLAR_TRANSPORT
GO_bp	GO_REGULATION_OF_NEUROTRANSMITTER_TRANSPORT	141	2	0.0591913	1	RHOT1:ADRA1A	http://www.gsea-msigdb.org/gsea/msigdb/cards/GO_REGULATION_OF_NEUROTRANSMITTER_TRANSPORT
GO_bp	GO_RNA_3_END_PROCESSING	143	2	0.0606735	1	SNRPA:EXOSC9	http://www.gsea-msigdb.org/gsea/msigdb/cards/GO_RNA_3_END_PROCESSING
GO_bp	GO_LIPID_CATABOLIC_PROCESS	325	3	0.0628065	1	CYP27A1:GPCPD1:CROT	http://www.gsea-msigdb.org/gsea/msigdb/cards/GO_LIPID_CATABOLIC_PROCESS
GO_bp	GO_DNA_DEPENDENT_DNA_REPLICATION	146	2	0.0629205	1	POLD4:RPAIN	http://www.gsea-msigdb.org/gsea/msigdb/cards/GO_DNA_DEPENDENT_DNA_REPLICATION
GO_bp	GO_PHOSPHATIDYLINOSITOL_3_KINASE_SIGNALING	146	2	0.0629205	1	PDGFD:PIP4K2B	http://www.gsea-msigdb.org/gsea/msigdb/cards/GO_PHOSPHATIDYLINOSITOL_3_KINASE_SIGNALING
GO_bp	GO_RNA_PHOSPHODIESTER_BOND_HYDROLYSIS	147	2	0.0636758	1	EXOSC9:ABT1	http://www.gsea-msigdb.org/gsea/msigdb/cards/GO_RNA_PHOSPHODIESTER_BOND_HYDROLYSIS
GO_bp	GO_DNA_REPAIR	541	4	0.0650098	1	POLD4:RPAIN:MUM1:NEIL3	http://www.gsea-msigdb.org/gsea/msigdb/cards/GO_DNA_REPAIR
GO_bp	GO_CIRCULATORY_SYSTEM_PROCESS	541	4	0.0650098	1	PRKG1:KCNIP2:ACE:ACE:ADRA1A	http://www.gsea-msigdb.org/gsea/msigdb/cards/GO_CIRCULATORY_SYSTEM_PROCESS
GO_bp	GO_REGULATION_OF_LYMPHOCYTE_MEDIATED_IMMUNITY	150	2	0.06596	1	IL23R:AP1G1	http://www.gsea-msigdb.org/gsea/msigdb/cards/GO_REGULATION_OF_LYMPHOCYTE_MEDIATED_IMMUNITY
GO_bp	GO_REGULATION_OF_REGULATED_SECRETORY_PATHWAY	159	2	0.0729734	1	AP1G1:ADRA1A	http://www.gsea-msigdb.org/gsea/msigdb/cards/GO_REGULATION_OF_REGULATED_SECRETORY_PATHWAY
GO_bp	GO_CARDIOCYTE_DIFFERENTIATION	159	2	0.0729734	1	NEB:ADRA1A	http://www.gsea-msigdb.org/gsea/msigdb/cards/GO_CARDIOCYTE_DIFFERENTIATION
GO_bp	GO_CELL_KILLING	160	2	0.0737671	1	IL23R:AP1G1	http://www.gsea-msigdb.org/gsea/msigdb/cards/GO_CELL_KILLING
GO_bp	GO_MONOCARBOXYLIC_ACID_TRANSPORT	160	2	0.0737671	1	ACE:ACE:CROT	http://www.gsea-msigdb.org/gsea/msigdb/cards/GO_MONOCARBOXYLIC_ACID_TRANSPORT
GO_bp	GO_POSITIVE_REGULATION_OF_KINASE_ACTIVITY	569	4	0.0751589	1	IL23R:PDGFD:ACE:ACE:ADRA1A	http://www.gsea-msigdb.org/gsea/msigdb/cards/GO_POSITIVE_REGULATION_OF_KINASE_ACTIVITY
GO_bp	GO_SMOOTH_MUSCLE_CELL_PROLIFERATION	165	2	0.077777	1	PRKG1:PDGFD	http://www.gsea-msigdb.org/gsea/msigdb/cards/GO_SMOOTH_MUSCLE_CELL_PROLIFERATION
GO_bp	GO_REGULATION_OF_MUSCLE_CONTRACTION	168	2	0.0802154	1	PRKG1:ADRA1A	http://www.gsea-msigdb.org/gsea/msigdb/cards/GO_REGULATION_OF_MUSCLE_CONTRACTION
GO_bp	GO_GOLGI_VESICLE_TRANSPORT	363	3	0.0813644	1	AP1G1:RABEP1:PREB	http://www.gsea-msigdb.org/gsea/msigdb/cards/GO_GOLGI_VESICLE_TRANSPORT
GO_bp	GO_SIGNAL_RELEASE_FROM_SYNAPSE	170	2	0.0818542	1	RHOT1:ADRA1A	http://www.gsea-msigdb.org/gsea/msigdb/cards/GO_SIGNAL_RELEASE_FROM_SYNAPSE
GO_bp	GO_SECRETION	1628	8	0.0847127	1	KCNA2:AP1G1:RHOT1:ACE:ACE:PREB:YPEL5:ADRA1A:DNASE1L1	http://www.gsea-msigdb.org/gsea/msigdb/cards/GO_SECRETION
GO_bp	GO_CYTOSKELETON_DEPENDENT_INTRACELLULAR_TRANSPORT	174	2	0.0851627	1	RHOT1:CAMSAP3	http://www.gsea-msigdb.org/gsea/msigdb/cards/GO_CYTOSKELETON_DEPENDENT_INTRACELLULAR_TRANSPORT
GO_bp	GO_CELL_MATURATION	174	2	0.0851627	1	KCNIP2:BFSP1	http://www.gsea-msigdb.org/gsea/msigdb/cards/GO_CELL_MATURATION
GO_bp	GO_LYMPHOCYTE_ACTIVATION_INVOLVED_IN_IMMUNE_RESPONSE	175	2	0.0859962	1	IL23R:AP1G1	http://www.gsea-msigdb.org/gsea/msigdb/cards/GO_LYMPHOCYTE_ACTIVATION_INVOLVED_IN_IMMUNE_RESPONSE
GO_bp	GO_CELLULAR_RESPONSE_TO_DNA_DAMAGE_STIMULUS	841	5	0.0864291	1	POLD4:RPAIN:MUM1:NEIL3:UBA1	http://www.gsea-msigdb.org/gsea/msigdb/cards/GO_CELLULAR_RESPONSE_TO_DNA_DAMAGE_STIMULUS
GO_bp	GO_REGULATION_OF_SYSTEM_PROCESS	600	4	0.0872757	1	PRKG1:KCNIP2:ACE:ACE:ADRA1A	http://www.gsea-msigdb.org/gsea/msigdb/cards/GO_REGULATION_OF_SYSTEM_PROCESS
GO_bp	GO_DNA_METABOLIC_PROCESS	844	5	0.0874313	1	POLD4:RPAIN:MUM1:NEIL3:DNASE1L1	http://www.gsea-msigdb.org/gsea/msigdb/cards/GO_DNA_METABOLIC_PROCESS
GO_bp	GO_ORGANIC_CYCLIC_COMPOUND_CATABOLIC_PROCESS	601	4	0.0876816	1	CYP27A1:EXOSC9:ZC3HAV1:DNASE1L1	http://www.gsea-msigdb.org/gsea/msigdb/cards/GO_ORGANIC_CYCLIC_COMPOUND_CATABOLIC_PROCESS
GO_bp	GO_REGULATION_OF_BLOOD_PRESSURE	178	2	0.0885114	1	ACE:ACE:ADRA1A	http://www.gsea-msigdb.org/gsea/msigdb/cards/GO_REGULATION_OF_BLOOD_PRESSURE
GO_bp	GO_MUSCLE_CELL_DEVELOPMENT	178	2	0.0885114	1	NEB:ADRA1A	http://www.gsea-msigdb.org/gsea/msigdb/cards/GO_MUSCLE_CELL_DEVELOPMENT
GO_bp	GO_LEUKOCYTE_MEDIATED_IMMUNITY	857	5	0.0918451	1	IL23R:AP1G1:ACE:ACE:YPEL5:DNASE1L1	http://www.gsea-msigdb.org/gsea/msigdb/cards/GO_LEUKOCYTE_MEDIATED_IMMUNITY
GO_bp	GO_INOSITOL_LIPID_MEDIATED_SIGNALING	182	2	0.0918989	1	PDGFD:PIP4K2B	http://www.gsea-msigdb.org/gsea/msigdb/cards/GO_INOSITOL_LIPID_MEDIATED_SIGNALING
GO_bp	GO_ION_TRANSPORT	1663	8	0.0929714	1	GRIK3:KCNA2:KCNIP2:ATP5G2:ACE:ACE:SLC4A7:CROT:ADRA1A	http://www.gsea-msigdb.org/gsea/msigdb/cards/GO_ION_TRANSPORT
GO_bp	GO_POSITIVE_REGULATION_OF_CATALYTIC_ACTIVITY	1397	7	0.0955867	1	IL23R:PDGFD:TBC1D2B:RABEP1:ACE:ACE:PREB:ADRA1A	http://www.gsea-msigdb.org/gsea/msigdb/cards/GO_POSITIVE_REGULATION_OF_CATALYTIC_ACTIVITY
GO_bp	GO_MEMBRANE_ORGANIZATION	869	5	0.0960206	1	KCNIP2:ATP5G2:RABEP1:RHOT1:PREB	http://www.gsea-msigdb.org/gsea/msigdb/cards/GO_MEMBRANE_ORGANIZATION
GO_bp	GO_POSITIVE_REGULATION_OF_GTPASE_ACTIVITY	396	3	0.0991749	1	TBC1D2B:RABEP1:PREB	http://www.gsea-msigdb.org/gsea/msigdb/cards/GO_POSITIVE_REGULATION_OF_GTPASE_ACTIVITY
GO_bp	GO_REGULATION_OF_MRNA_CATABOLIC_PROCESS	194	2	0.102282	1	EXOSC9:ZC3HAV1	http://www.gsea-msigdb.org/gsea/msigdb/cards/GO_REGULATION_OF_MRNA_CATABOLIC_PROCESS
GO_bp	GO_RESPONSE_TO_INTERFERON_GAMMA	194	2	0.102282	1	IL23R:HLA-DQB2	http://www.gsea-msigdb.org/gsea/msigdb/cards/GO_RESPONSE_TO_INTERFERON_GAMMA
GO_bp	GO_MUSCLE_TISSUE_DEVELOPMENT	402	3	0.10257	1	NEB:GPCPD1:ADRA1A	http://www.gsea-msigdb.org/gsea/msigdb/cards/GO_MUSCLE_TISSUE_DEVELOPMENT
GO_bp	GO_INTRACELLULAR_PROTEIN_TRANSPORT	1156	6	0.104398	1	TBC1D2B:AP1G1:RPAIN:CAMSAP3:PREB:CROT	http://www.gsea-msigdb.org/gsea/msigdb/cards/GO_INTRACELLULAR_PROTEIN_TRANSPORT
GO_bp	GO_POSITIVE_REGULATION_OF_TRANSFERASE_ACTIVITY	643	4	0.105549	1	IL23R:PDGFD:ACE:ACE:ADRA1A	http://www.gsea-msigdb.org/gsea/msigdb/cards/GO_POSITIVE_REGULATION_OF_TRANSFERASE_ACTIVITY
GO_bp	GO_REGULATION_OF_LEUKOCYTE_MEDIATED_IMMUNITY	200	2	0.107591	1	IL23R:AP1G1	http://www.gsea-msigdb.org/gsea/msigdb/cards/GO_REGULATION_OF_LEUKOCYTE_MEDIATED_IMMUNITY
GO_bp	GO_RHO_PROTEIN_SIGNAL_TRANSDUCTION	200	2	0.107591	1	RHOT1:ADRA1A	http://www.gsea-msigdb.org/gsea/msigdb/cards/GO_RHO_PROTEIN_SIGNAL_TRANSDUCTION
GO_bp	GO_EPITHELIAL_CELL_DEVELOPMENT	200	2	0.107591	1	BFSP1:SLC4A7	http://www.gsea-msigdb.org/gsea/msigdb/cards/GO_EPITHELIAL_CELL_DEVELOPMENT
GO_bp	GO_MULTICELLULAR_ORGANISMAL_SIGNALING	201	2	0.108482	1	KCNA2:KCNIP2	http://www.gsea-msigdb.org/gsea/msigdb/cards/GO_MULTICELLULAR_ORGANISMAL_SIGNALING
GO_bp	GO_ESTABLISHMENT_OR_MAINTENANCE_OF_CELL_POLARITY	205	2	0.11207	1	FBF1:CAMSAP3	http://www.gsea-msigdb.org/gsea/msigdb/cards/GO_ESTABLISHMENT_OR_MAINTENANCE_OF_CELL_POLARITY
GO_bp	GO_POSITIVE_REGULATION_OF_MOLECULAR_FUNCTION	1740	8	0.11273	1	IL23R:KCNIP2:PDGFD:TBC1D2B:RABEP1:ACE:ACE:PREB:ADRA1A	http://www.gsea-msigdb.org/gsea/msigdb/cards/GO_POSITIVE_REGULATION_OF_MOLECULAR_FUNCTION
GO_bp	GO_CELLULAR_LIPID_CATABOLIC_PROCESS	207	2	0.113875	1	GPCPD1:CROT	http://www.gsea-msigdb.org/gsea/msigdb/cards/GO_CELLULAR_LIPID_CATABOLIC_PROCESS
GO_bp	GO_POSITIVE_REGULATION_OF_ERK1_AND_ERK2_CASCADE	209	2	0.115688	1	PDGFD:ADRA1A	http://www.gsea-msigdb.org/gsea/msigdb/cards/GO_POSITIVE_REGULATION_OF_ERK1_AND_ERK2_CASCADE
GO_bp	GO_REGULATION_OF_INTRACELLULAR_TRANSPORT	425	3	0.116006	1	RHOT1:PREB:ADRA1A	http://www.gsea-msigdb.org/gsea/msigdb/cards/GO_REGULATION_OF_INTRACELLULAR_TRANSPORT
GO_bp	GO_PROTEIN_PROCESSING	210	2	0.116597	1	ACE:ACE:XPNPEP3	http://www.gsea-msigdb.org/gsea/msigdb/cards/GO_PROTEIN_PROCESSING
GO_bp	GO_REGULATION_OF_MICROTUBULE_BASED_PROCESS	211	2	0.117508	1	RHOT1:CAMSAP3	http://www.gsea-msigdb.org/gsea/msigdb/cards/GO_REGULATION_OF_MICROTUBULE_BASED_PROCESS
GO_bp	GO_CYCLIC_NUCLEOTIDE_MEDIATED_SIGNALING	213	2	0.119336	1	PRKG1:ADRA1A	http://www.gsea-msigdb.org/gsea/msigdb/cards/GO_CYCLIC_NUCLEOTIDE_MEDIATED_SIGNALING
GO_bp	GO_POSITIVE_REGULATION_OF_IMMUNE_EFFECTOR_PROCESS	214	2	0.120252	1	IL23R:AP1G1	http://www.gsea-msigdb.org/gsea/msigdb/cards/GO_POSITIVE_REGULATION_OF_IMMUNE_EFFECTOR_PROCESS
GO_bp	GO_REGULATION_OF_TRANS_SYNAPTIC_SIGNALING	433	3	0.120829	1	GRIK3:RHOT1:ADRA1A	http://www.gsea-msigdb.org/gsea/msigdb/cards/GO_REGULATION_OF_TRANS_SYNAPTIC_SIGNALING
GO_bp	GO_REGULATION_OF_EXOCYTOSIS	215	2	0.12117	1	AP1G1:ADRA1A	http://www.gsea-msigdb.org/gsea/msigdb/cards/GO_REGULATION_OF_EXOCYTOSIS
GO_bp	GO_NUCLEOSIDE_PHOSPHATE_METABOLIC_PROCESS	217	2	0.123012	1	DCTD:CROT	http://www.gsea-msigdb.org/gsea/msigdb/cards/GO_NUCLEOSIDE_PHOSPHATE_METABOLIC_PROCESS
GO_bp	GO_REGULATION_OF_RNA_METABOLIC_PROCESS	219	2	0.124861	1	SNRPA:RBFOX2	http://www.gsea-msigdb.org/gsea/msigdb/cards/GO_REGULATION_OF_RNA_METABOLIC_PROCESS
GO_bp	GO_ORGANELLE_LOCALIZATION	685	4	0.12494	1	RHOT1:FBF1:PREB:ADRA1A	http://www.gsea-msigdb.org/gsea/msigdb/cards/GO_ORGANELLE_LOCALIZATION
GO_bp	GO_DENDRITE_DEVELOPMENT	220	2	0.125788	1	PRKG1:RBFOX2	http://www.gsea-msigdb.org/gsea/msigdb/cards/GO_DENDRITE_DEVELOPMENT
GO_bp	GO_HORMONE_METABOLIC_PROCESS	220	2	0.125788	1	ACE:ACE:CYP27A1	http://www.gsea-msigdb.org/gsea/msigdb/cards/GO_HORMONE_METABOLIC_PROCESS
GO_bp	GO_OXIDATION_REDUCTION_PROCESS	954	5	0.128276	1	CYB561:KDSR:CYP27A1:ASPHD2:CROT	http://www.gsea-msigdb.org/gsea/msigdb/cards/GO_OXIDATION_REDUCTION_PROCESS
GO_bp	GO_DEVELOPMENTAL_CELL_GROWTH	223	2	0.128578	1	WDR36:ADRA1A	http://www.gsea-msigdb.org/gsea/msigdb/cards/GO_DEVELOPMENTAL_CELL_GROWTH
GO_bp	GO_CARDIAC_MUSCLE_TISSUE_DEVELOPMENT	226	2	0.131383	1	NEB:ADRA1A	http://www.gsea-msigdb.org/gsea/msigdb/cards/GO_CARDIAC_MUSCLE_TISSUE_DEVELOPMENT
GO_bp	GO_CELL_ACTIVATION_INVOLVED_IN_IMMUNE_RESPONSE	702	4	0.133194	1	IL23R:AP1G1:YPEL5:DNASE1L1	http://www.gsea-msigdb.org/gsea/msigdb/cards/GO_CELL_ACTIVATION_INVOLVED_IN_IMMUNE_RESPONSE
GO_bp	GO_IMMUNE_EFFECTOR_PROCESS	1242	6	0.133703	1	IL23R:AP1G1:ACE:ACE:YPEL5:ZC3HAV1:DNASE1L1	http://www.gsea-msigdb.org/gsea/msigdb/cards/GO_IMMUNE_EFFECTOR_PROCESS
GO_bp	GO_MUSCLE_CELL_PROLIFERATION	232	2	0.137036	1	PRKG1:PDGFD	http://www.gsea-msigdb.org/gsea/msigdb/cards/GO_MUSCLE_CELL_PROLIFERATION
GO_bp	GO_PROTEIN_AUTOPHOSPHORYLATION	233	2	0.137983	1	PDGFD:ACE:ACE	http://www.gsea-msigdb.org/gsea/msigdb/cards/GO_PROTEIN_AUTOPHOSPHORYLATION
GO_bp	GO_SYNAPTIC_SIGNALING	712	4	0.138153	1	GRIK3:KCNIP2:RHOT1:ADRA1A	http://www.gsea-msigdb.org/gsea/msigdb/cards/GO_SYNAPTIC_SIGNALING
GO_bp	GO_LIPID_MODIFICATION	235	2	0.139882	1	PIP4K2B:CROT	http://www.gsea-msigdb.org/gsea/msigdb/cards/GO_LIPID_MODIFICATION
GO_bp	GO_POTASSIUM_ION_TRANSPORT	235	2	0.139882	1	KCNA2:KCNIP2	http://www.gsea-msigdb.org/gsea/msigdb/cards/GO_POTASSIUM_ION_TRANSPORT
GO_bp	GO_REGULATION_OF_HYDROLASE_ACTIVITY	1261	6	0.140665	1	PRKG1:TBC1D2B:RABEP1:CAMSAP3:PREB:ADRA1A	http://www.gsea-msigdb.org/gsea/msigdb/cards/GO_REGULATION_OF_HYDROLASE_ACTIVITY
GO_bp	GO_DEFENSE_RESPONSE_TO_VIRUS	238	2	0.142742	1	IL23R:ZC3HAV1	http://www.gsea-msigdb.org/gsea/msigdb/cards/GO_DEFENSE_RESPONSE_TO_VIRUS
GO_bp	GO_REGULATION_OF_HEMOPOIESIS	468	3	0.142761	1	IL23R:ACE:ACE:RBFOX2	http://www.gsea-msigdb.org/gsea/msigdb/cards/GO_REGULATION_OF_HEMOPOIESIS
GO_bp	GO_CELL_GROWTH	468	3	0.142761	1	EXOSC9:WDR36:ADRA1A	http://www.gsea-msigdb.org/gsea/msigdb/cards/GO_CELL_GROWTH
GO_bp	GO_PROTEIN_LOCALIZATION_TO_NUCLEUS	248	2	0.152361	1	RPAIN:DCLK3	http://www.gsea-msigdb.org/gsea/msigdb/cards/GO_PROTEIN_LOCALIZATION_TO_NUCLEUS
GO_bp	GO_ORGANIC_ANION_TRANSPORT	485	3	0.153864	1	ACE:ACE:SLC4A7:CROT	http://www.gsea-msigdb.org/gsea/msigdb/cards/GO_ORGANIC_ANION_TRANSPORT
GO_bp	GO_REGULATION_OF_MYELOID_CELL_DIFFERENTIATION	250	2	0.1543	1	IL23R:RBFOX2	http://www.gsea-msigdb.org/gsea/msigdb/cards/GO_REGULATION_OF_MYELOID_CELL_DIFFERENTIATION
GO_bp	GO_MITOCHONDRIAL_TRANSPORT	250	2	0.1543	1	ATP5G2:RHOT1	http://www.gsea-msigdb.org/gsea/msigdb/cards/GO_MITOCHONDRIAL_TRANSPORT
GO_bp	GO_GENERATION_OF_PRECURSOR_METABOLITES_AND_ENERGY	488	3	0.155851	1	ATP5G2:CYB561:CROT	http://www.gsea-msigdb.org/gsea/msigdb/cards/GO_GENERATION_OF_PRECURSOR_METABOLITES_AND_ENERGY
GO_bp	GO_CELLULAR_MACROMOLECULE_LOCALIZATION	1886	8	0.155976	1	TBC1D2B:AP1G1:RABEP1:RPAIN:CAMSAP3:PREB:DCLK3:CROT	http://www.gsea-msigdb.org/gsea/msigdb/cards/GO_CELLULAR_MACROMOLECULE_LOCALIZATION
GO_bp	GO_REGULATION_OF_MUSCLE_SYSTEM_PROCESS	252	2	0.156244	1	PRKG1:ADRA1A	http://www.gsea-msigdb.org/gsea/msigdb/cards/GO_REGULATION_OF_MUSCLE_SYSTEM_PROCESS
GO_bp	GO_POSITIVE_REGULATION_OF_HYDROLASE_ACTIVITY	748	4	0.156607	1	TBC1D2B:RABEP1:PREB:ADRA1A	http://www.gsea-msigdb.org/gsea/msigdb/cards/GO_POSITIVE_REGULATION_OF_HYDROLASE_ACTIVITY
GO_bp	GO_ESTABLISHMENT_OF_ORGANELLE_LOCALIZATION	491	3	0.157847	1	RHOT1:PREB:ADRA1A	http://www.gsea-msigdb.org/gsea/msigdb/cards/GO_ESTABLISHMENT_OF_ORGANELLE_LOCALIZATION
GO_bp	GO_G_PROTEIN_COUPLED_RECEPTOR_SIGNALING_PATHWAY_COUPLED_TO_CYCLIC_NUCLEOTIDE_SECOND_MESSENGER	254	2	0.158193	1	GRIK3:ADRA1A	http://www.gsea-msigdb.org/gsea/msigdb/cards/GO_G_PROTEIN_COUPLED_RECEPTOR_SIGNALING_PATHWAY_COUPLED_TO_CYCLIC_NUCLEOTIDE_SECOND_MESSENGER
GO_bp	GO_NEUROTRANSMITTER_TRANSPORT	267	2	0.170969	1	RHOT1:ADRA1A	http://www.gsea-msigdb.org/gsea/msigdb/cards/GO_NEUROTRANSMITTER_TRANSPORT
GO_bp	GO_REGULATION_OF_CELLULAR_COMPONENT_MOVEMENT	1053	5	0.17125	1	PRKG1:PDGFD:RHOT1:ACE:ACE:CAMSAP3	http://www.gsea-msigdb.org/gsea/msigdb/cards/GO_REGULATION_OF_CELLULAR_COMPONENT_MOVEMENT
GO_bp	GO_CYTOKINE_MEDIATED_SIGNALING_PATHWAY	780	4	0.173746	1	TNFRSF25:IL23R:IL21R:HLA-DQB2	http://www.gsea-msigdb.org/gsea/msigdb/cards/GO_CYTOKINE_MEDIATED_SIGNALING_PATHWAY
GO_bp	GO_REGULATION_OF_SECRETION	782	4	0.174838	1	KCNA2:AP1G1:RHOT1:ADRA1A	http://www.gsea-msigdb.org/gsea/msigdb/cards/GO_REGULATION_OF_SECRETION
GO_bp	GO_DNA_REPLICATION	271	2	0.174935	1	POLD4:RPAIN	http://www.gsea-msigdb.org/gsea/msigdb/cards/GO_DNA_REPLICATION
GO_bp	GO_REGULATION_OF_VESICLE_MEDIATED_TRANSPORT	517	3	0.175466	1	AP1G1:PREB:ADRA1A	http://www.gsea-msigdb.org/gsea/msigdb/cards/GO_REGULATION_OF_VESICLE_MEDIATED_TRANSPORT
GO_bp	GO_NUCLEOSIDE_PHOSPHATE_BIOSYNTHETIC_PROCESS	273	2	0.176924	1	ATP5G2:DCTD	http://www.gsea-msigdb.org/gsea/msigdb/cards/GO_NUCLEOSIDE_PHOSPHATE_BIOSYNTHETIC_PROCESS
GO_bp	GO_MICROTUBULE_BASED_MOVEMENT	276	2	0.179914	1	RHOT1:CAMSAP3	http://www.gsea-msigdb.org/gsea/msigdb/cards/GO_MICROTUBULE_BASED_MOVEMENT
GO_bp	GO_INTRACELLULAR_RECEPTOR_SIGNALING_PATHWAY	277	2	0.180912	1	ZNF536:RBFOX2	http://www.gsea-msigdb.org/gsea/msigdb/cards/GO_INTRACELLULAR_RECEPTOR_SIGNALING_PATHWAY
GO_bp	GO_STRIATED_MUSCLE_CELL_DIFFERENTIATION	279	2	0.182911	1	NEB:ADRA1A	http://www.gsea-msigdb.org/gsea/msigdb/cards/GO_STRIATED_MUSCLE_CELL_DIFFERENTIATION
GO_bp	GO_PROTEIN_MATURATION	280	2	0.183912	1	ACE:ACE:XPNPEP3	http://www.gsea-msigdb.org/gsea/msigdb/cards/GO_PROTEIN_MATURATION
GO_bp	GO_ORGANOPHOSPHATE_METABOLIC_PROCESS	532	3	0.185874	1	PIP4K2B:DCTD:CROT	http://www.gsea-msigdb.org/gsea/msigdb/cards/GO_ORGANOPHOSPHATE_METABOLIC_PROCESS
GO_bp	GO_REGULATION_OF_CELLULAR_CATABOLIC_PROCESS	805	4	0.187572	1	PIP4K2B:EXOSC9:ZC3HAV1:ADRA1A	http://www.gsea-msigdb.org/gsea/msigdb/cards/GO_REGULATION_OF_CELLULAR_CATABOLIC_PROCESS
GO_bp	GO_LEUKOCYTE_PROLIFERATION	290	2	0.193964	1	IL23R:ACE:ACE	http://www.gsea-msigdb.org/gsea/msigdb/cards/GO_LEUKOCYTE_PROLIFERATION
GO_bp	GO_RENAL_SYSTEM_DEVELOPMENT	292	2	0.195983	1	PDGFD:ACE:ACE	http://www.gsea-msigdb.org/gsea/msigdb/cards/GO_RENAL_SYSTEM_DEVELOPMENT
GO_bp	GO_MYELOID_LEUKOCYTE_MEDIATED_IMMUNITY	548	3	0.197153	1	ACE:ACE:YPEL5:DNASE1L1	http://www.gsea-msigdb.org/gsea/msigdb/cards/GO_MYELOID_LEUKOCYTE_MEDIATED_IMMUNITY
GO_bp	GO_ORGANELLE_ASSEMBLY	824	4	0.198314	1	PIP4K2B:FBF1:NEB:ABT1	http://www.gsea-msigdb.org/gsea/msigdb/cards/GO_ORGANELLE_ASSEMBLY
GO_bp	GO_CELL_ACTIVATION	1408	6	0.199842	1	IL23R:PRKG1:IL21R:AP1G1:YPEL5:DNASE1L1	http://www.gsea-msigdb.org/gsea/msigdb/cards/GO_CELL_ACTIVATION
GO_bp	GO_ORGANOPHOSPHATE_BIOSYNTHETIC_PROCESS	553	3	0.200712	1	ATP5G2:PIP4K2B:DCTD	http://www.gsea-msigdb.org/gsea/msigdb/cards/GO_ORGANOPHOSPHATE_BIOSYNTHETIC_PROCESS
GO_bp	GO_PROTEIN_MODIFICATION_BY_SMALL_PROTEIN_REMOVAL	298	2	0.202057	1	USP21:RHOT1	http://www.gsea-msigdb.org/gsea/msigdb/cards/GO_PROTEIN_MODIFICATION_BY_SMALL_PROTEIN_REMOVAL
GO_bp	GO_ION_TRANSMEMBRANE_TRANSPORT	1125	5	0.205605	1	GRIK3:KCNA2:KCNIP2:ATP5G2:SLC4A7	http://www.gsea-msigdb.org/gsea/msigdb/cards/GO_ION_TRANSMEMBRANE_TRANSPORT
GO_bp	GO_VESICLE_LOCALIZATION	303	2	0.207135	1	PREB:ADRA1A	http://www.gsea-msigdb.org/gsea/msigdb/cards/GO_VESICLE_LOCALIZATION
GO_bp	GO_CELLULAR_MACROMOLECULE_CATABOLIC_PROCESS	1139	5	0.212545	1	USP21:RNF167:EXOSC9:ZC3HAV1:DNASE1L1	http://www.gsea-msigdb.org/gsea/msigdb/cards/GO_CELLULAR_MACROMOLECULE_CATABOLIC_PROCESS
GO_bp	GO_ERK1_AND_ERK2_CASCADE	309	2	0.213247	1	PDGFD:ADRA1A	http://www.gsea-msigdb.org/gsea/msigdb/cards/GO_ERK1_AND_ERK2_CASCADE
GO_bp	GO_PEPTIDYL_SERINE_MODIFICATION	309	2	0.213247	1	DCLK3:STK32A	http://www.gsea-msigdb.org/gsea/msigdb/cards/GO_PEPTIDYL_SERINE_MODIFICATION
GO_bp	GO_CATION_TRANSPORT	1145	5	0.215542	1	KCNA2:KCNIP2:ATP5G2:SLC4A7:ADRA1A	http://www.gsea-msigdb.org/gsea/msigdb/cards/GO_CATION_TRANSPORT
GO_bp	GO_REGULATION_OF_KINASE_ACTIVITY	857	4	0.217405	1	IL23R:PDGFD:ACE:ACE:ADRA1A	http://www.gsea-msigdb.org/gsea/msigdb/cards/GO_REGULATION_OF_KINASE_ACTIVITY
GO_bp	GO_VESICLE_ORGANIZATION	319	2	0.223472	1	AP1G1:PREB	http://www.gsea-msigdb.org/gsea/msigdb/cards/GO_VESICLE_ORGANIZATION
GO_bp	GO_POSITIVE_REGULATION_OF_LYMPHOCYTE_ACTIVATION	319	2	0.223472	1	IL23R:AP1G1	http://www.gsea-msigdb.org/gsea/msigdb/cards/GO_POSITIVE_REGULATION_OF_LYMPHOCYTE_ACTIVATION
GO_bp	GO_REGULATION_OF_AUTOPHAGY	319	2	0.223472	1	PIP4K2B:ADRA1A	http://www.gsea-msigdb.org/gsea/msigdb/cards/GO_REGULATION_OF_AUTOPHAGY
GO_bp	GO_RESPONSE_TO_VIRUS	321	2	0.225522	1	IL23R:ZC3HAV1	http://www.gsea-msigdb.org/gsea/msigdb/cards/GO_RESPONSE_TO_VIRUS
GO_bp	GO_METAL_ION_TRANSPORT	880	4	0.231003	1	KCNA2:KCNIP2:SLC4A7:ADRA1A	http://www.gsea-msigdb.org/gsea/msigdb/cards/GO_METAL_ION_TRANSPORT
GO_bp	GO_REGULATION_OF_CELLULAR_LOCALIZATION	881	4	0.231599	1	RHOT1:PREB:DCLK3:ADRA1A	http://www.gsea-msigdb.org/gsea/msigdb/cards/GO_REGULATION_OF_CELLULAR_LOCALIZATION
GO_bp	GO_REGULATION_OF_CELL_ACTIVATION	596	3	0.231909	1	IL23R:PRKG1:AP1G1	http://www.gsea-msigdb.org/gsea/msigdb/cards/GO_REGULATION_OF_CELL_ACTIVATION
GO_bp	GO_ORGANIC_ACID_TRANSPORT	328	2	0.232707	1	ACE:ACE:CROT	http://www.gsea-msigdb.org/gsea/msigdb/cards/GO_ORGANIC_ACID_TRANSPORT
GO_bp	GO_UROGENITAL_SYSTEM_DEVELOPMENT	329	2	0.233735	1	PDGFD:ACE:ACE	http://www.gsea-msigdb.org/gsea/msigdb/cards/GO_UROGENITAL_SYSTEM_DEVELOPMENT
GO_bp	GO_CELLULAR_LIPID_METABOLIC_PROCESS	885	4	0.233988	1	PIP4K2B:KDSR:GPCPD1:CROT	http://www.gsea-msigdb.org/gsea/msigdb/cards/GO_CELLULAR_LIPID_METABOLIC_PROCESS
GO_bp	GO_REGULATION_OF_SMALL_GTPASE_MEDIATED_SIGNAL_TRANSDUCTION	332	2	0.236821	1	RHOT1:ADRA1A	http://www.gsea-msigdb.org/gsea/msigdb/cards/GO_REGULATION_OF_SMALL_GTPASE_MEDIATED_SIGNAL_TRANSDUCTION
GO_bp	GO_REGULATION_OF_NEUROTRANSMITTER_LEVELS	332	2	0.236821	1	RHOT1:ADRA1A	http://www.gsea-msigdb.org/gsea/msigdb/cards/GO_REGULATION_OF_NEUROTRANSMITTER_LEVELS
GO_bp	GO_LYMPHOCYTE_MEDIATED_IMMUNITY	336	2	0.240938	1	IL23R:AP1G1	http://www.gsea-msigdb.org/gsea/msigdb/cards/GO_LYMPHOCYTE_MEDIATED_IMMUNITY
GO_bp	GO_EXOCYTOSIS	897	4	0.24119	1	AP1G1:YPEL5:ADRA1A:DNASE1L1	http://www.gsea-msigdb.org/gsea/msigdb/cards/GO_EXOCYTOSIS
GO_bp	GO_PROTEIN_HOMOOLIGOMERIZATION	337	2	0.241968	1	KCNA2:KCTD1	http://www.gsea-msigdb.org/gsea/msigdb/cards/GO_PROTEIN_HOMOOLIGOMERIZATION
GO_bp	GO_ANION_TRANSPORT	611	3	0.243002	1	ACE:ACE:SLC4A7:CROT	http://www.gsea-msigdb.org/gsea/msigdb/cards/GO_ANION_TRANSPORT
GO_bp	GO_CELL_PROJECTION_ORGANIZATION	1509	6	0.245109	1	USP21:PRKG1:FBF1:CAMSAP3:RBFOX2:WDR36	http://www.gsea-msigdb.org/gsea/msigdb/cards/GO_CELL_PROJECTION_ORGANIZATION
GO_bp	GO_REGULATION_OF_CELLULAR_COMPONENT_BIOGENESIS	909	4	0.248445	1	PIP4K2B:ACE:ACE:CAMSAP3:PREB	http://www.gsea-msigdb.org/gsea/msigdb/cards/GO_REGULATION_OF_CELLULAR_COMPONENT_BIOGENESIS
GO_bp	GO_MODIFICATION_DEPENDENT_MACROMOLECULE_CATABOLIC_PROCESS	623	3	0.251941	1	USP21:RNF167:EXOSC9	http://www.gsea-msigdb.org/gsea/msigdb/cards/GO_MODIFICATION_DEPENDENT_MACROMOLECULE_CATABOLIC_PROCESS
GO_bp	GO_PROTEIN_LOCALIZATION_TO_ORGANELLE	916	4	0.252699	1	RABEP1:RPAIN:DCLK3:CROT	http://www.gsea-msigdb.org/gsea/msigdb/cards/GO_PROTEIN_LOCALIZATION_TO_ORGANELLE
GO_bp	GO_NUCLEOBASE_CONTAINING_SMALL_MOLECULE_METABOLIC_PROCESS	355	2	0.260534	1	DCTD:CROT	http://www.gsea-msigdb.org/gsea/msigdb/cards/GO_NUCLEOBASE_CONTAINING_SMALL_MOLECULE_METABOLIC_PROCESS
GO_bp	GO_RNA_METABOLIC_PROCESS	1542	6	0.260538	1	FTSJ3:SNRPA:RBFOX2:EXOSC9:WDR36:ABT1	http://www.gsea-msigdb.org/gsea/msigdb/cards/GO_RNA_METABOLIC_PROCESS
GO_bp	GO_CARBOHYDRATE_DERIVATIVE_METABOLIC_PROCESS	934	4	0.263711	1	ATP5G2:NDST4:DCTD:CROT	http://www.gsea-msigdb.org/gsea/msigdb/cards/GO_CARBOHYDRATE_DERIVATIVE_METABOLIC_PROCESS
GO_bp	GO_LIPID_METABOLIC_PROCESS	1241	5	0.265174	1	PIP4K2B:KDSR:CYP27A1:GPCPD1:CROT	http://www.gsea-msigdb.org/gsea/msigdb/cards/GO_LIPID_METABOLIC_PROCESS
GO_bp	GO_REGULATION_OF_NEURON_DIFFERENTIATION	646	3	0.269206	1	CYB5D2:ZNF536:WDR36	http://www.gsea-msigdb.org/gsea/msigdb/cards/GO_REGULATION_OF_NEURON_DIFFERENTIATION
GO_bp	GO_MUSCLE_STRUCTURE_DEVELOPMENT	648	3	0.270714	1	NEB:GPCPD1:ADRA1A	http://www.gsea-msigdb.org/gsea/msigdb/cards/GO_MUSCLE_STRUCTURE_DEVELOPMENT
GO_bp	GO_REGULATION_OF_ORGANELLE_ORGANIZATION	1254	5	0.272102	1	RHOT1:PIP4K2B:CAMSAP3:PREB:NEB	http://www.gsea-msigdb.org/gsea/msigdb/cards/GO_REGULATION_OF_ORGANELLE_ORGANIZATION
GO_bp	GO_REGULATION_OF_CELLULAR_COMPONENT_SIZE	367	2	0.272926	1	NEB:WDR36	http://www.gsea-msigdb.org/gsea/msigdb/cards/GO_REGULATION_OF_CELLULAR_COMPONENT_SIZE
GO_bp	GO_MUSCLE_CELL_DIFFERENTIATION	367	2	0.272926	1	NEB:ADRA1A	http://www.gsea-msigdb.org/gsea/msigdb/cards/GO_MUSCLE_CELL_DIFFERENTIATION
GO_bp	GO_RNA_SPLICING_VIA_TRANSESTERIFICATION_REACTIONS	369	2	0.274991	1	SNRPA:RBFOX2	http://www.gsea-msigdb.org/gsea/msigdb/cards/GO_RNA_SPLICING_VIA_TRANSESTERIFICATION_REACTIONS
GO_bp	GO_CARBOHYDRATE_DERIVATIVE_BIOSYNTHETIC_PROCESS	655	3	0.276002	1	ATP5G2:NDST4:DCTD	http://www.gsea-msigdb.org/gsea/msigdb/cards/GO_CARBOHYDRATE_DERIVATIVE_BIOSYNTHETIC_PROCESS
GO_bp	GO_REGULATION_OF_TRANSFERASE_ACTIVITY	956	4	0.277294	1	IL23R:PDGFD:ACE:ACE:ADRA1A	http://www.gsea-msigdb.org/gsea/msigdb/cards/GO_REGULATION_OF_TRANSFERASE_ACTIVITY
GO_bp	GO_REGULATION_OF_CATABOLIC_PROCESS	959	4	0.279155	1	PIP4K2B:EXOSC9:ZC3HAV1:ADRA1A	http://www.gsea-msigdb.org/gsea/msigdb/cards/GO_REGULATION_OF_CATABOLIC_PROCESS
GO_bp	GO_INNATE_IMMUNE_RESPONSE	966	4	0.283508	1	IL23R:AP1G1:HLA-DQB2:ZC3HAV1	http://www.gsea-msigdb.org/gsea/msigdb/cards/GO_INNATE_IMMUNE_RESPONSE
GO_bp	GO_CELLULAR_HOMEOSTASIS	967	4	0.28413	1	POLD4:RHOT1:SLC4A7:ADRA1A	http://www.gsea-msigdb.org/gsea/msigdb/cards/GO_CELLULAR_HOMEOSTASIS
GO_bp	GO_POSITIVE_REGULATION_OF_CELL_ACTIVATION	378	2	0.28428	1	IL23R:AP1G1	http://www.gsea-msigdb.org/gsea/msigdb/cards/GO_POSITIVE_REGULATION_OF_CELL_ACTIVATION
GO_bp	GO_POSITIVE_REGULATION_OF_RNA_BIOSYNTHETIC_PROCESS	1592	6	0.284399	1	USP21:MYRFL:EXOSC9:HNRNPAB:ABT1:SP4	http://www.gsea-msigdb.org/gsea/msigdb/cards/GO_POSITIVE_REGULATION_OF_RNA_BIOSYNTHETIC_PROCESS
GO_bp	GO_LIPID_BIOSYNTHETIC_PROCESS	668	3	0.285849	1	PIP4K2B:KDSR:CYP27A1	http://www.gsea-msigdb.org/gsea/msigdb/cards/GO_LIPID_BIOSYNTHETIC_PROCESS
GO_bp	GO_REGULATION_OF_IMMUNE_SYSTEM_PROCESS	1606	6	0.291171	1	IL23R:PDGFD:AP1G1:ACE:ACE:RBFOX2:HLA-DQB2	http://www.gsea-msigdb.org/gsea/msigdb/cards/GO_REGULATION_OF_IMMUNE_SYSTEM_PROCESS
GO_bp	GO_REGULATION_OF_CELL_ADHESION	676	3	0.291925	1	IL23R:PRKG1:CAMSAP3	http://www.gsea-msigdb.org/gsea/msigdb/cards/GO_REGULATION_OF_CELL_ADHESION
GO_bp	GO_DETECTION_OF_STIMULUS	683	3	0.297249	1	GPR52:KCNIP2:POLD4	http://www.gsea-msigdb.org/gsea/msigdb/cards/GO_DETECTION_OF_STIMULUS
GO_bp	GO_RNA_CATABOLIC_PROCESS	391	2	0.29768	1	EXOSC9:ZC3HAV1	http://www.gsea-msigdb.org/gsea/msigdb/cards/GO_RNA_CATABOLIC_PROCESS
GO_bp	GO_REGULATION_OF_CELL_CELL_ADHESION	393	2	0.299738	1	IL23R:PRKG1	http://www.gsea-msigdb.org/gsea/msigdb/cards/GO_REGULATION_OF_CELL_CELL_ADHESION
GO_bp	GO_SMALL_MOLECULE_CATABOLIC_PROCESS	396	2	0.302825	1	CYP27A1:CROT	http://www.gsea-msigdb.org/gsea/msigdb/cards/GO_SMALL_MOLECULE_CATABOLIC_PROCESS
GO_bp	GO_REGULATION_OF_MULTI_ORGANISM_PROCESS	401	2	0.307964	1	IL23R:ZC3HAV1	http://www.gsea-msigdb.org/gsea/msigdb/cards/GO_REGULATION_OF_MULTI_ORGANISM_PROCESS
GO_bp	GO_RESPONSE_TO_DRUG	1008	4	0.309825	1	KCNA2:GPR52:PDGFD:ADRA1A	http://www.gsea-msigdb.org/gsea/msigdb/cards/GO_RESPONSE_TO_DRUG
GO_bp	GO_MUSCLE_ORGAN_DEVELOPMENT	406	2	0.313096	1	NEB:GPCPD1	http://www.gsea-msigdb.org/gsea/msigdb/cards/GO_MUSCLE_ORGAN_DEVELOPMENT
GO_bp	GO_LIPID_LOCALIZATION	406	2	0.313096	1	ACE:ACE:CROT	http://www.gsea-msigdb.org/gsea/msigdb/cards/GO_LIPID_LOCALIZATION
GO_bp	GO_MYELOID_CELL_DIFFERENTIATION	408	2	0.315146	1	IL23R:RBFOX2	http://www.gsea-msigdb.org/gsea/msigdb/cards/GO_MYELOID_CELL_DIFFERENTIATION
GO_bp	GO_LYMPHOCYTE_ACTIVATION	709	3	0.317073	1	IL23R:IL21R:AP1G1	http://www.gsea-msigdb.org/gsea/msigdb/cards/GO_LYMPHOCYTE_ACTIVATION
GO_bp	GO_TRANSMEMBRANE_RECEPTOR_PROTEIN_TYROSINE_KINASE_SIGNALING_PATHWAY	712	3	0.319363	1	PDGFD:RBFOX2:COL4A6	http://www.gsea-msigdb.org/gsea/msigdb/cards/GO_TRANSMEMBRANE_RECEPTOR_PROTEIN_TYROSINE_KINASE_SIGNALING_PATHWAY
GO_bp	GO_POSITIVE_REGULATION_OF_CATABOLIC_PROCESS	418	2	0.325379	1	PIP4K2B:ZC3HAV1	http://www.gsea-msigdb.org/gsea/msigdb/cards/GO_POSITIVE_REGULATION_OF_CATABOLIC_PROCESS
GO_bp	GO_REGULATION_OF_CELL_POPULATION_PROLIFERATION	1684	6	0.329478	1	IL23R:PRKG1:PDGFD:ACE:ACE:RBFOX2:ADRA1A	http://www.gsea-msigdb.org/gsea/msigdb/cards/GO_REGULATION_OF_CELL_POPULATION_PROLIFERATION
GO_bp	GO_MACROMOLECULE_CATABOLIC_PROCESS	1366	5	0.333162	1	USP21:RNF167:EXOSC9:ZC3HAV1:DNASE1L1	http://www.gsea-msigdb.org/gsea/msigdb/cards/GO_MACROMOLECULE_CATABOLIC_PROCESS
GO_bp	GO_REGULATION_OF_PROTEIN_COMPLEX_ASSEMBLY	429	2	0.336591	1	CAMSAP3:PREB	http://www.gsea-msigdb.org/gsea/msigdb/cards/GO_REGULATION_OF_PROTEIN_COMPLEX_ASSEMBLY
GO_bp	GO_ANATOMICAL_STRUCTURE_HOMEOSTASIS	432	2	0.33964	1	POLD4:WDR36	http://www.gsea-msigdb.org/gsea/msigdb/cards/GO_ANATOMICAL_STRUCTURE_HOMEOSTASIS
GO_bp	GO_RAS_PROTEIN_SIGNAL_TRANSDUCTION	437	2	0.344712	1	RHOT1:ADRA1A	http://www.gsea-msigdb.org/gsea/msigdb/cards/GO_RAS_PROTEIN_SIGNAL_TRANSDUCTION
GO_bp	GO_SECOND_MESSENGER_MEDIATED_SIGNALING	439	2	0.346738	1	PRKG1:ADRA1A	http://www.gsea-msigdb.org/gsea/msigdb/cards/GO_SECOND_MESSENGER_MEDIATED_SIGNALING
GO_bp	GO_POSITIVE_REGULATION_OF_PHOSPHORUS_METABOLIC_PROCESS	1075	4	0.352267	1	IL23R:PDGFD:ACE:ACE:ADRA1A	http://www.gsea-msigdb.org/gsea/msigdb/cards/GO_POSITIVE_REGULATION_OF_PHOSPHORUS_METABOLIC_PROCESS
GO_bp	GO_EPITHELIAL_CELL_DIFFERENTIATION	762	3	0.357526	1	CAMSAP3:BFSP1:SLC4A7	http://www.gsea-msigdb.org/gsea/msigdb/cards/GO_EPITHELIAL_CELL_DIFFERENTIATION
GO_bp	GO_PROTEOLYSIS	1744	6	0.35942	1	USP21:NRIP2:RNF167:RHOT1:ACE:ACE:XPNPEP3	http://www.gsea-msigdb.org/gsea/msigdb/cards/GO_PROTEOLYSIS
GO_bp	GO_REGULATION_OF_IMMUNE_EFFECTOR_PROCESS	453	2	0.360858	1	IL23R:AP1G1	http://www.gsea-msigdb.org/gsea/msigdb/cards/GO_REGULATION_OF_IMMUNE_EFFECTOR_PROCESS
GO_bp	GO_RNA_SPLICING	456	2	0.36387	1	SNRPA:RBFOX2	http://www.gsea-msigdb.org/gsea/msigdb/cards/GO_RNA_SPLICING
GO_bp	GO_COVALENT_CHROMATIN_MODIFICATION	458	2	0.365875	1	USP21:KANSL1	http://www.gsea-msigdb.org/gsea/msigdb/cards/GO_COVALENT_CHROMATIN_MODIFICATION
GO_bp	GO_PROTEIN_MODIFICATION_BY_SMALL_PROTEIN_CONJUGATION_OR_REMOVAL	1097	4	0.366248	1	USP21:RNF167:RHOT1:UBA1	http://www.gsea-msigdb.org/gsea/msigdb/cards/GO_PROTEIN_MODIFICATION_BY_SMALL_PROTEIN_CONJUGATION_OR_REMOVAL
GO_bp	GO_SIGNAL_RELEASE	460	2	0.367878	1	RHOT1:ADRA1A	http://www.gsea-msigdb.org/gsea/msigdb/cards/GO_SIGNAL_RELEASE
GO_bp	GO_CHROMATIN_ORGANIZATION	776	3	0.368179	1	USP21:KANSL1:MUM1	http://www.gsea-msigdb.org/gsea/msigdb/cards/GO_CHROMATIN_ORGANIZATION
GO_bp	GO_REGULATION_OF_RESPONSE_TO_EXTERNAL_STIMULUS	779	3	0.370458	1	IL23R:PRKG1:PDGFD	http://www.gsea-msigdb.org/gsea/msigdb/cards/GO_REGULATION_OF_RESPONSE_TO_EXTERNAL_STIMULUS
GO_bp	GO_REGULATION_OF_ION_TRANSMEMBRANE_TRANSPORT	467	2	0.374869	1	KCNA2:KCNIP2	http://www.gsea-msigdb.org/gsea/msigdb/cards/GO_REGULATION_OF_ION_TRANSMEMBRANE_TRANSPORT
GO_bp	GO_REGULATION_OF_LYMPHOCYTE_ACTIVATION	468	2	0.375865	1	IL23R:AP1G1	http://www.gsea-msigdb.org/gsea/msigdb/cards/GO_REGULATION_OF_LYMPHOCYTE_ACTIVATION
GO_bp	GO_MONOCARBOXYLIC_ACID_METABOLIC_PROCESS	474	2	0.381828	1	CYP27A1:CROT	http://www.gsea-msigdb.org/gsea/msigdb/cards/GO_MONOCARBOXYLIC_ACID_METABOLIC_PROCESS
GO_bp	GO_PROCESS_UTILIZING_AUTOPHAGIC_MECHANISM	485	2	0.3927	1	PIP4K2B:ADRA1A	http://www.gsea-msigdb.org/gsea/msigdb/cards/GO_PROCESS_UTILIZING_AUTOPHAGIC_MECHANISM
GO_bp	GO_POSITIVE_REGULATION_OF_IMMUNE_SYSTEM_PROCESS	1147	4	0.397967	1	IL23R:PDGFD:AP1G1:HLA-DQB2	http://www.gsea-msigdb.org/gsea/msigdb/cards/GO_POSITIVE_REGULATION_OF_IMMUNE_SYSTEM_PROCESS
GO_bp	GO_CELL_CELL_ADHESION	819	3	0.400695	1	IL23R:PRKG1:CAMSAP3	http://www.gsea-msigdb.org/gsea/msigdb/cards/GO_CELL_CELL_ADHESION
GO_bp	GO_REGULATION_OF_TRANSPORT	1827	6	0.401138	1	KCNA2:KCNIP2:AP1G1:RHOT1:PREB:ADRA1A	http://www.gsea-msigdb.org/gsea/msigdb/cards/GO_REGULATION_OF_TRANSPORT
GO_bp	GO_INORGANIC_ION_TRANSMEMBRANE_TRANSPORT	821	3	0.402198	1	KCNA2:KCNIP2:ATP5G2	http://www.gsea-msigdb.org/gsea/msigdb/cards/GO_INORGANIC_ION_TRANSMEMBRANE_TRANSPORT
GO_bp	GO_CATION_TRANSMEMBRANE_TRANSPORT	834	3	0.411941	1	KCNA2:KCNIP2:ATP5G2	http://www.gsea-msigdb.org/gsea/msigdb/cards/GO_CATION_TRANSMEMBRANE_TRANSPORT
GO_bp	GO_REGULATION_OF_NUCLEOBASE_CONTAINING_COMPOUND_METABOLIC_PROCESS	510	2	0.417085	1	SNRPA:RBFOX2	http://www.gsea-msigdb.org/gsea/msigdb/cards/GO_REGULATION_OF_NUCLEOBASE_CONTAINING_COMPOUND_METABOLIC_PROCESS
GO_bp	GO_MITOCHONDRION_ORGANIZATION	512	2	0.419016	1	ATP5G2:RHOT1	http://www.gsea-msigdb.org/gsea/msigdb/cards/GO_MITOCHONDRION_ORGANIZATION
GO_bp	GO_RESPONSE_TO_TOXIC_SUBSTANCE	513	2	0.41998	1	PDGFD:SNN	http://www.gsea-msigdb.org/gsea/msigdb/cards/GO_RESPONSE_TO_TOXIC_SUBSTANCE
GO_bp	GO_REGULATION_OF_HORMONE_LEVELS	513	2	0.41998	1	ACE:ACE:CYP27A1	http://www.gsea-msigdb.org/gsea/msigdb/cards/GO_REGULATION_OF_HORMONE_LEVELS
GO_bp	GO_RESPONSE_TO_CYTOKINE	1182	4	0.420041	1	TNFRSF25:IL23R:IL21R:HLA-DQB2	http://www.gsea-msigdb.org/gsea/msigdb/cards/GO_RESPONSE_TO_CYTOKINE
GO_bp	GO_CHROMOSOME_ORGANIZATION	1189	4	0.424436	1	USP21:POLD4:KANSL1:MUM1	http://www.gsea-msigdb.org/gsea/msigdb/cards/GO_CHROMOSOME_ORGANIZATION
GO_bp	GO_REGULATION_OF_CYTOSKELETON_ORGANIZATION	522	2	0.428619	1	CAMSAP3:NEB	http://www.gsea-msigdb.org/gsea/msigdb/cards/GO_REGULATION_OF_CYTOSKELETON_ORGANIZATION
GO_bp	GO_POSITIVE_REGULATION_OF_PROTEIN_MODIFICATION_PROCESS	1212	4	0.438823	1	IL23R:PDGFD:ACE:ACE:ADRA1A	http://www.gsea-msigdb.org/gsea/msigdb/cards/GO_POSITIVE_REGULATION_OF_PROTEIN_MODIFICATION_PROCESS
GO_bp	GO_POSITIVE_REGULATION_OF_IMMUNE_RESPONSE	871	3	0.439398	1	IL23R:AP1G1:HLA-DQB2	http://www.gsea-msigdb.org/gsea/msigdb/cards/GO_POSITIVE_REGULATION_OF_IMMUNE_RESPONSE
GO_bp	GO_HOMEOSTATIC_PROCESS	1906	6	0.440774	1	POLD4:RHOT1:RBFOX2:SLC4A7:WDR36:ADRA1A	http://www.gsea-msigdb.org/gsea/msigdb/cards/GO_HOMEOSTATIC_PROCESS
GO_bp	GO_SENSORY_ORGAN_DEVELOPMENT	535	2	0.440981	1	BFSP1:SLC4A7	http://www.gsea-msigdb.org/gsea/msigdb/cards/GO_SENSORY_ORGAN_DEVELOPMENT
GO_bp	GO_MALE_GAMETE_GENERATION	535	2	0.440981	1	ACE:ACE:TDRP	http://www.gsea-msigdb.org/gsea/msigdb/cards/GO_MALE_GAMETE_GENERATION
GO_bp	GO_POSITIVE_REGULATION_OF_MAPK_CASCADE	537	2	0.44287	1	PDGFD:ADRA1A	http://www.gsea-msigdb.org/gsea/msigdb/cards/GO_POSITIVE_REGULATION_OF_MAPK_CASCADE
GO_bp	GO_TRANSMEMBRANE_TRANSPORT	1574	5	0.448601	1	GRIK3:KCNA2:KCNIP2:ATP5G2:SLC4A7	http://www.gsea-msigdb.org/gsea/msigdb/cards/GO_TRANSMEMBRANE_TRANSPORT
GO_bp	GO_DEFENSE_RESPONSE_TO_OTHER_ORGANISM	547	2	0.452263	1	IL23R:ZC3HAV1	http://www.gsea-msigdb.org/gsea/msigdb/cards/GO_DEFENSE_RESPONSE_TO_OTHER_ORGANISM
GO_bp	GO_ESTABLISHMENT_OF_PROTEIN_LOCALIZATION_TO_ORGANELLE	552	2	0.456927	1	RPAIN:CROT	http://www.gsea-msigdb.org/gsea/msigdb/cards/GO_ESTABLISHMENT_OF_PROTEIN_LOCALIZATION_TO_ORGANELLE
GO_bp	GO_REGULATION_OF_TRANSMEMBRANE_TRANSPORT	553	2	0.457857	1	KCNA2:KCNIP2	http://www.gsea-msigdb.org/gsea/msigdb/cards/GO_REGULATION_OF_TRANSMEMBRANE_TRANSPORT
GO_bp	GO_RESPONSE_TO_INORGANIC_SUBSTANCE	553	2	0.457857	1	KCNIP2:PDGFD	http://www.gsea-msigdb.org/gsea/msigdb/cards/GO_RESPONSE_TO_INORGANIC_SUBSTANCE
GO_bp	GO_SMALL_GTPASE_MEDIATED_SIGNAL_TRANSDUCTION	554	2	0.458786	1	RHOT1:ADRA1A	http://www.gsea-msigdb.org/gsea/msigdb/cards/GO_SMALL_GTPASE_MEDIATED_SIGNAL_TRANSDUCTION
GO_bp	GO_PROTEIN_PHOSPHORYLATION	1949	6	0.462181	1	IL23R:PDGFD:ACE:ACE:DCLK3:STK32A:ADRA1A	http://www.gsea-msigdb.org/gsea/msigdb/cards/GO_PROTEIN_PHOSPHORYLATION
GO_bp	GO_PROTEIN_COMPLEX_OLIGOMERIZATION	559	2	0.463418	1	KCNA2:KCTD1	http://www.gsea-msigdb.org/gsea/msigdb/cards/GO_PROTEIN_COMPLEX_OLIGOMERIZATION
GO_bp	GO_MRNA_METABOLIC_PROCESS	560	2	0.464341	1	SNRPA:RBFOX2	http://www.gsea-msigdb.org/gsea/msigdb/cards/GO_MRNA_METABOLIC_PROCESS
GO_bp	GO_REGULATION_OF_NERVOUS_SYSTEM_DEVELOPMENT	910	3	0.467818	1	CYB5D2:ZNF536:WDR36	http://www.gsea-msigdb.org/gsea/msigdb/cards/GO_REGULATION_OF_NERVOUS_SYSTEM_DEVELOPMENT
GO_bp	GO_HEART_DEVELOPMENT	564	2	0.468027	1	NEB:ADRA1A	http://www.gsea-msigdb.org/gsea/msigdb/cards/GO_HEART_DEVELOPMENT
GO_bp	GO_POSITIVE_REGULATION_OF_BIOSYNTHETIC_PROCESS	1966	6	0.470596	1	USP21:MYRFL:EXOSC9:HNRNPAB:ABT1:SP4	http://www.gsea-msigdb.org/gsea/msigdb/cards/GO_POSITIVE_REGULATION_OF_BIOSYNTHETIC_PROCESS
GO_bp	GO_NEGATIVE_REGULATION_OF_MULTICELLULAR_ORGANISMAL_PROCESS	1265	4	0.471577	1	IL23R:PRKG1:ZNF536:ADRA1A	http://www.gsea-msigdb.org/gsea/msigdb/cards/GO_NEGATIVE_REGULATION_OF_MULTICELLULAR_ORGANISMAL_PROCESS
GO_bp	GO_CELL_MORPHOGENESIS_INVOLVED_IN_NEURON_DIFFERENTIATION	575	2	0.478085	1	RBFOX2:WDR36	http://www.gsea-msigdb.org/gsea/msigdb/cards/GO_CELL_MORPHOGENESIS_INVOLVED_IN_NEURON_DIFFERENTIATION
GO_bp	GO_REGULATION_OF_CELL_DEVELOPMENT	930	3	0.482153	1	CYB5D2:ZNF536:WDR36	http://www.gsea-msigdb.org/gsea/msigdb/cards/GO_REGULATION_OF_CELL_DEVELOPMENT
GO_bp	GO_CYTOSKELETON_ORGANIZATION	1293	4	0.488612	1	PRKG1:CAMSAP3:NEB:BFSP1	http://www.gsea-msigdb.org/gsea/msigdb/cards/GO_CYTOSKELETON_ORGANIZATION
GO_bp	GO_APOPTOTIC_SIGNALING_PATHWAY	591	2	0.49251	1	TNFRSF25:RHOT1	http://www.gsea-msigdb.org/gsea/msigdb/cards/GO_APOPTOTIC_SIGNALING_PATHWAY
GO_bp	GO_BEHAVIOR	592	2	0.493403	1	KCNA2:GPR52	http://www.gsea-msigdb.org/gsea/msigdb/cards/GO_BEHAVIOR
GO_bp	GO_REGULATION_OF_SIGNALING_RECEPTOR_ACTIVITY	595	2	0.496077	1	PDGFD:RABEP1	http://www.gsea-msigdb.org/gsea/msigdb/cards/GO_REGULATION_OF_SIGNALING_RECEPTOR_ACTIVITY
GO_bp	GO_REGULATION_OF_PHOSPHORUS_METABOLIC_PROCESS	1677	5	0.504324	1	IL23R:PDGFD:ACE:ACE:CAMSAP3:ADRA1A	http://www.gsea-msigdb.org/gsea/msigdb/cards/GO_REGULATION_OF_PHOSPHORUS_METABOLIC_PROCESS
GO_bp	GO_IMMUNE_SYSTEM_DEVELOPMENT	968	3	0.508887	1	IL23R:ACE:ACE:RBFOX2	http://www.gsea-msigdb.org/gsea/msigdb/cards/GO_IMMUNE_SYSTEM_DEVELOPMENT
GO_bp	GO_CENTRAL_NERVOUS_SYSTEM_DEVELOPMENT	972	3	0.51166	1	PRKG1:RBFOX2:ABT1	http://www.gsea-msigdb.org/gsea/msigdb/cards/GO_CENTRAL_NERVOUS_SYSTEM_DEVELOPMENT
GO_bp	GO_CELL_MOTILITY	1691	5	0.511745	1	PRKG1:PDGFD:ACE:ACE:CAMSAP3:RBFOX2	http://www.gsea-msigdb.org/gsea/msigdb/cards/GO_CELL_MOTILITY
GO_bp	GO_GROWTH	979	3	0.516494	1	EXOSC9:WDR36:ADRA1A	http://www.gsea-msigdb.org/gsea/msigdb/cards/GO_GROWTH
GO_bp	GO_EMBRYO_DEVELOPMENT_ENDING_IN_BIRTH_OR_EGG_HATCHING	621	2	0.518881	1	TANC2:CAMSAP3	http://www.gsea-msigdb.org/gsea/msigdb/cards/GO_EMBRYO_DEVELOPMENT_ENDING_IN_BIRTH_OR_EGG_HATCHING
GO_bp	GO_MYELOID_LEUKOCYTE_ACTIVATION	646	2	0.540162	1	YPEL5:DNASE1L1	http://www.gsea-msigdb.org/gsea/msigdb/cards/GO_MYELOID_LEUKOCYTE_ACTIVATION
GO_bp	GO_DEVELOPMENTAL_GROWTH	654	2	0.546835	1	WDR36:ADRA1A	http://www.gsea-msigdb.org/gsea/msigdb/cards/GO_DEVELOPMENTAL_GROWTH
GO_bp	GO_SUPRAMOLECULAR_FIBER_ORGANIZATION	654	2	0.546835	1	CAMSAP3:NEB	http://www.gsea-msigdb.org/gsea/msigdb/cards/GO_SUPRAMOLECULAR_FIBER_ORGANIZATION
GO_bp	GO_CELLULAR_ION_HOMEOSTASIS	661	2	0.55262	1	SLC4A7:ADRA1A	http://www.gsea-msigdb.org/gsea/msigdb/cards/GO_CELLULAR_ION_HOMEOSTASIS
GO_bp	GO_ENZYME_LINKED_RECEPTOR_PROTEIN_SIGNALING_PATHWAY	1034	3	0.553581	1	PDGFD:RBFOX2:COL4A6	http://www.gsea-msigdb.org/gsea/msigdb/cards/GO_ENZYME_LINKED_RECEPTOR_PROTEIN_SIGNALING_PATHWAY
GO_bp	GO_BIOLOGICAL_ADHESION	1404	4	0.553811	1	IL23R:PRKG1:CAMSAP3:COL4A6	http://www.gsea-msigdb.org/gsea/msigdb/cards/GO_BIOLOGICAL_ADHESION
GO_bp	GO_GAMETE_GENERATION	667	2	0.557537	1	ACE:ACE:TDRP	http://www.gsea-msigdb.org/gsea/msigdb/cards/GO_GAMETE_GENERATION
GO_bp	GO_NERVOUS_SYSTEM_PROCESS	1412	4	0.558346	1	KCNA2:RBFOX2:WDR36:ADRA1A	http://www.gsea-msigdb.org/gsea/msigdb/cards/GO_NERVOUS_SYSTEM_PROCESS
GO_bp	GO_CELL_PART_MORPHOGENESIS	673	2	0.562417	1	RBFOX2:WDR36	http://www.gsea-msigdb.org/gsea/msigdb/cards/GO_CELL_PART_MORPHOGENESIS
GO_bp	GO_REGULATION_OF_ION_TRANSPORT	677	2	0.565649	1	KCNA2:KCNIP2	http://www.gsea-msigdb.org/gsea/msigdb/cards/GO_REGULATION_OF_ION_TRANSPORT
GO_bp	GO_REGULATION_OF_GROWTH	680	2	0.568061	1	EXOSC9:WDR36	http://www.gsea-msigdb.org/gsea/msigdb/cards/GO_REGULATION_OF_GROWTH
GO_bp	GO_REGULATION_OF_IMMUNE_RESPONSE	1072	3	0.578221	1	IL23R:AP1G1:HLA-DQB2	http://www.gsea-msigdb.org/gsea/msigdb/cards/GO_REGULATION_OF_IMMUNE_RESPONSE
GO_bp	GO_NEGATIVE_REGULATION_OF_CELLULAR_COMPONENT_ORGANIZATION	694	2	0.579195	1	ACE:ACE:CAMSAP3	http://www.gsea-msigdb.org/gsea/msigdb/cards/GO_NEGATIVE_REGULATION_OF_CELLULAR_COMPONENT_ORGANIZATION
GO_bp	GO_REGULATION_OF_CELL_DIFFERENTIATION	1844	5	0.589666	1	IL23R:CYB5D2:ZNF536:RBFOX2:WDR36	http://www.gsea-msigdb.org/gsea/msigdb/cards/GO_REGULATION_OF_CELL_DIFFERENTIATION
GO_bp	GO_RESPONSE_TO_GROWTH_FACTOR	724	2	0.602351	1	PDGFD:RBFOX2	http://www.gsea-msigdb.org/gsea/msigdb/cards/GO_RESPONSE_TO_GROWTH_FACTOR
GO_bp	GO_CELLULAR_COMPONENT_MORPHOGENESIS	1111	3	0.602625	1	NEB:RBFOX2:WDR36	http://www.gsea-msigdb.org/gsea/msigdb/cards/GO_CELLULAR_COMPONENT_MORPHOGENESIS
GO_bp	GO_CELL_MORPHOGENESIS_INVOLVED_IN_DIFFERENTIATION	725	2	0.603107	1	RBFOX2:WDR36	http://www.gsea-msigdb.org/gsea/msigdb/cards/GO_CELL_MORPHOGENESIS_INVOLVED_IN_DIFFERENTIATION
GO_bp	GO_MICROTUBULE_BASED_PROCESS	731	2	0.607617	1	RHOT1:CAMSAP3	http://www.gsea-msigdb.org/gsea/msigdb/cards/GO_MICROTUBULE_BASED_PROCESS
GO_bp	GO_PROTEIN_CONTAINING_COMPLEX_ASSEMBLY	1891	5	0.612252	1	KCNA2:KCTD1:CAMSAP3:PREB:ABT1	http://www.gsea-msigdb.org/gsea/msigdb/cards/GO_PROTEIN_CONTAINING_COMPLEX_ASSEMBLY
GO_bp	GO_ACTIN_FILAMENT_BASED_PROCESS	739	2	0.61357	1	PRKG1:NEB	http://www.gsea-msigdb.org/gsea/msigdb/cards/GO_ACTIN_FILAMENT_BASED_PROCESS
GO_bp	GO_CIRCULATORY_SYSTEM_DEVELOPMENT	1136	3	0.617782	1	PDGFD:NEB:ADRA1A	http://www.gsea-msigdb.org/gsea/msigdb/cards/GO_CIRCULATORY_SYSTEM_DEVELOPMENT
GO_bp	GO_NEGATIVE_REGULATION_OF_CELL_POPULATION_PROLIFERATION	745	2	0.61799	1	PRKG1:ADRA1A	http://www.gsea-msigdb.org/gsea/msigdb/cards/GO_NEGATIVE_REGULATION_OF_CELL_POPULATION_PROLIFERATION
GO_bp	GO_REGULATION_OF_MAPK_CASCADE	751	2	0.622372	1	PDGFD:ADRA1A	http://www.gsea-msigdb.org/gsea/msigdb/cards/GO_REGULATION_OF_MAPK_CASCADE
GO_bp	GO_LOCOMOTION	1915	5	0.623512	1	PRKG1:PDGFD:ACE:ACE:CAMSAP3:RBFOX2	http://www.gsea-msigdb.org/gsea/msigdb/cards/GO_LOCOMOTION
GO_bp	GO_REGULATION_OF_DEFENSE_RESPONSE	754	2	0.624548	1	IL23R:AP1G1	http://www.gsea-msigdb.org/gsea/msigdb/cards/GO_REGULATION_OF_DEFENSE_RESPONSE
GO_bp	GO_CELLULAR_PROTEIN_CATABOLIC_PROCESS	756	2	0.625994	1	USP21:RNF167	http://www.gsea-msigdb.org/gsea/msigdb/cards/GO_CELLULAR_PROTEIN_CATABOLIC_PROCESS
GO_bp	GO_HEAD_DEVELOPMENT	764	2	0.631734	1	PRKG1:RBFOX2	http://www.gsea-msigdb.org/gsea/msigdb/cards/GO_HEAD_DEVELOPMENT
GO_bp	GO_CELLULAR_CHEMICAL_HOMEOSTASIS	803	2	0.65875	1	SLC4A7:ADRA1A	http://www.gsea-msigdb.org/gsea/msigdb/cards/GO_CELLULAR_CHEMICAL_HOMEOSTASIS
GO_bp	GO_ION_HOMEOSTASIS	810	2	0.66343	1	SLC4A7:ADRA1A	http://www.gsea-msigdb.org/gsea/msigdb/cards/GO_ION_HOMEOSTASIS
GO_bp	GO_POSITIVE_REGULATION_OF_PROTEIN_METABOLIC_PROCESS	1615	4	0.664671	1	IL23R:PDGFD:ACE:ACE:ADRA1A	http://www.gsea-msigdb.org/gsea/msigdb/cards/GO_POSITIVE_REGULATION_OF_PROTEIN_METABOLIC_PROCESS
GO_bp	GO_SEXUAL_REPRODUCTION	813	2	0.665421	1	ACE:ACE:TDRP	http://www.gsea-msigdb.org/gsea/msigdb/cards/GO_SEXUAL_REPRODUCTION
GO_bp	GO_NEGATIVE_REGULATION_OF_TRANSCRIPTION_BY_RNA_POLYMERASE_II	818	2	0.668717	1	KCTD1:ZNF536	http://www.gsea-msigdb.org/gsea/msigdb/cards/GO_NEGATIVE_REGULATION_OF_TRANSCRIPTION_BY_RNA_POLYMERASE_II
GO_bp	GO_MULTICELLULAR_ORGANISM_REPRODUCTION	823	2	0.671987	1	ACE:ACE:TDRP	http://www.gsea-msigdb.org/gsea/msigdb/cards/GO_MULTICELLULAR_ORGANISM_REPRODUCTION
GO_bp	GO_NEGATIVE_REGULATION_OF_RNA_BIOSYNTHETIC_PROCESS	1238	3	0.67557	1	KCTD1:ZNF536:RBFOX2	http://www.gsea-msigdb.org/gsea/msigdb/cards/GO_NEGATIVE_REGULATION_OF_RNA_BIOSYNTHETIC_PROCESS
GO_bp	GO_CELL_CELL_SIGNALING	1638	4	0.675578	1	GRIK3:KCNIP2:RHOT1:ADRA1A	http://www.gsea-msigdb.org/gsea/msigdb/cards/GO_CELL_CELL_SIGNALING
GO_bp	GO_ORGANONITROGEN_COMPOUND_CATABOLIC_PROCESS	1263	3	0.688728	1	USP21:RNF167:ACE:ACE	http://www.gsea-msigdb.org/gsea/msigdb/cards/GO_ORGANONITROGEN_COMPOUND_CATABOLIC_PROCESS
GO_bp	GO_EPITHELIUM_DEVELOPMENT	1273	3	0.69388	1	CAMSAP3:BFSP1:SLC4A7	http://www.gsea-msigdb.org/gsea/msigdb/cards/GO_EPITHELIUM_DEVELOPMENT
GO_bp	GO_DEFENSE_RESPONSE	1684	4	0.696665	1	IL23R:AP1G1:HLA-DQB2:ZC3HAV1	http://www.gsea-msigdb.org/gsea/msigdb/cards/GO_DEFENSE_RESPONSE
GO_bp	GO_SMALL_MOLECULE_METABOLIC_PROCESS	1685	4	0.697112	1	KDSR:CYP27A1:DCTD:CROT	http://www.gsea-msigdb.org/gsea/msigdb/cards/GO_SMALL_MOLECULE_METABOLIC_PROCESS
GO_bp	GO_PROTEIN_MODIFICATION_BY_SMALL_PROTEIN_CONJUGATION	896	2	0.716836	1	RNF167:UBA1	http://www.gsea-msigdb.org/gsea/msigdb/cards/GO_PROTEIN_MODIFICATION_BY_SMALL_PROTEIN_CONJUGATION
GO_bp	GO_ORGANIC_ACID_METABOLIC_PROCESS	901	2	0.719714	1	CYP27A1:CROT	http://www.gsea-msigdb.org/gsea/msigdb/cards/GO_ORGANIC_ACID_METABOLIC_PROCESS
GO_bp	GO_PROTEIN_CATABOLIC_PROCESS	907	2	0.723135	1	USP21:RNF167	http://www.gsea-msigdb.org/gsea/msigdb/cards/GO_PROTEIN_CATABOLIC_PROCESS
GO_bp	GO_RESPONSE_TO_LIPID	915	2	0.727643	1	IL23R:RBFOX2	http://www.gsea-msigdb.org/gsea/msigdb/cards/GO_RESPONSE_TO_LIPID
GO_bp	GO_INTERSPECIES_INTERACTION_BETWEEN_ORGANISMS	925	2	0.73319	1	AP1G1:ZC3HAV1	http://www.gsea-msigdb.org/gsea/msigdb/cards/GO_INTERSPECIES_INTERACTION_BETWEEN_ORGANISMS
GO_bp	GO_POSITIVE_REGULATION_OF_MULTICELLULAR_ORGANISMAL_PROCESS	1771	4	0.733878	1	IL23R:PDGFD:CYB5D2:ADRA1A	http://www.gsea-msigdb.org/gsea/msigdb/cards/GO_POSITIVE_REGULATION_OF_MULTICELLULAR_ORGANISMAL_PROCESS
GO_bp	GO_G_PROTEIN_COUPLED_RECEPTOR_SIGNALING_PATHWAY	1363	3	0.73742	1	GRIK3:GPR52:ADRA1A	http://www.gsea-msigdb.org/gsea/msigdb/cards/GO_G_PROTEIN_COUPLED_RECEPTOR_SIGNALING_PATHWAY
GO_bp	GO_NEGATIVE_REGULATION_OF_SIGNALING	1369	3	0.740143	1	GRIK3:ZNF536:ADRA1A	http://www.gsea-msigdb.org/gsea/msigdb/cards/GO_NEGATIVE_REGULATION_OF_SIGNALING
GO_bp	GO_POSITIVE_REGULATION_OF_TRANSPORT	950	2	0.746647	1	KCNIP2:AP1G1	http://www.gsea-msigdb.org/gsea/msigdb/cards/GO_POSITIVE_REGULATION_OF_TRANSPORT
GO_bp	GO_SIGNAL_TRANSDUCTION_BY_PROTEIN_PHOSPHORYLATION	952	2	0.747698	1	PDGFD:ADRA1A	http://www.gsea-msigdb.org/gsea/msigdb/cards/GO_SIGNAL_TRANSDUCTION_BY_PROTEIN_PHOSPHORYLATION
GO_bp	GO_POSITIVE_REGULATION_OF_DEVELOPMENTAL_PROCESS	1393	3	0.750818	1	IL23R:PDGFD:CYB5D2	http://www.gsea-msigdb.org/gsea/msigdb/cards/GO_POSITIVE_REGULATION_OF_DEVELOPMENTAL_PROCESS
GO_bp	GO_ORGANONITROGEN_COMPOUND_BIOSYNTHETIC_PROCESS	1814	4	0.750986	1	ATP5G2:KDSR:NDST4:DCTD	http://www.gsea-msigdb.org/gsea/msigdb/cards/GO_ORGANONITROGEN_COMPOUND_BIOSYNTHETIC_PROCESS
GO_bp	GO_SENSORY_PERCEPTION	960	2	0.751866	1	KCNA2:WDR36	http://www.gsea-msigdb.org/gsea/msigdb/cards/GO_SENSORY_PERCEPTION
GO_bp	GO_POSITIVE_REGULATION_OF_CELL_POPULATION_PROLIFERATION	965	2	0.754441	1	IL23R:PDGFD	http://www.gsea-msigdb.org/gsea/msigdb/cards/GO_POSITIVE_REGULATION_OF_CELL_POPULATION_PROLIFERATION
GO_bp	GO_REGULATION_OF_INTRACELLULAR_SIGNAL_TRANSDUCTION	1824	4	0.754844	1	PDGFD:RHOT1:PIP4K2B:ADRA1A	http://www.gsea-msigdb.org/gsea/msigdb/cards/GO_REGULATION_OF_INTRACELLULAR_SIGNAL_TRANSDUCTION
GO_bp	GO_REGULATION_OF_PROTEIN_MODIFICATION_PROCESS	1826	4	0.75561	1	IL23R:PDGFD:ACE:ACE:ADRA1A	http://www.gsea-msigdb.org/gsea/msigdb/cards/GO_REGULATION_OF_PROTEIN_MODIFICATION_PROCESS
GO_bp	GO_POSITIVE_REGULATION_OF_CELL_DIFFERENTIATION	970	2	0.756994	1	IL23R:CYB5D2	http://www.gsea-msigdb.org/gsea/msigdb/cards/GO_POSITIVE_REGULATION_OF_CELL_DIFFERENTIATION
GO_bp	GO_RESPONSE_TO_HORMONE	973	2	0.758515	1	RBFOX2:ADRA1A	http://www.gsea-msigdb.org/gsea/msigdb/cards/GO_RESPONSE_TO_HORMONE
GO_bp	GO_MULTI_ORGANISM_REPRODUCTIVE_PROCESS	984	2	0.764021	1	ACE:ACE:TDRP	http://www.gsea-msigdb.org/gsea/msigdb/cards/GO_MULTI_ORGANISM_REPRODUCTIVE_PROCESS
GO_bp	GO_EMBRYO_DEVELOPMENT	986	2	0.765011	1	TANC2:CAMSAP3	http://www.gsea-msigdb.org/gsea/msigdb/cards/GO_EMBRYO_DEVELOPMENT
GO_bp	GO_POSITIVE_REGULATION_OF_INTRACELLULAR_SIGNAL_TRANSDUCTION	1005	2	0.774235	1	PDGFD:ADRA1A	http://www.gsea-msigdb.org/gsea/msigdb/cards/GO_POSITIVE_REGULATION_OF_INTRACELLULAR_SIGNAL_TRANSDUCTION
GO_bp	GO_RESPONSE_TO_BIOTIC_STIMULUS	1010	2	0.776611	1	IL23R:ZC3HAV1	http://www.gsea-msigdb.org/gsea/msigdb/cards/GO_RESPONSE_TO_BIOTIC_STIMULUS
GO_bp	GO_REGULATION_OF_RESPONSE_TO_STRESS	1481	3	0.787019	1	IL23R:PRKG1:AP1G1	http://www.gsea-msigdb.org/gsea/msigdb/cards/GO_REGULATION_OF_RESPONSE_TO_STRESS
GO_bp	GO_POSITIVE_REGULATION_OF_GENE_EXPRESSION	1955	4	0.801276	1	USP21:MYRFL:EXOSC9:HNRNPAB	http://www.gsea-msigdb.org/gsea/msigdb/cards/GO_POSITIVE_REGULATION_OF_GENE_EXPRESSION
GO_bp	GO_APOPTOTIC_PROCESS	1956	4	0.801602	1	TNFRSF25:RABEP1:RHOT1:ADRA1A	http://www.gsea-msigdb.org/gsea/msigdb/cards/GO_APOPTOTIC_PROCESS
GO_bp	GO_POSTTRANSCRIPTIONAL_REGULATION_OF_GENE_EXPRESSION	1083	2	0.808899	1	ACE:ACE:EXOSC9	http://www.gsea-msigdb.org/gsea/msigdb/cards/GO_POSTTRANSCRIPTIONAL_REGULATION_OF_GENE_EXPRESSION
GO_bp	GO_CELLULAR_PROTEIN_CONTAINING_COMPLEX_ASSEMBLY	1112	2	0.820543	1	CAMSAP3:ABT1	http://www.gsea-msigdb.org/gsea/msigdb/cards/GO_CELLULAR_PROTEIN_CONTAINING_COMPLEX_ASSEMBLY
GO_bp	GO_NEGATIVE_REGULATION_OF_MOLECULAR_FUNCTION	1131	2	0.827827	1	ACE:ACE:CAMSAP3	http://www.gsea-msigdb.org/gsea/msigdb/cards/GO_NEGATIVE_REGULATION_OF_MOLECULAR_FUNCTION
GO_bp	GO_NEGATIVE_REGULATION_OF_BIOSYNTHETIC_PROCESS	1612	3	0.832854	1	KCTD1:ZNF536:RBFOX2	http://www.gsea-msigdb.org/gsea/msigdb/cards/GO_NEGATIVE_REGULATION_OF_BIOSYNTHETIC_PROCESS
GO_bp	GO_NEGATIVE_REGULATION_OF_RESPONSE_TO_STIMULUS	1629	3	0.838143	1	PRKG1:ZNF536:ADRA1A	http://www.gsea-msigdb.org/gsea/msigdb/cards/GO_NEGATIVE_REGULATION_OF_RESPONSE_TO_STIMULUS
GO_bp	GO_RESPONSE_TO_ENDOGENOUS_STIMULUS	1634	3	0.839672	1	PDGFD:RBFOX2:ADRA1A	http://www.gsea-msigdb.org/gsea/msigdb/cards/GO_RESPONSE_TO_ENDOGENOUS_STIMULUS
GO_bp	GO_CHEMICAL_HOMEOSTASIS	1177	2	0.844385	1	SLC4A7:ADRA1A	http://www.gsea-msigdb.org/gsea/msigdb/cards/GO_CHEMICAL_HOMEOSTASIS
GO_bp	GO_POSITIVE_REGULATION_OF_SIGNALING	1813	3	0.886819	1	IL23R:PDGFD:ADRA1A	http://www.gsea-msigdb.org/gsea/msigdb/cards/GO_POSITIVE_REGULATION_OF_SIGNALING
GO_bp	GO_CELLULAR_RESPONSE_TO_ENDOGENOUS_STIMULUS	1373	2	0.900004	1	PDGFD:RBFOX2	http://www.gsea-msigdb.org/gsea/msigdb/cards/GO_CELLULAR_RESPONSE_TO_ENDOGENOUS_STIMULUS
GO_bp	GO_REPRODUCTION	1433	2	0.912958	1	ACE:ACE:TDRP	http://www.gsea-msigdb.org/gsea/msigdb/cards/GO_REPRODUCTION
GO_bp	GO_RESPONSE_TO_OXYGEN_CONTAINING_COMPOUND	1603	2	0.94169	1	IL23R:PDGFD	http://www.gsea-msigdb.org/gsea/msigdb/cards/GO_RESPONSE_TO_OXYGEN_CONTAINING_COMPOUND
GO_bp	GO_CELL_CYCLE	1834	2	0.9667	1	POLD4:RNF167	http://www.gsea-msigdb.org/gsea/msigdb/cards/GO_CELL_CYCLE
GWAScatalog	Eosinophil counts	186	2	0.095324	1	KANSL1:WDR36
GWAScatalog	Waist-to-hip ratio adjusted for BMI x sex x age interaction (4df test)	392	3	0.0969373	1	ATP5G2:RBFOX2:RPL32P3
GWAScatalog	Major depressive disorder	210	2	0.116597	1	ZNF536:SP4
GWAScatalog	Breast cancer	214	2	0.120252	1	KANSL1:SLC4A7
GWAScatalog	Red cell distribution width	221	2	0.126716	1	KANSL1:BCAS1
GWAScatalog	Coronary artery disease	460	3	0.137634	1	PRKG1:PDGFD:FBF1
GWAScatalog	Red blood cell count	234	2	0.138932	1	KANSL1:HLA-DQB2
GWAScatalog	Male-pattern baldness	254	2	0.158193	1	KANSL1:CYP27A1
GWAScatalog	Asthma (childhood onset)	266	2	0.16998	1	IL21R:WDR36
GWAScatalog	Allergic disease (asthma, hay fever or eczema)	292	2	0.195983	1	WDR36:HLA-DQB2
GWAScatalog	Intelligence (MTAG)	313	2	0.217331	1	TANC2:ABT1
GWAScatalog	Mean corpuscular volume	349	2	0.254341	1	KANSL1:EXOSC9
GWAScatalog	Crohn's disease	630	3	0.257178	1	IL23R:TMEM50B:HLA-DQB2
GWAScatalog	Prostate cancer	381	2	0.287375	1	BCAS1:HLA-DQB2
GWAScatalog	Waist-to-hip ratio adjusted for BMI	403	2	0.310017	1	ATP5G2:RPL32P3
GWAScatalog	Ulcerative colitis	465	2	0.372874	1	IL23R:HLA-DQB2
GWAScatalog	Systolic blood pressure	793	3	0.381077	1	KANSL1:ACE:ACE:SLC4A7
GWAScatalog	Height	898	3	0.459137	1	PRKG1:ATP5G2:PIP4K2B
GWAScatalog	Body mass index	1365	4	0.53137	1	PRKG1:RABEP1:RPAIN:ZNF536
GWAScatalog	Bipolar disorder	656	2	0.548493	1	XPNPEP3:SP4
GWAScatalog	Pulse pressure	690	2	0.576035	1	KANSL1:SLC4A7
GWAScatalog	Inflammatory bowel disease	730	2	0.606868	1	IL23R:HLA-DQB2
Chemical_and_Genetic_pertubation	STEIN_ESRRA_TARGETS_DN	105	3	0.00320908	1	YPEL5:RBFOX2:DCTD	http://www.gsea-msigdb.org/gsea/msigdb/cards/STEIN_ESRRA_TARGETS_DN
Chemical_and_Genetic_pertubation	BRUINS_UVC_RESPONSE_LATE	1101	9	0.00367429	1	RABEP1:RPAIN:FBF1:KDSR:MUM1:PREB:CYP27A1:SLC4A7:SMIM8	http://www.gsea-msigdb.org/gsea/msigdb/cards/BRUINS_UVC_RESPONSE_LATE
Chemical_and_Genetic_pertubation	CREIGHTON_AKT1_SIGNALING_VIA_MTOR_UP	34	2	0.00407466	1	CYB561:HNRNPAB	http://www.gsea-msigdb.org/gsea/msigdb/cards/CREIGHTON_AKT1_SIGNALING_VIA_MTOR_UP
Chemical_and_Genetic_pertubation	WEST_ADRENOCORTICAL_TUMOR_DN	540	6	0.00409675	1	TNFRSF25:PDGFD:RHOT1:PIP4K2B:CYB561:FTSJ3	http://www.gsea-msigdb.org/gsea/msigdb/cards/WEST_ADRENOCORTICAL_TUMOR_DN
Chemical_and_Genetic_pertubation	RICKMAN_TUMOR_DIFFERENTIATED_MODERATELY_VS_POORLY_UP	124	3	0.00511065	1	SNRPA:YPEL5:DNASE1L1	http://www.gsea-msigdb.org/gsea/msigdb/cards/RICKMAN_TUMOR_DIFFERENTIATED_MODERATELY_VS_POORLY_UP
Chemical_and_Genetic_pertubation	MITSIADES_RESPONSE_TO_APLIDIN_DN	249	4	0.00528278	1	MUM1:SNRPA:HNRNPAB:ZC3HAV1	http://www.gsea-msigdb.org/gsea/msigdb/cards/MITSIADES_RESPONSE_TO_APLIDIN_DN
Chemical_and_Genetic_pertubation	MALONEY_RESPONSE_TO_17AAG_UP	40	2	0.00560412	1	ATP5G2:UBA1	http://www.gsea-msigdb.org/gsea/msigdb/cards/MALONEY_RESPONSE_TO_17AAG_UP
Chemical_and_Genetic_pertubation	KAAB_HEART_ATRIUM_VS_VENTRICLE_UP	256	4	0.00581992	1	POLD4:PIP4K2B:NEB:COL4A6	http://www.gsea-msigdb.org/gsea/msigdb/cards/KAAB_HEART_ATRIUM_VS_VENTRICLE_UP
Chemical_and_Genetic_pertubation	RODRIGUES_THYROID_CARCINOMA_POORLY_DIFFERENTIATED_DN	774	7	0.0060074	1	PDGFD:PIP4K2B:KANSL1:CYB561:DCTD:CROT:DNASE1L1	http://www.gsea-msigdb.org/gsea/msigdb/cards/RODRIGUES_THYROID_CARCINOMA_POORLY_DIFFERENTIATED_DN
Chemical_and_Genetic_pertubation	ABBUD_LIF_SIGNALING_1_UP	43	2	0.00645274	1	CYB561:GPCPD1	http://www.gsea-msigdb.org/gsea/msigdb/cards/ABBUD_LIF_SIGNALING_1_UP
Chemical_and_Genetic_pertubation	GRYDER_PAX3FOXO1_ENHANCERS_IN_TADS	1010	8	0.00733101	1	PRKG1:TBC1D2B:SNN:CEP112:DCTD:HNRNPAB:FAM229B:C7orf73	http://www.gsea-msigdb.org/gsea/msigdb/cards/GRYDER_PAX3FOXO1_ENHANCERS_IN_TADS
Chemical_and_Genetic_pertubation	NUYTTEN_EZH2_TARGETS_DN	1017	8	0.00762762	1	RPAIN:C18orf56:PREB:GPCPD1:BFSP1:SLC4A7:NEIL3:SMIM8	http://www.gsea-msigdb.org/gsea/msigdb/cards/NUYTTEN_EZH2_TARGETS_DN
Chemical_and_Genetic_pertubation	MORI_IMMATURE_B_LYMPHOCYTE_UP	48	2	0.00798809	1	GPCPD1:TMEM50B	http://www.gsea-msigdb.org/gsea/msigdb/cards/MORI_IMMATURE_B_LYMPHOCYTE_UP
Chemical_and_Genetic_pertubation	WAKABAYASHI_ADIPOGENESIS_PPARG_RXRA_BOUND_8D	829	7	0.0086057	1	LRRC39:POLD4:SNN:RABEP1:MPRIP:PREB:YPEL5	http://www.gsea-msigdb.org/gsea/msigdb/cards/WAKABAYASHI_ADIPOGENESIS_PPARG_RXRA_BOUND_8D
Chemical_and_Genetic_pertubation	BROWNE_HCMV_INFECTION_4HR_UP	50	2	0.00864374	1	ZC3HAV1:COL4A6	http://www.gsea-msigdb.org/gsea/msigdb/cards/BROWNE_HCMV_INFECTION_4HR_UP
Chemical_and_Genetic_pertubation	KINSEY_TARGETS_OF_EWSR1_FLII_FUSION_UP	1286	9	0.00981505	1	KCNA2:USP21:KDSR:ZNF567:SNRPA:XPNPEP3:EXOSC9:NEIL3:HNRNPAB	http://www.gsea-msigdb.org/gsea/msigdb/cards/KINSEY_TARGETS_OF_EWSR1_FLII_FUSION_UP
Chemical_and_Genetic_pertubation	MAYBURD_RESPONSE_TO_L663536_DN	55	2	0.0103842	1	TMEM50B:C7orf73	http://www.gsea-msigdb.org/gsea/msigdb/cards/MAYBURD_RESPONSE_TO_L663536_DN
Chemical_and_Genetic_pertubation	TONG_INTERACT_WITH_PTTG1	57	2	0.0111203	1	C18orf56:ABT1	http://www.gsea-msigdb.org/gsea/msigdb/cards/TONG_INTERACT_WITH_PTTG1
Chemical_and_Genetic_pertubation	FISCHER_DIRECT_P53_TARGETS_META_ANALYSIS	311	4	0.0113418	1	C18orf56:KCTD1:CROT:ZC3HAV1	http://www.gsea-msigdb.org/gsea/msigdb/cards/FISCHER_DIRECT_P53_TARGETS_META_ANALYSIS
Chemical_and_Genetic_pertubation	KIM_WT1_TARGETS_12HR_UP	166	3	0.0113454	1	ZNF702P:YPEL5:RBFOX2	http://www.gsea-msigdb.org/gsea/msigdb/cards/KIM_WT1_TARGETS_12HR_UP
Chemical_and_Genetic_pertubation	TIEN_INTESTINE_PROBIOTICS_6HR_DN	170	3	0.0120941	1	MPRIP:YPEL5:RBFOX2	http://www.gsea-msigdb.org/gsea/msigdb/cards/TIEN_INTESTINE_PROBIOTICS_6HR_DN
Chemical_and_Genetic_pertubation	GARGALOVIC_RESPONSE_TO_OXIDIZED_PHOSPHOLIPIDS_BLUE_DN	61	2	0.0126592	1	SNN:TMEM50B	http://www.gsea-msigdb.org/gsea/msigdb/cards/GARGALOVIC_RESPONSE_TO_OXIDIZED_PHOSPHOLIPIDS_BLUE_DN
Chemical_and_Genetic_pertubation	DARWICHE_SKIN_TUMOR_PROMOTER_DN	177	3	0.0134712	1	TNFRSF25:RPAIN:SMIM8	http://www.gsea-msigdb.org/gsea/msigdb/cards/DARWICHE_SKIN_TUMOR_PROMOTER_DN
Chemical_and_Genetic_pertubation	BERTUCCI_MEDULLARY_VS_DUCTAL_BREAST_CANCER_DN	178	3	0.0136749	1	PDGFD:MPRIP:KCTD1	http://www.gsea-msigdb.org/gsea/msigdb/cards/BERTUCCI_MEDULLARY_VS_DUCTAL_BREAST_CANCER_DN
Chemical_and_Genetic_pertubation	ZHOU_INFLAMMATORY_RESPONSE_FIMA_UP	505	5	0.0136996	1	KCNA2:MYRFL:SNN:NEB:TDRP	http://www.gsea-msigdb.org/gsea/msigdb/cards/ZHOU_INFLAMMATORY_RESPONSE_FIMA_UP
Chemical_and_Genetic_pertubation	ZHAN_MULTIPLE_MYELOMA_UP	64	2	0.0138707	1	NEB:DNASE1L1	http://www.gsea-msigdb.org/gsea/msigdb/cards/ZHAN_MULTIPLE_MYELOMA_UP
Chemical_and_Genetic_pertubation	ZHANG_RESPONSE_TO_CANTHARIDIN_DN	67	2	0.0151305	1	ATP5G2:SNRPA	http://www.gsea-msigdb.org/gsea/msigdb/cards/ZHANG_RESPONSE_TO_CANTHARIDIN_DN
Chemical_and_Genetic_pertubation	RIZKI_TUMOR_INVASIVENESS_2D_UP	68	2	0.015561	1	UBA1:COL4A6	http://www.gsea-msigdb.org/gsea/msigdb/cards/RIZKI_TUMOR_INVASIVENESS_2D_UP
Chemical_and_Genetic_pertubation	AKL_HTLV1_INFECTION_DN	68	2	0.015561	1	YPEL5:COL4A6	http://www.gsea-msigdb.org/gsea/msigdb/cards/AKL_HTLV1_INFECTION_DN
Chemical_and_Genetic_pertubation	LIN_NPAS4_TARGETS_DN	68	2	0.015561	1	KCNIP2:SLC4A7	http://www.gsea-msigdb.org/gsea/msigdb/cards/LIN_NPAS4_TARGETS_DN
Chemical_and_Genetic_pertubation	RAGHAVACHARI_PLATELET_SPECIFIC_GENES	71	2	0.0168837	1	SNN:YPEL5	http://www.gsea-msigdb.org/gsea/msigdb/cards/RAGHAVACHARI_PLATELET_SPECIFIC_GENES
Chemical_and_Genetic_pertubation	GAURNIER_PSMD4_TARGETS	71	2	0.0168837	1	IL21R:HLA-DQB2	http://www.gsea-msigdb.org/gsea/msigdb/cards/GAURNIER_PSMD4_TARGETS
Chemical_and_Genetic_pertubation	LEE_METASTASIS_AND_ALTERNATIVE_SPLICING_UP	74	2	0.0182527	1	ADRA1A:COL4A6	http://www.gsea-msigdb.org/gsea/msigdb/cards/LEE_METASTASIS_AND_ALTERNATIVE_SPLICING_UP
Chemical_and_Genetic_pertubation	THUM_SYSTOLIC_HEART_FAILURE_DN	202	3	0.0190947	1	RHOT1:ZNF579:SMIM8	http://www.gsea-msigdb.org/gsea/msigdb/cards/THUM_SYSTOLIC_HEART_FAILURE_DN
Chemical_and_Genetic_pertubation	MORI_PRE_BI_LYMPHOCYTE_DN	77	2	0.019667	1	GPCPD1:TMEM50B	http://www.gsea-msigdb.org/gsea/msigdb/cards/MORI_PRE_BI_LYMPHOCYTE_DN
Chemical_and_Genetic_pertubation	BENPORATH_NANOG_TARGETS	987	7	0.0206082	1	AP1G1:SNRPA:RBFOX2:EXOSC9:WDR36:TDRP:COL4A6	http://www.gsea-msigdb.org/gsea/msigdb/cards/BENPORATH_NANOG_TARGETS
Chemical_and_Genetic_pertubation	BENPORATH_ES_1	378	4	0.0215946	1	SNRPA:EXOSC9:HNRNPAB:TDRP	http://www.gsea-msigdb.org/gsea/msigdb/cards/BENPORATH_ES_1
Chemical_and_Genetic_pertubation	HINATA_NFKB_TARGETS_FIBROBLAST_UP	81	2	0.0216218	1	RABEP1:EXOSC9	http://www.gsea-msigdb.org/gsea/msigdb/cards/HINATA_NFKB_TARGETS_FIBROBLAST_UP
Chemical_and_Genetic_pertubation	GARGALOVIC_RESPONSE_TO_OXIDIZED_PHOSPHOLIPIDS_TURQUOISE_UP	82	2	0.0221227	1	GPCPD1:SLC4A7	http://www.gsea-msigdb.org/gsea/msigdb/cards/GARGALOVIC_RESPONSE_TO_OXIDIZED_PHOSPHOLIPIDS_TURQUOISE_UP
Chemical_and_Genetic_pertubation	ODONNELL_TARGETS_OF_MYC_AND_TFRC_UP	82	2	0.0221227	1	POLD4:YPEL5	http://www.gsea-msigdb.org/gsea/msigdb/cards/ODONNELL_TARGETS_OF_MYC_AND_TFRC_UP
Chemical_and_Genetic_pertubation	STAMBOLSKY_RESPONSE_TO_VITAMIN_D3_UP	84	2	0.0231387	1	PDGFD:SLC4A7	http://www.gsea-msigdb.org/gsea/msigdb/cards/STAMBOLSKY_RESPONSE_TO_VITAMIN_D3_UP
Chemical_and_Genetic_pertubation	CAIRO_LIVER_DEVELOPMENT_DN	218	3	0.0232784	1	CYP27A1:SP4:CROT	http://www.gsea-msigdb.org/gsea/msigdb/cards/CAIRO_LIVER_DEVELOPMENT_DN
Chemical_and_Genetic_pertubation	RAO_BOUND_BY_SALL4	220	3	0.0238336	1	CEP112:ABT1:ZC3HAV1	http://www.gsea-msigdb.org/gsea/msigdb/cards/RAO_BOUND_BY_SALL4
Chemical_and_Genetic_pertubation	KANG_IMMORTALIZED_BY_TERT_UP	88	2	0.0252275	1	IL21R:COL4A6	http://www.gsea-msigdb.org/gsea/msigdb/cards/KANG_IMMORTALIZED_BY_TERT_UP
Chemical_and_Genetic_pertubation	SCHLESINGER_METHYLATED_DE_NOVO_IN_CANCER	88	2	0.0252275	1	TNFRSF25:PRKG1	http://www.gsea-msigdb.org/gsea/msigdb/cards/SCHLESINGER_METHYLATED_DE_NOVO_IN_CANCER
Chemical_and_Genetic_pertubation	KONDO_EZH2_TARGETS	230	3	0.0267169	1	MYRFL:ZNF567:YPEL5	http://www.gsea-msigdb.org/gsea/msigdb/cards/KONDO_EZH2_TARGETS
Chemical_and_Genetic_pertubation	KAUFFMANN_DNA_REPAIR_GENES	231	3	0.027015	1	POLD4:NEIL3:UBA1	http://www.gsea-msigdb.org/gsea/msigdb/cards/KAUFFMANN_DNA_REPAIR_GENES
Chemical_and_Genetic_pertubation	ZWANG_EGF_INTERVAL_DN	233	3	0.0276167	1	TBC1D2B:CYB5D2:RPAIN	http://www.gsea-msigdb.org/gsea/msigdb/cards/ZWANG_EGF_INTERVAL_DN
Chemical_and_Genetic_pertubation	DANG_BOUND_BY_MYC	1059	7	0.0287961	1	POLD4:ATP5G2:ACE:ACE:SNRPA:WDR36:ABT1:SP4	http://www.gsea-msigdb.org/gsea/msigdb/cards/DANG_BOUND_BY_MYC
Chemical_and_Genetic_pertubation	GRYDER_PAX3FOXO1_ENHANCERS_KO_DOWN	439	4	0.0346894	1	PRKG1:TBC1D2B:DCTD:C7orf73	http://www.gsea-msigdb.org/gsea/msigdb/cards/GRYDER_PAX3FOXO1_ENHANCERS_KO_DOWN
Chemical_and_Genetic_pertubation	SHETH_LIVER_CANCER_VS_TXNIP_LOSS_PAM5	105	2	0.0349062	1	NEIL3:SP4	http://www.gsea-msigdb.org/gsea/msigdb/cards/SHETH_LIVER_CANCER_VS_TXNIP_LOSS_PAM5
Chemical_and_Genetic_pertubation	XU_GH1_EXOGENOUS_TARGETS_DN	105	2	0.0349062	1	SLC4A7:SP4	http://www.gsea-msigdb.org/gsea/msigdb/cards/XU_GH1_EXOGENOUS_TARGETS_DN
Chemical_and_Genetic_pertubation	BENPORATH_PRC2_TARGETS	648	5	0.0352206	1	HS6ST1P1:GRIK3:PRKG1:ADRA1A:COL4A6	http://www.gsea-msigdb.org/gsea/msigdb/cards/BENPORATH_PRC2_TARGETS
Chemical_and_Genetic_pertubation	SCHAEFFER_PROSTATE_DEVELOPMENT_12HR_UP	107	2	0.0361261	1	PDGFD:COL4A6	http://www.gsea-msigdb.org/gsea/msigdb/cards/SCHAEFFER_PROSTATE_DEVELOPMENT_12HR_UP
Chemical_and_Genetic_pertubation	RICKMAN_TUMOR_DIFFERENTIATED_WELL_VS_MODERATELY_UP	108	2	0.0367422	1	USP21:SP4	http://www.gsea-msigdb.org/gsea/msigdb/cards/RICKMAN_TUMOR_DIFFERENTIATED_WELL_VS_MODERATELY_UP
Chemical_and_Genetic_pertubation	MOOTHA_MITOCHONDRIA	449	4	0.0371937	1	ATP5G2:RPAIN:CYP27A1:CROT	http://www.gsea-msigdb.org/gsea/msigdb/cards/MOOTHA_MITOCHONDRIA
Chemical_and_Genetic_pertubation	ROPERO_HDAC2_TARGETS	110	2	0.0379865	1	DGCR6L:RBFOX2	http://www.gsea-msigdb.org/gsea/msigdb/cards/ROPERO_HDAC2_TARGETS
Chemical_and_Genetic_pertubation	HAHTOLA_MYCOSIS_FUNGOIDES_CD4_DN	113	2	0.0398829	1	MPRIP:ZC3HAV1	http://www.gsea-msigdb.org/gsea/msigdb/cards/HAHTOLA_MYCOSIS_FUNGOIDES_CD4_DN
Chemical_and_Genetic_pertubation	MATZUK_SPERMATOZOA	113	2	0.0398829	1	POLD4:ACE:ACE	http://www.gsea-msigdb.org/gsea/msigdb/cards/MATZUK_SPERMATOZOA
Chemical_and_Genetic_pertubation	DODD_NASOPHARYNGEAL_CARCINOMA_DN	1389	8	0.040364	1	RHOT1:ZNF567:SNRPA:ZNF547:RBFOX2:NEIL3:DCTD:HNRNPAB	http://www.gsea-msigdb.org/gsea/msigdb/cards/DODD_NASOPHARYNGEAL_CARCINOMA_DN
Chemical_and_Genetic_pertubation	LINDGREN_BLADDER_CANCER_WITH_LOH_IN_CHR9Q	114	2	0.0405229	1	CYB5D2:TDRP	http://www.gsea-msigdb.org/gsea/msigdb/cards/LINDGREN_BLADDER_CANCER_WITH_LOH_IN_CHR9Q
Chemical_and_Genetic_pertubation	BOYAULT_LIVER_CANCER_SUBCLASS_G1_UP	116	2	0.0418145	1	ATP5G2:RBFOX2	http://www.gsea-msigdb.org/gsea/msigdb/cards/BOYAULT_LIVER_CANCER_SUBCLASS_G1_UP
Chemical_and_Genetic_pertubation	KOKKINAKIS_METHIONINE_DEPRIVATION_96HR_UP	118	2	0.0431215	1	PDGFD:DCTD	http://www.gsea-msigdb.org/gsea/msigdb/cards/KOKKINAKIS_METHIONINE_DEPRIVATION_96HR_UP
Chemical_and_Genetic_pertubation	SMID_BREAST_CANCER_NORMAL_LIKE_UP	480	4	0.0456055	1	TNFRSF25:PDGFD:NRIP2:IL21R	http://www.gsea-msigdb.org/gsea/msigdb/cards/SMID_BREAST_CANCER_NORMAL_LIKE_UP
Chemical_and_Genetic_pertubation	MEISSNER_NPC_HCP_WITH_H3K4ME2	480	4	0.0456055	1	CYB561:ACE:ACE:CAMSAP3:ZC3HAV1	http://www.gsea-msigdb.org/gsea/msigdb/cards/MEISSNER_NPC_HCP_WITH_H3K4ME2
Chemical_and_Genetic_pertubation	LEE_NEURAL_CREST_STEM_CELL_DN	122	2	0.0457809	1	CROT:COL4A6	http://www.gsea-msigdb.org/gsea/msigdb/cards/LEE_NEURAL_CREST_STEM_CELL_DN
Chemical_and_Genetic_pertubation	MISSIAGLIA_REGULATED_BY_METHYLATION_DN	122	2	0.0457809	1	SNRPA:HNRNPAB	http://www.gsea-msigdb.org/gsea/msigdb/cards/MISSIAGLIA_REGULATED_BY_METHYLATION_DN
Chemical_and_Genetic_pertubation	IVANOVA_HEMATOPOIESIS_MATURE_CELL	286	3	0.0461308	1	RNF167:YPEL5:GPCPD1	http://www.gsea-msigdb.org/gsea/msigdb/cards/IVANOVA_HEMATOPOIESIS_MATURE_CELL
Chemical_and_Genetic_pertubation	CREIGHTON_ENDOCRINE_THERAPY_RESISTANCE_5	487	4	0.0476407	1	AP1G1:YPEL5:BCAS1:TMEM50B	http://www.gsea-msigdb.org/gsea/msigdb/cards/CREIGHTON_ENDOCRINE_THERAPY_RESISTANCE_5
Chemical_and_Genetic_pertubation	MISSIAGLIA_REGULATED_BY_METHYLATION_UP	126	2	0.0484992	1	POLD4:YPEL5	http://www.gsea-msigdb.org/gsea/msigdb/cards/MISSIAGLIA_REGULATED_BY_METHYLATION_UP
Chemical_and_Genetic_pertubation	VERHAAK_GLIOBLASTOMA_NEURAL	128	2	0.04988	1	YPEL5:BCAS1	http://www.gsea-msigdb.org/gsea/msigdb/cards/VERHAAK_GLIOBLASTOMA_NEURAL
Chemical_and_Genetic_pertubation	PILON_KLF1_TARGETS_DN	1984	10	0.0499758	1	TBC1D2B:AP1G1:RHOT1:KDSR:MUM1:TMEM50B:SLC4A7:DCTD:WDR36:HNRNPAB	http://www.gsea-msigdb.org/gsea/msigdb/cards/PILON_KLF1_TARGETS_DN
Chemical_and_Genetic_pertubation	GRAESSMANN_APOPTOSIS_BY_DOXORUBICIN_DN	1720	9	0.0508005	1	USP21:AP1G1:KANSL1:FBF1:KCTD1:SNRPA:RBFOX2:NEIL3:COL4A6	http://www.gsea-msigdb.org/gsea/msigdb/cards/GRAESSMANN_APOPTOSIS_BY_DOXORUBICIN_DN
Chemical_and_Genetic_pertubation	MUELLER_PLURINET	298	3	0.0509948	1	SNRPA:EXOSC9:HNRNPAB	http://www.gsea-msigdb.org/gsea/msigdb/cards/MUELLER_PLURINET
Chemical_and_Genetic_pertubation	MARTORIATI_MDM4_TARGETS_FETAL_LIVER_DN	503	4	0.0524801	1	TBC1D2B:AP1G1:RBFOX2:SP4	http://www.gsea-msigdb.org/gsea/msigdb/cards/MARTORIATI_MDM4_TARGETS_FETAL_LIVER_DN
Chemical_and_Genetic_pertubation	BONOME_OVARIAN_CANCER_SURVIVAL_SUBOPTIMAL_DEBULKING	504	4	0.0527912	1	TNFRSF25:PDGFD:RHOT1:ADRA1A	http://www.gsea-msigdb.org/gsea/msigdb/cards/BONOME_OVARIAN_CANCER_SURVIVAL_SUBOPTIMAL_DEBULKING
Chemical_and_Genetic_pertubation	ACEVEDO_LIVER_CANCER_WITH_H3K9ME3_UP	133	2	0.0533934	1	NEB:DCLK3	http://www.gsea-msigdb.org/gsea/msigdb/cards/ACEVEDO_LIVER_CANCER_WITH_H3K9ME3_UP
Chemical_and_Genetic_pertubation	HORIUCHI_WTAP_TARGETS_UP	304	3	0.0535169	1	TANC2:ZNF702P:CROT	http://www.gsea-msigdb.org/gsea/msigdb/cards/HORIUCHI_WTAP_TARGETS_UP
Chemical_and_Genetic_pertubation	TORCHIA_TARGETS_OF_EWSR1_FLI1_FUSION_DN	313	3	0.057411	1	PDGFD:KCTD1:SLC4A7	http://www.gsea-msigdb.org/gsea/msigdb/cards/TORCHIA_TARGETS_OF_EWSR1_FLI1_FUSION_DN
Chemical_and_Genetic_pertubation	DARWICHE_PAPILLOMA_RISK_HIGH_UP	139	2	0.057722	1	TNFRSF25:SMIM8	http://www.gsea-msigdb.org/gsea/msigdb/cards/DARWICHE_PAPILLOMA_RISK_HIGH_UP
Chemical_and_Genetic_pertubation	PECE_MAMMARY_STEM_CELL_DN	140	2	0.058455	1	RABEP1:DCTD	http://www.gsea-msigdb.org/gsea/msigdb/cards/PECE_MAMMARY_STEM_CELL_DN
Chemical_and_Genetic_pertubation	MEISSNER_NPC_HCP_WITH_H3_UNMETHYLATED	526	4	0.0598908	1	TNFRSF25:PDGFD:BFSP1:STK32A	http://www.gsea-msigdb.org/gsea/msigdb/cards/MEISSNER_NPC_HCP_WITH_H3_UNMETHYLATED
Chemical_and_Genetic_pertubation	STEIN_ESRRA_TARGETS	529	4	0.0608967	1	YPEL5:RBFOX2:DCTD:SMIM8	http://www.gsea-msigdb.org/gsea/msigdb/cards/STEIN_ESRRA_TARGETS
Chemical_and_Genetic_pertubation	GOZGIT_ESR1_TARGETS_DN	760	5	0.0617317	1	GRIK3:RABEP1:TANC2:BCAS1:RBFOX2	http://www.gsea-msigdb.org/gsea/msigdb/cards/GOZGIT_ESR1_TARGETS_DN
Chemical_and_Genetic_pertubation	GRESHOCK_CANCER_COPY_NUMBER_UP	323	3	0.0618913	1	IL21R:RABEP1:KDSR	http://www.gsea-msigdb.org/gsea/msigdb/cards/GRESHOCK_CANCER_COPY_NUMBER_UP
Chemical_and_Genetic_pertubation	ELVIDGE_HYPOXIA_DN	147	2	0.0636758	1	CYB561:TMEM50B	http://www.gsea-msigdb.org/gsea/msigdb/cards/ELVIDGE_HYPOXIA_DN
Chemical_and_Genetic_pertubation	KAUFFMANN_DNA_REPLICATION_GENES	147	2	0.0636758	1	POLD4:UBA1	http://www.gsea-msigdb.org/gsea/msigdb/cards/KAUFFMANN_DNA_REPLICATION_GENES
Chemical_and_Genetic_pertubation	BENPORATH_MYC_MAX_TARGETS	774	5	0.0656708	1	POLD4:ATP5G2:SNRPA:ABT1:SP4	http://www.gsea-msigdb.org/gsea/msigdb/cards/BENPORATH_MYC_MAX_TARGETS
Chemical_and_Genetic_pertubation	NIKOLSKY_BREAST_CANCER_17Q21_Q25_AMPLICON	332	3	0.0660594	1	FTSJ3:CEP112:FBF1	http://www.gsea-msigdb.org/gsea/msigdb/cards/NIKOLSKY_BREAST_CANCER_17Q21_Q25_AMPLICON
Chemical_and_Genetic_pertubation	BIDUS_METASTASIS_DN	151	2	0.0667275	1	MUM1:TMEM50B	http://www.gsea-msigdb.org/gsea/msigdb/cards/BIDUS_METASTASIS_DN
Chemical_and_Genetic_pertubation	FORTSCHEGGER_PHF8_TARGETS_DN	778	5	0.0668218	1	KDSR:TMEM50B:DCTD:ZC3HAV1:COL4A6	http://www.gsea-msigdb.org/gsea/msigdb/cards/FORTSCHEGGER_PHF8_TARGETS_DN
Chemical_and_Genetic_pertubation	KRIGE_RESPONSE_TO_TOSEDOSTAT_24HR_DN	1025	6	0.0671625	1	RPAIN:CYB561:MUM1:TMEM50B:WDR36:FAM229B	http://www.gsea-msigdb.org/gsea/msigdb/cards/KRIGE_RESPONSE_TO_TOSEDOSTAT_24HR_DN
Chemical_and_Genetic_pertubation	PHONG_TNF_RESPONSE_NOT_VIA_P38	340	3	0.0698702	1	CYB561:TMEM50B:CROT	http://www.gsea-msigdb.org/gsea/msigdb/cards/PHONG_TNF_RESPONSE_NOT_VIA_P38
Chemical_and_Genetic_pertubation	MEISSNER_NPC_HCP_WITH_H3K4ME2_AND_H3K27ME3	341	3	0.0703535	1	GRIK3:ZNF536:TDRP	http://www.gsea-msigdb.org/gsea/msigdb/cards/MEISSNER_NPC_HCP_WITH_H3K4ME2_AND_H3K27ME3
Chemical_and_Genetic_pertubation	MIKKELSEN_NPC_HCP_WITH_H3K27ME3	341	3	0.0703535	1	GRIK3:ZNF536:TDRP	http://www.gsea-msigdb.org/gsea/msigdb/cards/MIKKELSEN_NPC_HCP_WITH_H3K27ME3
Chemical_and_Genetic_pertubation	GAVIN_FOXP3_TARGETS_CLUSTER_P3	157	2	0.0713946	1	SP4:TDRP	http://www.gsea-msigdb.org/gsea/msigdb/cards/GAVIN_FOXP3_TARGETS_CLUSTER_P3
Chemical_and_Genetic_pertubation	OISHI_CHOLANGIOMA_STEM_CELL_LIKE_UP	345	3	0.0723017	1	ZNF672:PDGFD:XPNPEP3	http://www.gsea-msigdb.org/gsea/msigdb/cards/OISHI_CHOLANGIOMA_STEM_CELL_LIKE_UP
Chemical_and_Genetic_pertubation	CHICAS_RB1_TARGETS_CONFLUENT	562	4	0.0725499	1	PDGFD:SNN:MPRIP:CROT	http://www.gsea-msigdb.org/gsea/msigdb/cards/CHICAS_RB1_TARGETS_CONFLUENT
Chemical_and_Genetic_pertubation	GRUETZMANN_PANCREATIC_CANCER_UP	346	3	0.0727926	1	PIP4K2B:KDSR:SNRPA	http://www.gsea-msigdb.org/gsea/msigdb/cards/GRUETZMANN_PANCREATIC_CANCER_UP
Chemical_and_Genetic_pertubation	SMIRNOV_CIRCULATING_ENDOTHELIOCYTES_IN_CANCER_UP	159	2	0.0729734	1	IL21R:CYP27A1	http://www.gsea-msigdb.org/gsea/msigdb/cards/SMIRNOV_CIRCULATING_ENDOTHELIOCYTES_IN_CANCER_UP
Chemical_and_Genetic_pertubation	DARWICHE_PAPILLOMA_RISK_LOW_DN	159	2	0.0729734	1	RPAIN:SMIM8	http://www.gsea-msigdb.org/gsea/msigdb/cards/DARWICHE_PAPILLOMA_RISK_LOW_DN
Chemical_and_Genetic_pertubation	SCHLOSSER_MYC_TARGETS_REPRESSED_BY_SERUM	161	2	0.0745635	1	KDSR:DCTD	http://www.gsea-msigdb.org/gsea/msigdb/cards/SCHLOSSER_MYC_TARGETS_REPRESSED_BY_SERUM
Chemical_and_Genetic_pertubation	CAIRO_LIVER_DEVELOPMENT_UP	162	2	0.0753628	1	SNN:TMEM50B	http://www.gsea-msigdb.org/gsea/msigdb/cards/CAIRO_LIVER_DEVELOPMENT_UP
Chemical_and_Genetic_pertubation	BENPORATH_EED_TARGETS	1057	6	0.0754051	1	TNFRSF25:HS6ST1P1:GRIK3:PRKG1:ADRA1A:COL4A6	http://www.gsea-msigdb.org/gsea/msigdb/cards/BENPORATH_EED_TARGETS
Chemical_and_Genetic_pertubation	FIRESTEIN_PROLIFERATION	163	2	0.0761648	1	PRKG1:STK32A	http://www.gsea-msigdb.org/gsea/msigdb/cards/FIRESTEIN_PROLIFERATION
Chemical_and_Genetic_pertubation	BROWNE_HCMV_INFECTION_6HR_DN	164	2	0.0769695	1	GRIK3:CEP112	http://www.gsea-msigdb.org/gsea/msigdb/cards/BROWNE_HCMV_INFECTION_6HR_DN
Chemical_and_Genetic_pertubation	WANG_LMO4_TARGETS_UP	355	3	0.0772775	1	CYB561:TMEM50B:CROT	http://www.gsea-msigdb.org/gsea/msigdb/cards/WANG_LMO4_TARGETS_UP
Chemical_and_Genetic_pertubation	MIKKELSEN_MEF_HCP_WITH_H3K27ME3	582	4	0.0801293	1	GRIK3:KCNA2:DCLK3:ADRA1A	http://www.gsea-msigdb.org/gsea/msigdb/cards/MIKKELSEN_MEF_HCP_WITH_H3K27ME3
Chemical_and_Genetic_pertubation	CUI_TCF21_TARGETS_2_DN	823	5	0.0805453	1	PRKG1:MPRIP:YPEL5:ZC3HAV1:TDRP	http://www.gsea-msigdb.org/gsea/msigdb/cards/CUI_TCF21_TARGETS_2_DN
Chemical_and_Genetic_pertubation	UEDA_PERIFERAL_CLOCK	170	2	0.0818542	1	GPCPD1:HNRNPAB	http://www.gsea-msigdb.org/gsea/msigdb/cards/UEDA_PERIFERAL_CLOCK
Chemical_and_Genetic_pertubation	DARWICHE_SQUAMOUS_CELL_CARCINOMA_DN	173	2	0.0843318	1	TNFRSF25:RPAIN	http://www.gsea-msigdb.org/gsea/msigdb/cards/DARWICHE_SQUAMOUS_CELL_CARCINOMA_DN
Chemical_and_Genetic_pertubation	CONCANNON_APOPTOSIS_BY_EPOXOMICIN_DN	174	2	0.0851627	1	EXOSC9:DNASE1L1	http://www.gsea-msigdb.org/gsea/msigdb/cards/CONCANNON_APOPTOSIS_BY_EPOXOMICIN_DN
Chemical_and_Genetic_pertubation	HAHTOLA_MYCOSIS_FUNGOIDES_SKIN_UP	175	2	0.0859962	1	PDGFD:MPRIP	http://www.gsea-msigdb.org/gsea/msigdb/cards/HAHTOLA_MYCOSIS_FUNGOIDES_SKIN_UP
Chemical_and_Genetic_pertubation	ACEVEDO_METHYLATED_IN_LIVER_CANCER_DN	841	5	0.0864291	1	KCNA2:TANC2:KCTD1:DCLK3:WDR36	http://www.gsea-msigdb.org/gsea/msigdb/cards/ACEVEDO_METHYLATED_IN_LIVER_CANCER_DN
Chemical_and_Genetic_pertubation	BENPORATH_NOS_TARGETS	179	2	0.0893546	1	EXOSC9:WDR36	http://www.gsea-msigdb.org/gsea/msigdb/cards/BENPORATH_NOS_TARGETS
Chemical_and_Genetic_pertubation	GINESTIER_BREAST_CANCER_20Q13_AMPLIFICATION_DN	179	2	0.0893546	1	TNFRSF25:ACE:ACE	http://www.gsea-msigdb.org/gsea/msigdb/cards/GINESTIER_BREAST_CANCER_20Q13_AMPLIFICATION_DN
Chemical_and_Genetic_pertubation	BENPORATH_ES_WITH_H3K27ME3	1112	6	0.0908676	1	HS6ST1P1:GRIK3:PRKG1:KCNIP2:ADRA1A:COL4A6	http://www.gsea-msigdb.org/gsea/msigdb/cards/BENPORATH_ES_WITH_H3K27ME3
Chemical_and_Genetic_pertubation	PUJANA_ATM_PCC_NETWORK	1381	7	0.0913042	1	POLD4:ATP5G2:RABEP1:SNRPA:BFSP1:HNRNPAB:ZC3HAV1	http://www.gsea-msigdb.org/gsea/msigdb/cards/PUJANA_ATM_PCC_NETWORK
Chemical_and_Genetic_pertubation	CHARAFE_BREAST_CANCER_LUMINAL_VS_BASAL_UP	383	3	0.0919805	1	CYB561:CAMSAP3:BCAS1	http://www.gsea-msigdb.org/gsea/msigdb/cards/CHARAFE_BREAST_CANCER_LUMINAL_VS_BASAL_UP
Chemical_and_Genetic_pertubation	JOHNSTONE_PARVB_TARGETS_3_DN	859	5	0.0925343	1	AP1G1:RPAIN:RHOT1:ZNF567:SMIM8	http://www.gsea-msigdb.org/gsea/msigdb/cards/JOHNSTONE_PARVB_TARGETS_3_DN
Chemical_and_Genetic_pertubation	DOANE_RESPONSE_TO_ANDROGEN_UP	183	2	0.0927517	1	POLD4:CROT	http://www.gsea-msigdb.org/gsea/msigdb/cards/DOANE_RESPONSE_TO_ANDROGEN_UP
Chemical_and_Genetic_pertubation	WAKABAYASHI_ADIPOGENESIS_PPARG_BOUND_8D	623	4	0.0968434	1	ZNF672:CYB5D2:FBF1:MUM1	http://www.gsea-msigdb.org/gsea/msigdb/cards/WAKABAYASHI_ADIPOGENESIS_PPARG_BOUND_8D
Chemical_and_Genetic_pertubation	LU_EZH2_TARGETS_DN	396	3	0.0991749	1	TNFRSF25:RBFOX2:XPNPEP3	http://www.gsea-msigdb.org/gsea/msigdb/cards/LU_EZH2_TARGETS_DN
Chemical_and_Genetic_pertubation	SHEPARD_CRUSH_AND_BURN_MUTANT_DN	191	2	0.0996564	1	ZNF511:NEIL3	http://www.gsea-msigdb.org/gsea/msigdb/cards/SHEPARD_CRUSH_AND_BURN_MUTANT_DN
Chemical_and_Genetic_pertubation	HSIAO_HOUSEKEEPING_GENES	397	3	0.0997376	1	ATP5G2:MPRIP:UBA1	http://www.gsea-msigdb.org/gsea/msigdb/cards/HSIAO_HOUSEKEEPING_GENES
Chemical_and_Genetic_pertubation	ZHOU_INFLAMMATORY_RESPONSE_LPS_UP	398	3	0.100302	1	SNN:ZC3HAV1:TDRP	http://www.gsea-msigdb.org/gsea/msigdb/cards/ZHOU_INFLAMMATORY_RESPONSE_LPS_UP
Chemical_and_Genetic_pertubation	NAKAMURA_TUMOR_ZONE_PERIPHERAL_VS_CENTRAL_DN	632	4	0.100717	1	SNN:YPEL5:GPCPD1:CROT	http://www.gsea-msigdb.org/gsea/msigdb/cards/NAKAMURA_TUMOR_ZONE_PERIPHERAL_VS_CENTRAL_DN
Chemical_and_Genetic_pertubation	ZHENG_FOXP3_TARGETS_IN_THYMUS_UP	193	2	0.101405	1	ABT1:ZC3HAV1	http://www.gsea-msigdb.org/gsea/msigdb/cards/ZHENG_FOXP3_TARGETS_IN_THYMUS_UP
Chemical_and_Genetic_pertubation	RIGGI_EWING_SARCOMA_PROGENITOR_DN	194	2	0.102282	1	TANC2:ASPHD2	http://www.gsea-msigdb.org/gsea/msigdb/cards/RIGGI_EWING_SARCOMA_PROGENITOR_DN
Chemical_and_Genetic_pertubation	FOSTER_TOLERANT_MACROPHAGE_DN	403	3	0.103141	1	SNN:TMEM50B:SLC4A7	http://www.gsea-msigdb.org/gsea/msigdb/cards/FOSTER_TOLERANT_MACROPHAGE_DN
Chemical_and_Genetic_pertubation	WAMUNYOKOLI_OVARIAN_CANCER_LMP_DN	196	2	0.104043	1	PDGFD:RBFOX2	http://www.gsea-msigdb.org/gsea/msigdb/cards/WAMUNYOKOLI_OVARIAN_CANCER_LMP_DN
Chemical_and_Genetic_pertubation	SANSOM_APC_TARGETS	196	2	0.104043	1	NEB:DCTD	http://www.gsea-msigdb.org/gsea/msigdb/cards/SANSOM_APC_TARGETS
Chemical_and_Genetic_pertubation	YAGI_AML_WITH_INV_16_TRANSLOCATION	407	3	0.105435	1	RNF167:SLC4A7:HNRNPAB	http://www.gsea-msigdb.org/gsea/msigdb/cards/YAGI_AML_WITH_INV_16_TRANSLOCATION
Chemical_and_Genetic_pertubation	PURBEY_TARGETS_OF_CTBP1_NOT_SATB1_DN	408	3	0.106012	1	TNFRSF25:NEB:SP4	http://www.gsea-msigdb.org/gsea/msigdb/cards/PURBEY_TARGETS_OF_CTBP1_NOT_SATB1_DN
Chemical_and_Genetic_pertubation	FOSTER_KDM1A_TARGETS_DN	200	2	0.107591	1	SNN:ZNF579	http://www.gsea-msigdb.org/gsea/msigdb/cards/FOSTER_KDM1A_TARGETS_DN
Chemical_and_Genetic_pertubation	PEDRIOLI_MIR31_TARGETS_DN	411	3	0.10775	1	PDGFD:ACE:ACE:DCLK3	http://www.gsea-msigdb.org/gsea/msigdb/cards/PEDRIOLI_MIR31_TARGETS_DN
Chemical_and_Genetic_pertubation	GROSS_HYPOXIA_VIA_ELK3_UP	203	2	0.110272	1	KDSR:MUM1	http://www.gsea-msigdb.org/gsea/msigdb/cards/GROSS_HYPOXIA_VIA_ELK3_UP
Chemical_and_Genetic_pertubation	PEREZ_TP53_TARGETS	1185	6	0.113866	1	GRIK3:ZNF672:MPRIP:ZNF702P:GPCPD1:ZC3HAV1	http://www.gsea-msigdb.org/gsea/msigdb/cards/PEREZ_TP53_TARGETS
[truncated: 891 more rows]
