# Supplementary material for: Genetically proxied therapeutic inhibition of antihypertensive drug targets and risk of common cancers: A mendelian randomization analysis
Source: PLoS Med. 2022 Feb 3;19(2):e1003897. doi: 10.1371/journal.pmed.1003897 (PMC8812899; doi:10.1371/journal.pmed.1003897)
Supplement: S15 Table — Caption: N/A. (XLSX) [file pmed.1003897.s016.xlsx]

## Sheet: Sheet1
Genes from the black module identified in the co-expression network analysis
TSPAN6
CFTR
ANKIB1
LASP1
UPF1
AGK
GTF2IRD1
VPS41
DNAJC11
E2F2
CDK11A
PLEKHG6
HEATR5B
CSDE1
GIPR
PTBP1
SYT7
WIZ
TMEM159
MAN2B2
ZC3H3
CAPN1
COX15
CCDC88C
SRCIN1
AQR
SLC45A4
NDUFS1
KCNG1
VEZT
GRN
PNPLA6
ASTE1
GABARAPL2
EDC4
CTPS2
EPN3
RCN1
LAMC3
KCNQ1
TBC1D22A
ZNF112
SPHK2
EPN1
AP3D1
TNFRSF1A
COASY
VPS35
GUCY2C
DGCR2
DAZAP1
SREBF1
FBXW11
CDHR2
ATP2A3
MGLL
ANO8
TIMM21
ACTB
CAMSAP3
STXBP2
MAP2K7
LRCH4
SDF4
TOLLIP
REXO1
CIC
DNM2
AACS
TDRD3
HADHA
MAPRE3
MECOM
RRN3
ALG9
PPP1R15A
ACHE
AAMDC
RFX2
GNA11
RBBP9
GMIP
LTBP4
NUDC
GOLGA3
FCGBP
PITPNM3
HECTD1
HOOK2
DFNB31
ZNF184
MYO9B
EFNA2
TECR
CEP170B
CDHR5
MKNK2
ZDHHC8
MED15
SUSD2
SH3BP1
MICALL1
AP1B1
ARSA
RASD2
TXN2
ACO2
BRD1
VTI1B
SNW1
EIF5
BDKRB1
APEX1
ABHD12
NDRG3
CDC25B
SLC52A3
CRNKL1
ZNF516
MOSPD1
STAG2
PQBP1
CDK16
FGD1
PIN4
LONP2
MMP15
SMPD3
HCFC1R1
HSDL1
TSC2
CLCN7
SLC7A5
CSK
TMEM87A
FAM189A1
RELB
ARHGEF18
DOT1L
SF3A2
MED25
PPP6R1
RPS16
PRKD2
TJP3
CCDC9
FZR1
MYH14
NAPA
MEGF8
MIER2
ELL
USF2
ATP13A1
MET
PDAP1
MOSPD3
PLOD3
CLIP2
ABCA2
SHB
UNC5B
GIT1
CBX1
INTS2
PEX12
SOD3
ATG2A
CCDC86
CARS
SLC22A18
SCNN1A
SUDS3
PPARD
MED23
FIG4
GMDS
FBRSL1
CEP72
NNT
FAF2
TTC1
SLC12A7
SKP1
WWC1
CEP70
FXR1
ATP6V1A
WDR48
CLCN2
ITGB6
SF3B1
MLPH
RAB3GAP1
PHF13
SCAMP3
TRIM62
SRM
RP11-268J15.5
BMP8B
RLF
KCNQ4
SLC2A1
ATF6
MYB
C2orf43
CYP20A1
HSDL2
YPEL5
GPAM
WDR11
ARAP3
SEC22A
NAA60
HOXA7
ARL4A
CNTFR
ECD
P4HA1
CD97
NR4A1
ATPAF1
FAM210B
TOX2
MTRR
FASTKD3
PAIP2B
MED20
MBOAT7
FOXA2
RRBP1
MGME1
ARMCX5
MMP24-AS1
MCF2L
SCAF1
GLIS2
IDUA
KLF2
WFIKKN1
FBXL16
KDM4B
PNKD
ADM2
CDC42EP1
BAIAP2L2
IVD
CCNT1
HEATR5A
KLF16
PVRL2
PLVAP
DDA1
MLLT1
ACTN4
MAP1S
JUND
TRPM4
PAK4
LAMA5
SESN2
SLC6A8
CASZ1
ZNF341
RAB11FIP4
RARA
RBM8A
RFX1
CC2D1A
RAP1GAP2
CLUH
MYBBP1A
EEFSEC
ITGB4
WBP2
MTSS1L
OSER1
SERINC3
DCTN4
TCEAL4
ZNF414
CNDP2
LARGE
LARS
TMEM66
MEN1
COX16
VAV3
DAGLA
HNF1A
PRR5L
RAB11FIP5
RNASEL
TTYH3
MTHFS
CHAD
VPS45
KLF4
TMEM8B
DENND4C
PIM1
TMEM63B
RPLP1
SMAD6
PAK6
CCBL2
LRPPRC
ARL3
FAM149B1
GLCE
PAPSS1
FAM222A
VPS37B
RHOF
MFAP1
DISP2
MESDC1
PCSK6
SCAMP2
FURIN
PARN
MARVELD3
C17orf80
GATA6
ARHGDIA
RPTOR
FOXK2
SECTM1
ERBB2
hsa-mir-1199
TPGS1
DPP9
CBLC
RNPEPL1
PRDM16
EPHA2
PEX14
HSPG2
ADC
TMCO1
SF3B4
RIT1
ARF1
EAF1
CTDSPL
VWA5B2
FAM105A
FBXO38
TTBK1
ARHGAP18
SLC18B1
AIG1
SHROOM2
RBMX
MFHAS1
ATP6V1B2
CCDC25
ERLIN2
ARHGAP39
NOTCH1
NACC2
PROSER2
ADD3
ZNF214
TNKS1BP1
C11orf49
ST14
CSRP2BP
INCENP
YTHDF1
PLCB3
DHX37
PLBD2
VPS26B
QTRTD1
NBAS
BAG3
XRCC4
GGPS1
UBALD1
RMND5A
GTF2E1
CFDP1
FBXL18
PROM2
RNF20
MED7
FUT6
HK1
MAPK13
PRR14
FZD1
SLC37A3
NCK1
ZC3H18
PTMS
ATP13A2
UBR1
ACE
ZFYVE28
ZYX
SSU72
ZNF362
G6PD
AGPAT3
ICOSLG
LRRC3
VAV2
SHKBP1
ZER1
SHC1
NACC1
IER2
TONSL
TMEM143
DBF4B
RAVER1
CCDC64B
LRP5
SNX7
CTSS
FZD5
IHH
RPP14
ITGA2
BRI3
PEX2
HEATR2
INTS1
ATP7A
ARF6
CDX2
PRPF18
ZNF503
SNAPC4
ABTB2
GPT2
SMPD1
CLPX
SCG5
TSC22D4
SLC27A4
GATAD2A
RAB4B
PPP1R14A
WDR81
EVPL
ITFG3
VPS37C
RAB3IL1
NKIRAS2
HR
REEP4
SERINC2
SLC20A2
ABHD15
PLA2G4F
LETM1
ATF5
TBC1D10B
HIC2
SPNS1
FASN
BTD
OTUD7A
KLF13
ZNF764
ZNF296
C11orf24
FUT3
CDC42BPG
GAA
CANT1
TPPP
CAMTA1
TRAPPC12
SPTLC3
BPGM
GNB2
C2CD2L
SSH3
MYD88
MAP3K11
ARV1
PC
SPTBN2
TNK1
SLC16A13
CD248
RAB1B
SEZ6L2
SLC22A1
CHST1
SART1
P2RY2
AIM1L
TMEM39A
MYPOP
HSD11B2
KCMF1
PHLDB3
CCDC121
PNMA1
FBXO46
EPS8L2
ULK1
CASKIN2
IL17RA
PNPLA2
FLII
SOX12
PLEC
DHFRL1
GAK
FBXO34
PER1
ARID3B
PACS2
ZFPM1
CDC42EP4
MROH1
B3GNT3
TIGD2
ATP5EP2
GPR157
FAM83H
EHMT1
ZNF467
LSM10
RELL1
IST1
PLCXD1
FAM104B
TSKU
ALG12
C11orf54
SPATA13
MTA1
AP2A2
OTOP2
OAF
ZNF93
2009-09-01
APOBR
ZBTB7C
NELFA
HSF1
INPP5J
UBALD2
C19orf68
ADAMTSL5
DMWD
THNSL1
LAMP1
TMLHE
RXRA
FOXD2
BCR
ESPN
BCAM
AGRN
FOCAD
BLOC1S5
NBR1
NDOR1
LDOC1L
TMEM201
CRYM-AS1
TDRD7
ACADSB
STK40
PIK3R4
SLC6A9
SULF2
PLXNB2
MKL1
ZFP62
AMZ2
TLE1
KIAA1211L
AP2A1
PCNXL3
ABCB8
LRP10
ZNF628
TTC30A
PIGN
MYO1C
ZNF823
HYLS1
ZNF813
B3GNT6
OXCT2
MUC2
TMEM184B
OPA1
INF2
ZDHHC18
TMEM57
AGPAT1
SMIM5
VWA7
AC013268.5
AKT1S1
SPIRE2
CCDC85C
SLC35F6
TM6SF2
AP001053.11
TMEM242
ZNF579
AC007182.6
AL049840.1
ZNF469
TMEM185B
LINC00511
RP11-191G24.1
EPPK1
PARG
SCAMP4
RP11-276H7.2
PSMG3-AS1
TAPBP
TMEM253
C9orf172
RP1-122P22.2
TRIM26
HNRNPUL2-BSCL2
AC073046.25
ASMTL-AS1
RP13-15E13.1
AC009133.14
UPK3B
WDR92
TRPC7-AS1
CDK11B
CHCHD10
SHANK3
PCDHGA12
AP5B1
OMP
RP11-867G23.8
KIAA1147
LBX2-AS1
SULT1A3
RP11-517C16.2
RP11-616M22.3
AC009133.20
SHPK
MRPL12
MYO15B
AC010525.6
CTC-503J8.6
AC104841.2
BIVM-ERCC5
RP11-443B20.1
FAM47E
PLCXD1
ASMTL-AS1
