# Supplementary material for: Genetically proxied therapeutic inhibition of antihypertensive drug targets and risk of common cancers: A mendelian randomization analysis
Source: PLoS Med. 2022 Feb 3;19(2):e1003897. doi: 10.1371/journal.pmed.1003897 (PMC8812899; doi:10.1371/journal.pmed.1003897)
Supplement: S16 Table — Caption: Category = one of 9 “major collections” included in the MSigDB, GeneSet = name of gene set as provided by MSigDB, N_genes = number of genes in gene set, N_overlap = number of genes located in the black module of the coexpression network in gene set, p = p-value (unadjusted for multiple testing), adjP = p-value (adjusted for multiple testing), genes = genes from black module of the coexpression network that overlap with gene set, link = link to further information on gene set. MSigDB, Molecular Signatures Database. (XLSX) [file pmed.1003897.s017.xlsx]

## Sheet: Sheet1
Gene-set enrichment analysis of genes from black module
Category	GeneSet	N_genes	N_overlap	p	adjP	genes	link
Chemical_and_Genetic_pertubation	BLALOCK_ALZHEIMERS_DISEASE_UP	1662	102	1.54877e-27	5.11405e-24	AGRN:CDK11B:NUDC:SLC2A1:CSDE1:RBM8A:CTSS:SHC1:SCAMP3:GGPS1:ADD3:MAP3K11:SART1:RAB1B:CD248:PC:SSH3:TNFRSF1A:GOLGA3:LAMP1:LRP10:EIF5:MTA1:MFAP1:GLCE:CSK:SCAMP2:MTHFS:SLC7A5:MYO1C:PER1:SREBF1:FLII:NKIRAS2:COASY:CDC42EP4:CASKIN2:MYO15B:ITGB4:SEPT9:CANT1:SECTM1:PTBP1:DAZAP1:MKNK2:SF3A2:FZR1:ARHGEF18:PNPLA6:MAP2K7:IER2:KLF2:MYO9B:JUND:UPF1:USF2:PAK4:BCAM:DMWD:PRKD2:CCDC9:PPP1R15A:ATF5:NBAS:HADHA:RAB3GA…	http://www.gsea-msigdb.org/gsea/msigdb/cards/BLALOCK_ALZHEIMERS_DISEASE_UP
Curated_gene_sets	BLALOCK_ALZHEIMERS_DISEASE_UP	1662	102	1.54877e-27	8.51981e-24	AGRN:CDK11B:NUDC:SLC2A1:CSDE1:RBM8A:CTSS:SHC1:SCAMP3:GGPS1:ADD3:MAP3K11:SART1:RAB1B:CD248:PC:SSH3:TNFRSF1A:GOLGA3:LAMP1:LRP10:EIF5:MTA1:MFAP1:GLCE:CSK:SCAMP2:MTHFS:SLC7A5:MYO1C:PER1:SREBF1:FLII:NKIRAS2:COASY:CDC42EP4:CASKIN2:MYO15B:ITGB4:SEPT9:CANT1:SECTM1:PTBP1:DAZAP1:MKNK2:SF3A2:FZR1:ARHGEF18:PNPLA6:MAP2K7:IER2:KLF2:MYO9B:JUND:UPF1:USF2:PAK4:BCAM:DMWD:PRKD2:CCDC9:PPP1R15A:ATF5:NBAS:HADHA:RAB3GA…	http://www.gsea-msigdb.org/gsea/msigdb/cards/BLALOCK_ALZHEIMERS_DISEASE_UP
Chemical_and_Genetic_pertubation	MILI_PSEUDOPODIA_HAPTOTAXIS_DN	665	55	7.82111e-21	1.29127e-17	TMEM201:HSPG2:E2F2:SLC2A1:SCAMP3:P4HA1:AP2A2:SMPD1:INCENP:MEN1:PCNXL3:ALG9:ALG9:C2CD2L:OAF:CCNT1:LRP10:FBXO34:SCAMP2:CLCN7:SPNS1:SMPD3:SLC7A5:RAP1GAP2:SLC16A13:SREBF1:ERBB2:GRN:CANT1:GAA:FZR1:WIZ:ATP13A1:PVRL2:MBOAT7:SLC35F6:ABHD12:IL17RA:DGCR2:MED15:LARGE:TMEM184B:ALG12:PLXNB2:BTD:SOD3:FAF2:TMEM63B:PLOD3:MFHAS1:SLC20A2:SLC45A4:EPPK1:PLEC:SLC27A4:TSPAN6	http://www.gsea-msigdb.org/gsea/msigdb/cards/MILI_PSEUDOPODIA_HAPTOTAXIS_DN
Curated_gene_sets	MILI_PSEUDOPODIA_HAPTOTAXIS_DN	665	55	7.82111e-21	2.1512e-17	TMEM201:HSPG2:E2F2:SLC2A1:SCAMP3:P4HA1:AP2A2:SMPD1:INCENP:MEN1:PCNXL3:ALG9:ALG9:C2CD2L:OAF:CCNT1:LRP10:FBXO34:SCAMP2:CLCN7:SPNS1:SMPD3:SLC7A5:RAP1GAP2:SLC16A13:SREBF1:ERBB2:GRN:CANT1:GAA:FZR1:WIZ:ATP13A1:PVRL2:MBOAT7:SLC35F6:ABHD12:IL17RA:DGCR2:MED15:LARGE:TMEM184B:ALG12:PLXNB2:BTD:SOD3:FAF2:TMEM63B:PLOD3:MFHAS1:SLC20A2:SLC45A4:EPPK1:PLEC:SLC27A4:TSPAN6	http://www.gsea-msigdb.org/gsea/msigdb/cards/MILI_PSEUDOPODIA_HAPTOTAXIS_DN
Positional_gene_sets	chr19p13	706	53	2.9158e-18	8.71824e-16	MIER2:TPGS1:PTBP1:EFNA2:DAZAP1:ADAMTSL5:REXO1:KLF16:SCAMP4:MKNK2:AP3D1:DOT1L:SF3A2:GNA11:FZR1:TJP3:DPP9:KDM4B:FUT6:FUT3:RFX2:MLLT1:ARHGEF18:PNPLA6:CAMSAP3:STXBP2:MAP2K7:ZNF414:RAVER1:DNM2:ZNF823:HOOK2:NACC1:IER2:CC2D1A:RFX1:CD97:TECR:WIZ:KLF2:MYO9B:DDA1:ANO8:PLVAP:MAP1S:B3GNT3:JUND:ELL:UPF1:TM6SF2:GATAD2A:GMIP:ATP13A1	http://www.gsea-msigdb.org/gsea/msigdb/cards/chr19p13
GO_cc	GO_WHOLE_MEMBRANE	1647	86	9.96729e-19	9.97725e-16	DNAJC11:PEX14:ATP13A2:SLC2A1:SLC6A9:VPS45:SCAMP3:ARF1:HK1:UNC5B:ADD3:GPAM:WDR11:AP2A2:KCNQ1:VPS37C:SYT7:ATG2A:AP5B1:RAB1B:TNFRSF1A:RHOF:VPS37B:ULK1:LAMP1:ARF6:VTI1B:PLA2G4F:CSK:SCAMP2:FURIN:CLCN7:SPNS1:VPS35:GABARAPL2:MYO1C:WDR81:SREBF1:RAB11FIP4:PEX12:ERBB2:COASY:GRN:GAA:RPTOR:SCAMP4:AP3D1:GNA11:STXBP2:DNM2:CD97:PLVAP:RAB4B:CBLC:NAPA:SPHK2:PPP1R15A:AP2A1:SLC35F6:LRPPRC:RAB11FIP5:PROM2:FZD5:FAM21…	http://www.gsea-msigdb.org/gsea/msigdb/cards/GO_WHOLE_MEMBRANE
GO_bp	GO_POSITIVE_REGULATION_OF_RNA_BIOSYNTHETIC_PROCESS	1592	84	1.41629e-18	5.12811e-15	AGRN:PRDM16:CAMTA1:CASZ1:E2F2:SESN2:RLF:FOXD2:SHC1:ATF6:RNASEL:ECD:MEN1:LRP5:TNFRSF1A:CCNT1:NR4A1:HNF1A:CDX2:TDRD3:APEX1:SNW1:MTA1:KLF13:SMAD6:ARID3B:GLIS2:RRN3:ZFPM1:PER1:SREBF1:ERBB2:RARA:WBP2:RPTOR:MRPL12:FOXK2:GATA6:ZBTB7C:ZNF516:DOT1L:RFX2:MAP2K7:DNM2:IER2:KLF2:JUND:ELL:USF2:ACTN4:RELB:ZNF296:PRKD2:MED25:ATF5:MAPRE3:FZD5:IHH:SOX12:FOXA2:TOX2:CHCHD10:MKL1:NCK1:MECOM:MED7:WWC1:FBXW11:PPARD:MED…	http://www.gsea-msigdb.org/gsea/msigdb/cards/GO_POSITIVE_REGULATION_OF_RNA_BIOSYNTHETIC_PROCESS
GO_bp	GO_POSITIVE_REGULATION_OF_GENE_EXPRESSION	1955	95	1.44774e-18	5.12811e-15	AGRN:PRDM16:CAMTA1:CASZ1:E2F2:SESN2:RLF:FOXD2:SF3B4:SHC1:ATF6:RNASEL:ECD:MEN1:LRP5:TNFRSF1A:CCNT1:NR4A1:HNF1A:CDX2:SNW1:KLF13:SMAD6:ARID3B:GLIS2:RRN3:VPS35:ZFPM1:MYO1C:MYBBP1A:PER1:SREBF1:ERBB2:RARA:WBP2:RPTOR:MRPL12:FOXK2:GATA6:ZBTB7C:ZNF516:DAZAP1:DOT1L:RFX2:MAP2K7:DNM2:IER2:KLF2:JUND:ELL:USF2:RELB:ZNF296:PRKD2:PPP1R15A:MED25:ATF5:NBAS:MAPRE3:RAB3GAP1:SF3B1:FZD5:IHH:SOX12:FOXA2:TOX2:YTHDF1:CHCH…	http://www.gsea-msigdb.org/gsea/msigdb/cards/GO_POSITIVE_REGULATION_OF_GENE_EXPRESSION
GO_bp	GO_POSITIVE_REGULATION_OF_BIOSYNTHETIC_PROCESS	1966	95	2.09311e-18	5.12811e-15	AGRN:PRDM16:CAMTA1:CASZ1:E2F2:SESN2:RLF:FOXD2:SHC1:ATF6:RNASEL:ECD:MEN1:LRP5:TNFRSF1A:CCNT1:NR4A1:HNF1A:CDX2:TDRD3:APEX1:SNW1:MTA1:KLF13:SMAD6:ARID3B:GLIS2:PARN:RRN3:VPS35:SMPD3:ZFPM1:PER1:SREBF1:ERBB2:RARA:DBF4B:WBP2:RPTOR:MRPL12:FOXK2:GATA6:ZBTB7C:ZNF516:DOT1L:RFX2:MAP2K7:DNM2:IER2:WIZ:KLF2:JUND:ELL:USF2:ACTN4:RELB:ZNF296:PRKD2:PPP1R15A:MED25:ATF5:MAPRE3:RAB3GAP1:FZD5:IHH:SOX12:FOXA2:TOX2:YTHDF…	http://www.gsea-msigdb.org/gsea/msigdb/cards/GO_POSITIVE_REGULATION_OF_BIOSYNTHETIC_PROCESS
Chemical_and_Genetic_pertubation	PEREZ_TP53_TARGETS	1185	68	5.68603e-17	6.25843e-14	ESPN:CAMTA1:GPR157:AIM1L:PROSER2:UNC5B:EPS8L2:MUC2:TOLLIP:KCNQ1:ABTB2:PRR5L:CHST1:LRP5:ALG9:ALG9:ULK1:FBRSL1:MCF2L:LRP10:FBXO34:CEP170B:DISP2:LINC00594:SMAD6:MESDC1:TSC2:NAA60:NAA60:GLIS2:GPT2:LONP2:HSD11B2:MTSS1L:MARVELD3:ABHD15:GRN:EVPL:CANT1:GAA:EFNA2:GNA11:KDM4B:PHLDB3:ZNF296:KIAA1211L:IHH:ZNF341:TOX2:AP001053.11:AGPAT3:HIC2:BRD1:EAF1:GAK:IDUA:ZFYVE28:FAM105A:ZFP62:TRIM26:MAPK13:MED23:MYB:FZD…	http://www.gsea-msigdb.org/gsea/msigdb/cards/PEREZ_TP53_TARGETS
Curated_gene_sets	PEREZ_TP53_TARGETS	1185	68	5.68603e-17	1.04263e-13	ESPN:CAMTA1:GPR157:AIM1L:PROSER2:UNC5B:EPS8L2:MUC2:TOLLIP:KCNQ1:ABTB2:PRR5L:CHST1:LRP5:ALG9:ALG9:ULK1:FBRSL1:MCF2L:LRP10:FBXO34:CEP170B:DISP2:LINC00594:SMAD6:MESDC1:TSC2:NAA60:NAA60:GLIS2:GPT2:LONP2:HSD11B2:MTSS1L:MARVELD3:ABHD15:GRN:EVPL:CANT1:GAA:EFNA2:GNA11:KDM4B:PHLDB3:ZNF296:KIAA1211L:IHH:ZNF341:TOX2:AP001053.11:AGPAT3:HIC2:BRD1:EAF1:GAK:IDUA:ZFYVE28:FAM105A:ZFP62:TRIM26:MAPK13:MED23:MYB:FZD…	http://www.gsea-msigdb.org/gsea/msigdb/cards/PEREZ_TP53_TARGETS
TF_targets	SCGGAAGY_ELK1_02	1248	69	2.17579e-16	1.32723e-13	SDF4:SSU72:NUDC:STK40:SF3B4:SHC1:TMCO1:PRPF18:ECD:COX15:CARS:DAGLA:MAP3K11:SART1:CCNT1:DHX37:GOLGA3:CDX2:TDRD3:LRP10:UBR1:SCAMP2:TSC2:NAA60:NAA60:EDC4:GABARAPL2:PER1:LASP1:NKIRAS2:AMZ2:SEPT9:TPGS1:ADAMTSL5:STXBP2:RAVER1:IER2:GMIP:ATP13A1:SHKBP1:RAB4B:PHLDB3:ZNF112:AKT1S1:EPN1:SLC35F6:SF3B1:NDUFS1:IL17RA:MED15:AP1B1:ACO2:TBC1D22A:EAF1:WDR48:EEFSEC:CLCN2:XRCC4:FBXO38:ZNF184:ACTB:PDAP1:MOSPD3:CCDC25…	http://www.gsea-msigdb.org/gsea/msigdb/cards/SCGGAAGY_ELK1_02
GO_cc	GO_VACUOLE	760	52	2.98024e-16	1.49161e-13	AGRN:ATP13A2:HSPG2:CTSS:WDR11:AP2A2:TOLLIP:KCNQ1:SMPD1:SYT7:CAPN1:AP5B1:PLBD2:ULK1:LAMP1:VTI1B:PLA2G4F:CLCN7:TSC2:SPNS1:VPS35:IST1:GABARAPL2:WDR81:NBR1:GRN:ACE:ACE:GAA:RPTOR:AP3D1:GNA11:STXBP2:SHKBP1:NAPA:SPHK2:AP2A1:SLC35F6:AP1B1:ARSA:WDR48:ATP6V1A:PIK3R4:IDUA:MAN2B2:LARS:FAF2:VPS41:BRI3:GNB2:CFTR:ATP6V1B2:ABCA2	http://www.gsea-msigdb.org/gsea/msigdb/cards/GO_VACUOLE
TF_targets	TGANTCA_AP1_C	1143	64	1.60373e-15	4.89137e-13	EPHA2:HSPG2:SERINC2:ZNF362:STK40:RIT1:ARF1:ZNF503:AP2A2:SLC22A18:CHST1:AP5B1:SPTBN2:TSKU:C2CD2L:PTMS:PLBD2:HNF1A:MCF2L:BDKRB1:PAK6:PLA2G4F:ARID3B:FURIN:PCSK6:HCFC1R1:UBALD1:APOBR:TBC1D10B:WDR81:GIT1:EPN3:ITGB4:UBALD2:SEPT9:ELL:ACTN4:PHLDB3:PPP1R15A:MED25:AKT1S1:MYH14:SLC35F6:MAPRE3:YPEL5:PROM2:KIAA1211L:MED15:MICALL1:EAF1:ATP6V1A:MECOM:ITGA2:TTC1:FBXW11:VWA7:PIM1:MYB:AIG1:PDAP1:LRCH4:REEP4:PLEC:A…	http://www.gsea-msigdb.org/gsea/msigdb/cards/TGANTCA_AP1_C
microRNA_targets	GTGCCTT_MIR506	727	49	3.98392e-15	8.80447e-13	CAMTA1:EPHA2:SERINC2:SHC1:P4HA1:GPAM:PNPLA2:CCDC86:VPS37C:CAPN1:TSKU:OAF:NR4A1:VPS37B:KLF13:GLCE:SCAMP2:FURIN:ITFG3:ITFG3:VPS35:GPT2:SMPD3:WDR81:RAB11FIP4:SEPT9:GATA6:PTBP1:RAVER1:DNM2:NACC1:RFX1:ACTN4:AKT1S1:HADHA:RAB11FIP5:PNKD:TMEM184B:EAF1:CTDSPL:WDR48:FBXO38:FAF2:PIM1:TSC22D4:LRCH4:PLOD3:PLEC:RXRA:ATP7A	http://www.gsea-msigdb.org/gsea/msigdb/cards/GTGCCTT_MIR506
Chemical_and_Genetic_pertubation	GINESTIER_BREAST_CANCER_ZNF217_AMPLIFIED_DN	329	33	2.31887e-15	1.91423e-12	AGRN:TMEM201:FBRSL1:FURIN:MTSS1L:RAP1GAP2:PTBP1:DAZAP1:REXO1:KLF16:DOT1L:MYO9B:GATAD2A:CIC:FBXO46:DMWD:MYPOP:SPHK2:SCAF1:ATF5:EPN1:MAPRE3:SLC52A3:CDC42EP1:SH3BP1:MICALL1:BRD1:PPARD:INTS1:FBXL18:LRCH4:SNAPC4:PQBP1	http://www.gsea-msigdb.org/gsea/msigdb/cards/GINESTIER_BREAST_CANCER_ZNF217_AMPLIFIED_DN
GO_cc	GO_VACUOLAR_PART	553	42	6.99069e-15	2.33256e-12	AGRN:ATP13A2:HSPG2:CTSS:WDR11:AP2A2:TOLLIP:SMPD1:SYT7:AP5B1:PLBD2:ULK1:LAMP1:VTI1B:PLA2G4F:CLCN7:SPNS1:VPS35:IST1:GABARAPL2:WDR81:GRN:GAA:RPTOR:AP3D1:GNA11:NAPA:SPHK2:AP2A1:SLC35F6:AP1B1:ARSA:ATP6V1A:IDUA:MAN2B2:FAF2:VPS41:BRI3:GNB2:CFTR:ATP6V1B2:ABCA2	http://www.gsea-msigdb.org/gsea/msigdb/cards/GO_VACUOLAR_PART
Curated_gene_sets	GINESTIER_BREAST_CANCER_ZNF217_AMPLIFIED_DN	329	33	2.31887e-15	3.18903e-12	AGRN:TMEM201:FBRSL1:FURIN:MTSS1L:RAP1GAP2:PTBP1:DAZAP1:REXO1:KLF16:DOT1L:MYO9B:GATAD2A:CIC:FBXO46:DMWD:MYPOP:SPHK2:SCAF1:ATF5:EPN1:MAPRE3:SLC52A3:CDC42EP1:SH3BP1:MICALL1:BRD1:PPARD:INTS1:FBXL18:LRCH4:SNAPC4:PQBP1	http://www.gsea-msigdb.org/gsea/msigdb/cards/GINESTIER_BREAST_CANCER_ZNF217_AMPLIFIED_DN
TF_targets	TGACCTY_ERR1_Q2	1064	59	3.34264e-14	6.7967e-12	PRDM16:DNAJC11:GPR157:SERINC2:ADC:SLC6A9:SF3B4:ATF6:CDHR5:EPS8L2:SMPD1:ABTB2:AP5B1:LRP5:SCNN1A:ARF6:WDR81:CLUH:RAP1GAP2:SLC16A13:SRCIN1:RARA:EPN3:MRPL12:DAZAP1:ADAMTSL5:RFX1:ZNF296:TRPM4:LRPPRC:RAB11FIP5:ITGB6:PNKD:SOX12:RRBP1:CHCHD10:AP1B1:CDC42EP1:BAIAP2L2:ACO2:TBC1D22A:ATP6V1A:MECOM:CLCN2:LETM1:SOD3:WWC1:PIM1:ARHGAP18:GTF2IRD1:LRCH4:PLEC:CNTFR:SHB:SLC27A4:NACC2:CDK16:RBMX:SLC6A8	http://www.gsea-msigdb.org/gsea/msigdb/cards/TGACCTY_ERR1_Q2
GO_cc	GO_GOLGI_APPARATUS	1547	74	3.0948e-14	7.74475e-12	AGRN:SDF4:HSPG2:ZDHHC18:ADC:SLC2A1:CSDE1:VPS45:SCAMP3:ATF6:TMCO1:ARF1:ARV1:ARL3:WDR11:MUC2:CHST1:SART1:RAB1B:B3GNT6:TNFRSF1A:GOLGA3:TDRD3:ARF6:VTI1B:TMEM87A:SMAD6:GLCE:SCAMP2:FURIN:PCSK6:TSC2:NAA60:NAA60:SMPD3:GABARAPL2:SLC16A13:SREBF1:GRN:CANT1:FASN:SECTM1:SCAMP4:AP3D1:FUT6:FUT3:DNM2:B3GNT3:PAK4:PRKD2:NAPA:PPP1R15A:TRPM4:AP2A1:PPP6R1:RAB11FIP5:RAB3GAP1:FZD5:SERINC3:SULF2:AGPAT3:ZDHHC8:AP1B1:LARG…	http://www.gsea-msigdb.org/gsea/msigdb/cards/GO_GOLGI_APPARATUS
GO_bp	GO_INTRACELLULAR_TRANSPORT	1815	83	8.64209e-15	1.58798e-11	TMEM201:PEX14:ATP13A2:ZDHHC18:RBM8A:VPS45:ARF1:ARV1:ARL3:BAG3:WDR11:AP2A2:PRR5L:VPS37C:SYT7:AP5B1:RAB1B:SPTBN2:VPS26B:VPS37B:CDX2:LAMP1:HEATR5A:ARF6:VTI1B:CCDC88C:SCG5:TMEM87A:RPLP1:TSC2:CCDC64B:TBC1D10B:VPS35:LONP2:SPIRE2:MYO1C:WDR81:PITPNM3:SREBF1:GIT1:RAB11FIP4:PEX12:ERBB2:TIMM21:AP3D1:CAMSAP3:STXBP2:DNM2:HOOK2:MAP1S:UPF1:ACTN4:RPS16:RAB4B:NAPA:AP2A1:PPP6R1:TRAPPC12:HEATR5B:LRPPRC:RAB3GAP1:TTC…	http://www.gsea-msigdb.org/gsea/msigdb/cards/GO_INTRACELLULAR_TRANSPORT
GO_bp	GO_LIPID_METABOLIC_PROCESS	1241	65	2.1718e-14	3.19255e-11	AGRN:HSPG2:SESN2:SERINC2:VAV3:ARF1:ARV1:GGPS1:GPAM:ACADSB:PNPLA2:SMPD1:DAGLA:PC:ALG9:ALG9:TNFRSF1A:AACS:LRP10:IVD:PLA2G4F:APOBR:SULT1A3:LONP2:HSD11B2:SMPD3:WDR81:SREBF1:ABHD15:FASN:GATA6:PIGN:FUT6:FUT3:PNPLA6:TM6SF2:PRKD2:SPHK2:MBOAT7:HADHA:SPTLC3:ABHD12:SERINC3:AGPAT3:INPP5J:LARGE:ALG12:ARSA:RPP14:MGLL:PIK3R4:CLCN2:AGPAT1:PPARD:AIG1:CFTR:AGK:ERLIN2:PEX2:KLF4:SLC27A4:VAV2:RXRA:ABCA2:PLCXD1:G6PD	http://www.gsea-msigdb.org/gsea/msigdb/cards/GO_LIPID_METABOLIC_PROCESS
Chemical_and_Genetic_pertubation	BHAT_ESR1_TARGETS_VIA_AKT1_UP	281	29	5.59939e-14	3.69784e-11	CAMTA1:SRM:E2F2:NUDC:SLC2A1:TSKU:SCNN1A:UBALD1:HSD11B2:SLC7A5:CLUH:MYBBP1A:RARA:SEPT9:ADAMTSL5:TJP3:KDM4B:ARHGEF18:GATAD2A:PAK4:MLPH:AP1B1:CDC42EP1:LETM1:ARAP3:WWC1:MYB:HR:SHB	http://www.gsea-msigdb.org/gsea/msigdb/cards/BHAT_ESR1_TARGETS_VIA_AKT1_UP
GO_bp	GO_CELLULAR_LIPID_METABOLIC_PROCESS	885	53	3.5459e-14	4.34372e-11	AGRN:HSPG2:SESN2:SERINC2:VAV3:ARF1:ARV1:GGPS1:GPAM:ACADSB:PNPLA2:SMPD1:DAGLA:ALG9:ALG9:TNFRSF1A:AACS:IVD:PLA2G4F:APOBR:LONP2:SMPD3:WDR81:SREBF1:ABHD15:FASN:GATA6:PIGN:FUT6:FUT3:PNPLA6:PRKD2:SPHK2:MBOAT7:HADHA:SPTLC3:ABHD12:SERINC3:AGPAT3:INPP5J:LARGE:ALG12:ARSA:RPP14:MGLL:PIK3R4:AGPAT1:PPARD:AIG1:AGK:PEX2:KLF4:SLC27A4:VAV2	http://www.gsea-msigdb.org/gsea/msigdb/cards/GO_CELLULAR_LIPID_METABOLIC_PROCESS
Chemical_and_Genetic_pertubation	CHARAFE_BREAST_CANCER_LUMINAL_VS_MESENCHYMAL_UP	446	36	1.01143e-13	5.56625e-11	GPR157:CASZ1:AIM1L:SERINC2:VAV3:VPS45:TNKS1BP1:SYT7:SSH3:ST14:ULK1:MCF2L:SCAMP2:CCDC64B:MARVELD3:RAB11FIP4:ERBB2:EPN3:MKNK2:TJP3:CAMSAP3:HOOK2:CBLC:PRKD2:TRPM4:MYH14:PROM2:KIAA1211L:MLPH:SLC52A3:BCR:INPP5J:MYB:ZNF467:FAM83H:EPPK1	http://www.gsea-msigdb.org/gsea/msigdb/cards/CHARAFE_BREAST_CANCER_LUMINAL_VS_MESENCHYMAL_UP
Curated_gene_sets	BHAT_ESR1_TARGETS_VIA_AKT1_UP	281	29	5.59939e-14	6.16045e-11	CAMTA1:SRM:E2F2:NUDC:SLC2A1:TSKU:SCNN1A:UBALD1:HSD11B2:SLC7A5:CLUH:MYBBP1A:RARA:SEPT9:ADAMTSL5:TJP3:KDM4B:ARHGEF18:GATAD2A:PAK4:MLPH:AP1B1:CDC42EP1:LETM1:ARAP3:WWC1:MYB:HR:SHB	http://www.gsea-msigdb.org/gsea/msigdb/cards/BHAT_ESR1_TARGETS_VIA_AKT1_UP
Chemical_and_Genetic_pertubation	RODRIGUES_NTN1_TARGETS_DN	160	22	1.86336e-13	8.78975e-11	HSPG2:RIT1:KCNQ1:NR4A1:RHOF:CDX2:HECTD1:KLF13:SEZ6L2:SULT1A3:MMP15:ZFPM1:ITGB4:CANT1:GAA:KLF2:BCAM:PVRL2:MYH14:RRBP1:MET:SHB	http://www.gsea-msigdb.org/gsea/msigdb/cards/RODRIGUES_NTN1_TARGETS_DN
Curated_gene_sets	CHARAFE_BREAST_CANCER_LUMINAL_VS_MESENCHYMAL_UP	446	36	1.01143e-13	9.27315e-11	GPR157:CASZ1:AIM1L:SERINC2:VAV3:VPS45:TNKS1BP1:SYT7:SSH3:ST14:ULK1:MCF2L:SCAMP2:CCDC64B:MARVELD3:RAB11FIP4:ERBB2:EPN3:MKNK2:TJP3:CAMSAP3:HOOK2:CBLC:PRKD2:TRPM4:MYH14:PROM2:KIAA1211L:MLPH:SLC52A3:BCR:INPP5J:MYB:ZNF467:FAM83H:EPPK1	http://www.gsea-msigdb.org/gsea/msigdb/cards/CHARAFE_BREAST_CANCER_LUMINAL_VS_MESENCHYMAL_UP
TF_targets	SP1_Q6_01	248	26	7.87e-13	1.20017e-10	PEX14:SERINC2:KCNQ4:SLC2A1:EPS8L2:MAP3K11:AP5B1:C2CD2L:ULK1:GOLGA3:SEZ6L2:GABARAPL2:MYO1C:WDR81:PER1:FLII:LASP1:ACE:ACE:UBALD2:PIGN:MAP2K7:KLF2:ELL:PAK4:PVRL2:RELB	http://www.gsea-msigdb.org/gsea/msigdb/cards/SP1_Q6_01
Curated_gene_sets	RODRIGUES_NTN1_TARGETS_DN	160	22	1.86336e-13	1.46434e-10	HSPG2:RIT1:KCNQ1:NR4A1:RHOF:CDX2:HECTD1:KLF13:SEZ6L2:SULT1A3:MMP15:ZFPM1:ITGB4:CANT1:GAA:KLF2:BCAM:PVRL2:MYH14:RRBP1:MET:SHB	http://www.gsea-msigdb.org/gsea/msigdb/cards/RODRIGUES_NTN1_TARGETS_DN
GO_cc	GO_GOLGI_APPARATUS_PART	964	53	1.00499e-12	2.01198e-10	AGRN:SDF4:HSPG2:ADC:SLC2A1:VPS45:SCAMP3:ATF6:TMCO1:ARF1:ARL3:WDR11:MUC2:CHST1:RAB1B:B3GNT6:TNFRSF1A:GOLGA3:TMEM87A:GLCE:SCAMP2:FURIN:PCSK6:NAA60:NAA60:SMPD3:GABARAPL2:SLC16A13:SREBF1:GRN:CANT1:SCAMP4:AP3D1:FUT6:FUT3:DNM2:B3GNT3:NAPA:AP2A1:PPP6R1:RAB11FIP5:FZD5:SERINC3:SULF2:AGPAT3:AP1B1:LARGE:SOD3:TAPBP:FIG4:PLOD3:NOTCH1:ATP7A:MOSPD1	http://www.gsea-msigdb.org/gsea/msigdb/cards/GO_GOLGI_APPARATUS_PART
GO_mf	GO_SMALL_GTPASE_BINDING	435	35	2.4582e-13	4.04373e-10	VAV3:EPS8L2:RAB3IL1:MAP3K11:PLEKHG6:ULK1:RP11-307N16.6:SPATA13:MCF2L:INF2:PAK6:TSC2:CCDC64B:TBC1D10B:MTSS1L:MYO1C:RAB11FIP4:CDC42EP4:ARHGDIA:ARHGEF18:MYO9B:PAK4:SPHK2:PPP6R1:RAB11FIP5:RAB3GAP1:MLPH:BCR:CDC42EP1:SH3BP1:MICALL1:TBC1D22A:DENND4C:VAV2:FGD1:ATP7A	http://www.gsea-msigdb.org/gsea/msigdb/cards/GO_SMALL_GTPASE_BINDING
GO_cc	GO_VACUOLAR_MEMBRANE	399	32	2.87348e-12	4.79392e-10	ATP13A2:WDR11:AP2A2:SYT7:AP5B1:ULK1:LAMP1:VTI1B:PLA2G4F:CLCN7:SPNS1:VPS35:GABARAPL2:WDR81:GRN:GAA:RPTOR:AP3D1:GNA11:NAPA:SPHK2:AP2A1:SLC35F6:AP1B1:ATP6V1A:MAN2B2:VPS41:BRI3:GNB2:CFTR:ATP6V1B2:ABCA2	http://www.gsea-msigdb.org/gsea/msigdb/cards/GO_VACUOLAR_MEMBRANE
GO_bp	GO_RESPONSE_TO_ENDOGENOUS_STIMULUS	1634	74	4.64398e-13	4.87618e-10	AGRN:PRDM16:SESN2:BMP8B:SLC2A1:CTSS:SHC1:GPAM:KCNQ1:MEN1:P2RY2:NR4A1:AACS:APEX1:ARF6:SNW1:UBR1:SMAD6:CSK:FURIN:PCSK6:WFIKKN1:TSC2:SULT1A3:MMP15:HSD11B2:SMPD3:MTSS1L:MYO1C:PER1:SREBF1:ERBB2:RARA:WBP2:RPTOR:GATA6:PTBP1:GNA11:ARHGEF18:DNM2:IER2:KLF2:JUND:LTBP4:MEGF8:PRKD2:TRPM4:HADHA:IHH:SULF2:FAM210B:TXN2:MICALL1:MYD88:ATP6V1A:NCK1:OPA1:ITGA2:LARS:PPARD:MAPK13:ACTB:FZD1:PLOD3:CFTR:ZYX:ATP6V1B2:HSF1…	http://www.gsea-msigdb.org/gsea/msigdb/cards/GO_RESPONSE_TO_ENDOGENOUS_STIMULUS
Chemical_and_Genetic_pertubation	BENPORATH_SOX2_TARGETS	734	45	1.47506e-12	5.48419e-10	GGPS1:PARG:ADD3:ABTB2:MAP3K11:PCNXL3:AAMDC:SCNN1A:APEX1:PNMA1:UBR1:RPLP1:RRN3:TBC1D10B:VPS35:SLC7A5:WDR81:LASP1:ERBB2:NBR1:UBALD2:ZNF516:TJP3:STXBP2:DNM2:RFX1:DDA1:ANO8:RAB4B:PPP1R15A:SCAF1:AP2A1:MED25:AKT1S1:NBAS:RBBP9:LARGE:ACO2:FBXW11:FZD1:MOSPD3:TLE1:NOTCH1:CDK16:PIN4	http://www.gsea-msigdb.org/gsea/msigdb/cards/BENPORATH_SOX2_TARGETS
Chemical_and_Genetic_pertubation	DIAZ_CHRONIC_MEYLOGENOUS_LEUKEMIA_UP	1397	66	1.49478e-12	5.48419e-10	SDF4:HSPG2:NUDC:SLC2A1:VAV3:CSDE1:SF3B4:ARF1:HK1:P4HA1:ECD:COX15:WDR11:MEN1:SPTBN2:VTI1B:PNMA1:SNW1:EIF5:MTA1:IVD:MFAP1:CLPX:TSC2:RRN3:CFDP1:SLC7A5:SREBF1:FLII:NBR1:CBX1:FASN:FOXK2:PIGN:PTBP1:DAZAP1:DNM2:UPF1:NAPA:NBAS:HADHA:KCMF1:SERINC3:DGCR2:TXN2:ACO2:BRD1:ATP6V1A:NCK1:CEP70:NELFA:PAPSS1:NNT:SKP1:DCTN4:GMDS:AGPAT1:PIM1:VPS41:PDAP1:GNB2:ATP6V1B2:PEX2:CTPS2:ATP7A:STAG2	http://www.gsea-msigdb.org/gsea/msigdb/cards/DIAZ_CHRONIC_MEYLOGENOUS_LEUKEMIA_UP
Curated_gene_sets	BENPORATH_SOX2_TARGETS	734	45	1.47506e-12	9.13645e-10	GGPS1:PARG:ADD3:ABTB2:MAP3K11:PCNXL3:AAMDC:SCNN1A:APEX1:PNMA1:UBR1:RPLP1:RRN3:TBC1D10B:VPS35:SLC7A5:WDR81:LASP1:ERBB2:NBR1:UBALD2:ZNF516:TJP3:STXBP2:DNM2:RFX1:DDA1:ANO8:RAB4B:PPP1R15A:SCAF1:AP2A1:MED25:AKT1S1:NBAS:RBBP9:LARGE:ACO2:FBXW11:FZD1:MOSPD3:TLE1:NOTCH1:CDK16:PIN4	http://www.gsea-msigdb.org/gsea/msigdb/cards/BENPORATH_SOX2_TARGETS
Curated_gene_sets	DIAZ_CHRONIC_MEYLOGENOUS_LEUKEMIA_UP	1397	66	1.49478e-12	9.13645e-10	SDF4:HSPG2:NUDC:SLC2A1:VAV3:CSDE1:SF3B4:ARF1:HK1:P4HA1:ECD:COX15:WDR11:MEN1:SPTBN2:VTI1B:PNMA1:SNW1:EIF5:MTA1:IVD:MFAP1:CLPX:TSC2:RRN3:CFDP1:SLC7A5:SREBF1:FLII:NBR1:CBX1:FASN:FOXK2:PIGN:PTBP1:DAZAP1:DNM2:UPF1:NAPA:NBAS:HADHA:KCMF1:SERINC3:DGCR2:TXN2:ACO2:BRD1:ATP6V1A:NCK1:CEP70:NELFA:PAPSS1:NNT:SKP1:DCTN4:GMDS:AGPAT1:PIM1:VPS41:PDAP1:GNB2:ATP6V1B2:PEX2:CTPS2:ATP7A:STAG2	http://www.gsea-msigdb.org/gsea/msigdb/cards/DIAZ_CHRONIC_MEYLOGENOUS_LEUKEMIA_UP
Curated_gene_sets	REACTOME_DISEASE	1072	56	1.71452e-12	9.43159e-10	AGRN:HSPG2:SLC2A1:SHC1:ARF1:HK1:AP2A2:SLC22A18:VPS37C:CAPN1:MAP3K11:PC:LRP5:ALG9:ALG9:GUCY2C:CCNT1:NR4A1:VPS37B:SNW1:RPLP1:CSK:FURIN:TSC2:ERBB2:GAA:ADAMTSL5:MAP2K7:ELL:RPS16:AP2A1:AKT1S1:FZD5:IHH:CDC25B:BCR:AP1B1:LARGE:ALG12:BTD:MYD88:GTF2E1:FXR1:IDUA:NELFA:PAPSS1:MTRR:XRCC4:SKP1:ACTB:MET:CFTR:AGK:ERLIN2:SLC20A2:SLC27A4:NOTCH1	http://www.gsea-msigdb.org/gsea/msigdb/cards/REACTOME_DISEASE
GO_cc	GO_CELL_JUNCTION	1275	61	6.67351e-12	9.54312e-10	AGRN:EPHA2:HSPG2:SLC2A1:ARF1:ADD3:TNKS1BP1:SYT7:CAPN1:SPTBN2:PLEKHG6:VEZT:ARF6:CCDC85C:PAK6:RPLP1:CSK:MARVELD3:FLII:GIT1:LASP1:CDC42EP4:ITGB4:EVPL:TJP3:ARHGEF18:CAMSAP3:DNM2:NACC1:CD97:MAP1S:ACTN4:PAK4:RPS16:PVRL2:ITGB6:FZD5:FOXA2:BCR:CDC42EP1:SH3BP1:BAIAP2L2:SHANK3:NCK1:GAK:ITGA2:PCDHGA12:DCTN4:CDHR2:ACTB:FZD1:GNB2:ACHE:ZYX:EPPK1:PLEC:FOCAD:DFNB31:NOTCH1:SHROOM2:CDK16	http://www.gsea-msigdb.org/gsea/msigdb/cards/GO_CELL_JUNCTION
Immunologic_signatures	GSE18281_PERIMEDULLARY_CORTICAL_REGION_VS_WHOLE_CORTEX_THYMUS_UP	200	24	3.1607e-13	1.53989e-09	E2F2:EPS8L2:MEN1:SPTBN2:VPS37B:CSK:CLCN7:TSC2:ERBB2:EPN3:ITGB4:SECTM1:GNA11:FUT6:B3GNT3:UPF1:PLXNB2:CTDSPL:MYD88:IDUA:INTS1:ZYX:RXRA:NOTCH1	http://www.gsea-msigdb.org/gsea/msigdb/cards/GSE18281_PERIMEDULLARY_CORTICAL_REGION_VS_WHOLE_CORTEX_THYMUS_UP
GO_bp	GO_CELL_PROJECTION_ORGANIZATION	1509	69	1.99266e-12	1.67085e-09	AGRN:ESPN:EPHA2:VAV3:SHC1:ARF1:UNC5B:ARL3:WDR11:CDHR5:EPS8L2:SPTBN2:SSH3:TSKU:HYLS1:ULK1:RP11-307N16.6:SPATA13:ARF6:RRN3:VPS35:MTSS1L:IST1:RAP1GAP2:SRCIN1:ERBB2:GRN:CDC42EP4:SEPT9:ARHGDIA:TPGS1:EFNA2:SF3A2:RFX2:CAMSAP3:DNM2:MAP1S:PAK4:MEGF8:PVRL2:AP2A1:PROM2:TTC30A:LAMA5:INPP5J:CDC42EP1:SH3BP1:MICALL1:PLXNB2:SHANK3:NCK1:CEP70:OPA1:GAK:CEP72:ITGA2:FBXO38:CDHR2:BLOC1S5:FIG4:HEATR2:FZD1:KLF4:DFNB31:…	http://www.gsea-msigdb.org/gsea/msigdb/cards/GO_CELL_PROJECTION_ORGANIZATION
GO_bp	GO_CELLULAR_RESPONSE_TO_ENDOGENOUS_STIMULUS	1373	65	2.04594e-12	1.67085e-09	AGRN:PRDM16:SESN2:BMP8B:CTSS:SHC1:GPAM:KCNQ1:MEN1:P2RY2:NR4A1:AACS:APEX1:ARF6:SNW1:UBR1:SMAD6:CSK:FURIN:PCSK6:WFIKKN1:TSC2:SULT1A3:SMPD3:MTSS1L:MYO1C:PER1:SREBF1:ERBB2:RARA:WBP2:RPTOR:GATA6:PTBP1:GNA11:ARHGEF18:DNM2:KLF2:JUND:LTBP4:MEGF8:PRKD2:TRPM4:SULF2:FAM210B:MICALL1:ATP6V1A:NCK1:OPA1:ITGA2:LARS:PPARD:MAPK13:ACTB:FZD1:PLOD3:CFTR:ZYX:ATP6V1B2:HSF1:DENND4C:KLF4:RXRA:NOTCH1:ATP7A	http://www.gsea-msigdb.org/gsea/msigdb/cards/GO_CELLULAR_RESPONSE_TO_ENDOGENOUS_STIMULUS
Chemical_and_Genetic_pertubation	BUYTAERT_PHOTODYNAMIC_THERAPY_STRESS_UP	821	47	5.11569e-12	1.6892e-09	RLF:RIT1:GGPS1:BAG3:ABTB2:RHOF:VPS37B:ULK1:EIF5:SCG5:ARID3B:TMEM159:IST1:PER1:MKNK2:KDM4B:MAP1S:JUND:ELL:RELB:PRKD2:PPP1R15A:YPEL5:RMND5A:OSER1:HIC2:MKL1:BRD1:WDR48:TMEM39A:FXR1:SLC12A7:ITGA2:FBXO38:DCTN4:PIM1:CLIP2:GTF2IRD1:BPGM:MFHAS1:ATP6V1B2:DENND4C:TLE1:KLF4:NOTCH1:STAG2:SLC6A8	http://www.gsea-msigdb.org/gsea/msigdb/cards/BUYTAERT_PHOTODYNAMIC_THERAPY_STRESS_UP
GO_bp	GO_POSITIVE_REGULATION_OF_TRANSCRIPTION_BY_RNA_POLYMERASE_II	1178	59	2.38423e-12	1.75241e-09	AGRN:CAMTA1:E2F2:SESN2:RLF:FOXD2:ATF6:RNASEL:ECD:MEN1:LRP5:TNFRSF1A:CCNT1:NR4A1:HNF1A:SNW1:KLF13:SMAD6:ARID3B:GLIS2:ZFPM1:PER1:SREBF1:RARA:WBP2:FOXK2:GATA6:ZBTB7C:DOT1L:RFX2:IER2:KLF2:JUND:ELL:USF2:RELB:ZNF296:PRKD2:MED25:ATF5:FZD5:IHH:SOX12:FOXA2:TOX2:MKL1:NCK1:WWC1:PPARD:MYB:HOXA7:MET:ERLIN2:HSF1:KLF4:RXRA:NOTCH1:MOSPD1:RBMX	http://www.gsea-msigdb.org/gsea/msigdb/cards/GO_POSITIVE_REGULATION_OF_TRANSCRIPTION_BY_RNA_POLYMERASE_II
Chemical_and_Genetic_pertubation	BHAT_ESR1_TARGETS_NOT_VIA_AKT1_UP	211	23	7.40162e-12	2.22183e-09	CAMTA1:SRM:E2F2:SLC2A1:RAB3IL1:P2RY2:TSKU:SCNN1A:SLC7A5:MYBBP1A:RARA:ADAMTSL5:TJP3:KDM4B:ARHGEF18:MLPH:AP1B1:LETM1:WWC1:MYB:HR:SHB:SNAPC4	http://www.gsea-msigdb.org/gsea/msigdb/cards/BHAT_ESR1_TARGETS_NOT_VIA_AKT1_UP
GO_bp	GO_ORGANONITROGEN_COMPOUND_BIOSYNTHETIC_PROCESS	1814	77	3.70496e-12	2.47559e-09	AGRN:SRM:HSPG2:ZDHHC18:SESN2:ADC:RBM8A:COX15:GPAM:MUC2:CARS:SMPD1:CHST1:B3GNT6:ALG9:ALG9:TNFRSF1A:GUCY2C:ATP5EP2:EIF5:GLCE:RPLP1:MTHFS:FURIN:VPS35:GPT2:SMPD3:ZFPM1:PER1:ERBB2:RARA:COASY:CANT1:MRPL12:FASN:PIGN:CNDP2:MKNK2:FUT6:FUT3:TECR:B3GNT3:UPF1:RPS16:PRKD2:SPHK2:PPP1R15A:AP2A1:LRPPRC:PAIP2B:RAB3GAP1:SPTLC3:RRBP1:SERINC3:YTHDF1:AGPAT3:ZDHHC8:LARGE:ALG12:RPP14:DHFRL1:EEFSEC:NCK1:FXR1:PAPSS1:MTRR…	http://www.gsea-msigdb.org/gsea/msigdb/cards/GO_ORGANONITROGEN_COMPOUND_BIOSYNTHETIC_PROCESS
TF_targets	GGGTGGRR_PAX4_03	1311	61	2.08422e-11	2.54275e-09	HSPG2:SHC1:ZNF503:ADD3:TNKS1BP1:PLCB3:MAP3K11:LRP5:C2CD2L:PTMS:NR4A1:HNF1A:KLF13:PLA2G4F:SMAD6:CSK:MESDC1:FBXL16:HCFC1R1:UBALD1:APOBR:SEZ6L2:MYO1C:WDR81:CLUH:SRCIN1:LASP1:NKIRAS2:EVPL:GATA6:ADAMTSL5:MKNK2:MAP2K7:RFX1:CD97:DDA1:GMIP:USF2:FCGBP:SHKBP1:PHLDB3:ZNF296:PRKD2:ZNF579:MAPRE3:PNKD:FOXA2:ZDHHC8:SH3BP1:MKL1:ATP6V1A:ITGA2:DCTN4:PIM1:GNB2:CFTR:HR:REEP4:PLEC:TMEM8B:STAG2	http://www.gsea-msigdb.org/gsea/msigdb/cards/GGGTGGRR_PAX4_03
Curated_gene_sets	BUYTAERT_PHOTODYNAMIC_THERAPY_STRESS_UP	821	47	5.11569e-12	2.55831e-09	RLF:RIT1:GGPS1:BAG3:ABTB2:RHOF:VPS37B:ULK1:EIF5:SCG5:ARID3B:TMEM159:IST1:PER1:MKNK2:KDM4B:MAP1S:JUND:ELL:RELB:PRKD2:PPP1R15A:YPEL5:RMND5A:OSER1:HIC2:MKL1:BRD1:WDR48:TMEM39A:FXR1:SLC12A7:ITGA2:FBXO38:DCTN4:PIM1:CLIP2:GTF2IRD1:BPGM:MFHAS1:ATP6V1B2:DENND4C:TLE1:KLF4:NOTCH1:STAG2:SLC6A8	http://www.gsea-msigdb.org/gsea/msigdb/cards/BUYTAERT_PHOTODYNAMIC_THERAPY_STRESS_UP
Reactome	REACTOME_DISEASE	1072	56	1.71452e-12	2.57007e-09	AGRN:HSPG2:SLC2A1:SHC1:ARF1:HK1:AP2A2:SLC22A18:VPS37C:CAPN1:MAP3K11:PC:LRP5:ALG9:ALG9:GUCY2C:CCNT1:NR4A1:VPS37B:SNW1:RPLP1:CSK:FURIN:TSC2:ERBB2:GAA:ADAMTSL5:MAP2K7:ELL:RPS16:AP2A1:AKT1S1:FZD5:IHH:CDC25B:BCR:AP1B1:LARGE:ALG12:BTD:MYD88:GTF2E1:FXR1:IDUA:NELFA:PAPSS1:MTRR:XRCC4:SKP1:ACTB:MET:CFTR:AGK:ERLIN2:SLC20A2:SLC27A4:NOTCH1	http://www.gsea-msigdb.org/gsea/msigdb/cards/REACTOME_DISEASE
Chemical_and_Genetic_pertubation	GRAESSMANN_APOPTOSIS_BY_DOXORUBICIN_UP	1121	56	9.85926e-12	2.71294e-09	EPHA2:ATP13A2:SESN2:PARG:ZNF503:ACADSB:PNPLA2:CCDC86:INCENP:PLCB3:CAPN1:OMP:AAMDC:ST14:PLEKHG6:SCNN1A:NR4A1:VPS37B:ULK1:IVD:SPNS1:MMP15:HSD11B2:LASP1:CBX1:ITGB4:UBALD2:DNM2:NACC1:ZNF296:PRKD2:NAPA:SPHK2:PPP1R15A:SLC35F6:MAPRE3:YPEL5:RAB11FIP5:FZD5:OSER1:SERINC3:CHCHD10:TMEM184B:PLXNB2:MYD88:IDUA:SLC12A7:SKP1:VWA7:TAPBP:ATP6V1B2:HR:FAM83H:PLEC:ARHGAP39:SLC6A8	http://www.gsea-msigdb.org/gsea/msigdb/cards/GRAESSMANN_APOPTOSIS_BY_DOXORUBICIN_UP
Chemical_and_Genetic_pertubation	RICKMAN_METASTASIS_DN	258	25	1.24034e-11	3.15046e-09	SLC2A1:ARF1:HK1:RHOF:KLF13:SCAMP2:PITPNM3:ITGB4:SECTM1:MIER2:MKNK2:AP3D1:FZR1:STXBP2:MAP2K7:DNM2:DDA1:PROM2:BCR:TBC1D22A:MYD88:ATP6V1B2:EPPK1:RXRA:SLC6A8	http://www.gsea-msigdb.org/gsea/msigdb/cards/RICKMAN_METASTASIS_DN
Curated_gene_sets	BHAT_ESR1_TARGETS_NOT_VIA_AKT1_UP	211	23	7.40162e-12	3.39302e-09	CAMTA1:SRM:E2F2:SLC2A1:RAB3IL1:P2RY2:TSKU:SCNN1A:SLC7A5:MYBBP1A:RARA:ADAMTSL5:TJP3:KDM4B:ARHGEF18:MLPH:AP1B1:LETM1:WWC1:MYB:HR:SHB:SNAPC4	http://www.gsea-msigdb.org/gsea/msigdb/cards/BHAT_ESR1_TARGETS_NOT_VIA_AKT1_UP
Canonical_Pathways	REACTOME_DISEASE	1072	56	1.71452e-12	3.77024e-09	AGRN:HSPG2:SLC2A1:SHC1:ARF1:HK1:AP2A2:SLC22A18:VPS37C:CAPN1:MAP3K11:PC:LRP5:ALG9:ALG9:GUCY2C:CCNT1:NR4A1:VPS37B:SNW1:RPLP1:CSK:FURIN:TSC2:ERBB2:GAA:ADAMTSL5:MAP2K7:ELL:RPS16:AP2A1:AKT1S1:FZD5:IHH:CDC25B:BCR:AP1B1:LARGE:ALG12:BTD:MYD88:GTF2E1:FXR1:IDUA:NELFA:PAPSS1:MTRR:XRCC4:SKP1:ACTB:MET:CFTR:AGK:ERLIN2:SLC20A2:SLC27A4:NOTCH1	http://www.gsea-msigdb.org/gsea/msigdb/cards/REACTOME_DISEASE
Curated_gene_sets	GRAESSMANN_APOPTOSIS_BY_DOXORUBICIN_UP	1121	56	9.85926e-12	4.17198e-09	EPHA2:ATP13A2:SESN2:PARG:ZNF503:ACADSB:PNPLA2:CCDC86:INCENP:PLCB3:CAPN1:OMP:AAMDC:ST14:PLEKHG6:SCNN1A:NR4A1:VPS37B:ULK1:IVD:SPNS1:MMP15:HSD11B2:LASP1:CBX1:ITGB4:UBALD2:DNM2:NACC1:ZNF296:PRKD2:NAPA:SPHK2:PPP1R15A:SLC35F6:MAPRE3:YPEL5:RAB11FIP5:FZD5:OSER1:SERINC3:CHCHD10:TMEM184B:PLXNB2:MYD88:IDUA:SLC12A7:SKP1:VWA7:TAPBP:ATP6V1B2:HR:FAM83H:PLEC:ARHGAP39:SLC6A8	http://www.gsea-msigdb.org/gsea/msigdb/cards/GRAESSMANN_APOPTOSIS_BY_DOXORUBICIN_UP
GO_bp	GO_PROTEIN_PHOSPHORYLATION	1949	80	7.18037e-12	4.39798e-09	CDK11B:CDK11A:EPHA2:ATP13A2:SESN2:STK40:BMP8B:SHC1:RNASEL:SMPD1:PRR5L:TNKS1BP1:MEN1:CDC42BPG:MAP3K11:SPTBN2:LRP5:TNFRSF1A:GUCY2C:CCNT1:ULK1:CCDC88C:BDKRB1:PAK6:SMAD6:RPLP1:CSK:TSC2:SULT1A3:SMPD3:MARVELD3:TNK1:PER1:SRCIN1:ERBB2:RARA:NBR1:DBF4B:ACE:ACE:RPTOR:MKNK2:MLLT1:MAP2K7:PLVAP:PAK4:CBLC:PRKD2:AKT1S1:MAPRE3:PROM2:FZD5:CDC25B:BCR:INPP5J:PLXNB2:ADM2:SHANK3:CTDSPL:PIK3R4:NCK1:MECOM:GAK:ZFYVE28:RE…	http://www.gsea-msigdb.org/gsea/msigdb/cards/GO_PROTEIN_PHOSPHORYLATION
Curated_gene_sets	RICKMAN_METASTASIS_DN	258	25	1.24034e-11	4.87365e-09	SLC2A1:ARF1:HK1:RHOF:KLF13:SCAMP2:PITPNM3:ITGB4:SECTM1:MIER2:MKNK2:AP3D1:FZR1:STXBP2:MAP2K7:DNM2:DDA1:PROM2:BCR:TBC1D22A:MYD88:ATP6V1B2:EPPK1:RXRA:SLC6A8	http://www.gsea-msigdb.org/gsea/msigdb/cards/RICKMAN_METASTASIS_DN
GO_mf	GO_RIBONUCLEOTIDE_BINDING	1885	78	9.18341e-12	5.25592e-09	CDK11B:CDK11A:EPHA2:ATP13A2:STK40:RIT1:RNASEL:ARF1:HK1:ARL3:CARS:CDC42BPG:MAP3K11:RAB1B:PC:GUCY2C:RHOF:DHX37:AACS:ULK1:ARF6:EIF5:SCG5:AQR:PAK6:CLPX:CSK:MTHFS:CLCN7:LONP2:MYO1C:SHPK:SHPK:ATP2A3:TNK1:ERBB2:NKIRAS2:COASY:SEPT9:MKNK2:GNA11:MAP2K7:DNM2:MYO9B:UPF1:ATP13A1:PAK4:RAB4B:PRKD2:SPHK2:TRPM4:MYH14:HADHA:BCR:RASD2:ATP6V1A:EEFSEC:PIK3R4:OPA1:GAK:PAPSS1:MTRR:LARS:MAPK13:PIM1:TTBK1:ACTB:ARL4A:MET:…	http://www.gsea-msigdb.org/gsea/msigdb/cards/GO_RIBONUCLEOTIDE_BINDING
GO_mf	GO_RHO_GTPASE_BINDING	175	21	9.58526e-12	5.25592e-09	VAV3:EPS8L2:MAP3K11:PLEKHG6:RP11-307N16.6:SPATA13:MCF2L:INF2:PAK6:MTSS1L:CDC42EP4:ARHGDIA:ARHGEF18:MYO9B:PAK4:PPP6R1:BCR:CDC42EP1:SH3BP1:VAV2:FGD1:ATP7A	http://www.gsea-msigdb.org/gsea/msigdb/cards/GO_RHO_GTPASE_BINDING
Immunologic_signatures	GSE15330_MEGAKARYOCYTE_ERYTHROID_VS_GRANULOCYTE_MONOCYTE_PROGENITOR_IKAROS_KO_DN	199	23	2.17878e-12	5.3075e-09	ESPN:PHF13:RAB1B:PC:ARF6:KLF13:FURIN:LONP2:FLII:SEPT9:AP3D1:DDA1:RPS16:FOXA2:ARSA:RELL1:GTF2IRD1:TSC22D4:PLOD3:MET:ZYX:PLEC:TLE1	http://www.gsea-msigdb.org/gsea/msigdb/cards/GSE15330_MEGAKARYOCYTE_ERYTHROID_VS_GRANULOCYTE_MONOCYTE_PROGENITOR_IKAROS_KO_DN
GO_bp	GO_CELLULAR_MACROMOLECULE_LOCALIZATION	1886	78	9.42256e-12	5.32737e-09	AGRN:PEX14:EPHA2:ATP13A2:ZDHHC18:SESN2:RBM8A:VPS45:ARF1:PRPF18:HK1:ARL3:BAG3:WDR11:AP2A2:TOLLIP:PRR5L:VPS37C:RAB1B:VPS26B:TNFRSF1A:VPS37B:LAMP1:ARF6:VTI1B:PACS2:SCG5:RPLP1:CSK:TSC2:GLIS2:TBC1D10B:VPS35:LONP2:MYO1C:SREBF1:PEX12:ERBB2:TIMM21:AP3D1:CAMSAP3:DNM2:UPF1:RPS16:RAB4B:NAPA:PPP1R15A:AP2A1:TRAPPC12:MAPRE3:RAB11FIP5:RAB3GAP1:TTC30A:FZD5:MLPH:LAMA5:BCR:CHCHD10:AP1B1:MICALL1:TBC1D22A:SHANK3:PIK…	http://www.gsea-msigdb.org/gsea/msigdb/cards/GO_CELLULAR_MACROMOLECULE_LOCALIZATION
Chemical_and_Genetic_pertubation	ACEVEDO_LIVER_CANCER_DN	540	36	2.63047e-11	6.20416e-09	ESPN:PHF13:EPHA2:ACADSB:TOLLIP:RCN1:LRP5:OAF:VPS26B:TNFRSF1A:PTMS:VPS37B:LAMP1:CSK:FURIN:UBALD1:SLC7A5:ZFPM1:CLUH:FASN:GNA11:KLF2:JUND:PPP1R15A:ATF5:HADHA:MLPH:CHCHD10:MAN2B2:AIG1:SLC22A1:ATP6V1B2:TMEM66:VAV2:RXRA:SNAPC4	http://www.gsea-msigdb.org/gsea/msigdb/cards/ACEVEDO_LIVER_CANCER_DN
GO_bp	GO_REGULATION_OF_INTRACELLULAR_SIGNAL_TRANSDUCTION	1824	76	1.2609e-11	6.6197e-09	CAMTA1:EPHA2:SESN2:TRIM62:STK40:BMP8B:VAV3:SHC1:UNC5B:EPS8L2:SMPD1:PRR5L:MEN1:MAP3K11:PLEKHG6:TNFRSF1A:RHOF:RP11-307N16.6:SPATA13:MCF2L:ARF6:OTUD7A:PAK6:UBR1:CSK:TSC2:RRN3:MARVELD3:RAP1GAP2:TNK1:PER1:ERBB2:NBR1:CANT1:RPTOR:ARHGDIA:SECTM1:PTBP1:ARHGEF18:MAP2K7:DNM2:CC2D1A:MYO9B:GMIP:ACTN4:PAK4:CBLC:GIPR:PRKD2:AKT1S1:FZD5:SERINC3:BCR:RASD2:SH3BP1:MYD88:NCK1:MECOM:OPA1:RELL1:ARAP3:LARS:WWC1:FBXW11:P…	http://www.gsea-msigdb.org/gsea/msigdb/cards/GO_REGULATION_OF_INTRACELLULAR_SIGNAL_TRANSDUCTION
GO_mf	GO_GTPASE_BINDING	531	36	1.63719e-11	6.73296e-09	VAV3:EPS8L2:RAB3IL1:MAP3K11:PLEKHG6:ULK1:RP11-307N16.6:SPATA13:MCF2L:INF2:PAK6:TSC2:CCDC64B:TBC1D10B:MTSS1L:MYO1C:RAB11FIP4:CDC42EP4:ARHGDIA:ARHGEF18:MYO9B:PAK4:SPHK2:PPP6R1:RAB11FIP5:RAB3GAP1:MLPH:BCR:CDC42EP1:SH3BP1:MICALL1:TBC1D22A:GNB2:DENND4C:VAV2:FGD1:ATP7A	http://www.gsea-msigdb.org/gsea/msigdb/cards/GO_GTPASE_BINDING
GO_mf	GO_SEQUENCE_SPECIFIC_DNA_BINDING	1114	55	2.38113e-11	7.83393e-09	PRDM16:CAMTA1:E2F2:FOXD2:ATF6:NR4A1:CDX2:APEX1:MTA1:KLF13:SMAD6:ARID3B:GLIS2:RRN3:ZFPM1:MYBBP1A:PER1:SREBF1:RARA:WBP2:RPTOR:FOXK2:GATA6:ZNF516:KLF16:RFX2:IER2:CC2D1A:RFX1:JUND:UPF1:GATAD2A:ZNF93:USF2:ACTN4:RELB:ZNF296:MYPOP:ATF5:SOX12:FOXA2:TOX2:HIC2:GTF2E1:PPARD:MYB:ACTB:HOXA7:HR:HSF1:KLF4:RXRA:NACC2:NOTCH1:RBMX	http://www.gsea-msigdb.org/gsea/msigdb/cards/GO_SEQUENCE_SPECIFIC_DNA_BINDING
Chemical_and_Genetic_pertubation	GRAESSMANN_APOPTOSIS_BY_DOXORUBICIN_DN	1720	72	3.75602e-11	8.26826e-09	PHF13:PEX14:VAV3:CSDE1:ATF6:ADD3:GPAM:PCNXL3:P2RY2:APEX1:HECTD1:ARF6:VTI1B:COX16:KLF13:UBR1:MTHFS:PARN:GPT2:ZFPM1:MYBBP1A:ERBB2:COASY:CBX1:MRPL12:FOXK2:DAZAP1:ADAMTSL5:SCAMP4:AP3D1:FZR1:KDM4B:MAP2K7:RAVER1:SHKBP1:PVRL2:CCDC9:MED25:SOX12:RRBP1:RBBP9:DGCR2:BCR:MKL1:ALG12:CTDSPL:RPP14:TMEM39A:NELFA:PAPSS1:XRCC4:DCTN4:FBXW11:BLOC1S5:MYB:ACTB:CLIP2:GTF2IRD1:BRI3:PDAP1:TSC22D4:LRCH4:ACHE:AGK:KIAA1147:Z…	http://www.gsea-msigdb.org/gsea/msigdb/cards/GRAESSMANN_APOPTOSIS_BY_DOXORUBICIN_DN
Curated_gene_sets	ACEVEDO_LIVER_CANCER_DN	540	36	2.63047e-11	9.64682e-09	ESPN:PHF13:EPHA2:ACADSB:TOLLIP:RCN1:LRP5:OAF:VPS26B:TNFRSF1A:PTMS:VPS37B:LAMP1:CSK:FURIN:UBALD1:SLC7A5:ZFPM1:CLUH:FASN:GNA11:KLF2:JUND:PPP1R15A:ATF5:HADHA:MLPH:CHCHD10:MAN2B2:AIG1:SLC22A1:ATP6V1B2:TMEM66:VAV2:RXRA:SNAPC4	http://www.gsea-msigdb.org/gsea/msigdb/cards/ACEVEDO_LIVER_CANCER_DN
GO_mf	GO_REGULATORY_REGION_NUCLEIC_ACID_BINDING	934	49	3.87781e-11	1.06317e-08	E2F2:ATF6:MEN1:CCNT1:NR4A1:HNF1A:CDX2:MTA1:KLF13:SMAD6:ARID3B:GLIS2:RRN3:ZFPM1:MYBBP1A:PER1:SREBF1:RARA:WBP2:RPTOR:FOXK2:GATA6:ZNF516:KLF16:RFX2:IER2:CC2D1A:RFX1:JUND:ZNF93:ACTN4:RELB:MYPOP:ATF5:SOX12:FOXA2:TOX2:HIC2:PPARD:MYB:ACTB:HOXA7:HR:HSF1:KLF4:RXRA:NACC2:NOTCH1:RBMX	http://www.gsea-msigdb.org/gsea/msigdb/cards/GO_REGULATORY_REGION_NUCLEIC_ACID_BINDING
Curated_gene_sets	GRAESSMANN_APOPTOSIS_BY_DOXORUBICIN_DN	1720	72	3.75602e-11	1.29137e-08	PHF13:PEX14:VAV3:CSDE1:ATF6:ADD3:GPAM:PCNXL3:P2RY2:APEX1:HECTD1:ARF6:VTI1B:COX16:KLF13:UBR1:MTHFS:PARN:GPT2:ZFPM1:MYBBP1A:ERBB2:COASY:CBX1:MRPL12:FOXK2:DAZAP1:ADAMTSL5:SCAMP4:AP3D1:FZR1:KDM4B:MAP2K7:RAVER1:SHKBP1:PVRL2:CCDC9:MED25:SOX12:RRBP1:RBBP9:DGCR2:BCR:MKL1:ALG12:CTDSPL:RPP14:TMEM39A:NELFA:PAPSS1:XRCC4:DCTN4:FBXW11:BLOC1S5:MYB:ACTB:CLIP2:GTF2IRD1:BRI3:PDAP1:TSC22D4:LRCH4:ACHE:AGK:KIAA1147:Z…	http://www.gsea-msigdb.org/gsea/msigdb/cards/GRAESSMANN_APOPTOSIS_BY_DOXORUBICIN_DN
GO_bp	GO_RESPONSE_TO_OXYGEN_CONTAINING_COMPOUND	1603	69	2.97318e-11	1.45686e-08	AGRN:SDF4:SESN2:SLC2A1:SHC1:GPAM:KCNQ1:SMPD1:MEN1:LRP5:P2RY2:C2CD2L:NR4A1:AACS:APEX1:SNW1:BDKRB1:UBR1:CSK:TSC2:SULT1A3:MMP15:HSD11B2:SMPD3:MYO1C:SHPK:SHPK:PER1:SREBF1:RARA:WBP2:RPTOR:GNA11:DNM2:KLF2:JUND:UPF1:GIPR:TRPM4:HADHA:RAB11FIP5:IHH:FOXA2:FAM210B:BCR:TXN2:ATP6V1A:NCK1:OPA1:SOD3:ITGA2:LARS:PPARD:MAPK13:PIM1:MYB:ACTB:MET:CFTR:ATP6V1B2:HSF1:DENND4C:KLF4:RXRA:NOTCH1:ABCA2:NDOR1:CDK16:ATP7A:G6PD	http://www.gsea-msigdb.org/gsea/msigdb/cards/GO_RESPONSE_TO_OXYGEN_CONTAINING_COMPOUND
Chemical_and_Genetic_pertubation	PEREZ_TP63_TARGETS	352	28	8.07413e-11	1.6663e-08	CASZ1:STK40:UNC5B:ULK1:RP11-307N16.6:SPATA13:PAK6:PLA2G4F:SMAD6:GLIS2:GPT2:HSD11B2:RP11-517C16.2:ZFPM1:RAB11FIP4:CDC42EP4:EVPL:GATA6:GNA11:IHH:HIC2:SUSD2:SHANK3:FAM105A:FZD1:HR:EPPK1:TLE1:DFNB31	http://www.gsea-msigdb.org/gsea/msigdb/cards/PEREZ_TP63_TARGETS
GO_mf	GO_DOUBLE_STRANDED_DNA_BINDING	952	49	7.48775e-11	1.71862e-08	E2F2:ATF6:MEN1:NR4A1:CDX2:APEX1:MTA1:KLF13:SMAD6:ARID3B:GLIS2:RRN3:ZFPM1:MYBBP1A:PER1:SREBF1:RARA:WBP2:RPTOR:FOXK2:GATA6:ZNF516:KLF16:RFX2:IER2:CC2D1A:RFX1:JUND:ZNF93:ACTN4:RELB:MYPOP:ATF5:SOX12:FOXA2:TOX2:HIC2:PPARD:MYB:ACTB:HOXA7:HR:HSF1:KLF4:RXRA:NACC2:NOTCH1:PQBP1:RBMX	http://www.gsea-msigdb.org/gsea/msigdb/cards/GO_DOUBLE_STRANDED_DNA_BINDING
GO_mf	GO_SEQUENCE_SPECIFIC_DOUBLE_STRANDED_DNA_BINDING	860	46	8.35801e-11	1.71862e-08	E2F2:ATF6:NR4A1:CDX2:MTA1:KLF13:SMAD6:ARID3B:GLIS2:RRN3:ZFPM1:MYBBP1A:PER1:SREBF1:RARA:WBP2:RPTOR:FOXK2:GATA6:ZNF516:KLF16:RFX2:IER2:CC2D1A:RFX1:JUND:ZNF93:ACTN4:RELB:MYPOP:ATF5:SOX12:FOXA2:TOX2:HIC2:PPARD:MYB:ACTB:HOXA7:HR:HSF1:KLF4:RXRA:NACC2:NOTCH1:RBMX	http://www.gsea-msigdb.org/gsea/msigdb/cards/GO_SEQUENCE_SPECIFIC_DOUBLE_STRANDED_DNA_BINDING
GO_bp	GO_CARBOHYDRATE_DERIVATIVE_METABOLIC_PROCESS	934	49	3.87781e-11	1.78137e-08	AGRN:EPHA2:HSPG2:PARG:HK1:GPAM:MUC2:SMPD1:CHST1:RAB1B:B3GNT6:ALG9:ALG9:GUCY2C:ATP5EP2:CLPX:GLCE:PCSK6:SULT1A3:SMPD3:SHPK:SHPK:COASY:CANT1:FASN:PIGN:FUT6:FUT3:TECR:B3GNT3:AP2A1:NDUFS1:IHH:SULF2:LARGE:ALG12:ARSA:RPP14:DHFRL1:ATP6V1A:OPA1:MAN2B2:PAPSS1:GMDS:PPARD:PIM1:PLOD3:ATP6V1B2:CTPS2:ATP7A:G6PD	http://www.gsea-msigdb.org/gsea/msigdb/cards/GO_CARBOHYDRATE_DERIVATIVE_METABOLIC_PROCESS
GO_bp	GO_REGULATION_OF_CELLULAR_COMPONENT_SIZE	367	29	4.34621e-11	1.8791e-08	ATP13A2:VAV3:ARF1:ADD3:CDHR5:SPTBN2:SSH3:ARF6:IST1:SPIRE2:MYO1C:RAP1GAP2:CDC42EP4:RPTOR:DNM2:MEGF8:PPP1R15A:AKT1S1:CDC42EP1:SH3BP1:BAIAP2L2:SHANK3:NCK1:SLC12A7:LARS:CDHR2:ARHGAP18:VAV2:ATP7A	http://www.gsea-msigdb.org/gsea/msigdb/cards/GO_REGULATION_OF_CELLULAR_COMPONENT_SIZE
Chemical_and_Genetic_pertubation	HUTTMANN_B_CLL_POOR_SURVIVAL_UP	285	25	1.06588e-10	2.07032e-08	CDK11B:THNSL1:ATP2A3:GRN:MYO15B:SEPT9:GAA:ARHGDIA:SF3A2:FZR1:STXBP2:DNM2:MYO9B:JUND:ZNF112:PPP1R15A:ATF5:RRBP1:LAMA5:MED15:MYB:FZD1:ZYX:TLE1:RXRA	http://www.gsea-msigdb.org/gsea/msigdb/cards/HUTTMANN_B_CLL_POOR_SURVIVAL_UP
GO_mf	GO_DNA_BINDING_TRANSCRIPTION_FACTOR_ACTIVITY	1691	70	1.17274e-10	2.14351e-08	PRDM16:CAMTA1:CASZ1:E2F2:ZNF362:RLF:FOXD2:ATF6:ZNF214:NR4A1:HNF1A:CDX2:MTA1:KLF13:SMAD6:ARID3B:GLIS2:ZNF764:ZNF469:ZFPM1:SREBF1:RARA:FOXK2:GATA6:ZBTB7C:ZNF516:MIER2:KLF16:RFX2:MLLT1:ZNF414:ZNF823:IER2:CC2D1A:RFX1:WIZ:KLF2:JUND:GATAD2A:ZNF93:USF2:CIC:RELB:ZNF296:MYPOP:ATF5:ZNF813:ZNF628:ZNF579:SOX12:FOXA2:ZNF341:TOX2:HIC2:MECOM:ZFP62:ZNF184:PPARD:MYB:HOXA7:GTF2IRD1:TSC22D4:ZNF467:HR:ZC3H3:HSF1:KLF…	http://www.gsea-msigdb.org/gsea/msigdb/cards/GO_DNA_BINDING_TRANSCRIPTION_FACTOR_ACTIVITY
GO_bp	GO_REGULATION_OF_ANATOMICAL_STRUCTURE_SIZE	499	34	5.28391e-11	2.15759e-08	ATP13A2:VAV3:ARF1:ADD3:CDHR5:SPTBN2:SSH3:P2RY2:ARF6:IST1:SPIRE2:MYO1C:RAP1GAP2:ACE:ACE:CDC42EP4:RPTOR:DNM2:MEGF8:PPP1R15A:TRPM4:AKT1S1:CDC42EP1:SH3BP1:BAIAP2L2:SHANK3:NCK1:SLC12A7:LARS:CDHR2:PPARD:ARHGAP18:PLOD3:VAV2:ATP7A	http://www.gsea-msigdb.org/gsea/msigdb/cards/GO_REGULATION_OF_ANATOMICAL_STRUCTURE_SIZE
GO_cc	GO_ANCHORING_JUNCTION	552	35	1.93981e-10	2.42719e-08	EPHA2:HSPG2:ARF1:TNKS1BP1:CAPN1:VEZT:ARF6:RPLP1:FLII:GIT1:LASP1:CDC42EP4:ITGB4:EVPL:CAMSAP3:DNM2:CD97:ACTN4:PAK4:RPS16:PVRL2:ITGB6:CDC42EP1:SH3BP1:GAK:ITGA2:DCTN4:ACTB:FZD1:GNB2:ZYX:PLEC:FOCAD:NOTCH1:SHROOM2	http://www.gsea-msigdb.org/gsea/msigdb/cards/GO_ANCHORING_JUNCTION
GO_bp	GO_POSITIVE_REGULATION_OF_MOLECULAR_FUNCTION	1740	72	6.30446e-11	2.43883e-08	AGRN:EPHA2:SERINC2:ADC:TRIM62:VAV3:CTSS:SHC1:ARF1:MEN1:MAP3K11:PLEKHG6:CCNT1:EIF5:PAK6:CLPX:RPLP1:CSK:TSC2:PARN:TBC1D10B:MMP15:MTSS1L:GABARAPL2:RAP1GAP2:SREBF1:GIT1:SRCIN1:ERBB2:RARA:GRN:DBF4B:ACE:ACE:RPTOR:ARHGDIA:FZR1:MAP2K7:DNM2:MYO9B:GMIP:ACTN4:PAK4:PRKD2:NAPA:PPP1R15A:MED25:MAPRE3:RAB3GAP1:FZD5:CDC25B:BCR:CHCHD10:SH3BP1:TBC1D22A:SHANK3:MYD88:PIK3R4:ITGA2:XRCC4:ARAP3:LARS:TRIM26:TTBK1:ARHGAP1…	http://www.gsea-msigdb.org/gsea/msigdb/cards/GO_POSITIVE_REGULATION_OF_MOLECULAR_FUNCTION
Curated_gene_sets	PEREZ_TP63_TARGETS	352	28	8.07413e-11	2.61269e-08	CASZ1:STK40:UNC5B:ULK1:RP11-307N16.6:SPATA13:PAK6:PLA2G4F:SMAD6:GLIS2:GPT2:HSD11B2:RP11-517C16.2:ZFPM1:RAB11FIP4:CDC42EP4:EVPL:GATA6:GNA11:IHH:HIC2:SUSD2:SHANK3:FAM105A:FZD1:HR:EPPK1:TLE1:DFNB31	http://www.gsea-msigdb.org/gsea/msigdb/cards/PEREZ_TP63_TARGETS
Chemical_and_Genetic_pertubation	NUYTTEN_NIPP1_TARGETS_DN	846	45	1.61352e-10	2.95992e-08	SDF4:GPR157:EPHA2:SERINC2:ATPAF1:ZNF503:PNPLA2:SMPD1:RCN1:CCDC86:RHOF:ULK1:GOLGA3:LRP10:INF2:WFIKKN1:MYO1C:ATP2A3:EPN3:UBALD2:PTBP1:MKNK2:GNA11:NACC1:KLF2:B3GNT3:AKT1S1:ATF5:SLC35F6:LAMA5:TMEM184B:ATP6V1A:FAM105A:NNT:FAF2:MAPK13:TTYH3:ACTB:ZYX:REEP4:ERLIN2:SHB:NOTCH1:PLCXD1:SHROOM2	http://www.gsea-msigdb.org/gsea/msigdb/cards/NUYTTEN_NIPP1_TARGETS_DN
GO_bp	GO_REGULATION_OF_PHOSPHORUS_METABOLIC_PROCESS	1677	70	8.17031e-11	3.00259e-08	CAMTA1:EPHA2:SESN2:STK40:BMP8B:VAV3:SHC1:ARF1:SMPD1:PRR5L:TNKS1BP1:MEN1:MAP3K11:LRP5:TNFRSF1A:CCNT1:CCDC88C:BDKRB1:PAK6:SMAD6:RPLP1:CSK:TSC2:SMPD3:MARVELD3:WDR81:PER1:SRCIN1:ERBB2:NBR1:DBF4B:ACE:ACE:RPTOR:PTBP1:MLLT1:CAMSAP3:MAP2K7:ELL:PPP1R14A:PAK4:CBLC:PRKD2:PPP1R15A:AKT1S1:PPP6R1:MAPRE3:PROM2:FZD5:CDC25B:FOXA2:INPP5J:PLXNB2:CTDSPL:PIK3R4:NCK1:MECOM:ZFYVE28:RELL1:NNT:ITGA2:WWC1:TTBK1:ACTB:FZD1:…	http://www.gsea-msigdb.org/gsea/msigdb/cards/GO_REGULATION_OF_PHOSPHORUS_METABOLIC_PROCESS
TF_targets	CACGTG_MYC_Q2	1059	51	3.11593e-10	3.16787e-08	SDF4:NUDC:RLF:CSDE1:SCAMP3:ZNF503:ARL3:RAB3IL1:TSKU:C2CD2L:VPS37B:LAMP1:APEX1:ARF6:CSK:TSC2:SPNS1:SEZ6L2:HSDL1:SLC7A5:CLUH:PER1:GIT1:WBP2:AP3D1:STXBP2:HOOK2:RELB:ZNF296:NAPA:YPEL5:KCMF1:NDUFS1:SOX12:MGME1:CSRP2BP:OSER1:RASD2:ATP6V1A:QTRTD1:FXR1:CLCN2:DCTN4:MYB:HOXA7:CLIP2:GNB2:MFHAS1:NOTCH1:ABCA2:ATP7A	http://www.gsea-msigdb.org/gsea/msigdb/cards/CACGTG_MYC_Q2
Curated_gene_sets	HUTTMANN_B_CLL_POOR_SURVIVAL_UP	285	25	1.06588e-10	3.25746e-08	CDK11B:THNSL1:ATP2A3:GRN:MYO15B:SEPT9:GAA:ARHGDIA:SF3A2:FZR1:STXBP2:DNM2:MYO9B:JUND:ZNF112:PPP1R15A:ATF5:RRBP1:LAMA5:MED15:MYB:FZD1:ZYX:TLE1:RXRA	http://www.gsea-msigdb.org/gsea/msigdb/cards/HUTTMANN_B_CLL_POOR_SURVIVAL_UP
GO_cc	GO_MITOCHONDRION	1552	65	3.57959e-10	3.9813e-08	DNAJC11:SESN2:ADC:OXCT2:ATPAF1:CCBL2:SHC1:RNASEL:PARG:HK1:P4HA1:COX15:GPAM:ACADSB:CAPN1:PC:TNFRSF1A:ULK1:ATP5EP2:APEX1:COX16:PACS2:IVD:CLPX:MTHFS:SPNS1:VPS35:GPT2:HSDL1:WDR81:COASY:NBR1:MRPL12:TIMM21:TMEM143:PPP1R15A:HADHA:SLC35F6:LRPPRC:RAB11FIP5:NDUFS1:PNKD:MGME1:FAM210B:ZDHHC8:CHCHD10:TXN2:ACO2:BTD:RPP14:DHFRL1:QTRTD1:OPA1:LETM1:TPPP:FASTKD3:NNT:AGK:ABCB8:TMEM8B:TDRD7:HSDL2:NACC2:PIN4:TMLHE	http://www.gsea-msigdb.org/gsea/msigdb/cards/GO_MITOCHONDRION
Chemical_and_Genetic_pertubation	PEREZ_TP53_AND_TP63_TARGETS	207	21	2.32648e-10	4.04318e-08	CASZ1:UNC5B:ULK1:RP11-307N16.6:SPATA13:PAK6:SMAD6:GLIS2:GPT2:HSD11B2:RAB11FIP4:EVPL:GNA11:IHH:HIC2:SUSD2:SHANK3:FAM105A:FZD1:HR:EPPK1:DFNB31	http://www.gsea-msigdb.org/gsea/msigdb/cards/PEREZ_TP53_AND_TP63_TARGETS
Chemical_and_Genetic_pertubation	BENPORATH_NANOG_TARGETS	987	49	2.55412e-10	4.21685e-08	PARG:P4HA1:ADD3:MAP3K11:PCNXL3:ALG9:ALG9:SCNN1A:PNMA1:INF2:SCG5:TMEM87A:RPLP1:HCFC1R1:UBALD1:RRN3:TBC1D10B:VPS35:SLC7A5:SPIRE2:WDR81:ERBB2:NBR1:CDC42EP4:UBALD2:GATA6:ZNF516:STXBP2:DNM2:RFX1:DDA1:ANO8:ZNF112:SCAF1:AP2A1:MED25:SF3B1:SERINC3:LARGE:ACO2:ATP6V1A:GTF2E1:FXR1:LARS:FBXW11:MED23:TMEM66:PEX2:CDK16:TSPAN6	http://www.gsea-msigdb.org/gsea/msigdb/cards/BENPORATH_NANOG_TARGETS
Chemical_and_Genetic_pertubation	MARTENS_BOUND_BY_PML_RARA_FUSION	450	31	2.88473e-10	4.51745e-08	ADC:P2RY2:KLF13:ARID3B:CSK:SLC7A5:WDR81:RAP1GAP2:SREBF1:PEX12:LASP1:RARA:NBR1:DOT1L:RFX2:STXBP2:RAVER1:DNM2:KLF2:MYO9B:JUND:ELL:FBXO46:TMEM143:SPHK2:TOX2:SULF2:MGLL:ZFYVE28:DCTN4:GNB2	http://www.gsea-msigdb.org/gsea/msigdb/cards/MARTENS_BOUND_BY_PML_RARA_FUSION
Chemical_and_Genetic_pertubation	DEBIASI_APOPTOSIS_BY_REOVIRUS_INFECTION_DN	276	24	3.00981e-10	4.51745e-08	AGRN:MEN1:ATG2A:CAPN1:SPTBN2:LRP5:ULK1:AQR:SLC7A5:LASP1:ERBB2:SEPT9:PNPLA6:MYO9B:TRAPPC12:RRBP1:LAMA5:PLXNB2:PPARD:FIG4:INTS1:PLEC:ABCA2:SLC6A8	http://www.gsea-msigdb.org/gsea/msigdb/cards/DEBIASI_APOPTOSIS_BY_REOVIRUS_INFECTION_DN
Curated_gene_sets	NUYTTEN_NIPP1_TARGETS_DN	846	45	1.61352e-10	4.67157e-08	SDF4:GPR157:EPHA2:SERINC2:ATPAF1:ZNF503:PNPLA2:SMPD1:RCN1:CCDC86:RHOF:ULK1:GOLGA3:LRP10:INF2:WFIKKN1:MYO1C:ATP2A3:EPN3:UBALD2:PTBP1:MKNK2:GNA11:NACC1:KLF2:B3GNT3:AKT1S1:ATF5:SLC35F6:LAMA5:TMEM184B:ATP6V1A:FAM105A:NNT:FAF2:MAPK13:TTYH3:ACTB:ZYX:REEP4:ERLIN2:SHB:NOTCH1:PLCXD1:SHROOM2	http://www.gsea-msigdb.org/gsea/msigdb/cards/NUYTTEN_NIPP1_TARGETS_DN
GO_bp	GO_SECRETION	1628	68	1.51662e-10	5.30817e-08	SDF4:ATP13A2:SLC2A1:SLC6A9:VPS45:CTSS:ARF1:HK1:GPAM:AP2A2:TOLLIP:KCNQ1:SYT7:CAPN1:LRP5:P2RY2:C2CD2L:TNFRSF1A:HNF1A:RHOF:AACS:LAMP1:VTI1B:SCG5:PLA2G4F:FURIN:PCSK6:VPS35:SMPD3:IST1:SREBF1:GIT1:SRCIN1:GRN:ACE:ACE:CANT1:GAA:STXBP2:CD97:USF2:ACTN4:LTBP4:RAB4B:GIPR:NAPA:TRPM4:YPEL5:RAB11FIP5:KCMF1:RAB3GAP1:ITGB6:FZD5:PNKD:FOXA2:IL17RA:BCR:ARSA:FAF2:PPARD:MYB:VPS41:BRI3:PDAP1:ACHE:CFTR:NOTCH1:CDK16:ATP7A	http://www.gsea-msigdb.org/gsea/msigdb/cards/GO_SECRETION
GO_mf	GO_PROTEIN_CONTAINING_COMPLEX_BINDING	1096	52	3.49093e-10	5.74258e-08	ESPN:TMEM201:CTSS:SHC1:RNASEL:ADD3:BAG3:TNKS1BP1:ULK1:APEX1:RPLP1:IST1:MYO1C:SREBF1:FLII:GIT1:LASP1:ITGB4:EVPL:RPTOR:GNA11:FZR1:CAMSAP3:DNM2:MAP1S:ACTN4:LTBP4:NAPA:AP2A1:MYH14:HADHA:ITGB6:FZD5:LAMA5:YTHDF1:TXN2:ADM2:GTF2E1:EEFSEC:LETM1:ITGA2:TAPBP:PIM1:ACTB:GNB2:ACHE:CFTR:FAM83H:EPPK1:NACC2:SHROOM2:PQBP1	http://www.gsea-msigdb.org/gsea/msigdb/cards/GO_PROTEIN_CONTAINING_COMPLEX_BINDING
Chemical_and_Genetic_pertubation	FEVR_CTNNB1_TARGETS_UP	687	39	4.43408e-10	6.36526e-08	AIM1L:SLC2A1:UNC5B:P4HA1:EPS8L2:AP2A2:TOLLIP:SYT7:MFAP1:MMP15:ATP2A3:PER1:ACE:ACE:WBP2:EVPL:GNA11:PNPLA6:B3GNT3:TM6SF2:RELB:ATF5:MLPH:SLC52A3:RRBP1:FAM210B:AGPAT3:BCR:PLXNB2:CLCN2:LETM1:SLC12A7:BLOC1S5:TRIM26:PIM1:VPS41:ZYX:ZNF467:SLC27A4:SLC6A8	http://www.gsea-msigdb.org/gsea/msigdb/cards/FEVR_CTNNB1_TARGETS_UP
Chemical_and_Genetic_pertubation	JOHNSTONE_PARVB_TARGETS_3_UP	432	30	4.62648e-10	6.36526e-08	AGRN:CTSS:ADD3:RCN1:ATG2A:CAPN1:SCNN1A:PLBD2:MTA1:SEZ6L2:MYO1C:PITPNM3:FLII:GRN:CDC42EP4:ITGB4:SEPT9:GAA:MKNK2:PRKD2:ABHD12:MMP24-AS1:TOX2:ITGA2:TAPBP:ACTB:BRI3:ERLIN2:KLF4:VAV2	http://www.gsea-msigdb.org/gsea/msigdb/cards/JOHNSTONE_PARVB_TARGETS_3_UP
Curated_gene_sets	PEREZ_TP53_AND_TP63_TARGETS	207	21	2.32648e-10	6.39899e-08	CASZ1:UNC5B:ULK1:RP11-307N16.6:SPATA13:PAK6:SMAD6:GLIS2:GPT2:HSD11B2:RAB11FIP4:EVPL:GNA11:IHH:HIC2:SUSD2:SHANK3:FAM105A:FZD1:HR:EPPK1:DFNB31	http://www.gsea-msigdb.org/gsea/msigdb/cards/PEREZ_TP53_AND_TP63_TARGETS
Curated_gene_sets	BENPORATH_NANOG_TARGETS	987	49	2.55412e-10	6.69058e-08	PARG:P4HA1:ADD3:MAP3K11:PCNXL3:ALG9:ALG9:SCNN1A:PNMA1:INF2:SCG5:TMEM87A:RPLP1:HCFC1R1:UBALD1:RRN3:TBC1D10B:VPS35:SLC7A5:SPIRE2:WDR81:ERBB2:NBR1:CDC42EP4:UBALD2:GATA6:ZNF516:STXBP2:DNM2:RFX1:DDA1:ANO8:ZNF112:SCAF1:AP2A1:MED25:SF3B1:SERINC3:LARGE:ACO2:ATP6V1A:GTF2E1:FXR1:LARS:FBXW11:MED23:TMEM66:PEX2:CDK16:TSPAN6	http://www.gsea-msigdb.org/gsea/msigdb/cards/BENPORATH_NANOG_TARGETS
GO_cc	GO_PERINUCLEAR_REGION_OF_CYTOPLASM	697	39	6.6898e-10	6.69649e-08	ADC:ARF1:TOLLIP:LAMP1:APEX1:VTI1B:INF2:TSC2:VPS35:RAP1GAP2:RAB11FIP4:ERBB2:RARA:EPN3:SEPT9:DNM2:MYO9B:PLVAP:MAP1S:ACTN4:RAB4B:TRAPPC12:LRPPRC:FZD5:MLPH:SERINC3:FXR1:GAK:TPPP:ITGA2:WWC1:TTBK1:GNB2:ACHE:PLEC:HSF1:NDOR1:ATP7A:MOSPD1	http://www.gsea-msigdb.org/gsea/msigdb/cards/GO_PERINUCLEAR_REGION_OF_CYTOPLASM
Curated_gene_sets	MARTENS_BOUND_BY_PML_RARA_FUSION	450	31	2.88473e-10	7.19867e-08	ADC:P2RY2:KLF13:ARID3B:CSK:SLC7A5:WDR81:RAP1GAP2:SREBF1:PEX12:LASP1:RARA:NBR1:DOT1L:RFX2:STXBP2:RAVER1:DNM2:KLF2:MYO9B:JUND:ELL:FBXO46:TMEM143:SPHK2:TOX2:SULF2:MGLL:ZFYVE28:DCTN4:GNB2	http://www.gsea-msigdb.org/gsea/msigdb/cards/MARTENS_BOUND_BY_PML_RARA_FUSION
Curated_gene_sets	DEBIASI_APOPTOSIS_BY_REOVIRUS_INFECTION_DN	276	24	3.00981e-10	7.19867e-08	AGRN:MEN1:ATG2A:CAPN1:SPTBN2:LRP5:ULK1:AQR:SLC7A5:LASP1:ERBB2:SEPT9:PNPLA6:MYO9B:TRAPPC12:RRBP1:LAMA5:PLXNB2:PPARD:FIG4:INTS1:PLEC:ABCA2:SLC6A8	http://www.gsea-msigdb.org/gsea/msigdb/cards/DEBIASI_APOPTOSIS_BY_REOVIRUS_INFECTION_DN
GO_mf	GO_KINASE_BINDING	722	40	5.36388e-10	8.02143e-08	SLC2A1:SHC1:AP2A2:TOLLIP:KCNQ1:MAP3K11:CCNT1:RHOF:CSK:PARN:MARVELD3:PITPNM3:PER1:SREBF1:SRCIN1:RARA:NBR1:DBF4B:ACE:ACE:RPTOR:GATA6:MAP2K7:DNM2:CBLC:RELB:PRKD2:PPP1R15A:AP2A1:ATF5:MAPRE3:FZD5:CDC25B:AP1B1:NCK1:OPA1:SLC12A7:WWC1:ACTB:FAM83H:HSF1	http://www.gsea-msigdb.org/gsea/msigdb/cards/GO_KINASE_BINDING
Chemical_and_Genetic_pertubation	SMID_BREAST_CANCER_BASAL_DN	696	39	6.42274e-10	8.48316e-08	VAV3:ARL3:ACADSB:PNPLA2:SLC22A18:CHST1:SSH3:TSKU:AAMDC:C2CD2L:SCNN1A:MCF2L:AQR:IVD:PCSK6:HCFC1R1:LONP2:SMPD3:ATP2A3:SREBF1:ERBB2:RARA:CHAD:CANT1:FASN:MKNK2:TJP3:KDM4B:BCAM:TMEM143:SPHK2:MLPH:INPP5J:ALG12:XRCC4:MYB:ERLIN2:HSDL2:TCEAL4	http://www.gsea-msigdb.org/gsea/msigdb/cards/SMID_BREAST_CANCER_BASAL_DN
GO_bp	GO_ORGANOPHOSPHATE_METABOLIC_PROCESS	532	34	2.87551e-10	9.60683e-08	EPHA2:SERINC2:VAV3:ARF1:PARG:HK1:GPAM:SMPD1:PLCB3:PLA2G4F:CLPX:SULT1A3:SMPD3:WDR81:FASN:GATA6:PIGN:PNPLA6:MBOAT7:HADHA:NDUFS1:SERINC3:AGPAT3:INPP5J:ATP6V1A:PIK3R4:OPA1:NNT:AGPAT1:ATP6V1B2:KLF4:VAV2:CTPS2:G6PD	http://www.gsea-msigdb.org/gsea/msigdb/cards/GO_ORGANOPHOSPHATE_METABOLIC_PROCESS
TF_targets	EGR1_01	271	23	1.13269e-09	9.87055e-08	TMEM57:PTMS:HCFC1R1:SEZ6L2:ZFPM1:GIT1:SRCIN1:ACE:ACE:KLF16:ZNF414:ELL:RELB:SOX12:SH3BP1:WDR48:MGLL:CEP70:MYB:HOXA7:FZD1:GNB2:PLOD3:HR	http://www.gsea-msigdb.org/gsea/msigdb/cards/EGR1_01
Chemical_and_Genetic_pertubation	COLDREN_GEFITINIB_RESISTANCE_DN	221	21	7.78646e-10	9.88881e-08	AIM1L:VAV3:EPS8L2:ST14:SCAMP2:CCDC64B:MARVELD3:PITPNM3:RAB11FIP4:EPN3:SMIM5:TJP3:B3GNT3:MYH14:KIAA1211L:ITGB6:SPTLC3:MAPK13:AIG1:EPPK1:MROH1	http://www.gsea-msigdb.org/gsea/msigdb/cards/COLDREN_GEFITINIB_RESISTANCE_DN
Curated_gene_sets	FEVR_CTNNB1_TARGETS_UP	687	39	4.43408e-10	1.01633e-07	AIM1L:SLC2A1:UNC5B:P4HA1:EPS8L2:AP2A2:TOLLIP:SYT7:MFAP1:MMP15:ATP2A3:PER1:ACE:ACE:WBP2:EVPL:GNA11:PNPLA6:B3GNT3:TM6SF2:RELB:ATF5:MLPH:SLC52A3:RRBP1:FAM210B:AGPAT3:BCR:PLXNB2:CLCN2:LETM1:SLC12A7:BLOC1S5:TRIM26:PIM1:VPS41:ZYX:ZNF467:SLC27A4:SLC6A8	http://www.gsea-msigdb.org/gsea/msigdb/cards/FEVR_CTNNB1_TARGETS_UP
Curated_gene_sets	JOHNSTONE_PARVB_TARGETS_3_UP	432	30	4.62648e-10	1.01801e-07	AGRN:CTSS:ADD3:RCN1:ATG2A:CAPN1:SCNN1A:PLBD2:MTA1:SEZ6L2:MYO1C:PITPNM3:FLII:GRN:CDC42EP4:ITGB4:SEPT9:GAA:MKNK2:PRKD2:ABHD12:MMP24-AS1:TOX2:ITGA2:TAPBP:ACTB:BRI3:ERLIN2:KLF4:VAV2	http://www.gsea-msigdb.org/gsea/msigdb/cards/JOHNSTONE_PARVB_TARGETS_3_UP
GO_cc	GO_MICROTUBULE_CYTOSKELETON	1169	53	1.1527e-09	1.04896e-07	TMEM201:NUDC:ARL3:WDR11:INCENP:CDC42BPG:MAP3K11:HYLS1:PLEKHG6:APEX1:CCDC88C:CEP170B:MTA1:IST1:RAP1GAP2:FLII:RAB11FIP4:CBX1:CDC42EP4:SEPT9:TPGS1:CAMSAP3:DNM2:HOOK2:CC2D1A:MAP1S:RELB:ATF5:MAPRE3:YPEL5:LRPPRC:RAB11FIP5:ITGB6:CDC25B:PIK3R4:CEP70:RELL1:CEP72:TPPP:SKP1:DCTN4:FBXW11:TTBK1:VPS41:CLIP2:REEP4:HSF1:DFNB31:ABCA2:SHROOM2:CDK16:PIN4:STAG2	http://www.gsea-msigdb.org/gsea/msigdb/cards/GO_MICROTUBULE_CYTOSKELETON
GO_cc	GO_CYTOSKELETAL_PART	1639	66	1.27381e-09	1.06257e-07	ESPN:TMEM201:NUDC:SLC2A1:ARL3:BAG3:WDR11:INCENP:CDC42BPG:MAP3K11:SPTBN2:HYLS1:PLEKHG6:APEX1:CCDC88C:CEP170B:MTA1:MESDC1:MTSS1L:IST1:MYO1C:RAP1GAP2:FLII:RAB11FIP4:LASP1:CBX1:EVPL:SEPT9:TPGS1:CAMSAP3:DNM2:HOOK2:CC2D1A:MYO9B:MAP1S:ACTN4:RELB:ATF5:MYH14:MAPRE3:YPEL5:LRPPRC:RAB11FIP5:ITGB6:MLPH:CDC25B:PIK3R4:CEP70:CEP72:TPPP:SKP1:DCTN4:FBXW11:TTBK1:CLIP2:ZYX:REEP4:FAM83H:EPPK1:PLEC:HSF1:DFNB31:ABCA2:S…	http://www.gsea-msigdb.org/gsea/msigdb/cards/GO_CYTOSKELETAL_PART
GO_cc	GO_GOLGI_MEMBRANE	747	40	1.42653e-09	1.09843e-07	SLC2A1:VPS45:SCAMP3:ATF6:TMCO1:ARF1:ARL3:CHST1:RAB1B:B3GNT6:TNFRSF1A:GOLGA3:TMEM87A:GLCE:SCAMP2:FURIN:NAA60:NAA60:SMPD3:GABARAPL2:SLC16A13:SREBF1:CANT1:SCAMP4:AP3D1:FUT6:FUT3:DNM2:B3GNT3:NAPA:PPP6R1:RAB11FIP5:FZD5:SERINC3:AGPAT3:AP1B1:LARGE:TAPBP:FIG4:NOTCH1:MOSPD1	http://www.gsea-msigdb.org/gsea/msigdb/cards/GO_GOLGI_MEMBRANE
GO_cc	GO_NUCLEOPLASM_PART	1113	51	1.68932e-09	1.20787e-07	SSU72:LSM10:RBM8A:PRPF18:TOLLIP:INCENP:MEN1:SART1:CCNT1:SUDS3:APEX1:SNW1:MTA1:SMAD6:GLIS2:ZC3H18:MYO1C:NBR1:REXO1:MKNK2:SF3A2:KDM4B:MLLT1:NACC1:ELL:GATAD2A:ACTN4:MED25:SF3B1:CSRP2BP:CRNKL1:MED15:BRD1:EAF1:GTF2E1:MECOM:NELFA:LARS:MED7:MED20:ARHGAP18:ACTB:LRCH4:HR:PEX2:ZC3H3:HSF1:TONSL:NACC2:EHMT1:PQBP1	http://www.gsea-msigdb.org/gsea/msigdb/cards/GO_NUCLEOPLASM_PART
Curated_gene_sets	SMID_BREAST_CANCER_BASAL_DN	696	39	6.42274e-10	1.3589e-07	VAV3:ARL3:ACADSB:PNPLA2:SLC22A18:CHST1:SSH3:TSKU:AAMDC:C2CD2L:SCNN1A:MCF2L:AQR:IVD:PCSK6:HCFC1R1:LONP2:SMPD3:ATP2A3:SREBF1:ERBB2:RARA:CHAD:CANT1:FASN:MKNK2:TJP3:KDM4B:BCAM:TMEM143:SPHK2:MLPH:INPP5J:ALG12:XRCC4:MYB:ERLIN2:HSDL2:TCEAL4	http://www.gsea-msigdb.org/gsea/msigdb/cards/SMID_BREAST_CANCER_BASAL_DN
TF_targets	RYTTCCTG_ETS2_B	1115	51	1.79396e-09	1.3679e-07	EPHA2:ATP13A2:SERINC2:CTSS:SHC1:WDR11:EPS8L2:PRR5L:MAP3K11:CD248:LRP5:TSKU:AAMDC:C2CD2L:ARF6:PNMA1:PLA2G4F:FURIN:MYO1C:WDR81:ATP2A3:SLC16A13:PER1:GIT1:RARA:EPN3:CASKIN2:SEPT9:DNM2:GATAD2A:FCGBP:ZNF296:AKT1S1:OSER1:RASD2:SH3BP1:MGLL:PIK3R4:NCK1:WWC1:FBXW11:AGPAT1:AIG1:ACTB:PDAP1:TSC22D4:SLC20A2:PLEC:DFNB31:ABCA2:MOSPD1	http://www.gsea-msigdb.org/gsea/msigdb/cards/RYTTCCTG_ETS2_B
Immunologic_signatures	GSE369_PRE_VS_POST_IL6_INJECTION_SOCS3_KO_LIVER_DN	198	21	1.01256e-10	1.48969e-07	AGRN:PLCB3:MAP3K11:SART1:LRP10:TSC2:GRN:WBP2:GAA:FASN:STXBP2:TECR:MYO9B:FCGBP:RAB4B:MEGF8:HADHA:TXN2:ARSA:BTD:ZYX	http://www.gsea-msigdb.org/gsea/msigdb/cards/GSE369_PRE_VS_POST_IL6_INJECTION_SOCS3_KO_LIVER_DN
Immunologic_signatures	GSE39820_CTRL_VS_TGFBETA1_IL6_CD4_TCELL_DN	200	21	1.22306e-10	1.48969e-07	ZDHHC18:P4HA1:SMPD1:PC:TNFRSF1A:ULK1:RP11-307N16.6:SPATA13:CCDC88C:FURIN:LONP2:MKNK2:TRPM4:YPEL5:TOX2:PAPSS1:XRCC4:FBXO38:DCTN4:MROH1:ARHGAP39:TSPAN6	http://www.gsea-msigdb.org/gsea/msigdb/cards/GSE39820_CTRL_VS_TGFBETA1_IL6_CD4_TCELL_DN
Chemical_and_Genetic_pertubation	KOINUMA_TARGETS_OF_SMAD2_OR_SMAD3	839	43	1.28408e-09	1.57039e-07	PHF13:CASZ1:EPHA2:SERINC2:ZNF362:LSM10:SNX7:PC:TSKU:TNFRSF1A:SCNN1A:VTI1B:PNMA1:PAK6:TMEM87A:SMAD6:ARID3B:FURIN:HCFC1R1:SULT1A3:VPS35:IST1:SLC7A5:WDR81:SREBF1:SEPT9:MGME1:SULF2:HIC2:BCR:MICALL1:ITGA2:WWC1:PIM1:ARL4A:HOXA7:CLIP2:GTF2IRD1:MET:TMEM66:PLEC:TLE1:HSDL2	http://www.gsea-msigdb.org/gsea/msigdb/cards/KOINUMA_TARGETS_OF_SMAD2_OR_SMAD3
Curated_gene_sets	COLDREN_GEFITINIB_RESISTANCE_DN	221	21	7.78646e-10	1.58642e-07	AIM1L:VAV3:EPS8L2:ST14:SCAMP2:CCDC64B:MARVELD3:PITPNM3:RAB11FIP4:EPN3:SMIM5:TJP3:B3GNT3:MYH14:KIAA1211L:ITGB6:SPTLC3:MAPK13:AIG1:EPPK1:MROH1	http://www.gsea-msigdb.org/gsea/msigdb/cards/COLDREN_GEFITINIB_RESISTANCE_DN
GO_cc	GO_CELL_SUBSTRATE_JUNCTION	409	28	2.4181e-09	1.61368e-07	EPHA2:HSPG2:ARF1:CAPN1:ARF6:RPLP1:FLII:GIT1:LASP1:ITGB4:DNM2:CD97:ACTN4:PAK4:RPS16:PVRL2:ITGB6:CDC42EP1:GAK:ITGA2:DCTN4:ACTB:FZD1:GNB2:ZYX:EPPK1:PLEC:FOCAD	http://www.gsea-msigdb.org/gsea/msigdb/cards/GO_CELL_SUBSTRATE_JUNCTION
TF_targets	HNF4_01_B	258	22	2.38256e-09	1.61485e-07	PRDM16:AIM1L:UNC5B:PNPLA2:MAP3K11:AP5B1:PTMS:NR4A1:HNF1A:PRR14:WDR81:CLUH:ERBB2:PAK4:AP1B1:AGPAT1:ACTB:HR:REEP4:CNTFR:TLE1:CDK16	http://www.gsea-msigdb.org/gsea/msigdb/cards/HNF4_01_B
GO_bp	GO_REGULATION_OF_PROTEIN_MODIFICATION_PROCESS	1826	72	5.2271e-10	1.6704e-07	CAMTA1:EPHA2:SESN2:STK40:BMP8B:SHC1:TOLLIP:SMPD1:PRR5L:TNKS1BP1:MEN1:MAP3K11:LRP5:TNFRSF1A:CCNT1:SNW1:CCDC88C:BDKRB1:MTA1:PAK6:SMAD6:RPLP1:CSK:TSC2:SMPD3:MARVELD3:PER1:SREBF1:SRCIN1:ERBB2:NBR1:DBF4B:ACE:ACE:WBP2:RPTOR:PTBP1:FZR1:MLLT1:MAP2K7:PPP1R14A:PAK4:CBLC:PRKD2:PPP1R15A:AKT1S1:PPP6R1:MAPRE3:PROM2:RAB3GAP1:FZD5:CDC25B:INPP5J:RASD2:PLXNB2:CTDSPL:WDR48:NCK1:MECOM:ZFYVE28:RELL1:NNT:WWC1:TTBK1:MY…	http://www.gsea-msigdb.org/gsea/msigdb/cards/GO_REGULATION_OF_PROTEIN_MODIFICATION_PROCESS
GO_bp	GO_TRANSMEMBRANE_TRANSPORT	1574	65	6.3113e-10	1.88049e-07	PEX14:ATP13A2:SESN2:ADC:KCNQ4:SLC2A1:SLC6A9:CTSS:TMCO1:RNASEL:ARF1:COX15:ADD3:KCNQ1:SLC22A18:PLCB3:CAPN1:SCNN1A:HNF1A:ATP5EP2:BDKRB1:CLCN7:SPNS1:LONP2:SLC7A5:ATP2A3:SLC16A13:PEX12:LASP1:OTOP2:TIMM21:DNM2:ANO8:ATP13A1:ACTN4:RAB4B:TRPM4:SLC35F6:KCNG1:BCR:CHCHD10:SHANK3:ATP6V1A:CLCN2:OPA1:LETM1:SLC12A7:NNT:PPARD:TMEM63B:SLC18B1:SLC22A1:TTYH3:ACTB:CFTR:ABCB8:ATP6V1B2:ERLIN2:SLC20A2:PEX2:ABCA2:SHROOM2…	http://www.gsea-msigdb.org/gsea/msigdb/cards/GO_TRANSMEMBRANE_TRANSPORT
GO_bp	GO_SMALL_MOLECULE_METABOLIC_PROCESS	1685	68	6.39624e-10	1.88049e-07	EPHA2:SESN2:OXCT2:SLC2A1:CCBL2:ARV1:GGPS1:PARG:P4HA1:GPAM:ACADSB:CARS:SMPD1:CHST1:DAGLA:PLCB3:PC:LRP5:TNFRSF1A:AACS:IVD:PLA2G4F:CLPX:MTHFS:APOBR:SULT1A3:GPT2:LONP2:SLC7A5:SREBF1:GAA:FASN:FUT6:TECR:SPHK2:HADHA:NDUFS1:PNKD:SLC52A3:FOXA2:SERINC3:INPP5J:TXN2:ACO2:BTD:RPP14:DHFRL1:ATP6V1A:MGLL:CLCN2:OPA1:MAN2B2:MTRR:NNT:LARS:GMDS:PPARD:AIG1:PLOD3:CFTR:ATP6V1B2:ERLIN2:PEX2:SLC27A4:RXRA:CTPS2:ATP7A:G6PD	http://www.gsea-msigdb.org/gsea/msigdb/cards/GO_SMALL_MOLECULE_METABOLIC_PROCESS
GO_bp	GO_POSITIVE_REGULATION_OF_CATALYTIC_ACTIVITY	1397	60	6.95159e-10	1.96516e-07	AGRN:EPHA2:SERINC2:ADC:VAV3:SHC1:ARF1:MAP3K11:PLEKHG6:CCNT1:EIF5:PAK6:CLPX:RPLP1:CSK:TSC2:PARN:TBC1D10B:MMP15:MTSS1L:GABARAPL2:RAP1GAP2:SREBF1:GIT1:SRCIN1:ERBB2:GRN:DBF4B:ACE:ACE:RPTOR:ARHGDIA:FZR1:MAP2K7:DNM2:MYO9B:GMIP:PAK4:PRKD2:NAPA:PPP1R15A:MAPRE3:RAB3GAP1:FZD5:CDC25B:BCR:CHCHD10:SH3BP1:TBC1D22A:PIK3R4:ITGA2:XRCC4:ARAP3:LARS:TTBK1:ARHGAP18:HSF1:ARHGAP39:KLF4:VAV2:ATP7A	http://www.gsea-msigdb.org/gsea/msigdb/cards/GO_POSITIVE_REGULATION_OF_CATALYTIC_ACTIVITY
GO_mf	GO_PROXIMAL_PROMOTER_SEQUENCE_SPECIFIC_DNA_BINDING	538	33	1.48119e-09	2.03046e-07	E2F2:ATF6:NR4A1:MTA1:KLF13:SMAD6:ARID3B:ZFPM1:MYBBP1A:PER1:SREBF1:RARA:WBP2:FOXK2:GATA6:ZNF516:KLF16:RFX2:CC2D1A:RFX1:JUND:MYPOP:FOXA2:TOX2:MYB:ACTB:HOXA7:HSF1:KLF4:RXRA:NACC2:NOTCH1:RBMX	http://www.gsea-msigdb.org/gsea/msigdb/cards/GO_PROXIMAL_PROMOTER_SEQUENCE_SPECIFIC_DNA_BINDING
GO_mf	GO_CYTOSKELETAL_PROTEIN_BINDING	948	46	1.88883e-09	2.28461e-07	ESPN:TMEM201:PEX14:ARL3:ADD3:EPS8L2:SPTBN2:SSH3:VEZT:CCDC88C:INF2:MESDC1:MTSS1L:GABARAPL2:SPIRE2:MYO1C:FLII:LASP1:RARA:TPGS1:CAMSAP3:DNM2:HOOK2:MYO9B:MAP1S:ACTN4:ATF5:MYH14:MAPRE3:LRPPRC:RAB11FIP5:MLPH:MKL1:SHANK3:NCK1:CEP70:OPA1:TPPP:TTBK1:ACTB:VPS41:CLIP2:REEP4:EPPK1:PLEC:SHROOM2	http://www.gsea-msigdb.org/gsea/msigdb/cards/GO_CYTOSKELETAL_PROTEIN_BINDING
GO_mf	GO_CELL_ADHESION_MOLECULE_BINDING	487	31	1.94435e-09	2.28461e-07	EPHA2:NUDC:BAG3:CDHR5:EPS8L2:TNKS1BP1:PLCB3:SPTBN2:GOLGA3:EIF5:PAK6:IST1:LASP1:ITGB4:EVPL:SEPT9:FASN:CC2D1A:ACTN4:PAK4:LTBP4:PVRL2:ITGB6:LAMA5:CDC42EP1:MICALL1:NCK1:ITGA2:CDHR2:ARHGAP18:PLEC	http://www.gsea-msigdb.org/gsea/msigdb/cards/GO_CELL_ADHESION_MOLECULE_BINDING
Hallmark_gene_sets	HALLMARK_MITOTIC_SPINDLE	199	19	4.60141e-09	2.30071e-07	INCENP:MAP3K11:RHOF:ARF6:CDC42EP4:SEPT9:ARHGDIA:MYO9B:MAP1S:ACTN4:LRPPRC:RAB3GAP1:BCR:CDC42EP1:NCK1:CEP72:ARAP3:CLIP2:SHROOM2	http://www.gsea-msigdb.org/gsea/msigdb/cards/HALLMARK_MITOTIC_SPINDLE
Chemical_and_Genetic_pertubation	ACEVEDO_NORMAL_TISSUE_ADJACENT_TO_LIVER_TUMOR_DN	354	26	2.0902e-09	2.46495e-07	SSU72:ACADSB:LRP5:AAMDC:ALG9:ALG9:OAF:VPS26B:TNFRSF1A:PTMS:VPS37B:CSK:UBALD1:GPT2:SLC7A5:ZFPM1:LASP1:WBP2:FASN:CNDP2:TECR:PPP1R15A:ATF5:CHCHD10:SLC20A2:VAV2:RXRA	http://www.gsea-msigdb.org/gsea/msigdb/cards/ACEVEDO_NORMAL_TISSUE_ADJACENT_TO_LIVER_TUMOR_DN
Curated_gene_sets	KOINUMA_TARGETS_OF_SMAD2_OR_SMAD3	839	43	1.28408e-09	2.52276e-07	PHF13:CASZ1:EPHA2:SERINC2:ZNF362:LSM10:SNX7:PC:TSKU:TNFRSF1A:SCNN1A:VTI1B:PNMA1:PAK6:TMEM87A:SMAD6:ARID3B:FURIN:HCFC1R1:SULT1A3:VPS35:IST1:SLC7A5:WDR81:SREBF1:SEPT9:MGME1:SULF2:HIC2:BCR:MICALL1:ITGA2:WWC1:PIM1:ARL4A:HOXA7:CLIP2:GTF2IRD1:MET:TMEM66:PLEC:TLE1:HSDL2	http://www.gsea-msigdb.org/gsea/msigdb/cards/KOINUMA_TARGETS_OF_SMAD2_OR_SMAD3
TF_targets	USF_Q6_01	245	21	5.00822e-09	3.05501e-07	SDF4:GPR157:ARL3:RAB3IL1:VPS37B:LAMP1:APEX1:SPNS1:CLUH:PER1:GIT1:SRCIN1:WBP2:HOOK2:NDUFS1:CSRP2BP:DCTN4:HOXA7:GNB2:MFHAS1:KLF4	http://www.gsea-msigdb.org/gsea/msigdb/cards/USF_Q6_01
GO_bp	GO_NEGATIVE_REGULATION_OF_RNA_BIOSYNTHETIC_PROCESS	1238	55	1.13693e-09	3.09497e-07	PRDM16:PEX14:E2F2:SHC1:BAG3:MEN1:SUDS3:CDX2:APEX1:SNW1:MTA1:GLIS2:ZFPM1:MYBBP1A:PER1:SREBF1:RARA:GATA6:MIER2:KLF16:DOT1L:NACC1:CC2D1A:KLF2:JUND:GATAD2A:ZNF93:CIC:RELB:ZNF296:MYPOP:MED25:ATF5:HIC2:NCK1:MECOM:NELFA:WWC1:FBXW11:PPARD:MYB:HOXA7:FZD1:TSC22D4:HR:PEX2:HSF1:TONSL:TLE1:KLF4:RXRA:NACC2:NOTCH1:EHMT1:MOSPD1	http://www.gsea-msigdb.org/gsea/msigdb/cards/GO_NEGATIVE_REGULATION_OF_RNA_BIOSYNTHETIC_PROCESS
GO_cc	GO_PLASMA_MEMBRANE_REGION	1185	52	4.99042e-09	3.12213e-07	GPR157:EPHA2:KCNQ4:SLC2A1:SLC6A9:ARF1:ADD3:CDHR5:EPS8L2:KCNQ1:SLC22A18:SYT7:DAGLA:MEN1:SPTBN2:C2CD2L:ST14:PLEKHG6:SCNN1A:VEZT:RP11-307N16.6:SPATA13:ARF6:PLA2G4F:MTSS1L:SLC7A5:SPIRE2:MYO1C:RAB11FIP4:SRCIN1:ERBB2:ARHGEF18:STXBP2:DNM2:PLVAP:AP2A1:PROM2:SLC52A3:BCR:SHANK3:ATP6V1A:WWC1:CDHR2:SLC22A1:MET:CFTR:EPPK1:CNTFR:DFNB31:SLC27A4:NOTCH1:SHROOM2:ATP7A	http://www.gsea-msigdb.org/gsea/msigdb/cards/GO_PLASMA_MEMBRANE_REGION
TF_targets	MYCMAX_B	272	22	6.32422e-09	3.50707e-07	DNAJC11:EPHA2:ZNF362:ARL3:ABTB2:SYT7:ARF6:KLF13:SEZ6L2:PER1:GIT1:DAZAP1:SHKBP1:NDUFS1:SOX12:MGME1:FOXA2:TOX2:WWC1:TSC22D4:CDK16:STAG2	http://www.gsea-msigdb.org/gsea/msigdb/cards/MYCMAX_B
GO_cc	GO_CYTOPLASMIC_VESICLE_PART	1483	60	6.40372e-09	3.77066e-07	ATP13A2:SLC6A9:SNX7:VPS45:CTSS:SCAMP3:AP2A2:TOLLIP:KCNQ1:VPS37C:SYT7:CAPN1:RHOF:VPS37B:LAMP1:ARF6:VTI1B:SCAMP2:FURIN:VPS35:IST1:SPIRE2:MYO1C:WDR81:SREBF1:RAB11FIP4:ERBB2:GRN:CANT1:GAA:SCAMP4:AP3D1:STXBP2:DNM2:CD97:ACTN4:RAB4B:AP2A1:YPEL5:RAB11FIP5:KCMF1:FZD5:ZDHHC8:AP1B1:MICALL1:BAIAP2L2:ARSA:MYD88:PIK3R4:ZFYVE28:FAF2:TAPBP:FIG4:VPS41:BRI3:PDAP1:CFTR:DENND4C:ABCA2:ATP7A	http://www.gsea-msigdb.org/gsea/msigdb/cards/GO_CYTOPLASMIC_VESICLE_PART
Curated_gene_sets	ACEVEDO_NORMAL_TISSUE_ADJACENT_TO_LIVER_TUMOR_DN	354	26	2.0902e-09	3.9649e-07	SSU72:ACADSB:LRP5:AAMDC:ALG9:ALG9:OAF:VPS26B:TNFRSF1A:PTMS:VPS37B:CSK:UBALD1:GPT2:SLC7A5:ZFPM1:LASP1:WBP2:FASN:CNDP2:TECR:PPP1R15A:ATF5:CHCHD10:SLC20A2:VAV2:RXRA	http://www.gsea-msigdb.org/gsea/msigdb/cards/ACEVEDO_NORMAL_TISSUE_ADJACENT_TO_LIVER_TUMOR_DN
Chemical_and_Genetic_pertubation	GARY_CD5_TARGETS_UP	473	30	3.85634e-09	4.32254e-07	AGRN:PHF13:SESN2:CCBL2:P4HA1:CARS:MTA1:HCFC1R1:TMEM159:WBP2:GAA:ARHGDIA:FASN:FOXK2:MKNK2:SF3A2:KDM4B:MAP1S:JUND:SHKBP1:RELB:AP2A1:SERINC3:AGPAT1:GNB2:KIAA1147:MFHAS1:ERLIN2:HSF1:CDK16	http://www.gsea-msigdb.org/gsea/msigdb/cards/GARY_CD5_TARGETS_UP
Chemical_and_Genetic_pertubation	DODD_NASOPHARYNGEAL_CARCINOMA_UP	1762	68	3.92721e-09	4.32254e-07	CASZ1:EPHA2:AIM1L:SERINC2:STK40:EPS8L2:TOLLIP:KCNQ1:SLC22A18:ZNF214:P2RY2:B3GNT6:C2CD2L:ST14:SCNN1A:GUCY2C:VPS37B:LRP10:HECTD1:FBXO34:CCDC88C:CEP170B:SCAMP2:CCDC64B:GPT2:MMP15:SMPD3:SPIRE2:ATP2A3:PITPNM3:PER1:ABHD15:ERBB2:EPN3:SMIM5:EVPL:ZBTB7C:REXO1:GNA11:TJP3:FUT6:FUT3:RFX2:KLF2:B3GNT3:GIPR:MYH14:PPP6R1:KIAA1211L:PNKD:MLPH:MMP24-AS1:DGCR2:TBC1D22A:MGLL:TPPP:WWC1:GMDS:ARHGAP18:MOSPD3:SLC20A2:EPP…	http://www.gsea-msigdb.org/gsea/msigdb/cards/DODD_NASOPHARYNGEAL_CARCINOMA_UP
Chemical_and_Genetic_pertubation	MULLIGHAN_MLL_SIGNATURE_2_UP	419	28	4.11237e-09	4.38033e-07	SDF4:TOLLIP:SLC22A18:SMPD1:VPS37C:PTMS:LAMP1:LRP10:CLCN7:APOBR:CFDP1:NKIRAS2:GRN:GAA:RFX2:UPF1:RAB4B:TRPM4:RNPEPL1:RRBP1:IL17RA:HIC2:PLXNB2:MAPK13:HOXA7:PLEC:TDRD7:RXRA	http://www.gsea-msigdb.org/gsea/msigdb/cards/MULLIGHAN_MLL_SIGNATURE_2_UP
TF_targets	COUP_DR1_Q6	253	21	8.84939e-09	4.49844e-07	PRDM16:SHC1:PNPLA2:ABTB2:MAP3K11:NR4A1:ARF6:GABARAPL2:ERBB2:RFX1:PAK4:BCAM:NDUFS1:RRBP1:AP1B1:TBC1D22A:CLCN2:AGPAT1:ZYX:CNTFR:CDK16	http://www.gsea-msigdb.org/gsea/msigdb/cards/COUP_DR1_Q6
GO_bp	GO_REGULATION_OF_ORGANELLE_ORGANIZATION	1254	55	1.78983e-09	4.69829e-07	ESPN:ATP13A2:ARF1:ADD3:BAG3:SYT7:RAB1B:SPTBN2:SSH3:LRP5:RHOF:ULK1:ARF6:SNW1:INF2:TSC2:PARN:VPS35:SMPD3:SPIRE2:MYO1C:SREBF1:GRN:CDC42EP4:WBP2:SEPT9:ARHGDIA:FZR1:CAMSAP3:MAP2K7:DNM2:MAP1S:UPF1:PRKD2:ATF5:TRAPPC12:SLC35F6:MAPRE3:RAB3GAP1:FZD5:CHCHD10:INPP5J:CDC42EP1:SH3BP1:BAIAP2L2:SHANK3:NCK1:CEP70:OPA1:ARHGAP18:MYB:VPS41:MET:RNF20:STAG2	http://www.gsea-msigdb.org/gsea/msigdb/cards/GO_REGULATION_OF_ORGANELLE_ORGANIZATION
GO_bp	GO_CELLULAR_RESPONSE_TO_OXYGEN_CONTAINING_COMPOUND	1118	51	1.96257e-09	4.92014e-07	AGRN:SESN2:SHC1:KCNQ1:MEN1:LRP5:P2RY2:C2CD2L:NR4A1:AACS:APEX1:SNW1:UBR1:CSK:TSC2:SULT1A3:SMPD3:MYO1C:SHPK:SHPK:SREBF1:RARA:RPTOR:GNA11:DNM2:KLF2:UPF1:TRPM4:RAB11FIP5:FOXA2:FAM210B:BCR:ATP6V1A:NCK1:OPA1:SOD3:ITGA2:LARS:PPARD:MAPK13:PIM1:MYB:ACTB:MET:CFTR:ATP6V1B2:HSF1:DENND4C:KLF4:NDOR1:CDK16:ATP7A	http://www.gsea-msigdb.org/gsea/msigdb/cards/GO_CELLULAR_RESPONSE_TO_OXYGEN_CONTAINING_COMPOUND
GO_bp	GO_POSITIVE_REGULATION_OF_CELLULAR_COMPONENT_ORGANIZATION	1188	53	2.00822e-09	4.92014e-07	AGRN:ESPN:EPHA2:ARF1:EPS8L2:SYT7:LRP5:ULK1:ARF6:SNW1:PARN:RRN3:VPS35:SMPD3:IST1:SPIRE2:MYO1C:SREBF1:GRN:CDC42EP4:WBP2:SEPT9:ARHGDIA:SF3A2:MAP2K7:DNM2:ACTN4:MEGF8:PRKD2:PPP1R15A:AP2A1:MED25:PROM2:RAB3GAP1:FZD5:CHCHD10:CDC42EP1:BAIAP2L2:PLXNB2:SHANK3:NCK1:OPA1:TPPP:ITGA2:FBXO38:TTBK1:FIG4:MYB:FZD1:MET:HSF1:RNF20:ATP7A	http://www.gsea-msigdb.org/gsea/msigdb/cards/GO_POSITIVE_REGULATION_OF_CELLULAR_COMPONENT_ORGANIZATION
GO_bp	GO_REGULATION_OF_CELL_PROJECTION_ORGANIZATION	665	37	2.15132e-09	5.10071e-07	AGRN:ESPN:EPHA2:ARF1:CDHR5:EPS8L2:SSH3:ARF6:RRN3:VPS35:IST1:RAP1GAP2:SRCIN1:GRN:CDC42EP4:SEPT9:ARHGDIA:SF3A2:DNM2:MEGF8:AP2A1:PROM2:INPP5J:CDC42EP1:PLXNB2:SHANK3:NCK1:OPA1:GAK:ITGA2:FBXO38:CDHR2:FIG4:FZD1:KLF4:PQBP1:ATP7A	http://www.gsea-msigdb.org/gsea/msigdb/cards/GO_REGULATION_OF_CELL_PROJECTION_ORGANIZATION
GO_bp	GO_REGULATION_OF_SMALL_GTPASE_MEDIATED_SIGNAL_TRANSDUCTION	332	25	2.5699e-09	5.90275e-07	VAV3:SHC1:EPS8L2:PLEKHG6:RHOF:RP11-307N16.6:SPATA13:MCF2L:ARF6:TSC2:RAP1GAP2:TNK1:ARHGDIA:ARHGEF18:DNM2:MYO9B:GMIP:BCR:SH3BP1:ARAP3:ARHGAP18:MET:ARHGAP39:VAV2:NOTCH1:FGD1	http://www.gsea-msigdb.org/gsea/msigdb/cards/GO_REGULATION_OF_SMALL_GTPASE_MEDIATED_SIGNAL_TRANSDUCTION
Immunologic_signatures	GSE11924_TFH_VS_TH17_CD4_TCELL_UP	198	20	6.7291e-10	6.52692e-07	RNASEL:PARG:PNPLA2:SSH3:PLBD2:UBR1:UBALD1:REXO1:MKNK2:EPN1:ABHD12:ICOSLG:TBC1D22A:ARSA:GAK:ZFYVE28:FBXO38:AGPAT1:ZC3H3:ZER1	http://www.gsea-msigdb.org/gsea/msigdb/cards/GSE11924_TFH_VS_TH17_CD4_TCELL_UP
Immunologic_signatures	GSE15930_STIM_VS_STIM_AND_IL12_48H_CD8_T_CELL_UP	200	20	8.03808e-10	6.52692e-07	CTSS:CDHR5:PNPLA2:INCENP:RP11-307N16.6:SPATA13:LRP10:CSK:SPNS1:ZFPM1:CD97:KLF2:PRKD2:CHCHD10:NNT:TAPBP:MYB:TSC22D4:GNB2:TMEM66:STAG2	http://www.gsea-msigdb.org/gsea/msigdb/cards/GSE15930_STIM_VS_STIM_AND_IL12_48H_CD8_T_CELL_UP
GO_bp	GO_REGULATION_OF_TRANSPORT	1827	70	3.05271e-09	6.79923e-07	ATP13A2:ADC:KCNQ4:SLC2A1:CTSS:RNASEL:ARF1:ARV1:HK1:GPAM:BAG3:KCNQ1:PRR5L:SYT7:CAPN1:LRP5:P2RY2:C2CD2L:TNFRSF1A:AACS:LAMP1:ARF6:BDKRB1:SCG5:CSK:TSC2:VPS35:SMPD3:MYO1C:PER1:SREBF1:GIT1:SRCIN1:ERBB2:STXBP2:DNM2:ACTN4:RAB4B:GIPR:NAPA:TRPM4:AP2A1:SLC35F6:RAB11FIP5:PROM2:RAB3GAP1:FZD5:PNKD:FOXA2:KCNG1:IL17RA:BCR:CHCHD10:SHANK3:CLCN2:ITGA2:WWC1:PPARD:MYB:ACTB:VPS41:ACHE:CFTR:TMEM66:ZC3H3:NOTCH1:ABCA2:CD…	http://www.gsea-msigdb.org/gsea/msigdb/cards/GO_REGULATION_OF_TRANSPORT
Curated_gene_sets	GARY_CD5_TARGETS_UP	473	30	3.85634e-09	6.96889e-07	AGRN:PHF13:SESN2:CCBL2:P4HA1:CARS:MTA1:HCFC1R1:TMEM159:WBP2:GAA:ARHGDIA:FASN:FOXK2:MKNK2:SF3A2:KDM4B:MAP1S:JUND:SHKBP1:RELB:AP2A1:SERINC3:AGPAT1:GNB2:KIAA1147:MFHAS1:ERLIN2:HSF1:CDK16	http://www.gsea-msigdb.org/gsea/msigdb/cards/GARY_CD5_TARGETS_UP
Curated_gene_sets	DODD_NASOPHARYNGEAL_CARCINOMA_UP	1762	68	3.92721e-09	6.96889e-07	CASZ1:EPHA2:AIM1L:SERINC2:STK40:EPS8L2:TOLLIP:KCNQ1:SLC22A18:ZNF214:P2RY2:B3GNT6:C2CD2L:ST14:SCNN1A:GUCY2C:VPS37B:LRP10:HECTD1:FBXO34:CCDC88C:CEP170B:SCAMP2:CCDC64B:GPT2:MMP15:SMPD3:SPIRE2:ATP2A3:PITPNM3:PER1:ABHD15:ERBB2:EPN3:SMIM5:EVPL:ZBTB7C:REXO1:GNA11:TJP3:FUT6:FUT3:RFX2:KLF2:B3GNT3:GIPR:MYH14:PPP6R1:KIAA1211L:PNKD:MLPH:MMP24-AS1:DGCR2:TBC1D22A:MGLL:TPPP:WWC1:GMDS:ARHGAP18:MOSPD3:SLC20A2:EPP…	http://www.gsea-msigdb.org/gsea/msigdb/cards/DODD_NASOPHARYNGEAL_CARCINOMA_UP
Curated_gene_sets	MULLIGHAN_MLL_SIGNATURE_2_UP	419	28	4.11237e-09	7.06941e-07	SDF4:TOLLIP:SLC22A18:SMPD1:VPS37C:PTMS:LAMP1:LRP10:CLCN7:APOBR:CFDP1:NKIRAS2:GRN:GAA:RFX2:UPF1:RAB4B:TRPM4:RNPEPL1:RRBP1:IL17RA:HIC2:PLXNB2:MAPK13:HOXA7:PLEC:TDRD7:RXRA	http://www.gsea-msigdb.org/gsea/msigdb/cards/MULLIGHAN_MLL_SIGNATURE_2_UP
Hallmark_gene_sets	HALLMARK_ESTROGEN_RESPONSE_EARLY	200	18	2.93708e-08	7.3427e-07	SLC2A1:ARL3:ADD3:P2RY2:TSKU:SCNN1A:SLC7A5:MYBBP1A:RARA:CANT1:FASN:TJP3:KDM4B:MLPH:WWC1:MYB:HR:KLF4	http://www.gsea-msigdb.org/gsea/msigdb/cards/HALLMARK_ESTROGEN_RESPONSE_EARLY
Chemical_and_Genetic_pertubation	DANG_BOUND_BY_MYC	1059	48	7.30838e-09	7.54134e-07	PEX14:SRM:CSDE1:RBM8A:SCAMP3:ATF6:ARF1:PARG:COX15:MEN1:LAMP1:APEX1:AQR:MFAP1:TSC2:MMP15:HSD11B2:CFDP1:SHPK:SHPK:PER1:ERBB2:RARA:NBR1:ACE:ACE:FASN:CNDP2:MAP2K7:HOOK2:IER2:CD97:ELL:GMIP:RPS16:NDUFS1:FZD5:SOX12:CDC25B:ACO2:FXR1:CLCN2:GAK:DCTN4:GMDS:ACHE:PLOD3:MET:CDK16:PQBP1	http://www.gsea-msigdb.org/gsea/msigdb/cards/DANG_BOUND_BY_MYC
TF_targets	RCGCANGCGY_NRF1_Q6	952	44	1.79666e-08	8.43047e-07	DNAJC11:VAV3:CSDE1:SHC1:SCAMP3:P4HA1:TOLLIP:MAP3K11:RAB1B:VPS26B:ARF6:SNW1:DISP2:LINC00594:CLPX:SCAMP2:HSDL1:SLC16A13:ABHD15:INTS2:CASKIN2:TIMM21:DAZAP1:MAP2K7:RAVER1:TECR:USF2:RPS16:TMEM143:AP2A1:MED25:AKT1S1:ATF5:MAPRE3:NDRG3:OSER1:TMEM184B:CLCN2:DCTN4:ACTB:PLOD3:REEP4:HSDL2:CDK16:STAG2	http://www.gsea-msigdb.org/gsea/msigdb/cards/RCGCANGCGY_NRF1_Q6
Cancer_modules	MODULE_38	462	30	2.23958e-09	8.69914e-07	HSPG2:SLC2A1:MEN1:FURIN:MMP15:HSD11B2:EDC4:PER1:ERBB2:GRN:ITGB4:DNM2:CD97:FCGBP:RAB4B:PVRL2:PPP1R15A:RAB11FIP5:LAMA5:CDC42EP1:SH3BP1:MGLL:SOD3:PPARD:PIM1:CLIP2:ZYX:PLEC:HSF1:TLE1	http://www.gsea-msigdb.org/gsea/msigdb/cards/MODULE_38
Cancer_modules	MODULE_257	156	17	4.03672e-09	8.69914e-07	SHC1:EPS8L2:PNPLA2:LRP5:TSKU:MTA1:TSC2:MMP15:RARA:FZR1:CAMSAP3:ELL:PPP1R15A:SLC35F6:ZDHHC8:CDC42EP1:VAV2	http://www.gsea-msigdb.org/gsea/msigdb/cards/MODULE_257
Hallmark_gene_sets	HALLMARK_PI3K_AKT_MTOR_SIGNALING	105	13	5.91902e-08	9.86503e-07	SLC2A1:VAV3:RIT1:ARF1:TNFRSF1A:TSC2:RPTOR:ARHGDIA:MKNK2:PAK4:AKT1S1:MYD88:NCK1	http://www.gsea-msigdb.org/gsea/msigdb/cards/HALLMARK_PI3K_AKT_MTOR_SIGNALING
TF_targets	AP1_Q6_01	267	21	2.27053e-08	9.89302e-07	EPHA2:HSPG2:AP2A2:CHST1:TSKU:PAK6:APOBR:TBC1D10B:RAP1GAP2:GIT1:EPN3:PPP1R15A:AKT1S1:EAF1:ATP6V1A:FBXW11:VWA7:PIM1:MYB:PDAP1:ABCA2	http://www.gsea-msigdb.org/gsea/msigdb/cards/AP1_Q6_01
GO_bp	GO_REGULATION_OF_CELLULAR_COMPONENT_BIOGENESIS	909	44	4.61909e-09	9.98538e-07	AGRN:ESPN:PEX14:EPHA2:ATP13A2:ARF1:ADD3:EPS8L2:RAB1B:SPTBN2:SSH3:TNFRSF1A:ULK1:ARF6:SMAD6:VPS35:SMPD3:SPIRE2:MYO1C:ACE:ACE:CDC42EP4:SEPT9:CAMSAP3:DNM2:NAPA:MED25:TRAPPC12:RAB3GAP1:FZD5:INPP5J:CDC42EP1:BAIAP2L2:SHANK3:NCK1:TPPP:TTBK1:ARHGAP18:VPS41:FZD1:MET:HSF1:NOTCH1:ATP7A:STAG2	http://www.gsea-msigdb.org/gsea/msigdb/cards/GO_REGULATION_OF_CELLULAR_COMPONENT_BIOGENESIS
GO_cc	GO_ENDOSOME	885	42	1.8262e-08	1.01557e-06	SDF4:ATP13A2:VPS45:CTSS:SCAMP3:ARF1:AP2A2:KCNQ1:SMPD1:VPS37C:VPS26B:VPS37B:ULK1:LAMP1:ARF6:VTI1B:SCAMP2:FURIN:VPS35:WDR81:RAB11FIP4:ERBB2:NBR1:GRN:ACE:ACE:SCAMP4:AP3D1:DNM2:RAB4B:AP2A1:RAB11FIP5:FZD5:MICALL1:MYD88:WDR48:PIK3R4:ZFYVE28:FIG4:VPS41:CFTR:ABCA2:ATP7A	http://www.gsea-msigdb.org/gsea/msigdb/cards/GO_ENDOSOME
TF_targets	AACTTT_UNKNOWN	1928	70	2.62529e-08	1.06762e-06	PRDM16:PHF13:CASZ1:HSPG2:TMEM57:SESN2:ZNF362:KCNQ4:CTSS:SHC1:RIT1:ARL3:ADD3:CHST1:PLCB3:SPTBN2:TSKU:GUCY2C:HNF1A:TDRD3:LRP10:ARF6:SNW1:EIF5:INF2:TMEM87A:UBR1:SMAD6:ARID3B:HCFC1R1:ZFPM1:ZC3H18:WDR81:SREBF1:GIT1:LASP1:ERBB2:EPN3:CASKIN2:ITGB4:RPTOR:PNPLA6:CIC:PRKD2:MED25:RAB11FIP5:KCMF1:RMND5A:KIAA1211L:FZD5:FOXA2:TOX2:LARGE:MKL1:MGLL:MECOM:PPARD:ACTB:ARL4A:HOXA7:TSC22D4:REEP4:CNTFR:TLE1:KLF4:NOTCH…	http://www.gsea-msigdb.org/gsea/msigdb/cards/AACTTT_UNKNOWN
GO_bp	GO_CYTOSKELETON_ORGANIZATION	1293	55	5.20295e-09	1.09262e-06	AGRN:ESPN:PEX14:SHC1:ARF1:ADD3:CDC42BPG:SPTBN2:SSH3:RHOF:ARF6:CCDC88C:INF2:PAK6:SPIRE2:MYO1C:FLII:CDC42EP4:EVPL:ARHGDIA:TPGS1:ARHGEF18:CAMSAP3:HOOK2:MAP1S:ACTN4:PAK4:PVRL2:ATF5:MYH14:MAPRE3:LAMA5:BCR:INPP5J:CDC42EP1:SH3BP1:BAIAP2L2:MKL1:SHANK3:NCK1:CEP70:CEP72:TPPP:ARAP3:ARHGAP18:HEATR2:ACTB:MET:ZYX:FAM83H:EPPK1:PLEC:SHROOM2:FGD1:STAG2	http://www.gsea-msigdb.org/gsea/msigdb/cards/GO_CYTOSKELETON_ORGANIZATION
GO_bp	GO_INTRACELLULAR_PROTEIN_TRANSPORT	1156	51	5.9256e-09	1.20981e-06	PEX14:ATP13A2:ZDHHC18:RBM8A:VPS45:ARF1:ARL3:BAG3:WDR11:AP2A2:PRR5L:VPS37C:RAB1B:VPS26B:VPS37B:ARF6:VTI1B:SCG5:RPLP1:TSC2:TBC1D10B:VPS35:LONP2:MYO1C:SREBF1:PEX12:ERBB2:TIMM21:AP3D1:CAMSAP3:DNM2:UPF1:RPS16:RAB4B:NAPA:AP2A1:TTC30A:FZD5:MLPH:BCR:AP1B1:MICALL1:TBC1D22A:PIK3R4:LARS:FAF2:ARL4A:VPS41:AGK:PEX2:ZC3H3	http://www.gsea-msigdb.org/gsea/msigdb/cards/GO_INTRACELLULAR_PROTEIN_TRANSPORT
Curated_gene_sets	DANG_BOUND_BY_MYC	1059	48	7.30838e-09	1.21829e-06	PEX14:SRM:CSDE1:RBM8A:SCAMP3:ATF6:ARF1:PARG:COX15:MEN1:LAMP1:APEX1:AQR:MFAP1:TSC2:MMP15:HSD11B2:CFDP1:SHPK:SHPK:PER1:ERBB2:RARA:NBR1:ACE:ACE:FASN:CNDP2:MAP2K7:HOOK2:IER2:CD97:ELL:GMIP:RPS16:NDUFS1:FZD5:SOX12:CDC25B:ACO2:FXR1:CLCN2:GAK:DCTN4:GMDS:ACHE:PLOD3:MET:CDK16:PQBP1	http://www.gsea-msigdb.org/gsea/msigdb/cards/DANG_BOUND_BY_MYC
GO_mf	GO_TRANSCRIPTION_COREGULATOR_ACTIVITY	557	32	1.25526e-08	1.3766e-06	PRDM16:PEX14:ATF6:ECD:CDX2:TDRD3:APEX1:SNW1:MTA1:MYBBP1A:RARA:WBP2:MIER2:JUND:ACTN4:RELB:ATF5:SOX12:MED15:MKL1:MED7:WWC1:PPARD:MED20:MED23:HR:TONSL:TLE1:RNF20:RXRA:NACC2:PQBP1	http://www.gsea-msigdb.org/gsea/msigdb/cards/GO_TRANSCRIPTION_COREGULATOR_ACTIVITY
Curated_gene_sets	REACTOME_DEVELOPMENTAL_BIOLOGY	1100	49	8.7962e-09	1.42317e-06	AGRN:EPHA2:VAV3:RBM8A:SHC1:UNC5B:AP2A2:CAPN1:SPTBN2:ST14:HNF1A:CDX2:SNW1:PAK6:RPLP1:FURIN:PCSK6:SREBF1:GIT1:ERBB2:RARA:EVPL:GATA6:EFNA2:DNM2:MYO9B:PAK4:RPS16:AP2A1:MED25:MYH14:FOXA2:MED15:SHANK3:NCK1:ITGA2:MED7:MAPK13:MED20:MED23:MYB:ACTB:MET:ZNF467:ARHGAP39:KLF4:VAV2:RXRA:NOTCH1	http://www.gsea-msigdb.org/gsea/msigdb/cards/REACTOME_DEVELOPMENTAL_BIOLOGY
Chemical_and_Genetic_pertubation	BERENJENO_TRANSFORMED_BY_RHOA_DN	389	26	1.4675e-08	1.43333e-06	SHC1:RCN1:SMAD6:HCFC1R1:MTSS1L:PER1:RARA:GRN:GAA:JUND:LTBP4:ATF5:TRAPPC12:MAPRE3:NDRG3:IL17RA:MKL1:ARSA:ATP6V1A:TAPBP:ACTB:VPS41:FZD1:BRI3:MROH1:NACC2	http://www.gsea-msigdb.org/gsea/msigdb/cards/BERENJENO_TRANSFORMED_BY_RHOA_DN
Chemical_and_Genetic_pertubation	LIAO_METASTASIS	532	31	1.53407e-08	1.43333e-06	AGRN:TMEM201:ATP13A2:SERINC2:SLC2A1:SHC1:KCNQ1:PCNXL3:ST14:PLBD2:WFIKKN1:LASP1:SEPT9:SF3A2:RAVER1:ACTN4:SHKBP1:LRPPRC:LAMA5:DGCR2:HIC2:MICALL1:MECOM:ITGA2:MAPK13:SLC45A4:ZC3H3:MROH1:SNAPC4:SLC6A8:G6PD	http://www.gsea-msigdb.org/gsea/msigdb/cards/LIAO_METASTASIS
Chemical_and_Genetic_pertubation	MARTORIATI_MDM4_TARGETS_FETAL_LIVER_DN	503	30	1.55843e-08	1.43333e-06	TMEM57:SHC1:COX15:ADD3:INCENP:MEN1:SNW1:CLPX:HSD11B2:ZFPM1:SLC16A13:LASP1:GATA6:MKNK2:MLLT1:PLVAP:PPP6R1:RMND5A:FZD5:RBBP9:DGCR2:PLXNB2:MECOM:SLC12A7:FBXW11:PIM1:MYB:UPK3B:FZD1:RNF20	http://www.gsea-msigdb.org/gsea/msigdb/cards/MARTORIATI_MDM4_TARGETS_FETAL_LIVER_DN
Chemical_and_Genetic_pertubation	WAKABAYASHI_ADIPOGENESIS_PPARG_BOUND_8D	623	34	1.56269e-08	1.43333e-06	TMEM201:ADC:PRPF18:ADD3:CHST1:OAF:AACS:DISP2:LINC00594:CLPX:APOBR:PRR14:PER1:RAB11FIP4:RARA:CHAD:EPN3:SEPT9:AP3D1:ELL:ACTN4:SPHK2:HADHA:IHH:DGCR2:ARSA:ATP6V1A:TMEM39A:DCTN4:FBXW11:ARHGAP18:MET:ERLIN2:EHMT1:CTPS2	http://www.gsea-msigdb.org/gsea/msigdb/cards/WAKABAYASHI_ADIPOGENESIS_PPARG_BOUND_8D
TF_targets	MGGAAGTG_GABP_B	775	38	3.81539e-08	1.45462e-06	CDK11B:CDK11A:SF3B4:CTSS:SHC1:TMCO1:ECD:COX15:PLCB3:RAB1B:C2CD2L:CDX2:SCAMP2:FURIN:NAA60:NAA60:APOBR:SEZ6L2:EDC4:NKIRAS2:GATAD2A:RAB4B:PHLDB3:TRAPPC12:TXN2:WDR48:ATP6V1A:PIK3R4:CLCN2:XRCC4:ZNF184:ACTB:CCDC25:PEX2:RNF20:ZER1:CTPS2:FGD1:ATP7A	http://www.gsea-msigdb.org/gsea/msigdb/cards/MGGAAGTG_GABP_B
microRNA_targets	ACCAAAG_MIR9	500	30	1.36255e-08	1.50562e-06	ZNF362:SNX7:VAV3:SHC1:PARG:GPAM:PLBD2:LAMP1:EIF5:ARID3B:MESDC1:FURIN:PCSK6:MYO1C:CBX1:ARHGDIA:PTBP1:MAP2K7:PAK4:HIC2:RASD2:TBC1D22A:FAF2:LRCH4:REEP4:SLC20A2:ARHGAP39:CNTFR:SLC27A4:SHROOM2	http://www.gsea-msigdb.org/gsea/msigdb/cards/ACCAAAG_MIR9
GO_bp	GO_INTERSPECIES_INTERACTION_BETWEEN_ORGANISMS	925	44	7.74627e-09	1.53879e-06	EPHA2:TRIM62:SHC1:RNASEL:ARF1:AP2A2:CCDC86:VPS37C:RAB1B:PC:TNFRSF1A:CCNT1:VPS37B:ULK1:LAMP1:SNW1:PACS2:RPLP1:FURIN:TSC2:VPS35:IST1:RAB11FIP4:RPTOR:PTBP1:UPF1:USF2:RPS16:PVRL2:AP2A1:ITGB6:AP1B1:WDR48:GTF2E1:NELFA:ITGA2:XRCC4:SKP1:TRIM26:MET:ZYX:SLC20A2:RXRA:NOTCH1	http://www.gsea-msigdb.org/gsea/msigdb/cards/GO_INTERSPECIES_INTERACTION_BETWEEN_ORGANISMS
GO_bp	GO_CELL_CYCLE	1834	69	8.28608e-09	1.6027e-06	CDK11B:CDK11A:PHF13:E2F2:NUDC:LSM10:ARF1:ECD:ZNF503:ARL3:TNKS1BP1:INCENP:MEN1:LRP5:CCNT1:NR4A1:APEX1:ARF6:TSC2:SMPD3:IST1:SPIRE2:MYBBP1A:GIT1:RAB11FIP4:RARA:DBF4B:SEPT9:RPTOR:GATA6:DOT1L:FZR1:DNM2:WIZ:JUND:UPF1:PAK4:PPP1R15A:MED25:ATF5:TRAPPC12:MAPRE3:CDC25B:CSRP2BP:BCR:SUSD2:CTDSPL:PIK3R4:CEP70:MECOM:GAK:CEP72:SKP1:FBXW11:MAPK13:PIM1:TTBK1:MYB:FBXL18:ACTB:REEP4:HSF1:TMEM8B:KLF4:NACC2:NOTCH1:EHMT…	http://www.gsea-msigdb.org/gsea/msigdb/cards/GO_CELL_CYCLE
Chemical_and_Genetic_pertubation	LOPEZ_MBD_TARGETS	952	44	1.79666e-08	1.6034e-06	SSU72:CDK11A:HSPG2:SERINC2:STK40:SLC2A1:SHC1:ADD3:SLC22A18:MEN1:CAPN1:MAP3K11:LRP5:NR4A1:APEX1:FBXO34:CCDC88C:MFAP1:ITFG3:ITFG3:EDC4:CLUH:RARA:NKIRAS2:EVPL:ARHGDIA:SECTM1:FOXK2:DAZAP1:DOT1L:UPF1:ACTN4:AKT1S1:RNPEPL1:AGPAT3:TXN2:CDC42EP1:CTDSPL:ITGA2:MED7:WWC1:HEATR2:BPGM:RXRA:CDK16	http://www.gsea-msigdb.org/gsea/msigdb/cards/LOPEZ_MBD_TARGETS
Curated_gene_sets	REACTOME_METABOLISM_OF_LIPIDS	738	38	1.05828e-08	1.66331e-06	OXCT2:ARF1:ARV1:GGPS1:GPAM:PNPLA2:SMPD1:AACS:PLA2G4F:HSD11B2:SMPD3:PITPNM3:SREBF1:FASN:PNPLA6:TECR:PRKD2:SPHK2:MED25:MBOAT7:HADHA:SPTLC3:AGPAT3:MED15:INPP5J:ARSA:RPP14:MGLL:PIK3R4:MED7:AGPAT1:PPARD:MED20:FIG4:MED23:ACHE:AGK:RXRA	http://www.gsea-msigdb.org/gsea/msigdb/cards/REACTOME_METABOLISM_OF_LIPIDS
Computational_gene_sets	MODULE_38	462	30	2.23958e-09	1.73175e-06	HSPG2:SLC2A1:MEN1:FURIN:MMP15:HSD11B2:EDC4:PER1:ERBB2:GRN:ITGB4:DNM2:CD97:FCGBP:RAB4B:PVRL2:PPP1R15A:RAB11FIP5:LAMA5:CDC42EP1:SH3BP1:MGLL:SOD3:PPARD:PIM1:CLIP2:ZYX:PLEC:HSF1:TLE1	http://www.gsea-msigdb.org/gsea/msigdb/cards/MODULE_38
Computational_gene_sets	MODULE_257	156	17	4.03672e-09	1.73175e-06	SHC1:EPS8L2:PNPLA2:LRP5:TSKU:MTA1:TSC2:MMP15:RARA:FZR1:CAMSAP3:ELL:PPP1R15A:SLC35F6:ZDHHC8:CDC42EP1:VAV2	http://www.gsea-msigdb.org/gsea/msigdb/cards/MODULE_257
GO_bp	GO_APOPTOTIC_PROCESS	1956	72	9.32805e-09	1.75798e-06	CDK11B:CDK11A:EPHA2:E2F2:STK40:BMP8B:VAV3:SHC1:ATF6:UNC5B:GPAM:BAG3:SMPD1:MAP3K11:CD248:TNFRSF1A:SUDS3:MCF2L:LAMP1:APEX1:ARF6:PNMA1:SNW1:PACS2:PAK6:SMAD6:TSC2:RRN3:VPS35:CFDP1:MYBBP1A:RARA:GRN:ARHGDIA:GATA6:MKNK2:ARHGEF18:MAP2K7:DNM2:MAP1S:ACTN4:PAK4:SPHK2:PPP1R15A:AKT1S1:ATF5:SLC35F6:WDR92:NDUFS1:FZD5:IHH:SERINC3:CHCHD10:MYD88:NCK1:MECOM:FXR1:OPA1:NNT:PPARD:PIM1:MYB:HSF1:CNTFR:SHB:TLE1:KLF4:VAV2…	http://www.gsea-msigdb.org/gsea/msigdb/cards/GO_APOPTOTIC_PROCESS
GO_bp	GO_NEGATIVE_REGULATION_OF_BIOSYNTHETIC_PROCESS	1612	63	9.62642e-09	1.76885e-06	PRDM16:PEX14:E2F2:SESN2:SHC1:BAG3:MEN1:SUDS3:CDX2:APEX1:SNW1:MTA1:GLIS2:SMPD3:ZFPM1:MYBBP1A:PER1:SREBF1:RARA:GATA6:MIER2:KLF16:DOT1L:NACC1:CC2D1A:KLF2:JUND:UPF1:GATAD2A:ZNF93:CIC:RELB:ZNF296:MYPOP:AP2A1:MED25:ATF5:PAIP2B:HIC2:NCK1:MECOM:FXR1:NELFA:WWC1:FBXW11:PPARD:MYB:HOXA7:FZD1:TSC22D4:HR:ERLIN2:PEX2:HSF1:TONSL:TLE1:KLF4:RXRA:NACC2:NOTCH1:EHMT1:STAG2:MOSPD1	http://www.gsea-msigdb.org/gsea/msigdb/cards/GO_NEGATIVE_REGULATION_OF_BIOSYNTHETIC_PROCESS
TF_targets	TFIIA_Q6	255	20	5.12511e-08	1.83901e-06	PRDM16:KCNQ4:ADD3:PLCB3:CD248:SSH3:C2CD2L:NR4A1:EIF5:NAA60:NAA60:MMP15:GABARAPL2:WDR81:NKIRAS2:PNPLA6:IER2:CDC25B:TMEM184B:REEP4:STAG2	http://www.gsea-msigdb.org/gsea/msigdb/cards/TFIIA_Q6
TF_targets	GGGYGTGNY_UNKNOWN	688	35	5.44794e-08	1.84625e-06	CDHR5:PLCB3:VTI1B:KLF13:CSK:HCFC1R1:IST1:WDR81:PER1:ITGB4:AP3D1:STXBP2:ZNF414:ELL:GMIP:PAK4:NAPA:TMEM143:MBOAT7:SOX12:OSER1:TMEM184B:BTD:WDR48:EEFSEC:ACTB:ARL4A:MOSPD3:ERLIN2:PLEC:CNTFR:CDK16:FGD1:TSPAN6:STAG2	http://www.gsea-msigdb.org/gsea/msigdb/cards/GGGYGTGNY_UNKNOWN
GO_mf	GO_DRUG_BINDING	1718	65	1.88628e-08	1.93934e-06	CDK11B:CDK11A:EPHA2:ATP13A2:STK40:CCBL2:RNASEL:HK1:CARS:CDC42BPG:MAP3K11:PC:GUCY2C:DHX37:AACS:ULK1:AQR:PAK6:CLPX:CSK:MTHFS:CLCN7:GPT2:LONP2:MYO1C:SHPK:SHPK:ATP2A3:TNK1:ERBB2:RARA:COASY:ACE:ACE:FASN:MKNK2:MAP2K7:MYO9B:UPF1:ATP13A1:PAK4:PRKD2:SPHK2:TRPM4:MYH14:SPTLC3:BCR:ATP6V1A:PIK3R4:GAK:PAPSS1:LARS:PPARD:MAPK13:PIM1:TTBK1:ACTB:ACHE:MET:CFTR:AGK:ABCB8:ATP6V1B2:ABCA2:CTPS2:CDK16:ATP7A	http://www.gsea-msigdb.org/gsea/msigdb/cards/GO_DRUG_BINDING
Chemical_and_Genetic_pertubation	WAMUNYOKOLI_OVARIAN_CANCER_LMP_UP	268	21	2.42261e-08	2.10512e-06	EPS8L2:SART1:ST14:VPS37B:AACS:INF2:SCAMP2:UBALD2:CANT1:MKNK2:GNA11:TJP3:CC2D1A:MLPH:RRBP1:MGLL:MECOM:GMDS:ACTB:FAM83H:MROH1	http://www.gsea-msigdb.org/gsea/msigdb/cards/WAMUNYOKOLI_OVARIAN_CANCER_LMP_UP
Curated_gene_sets	BERENJENO_TRANSFORMED_BY_RHOA_DN	389	26	1.4675e-08	2.20419e-06	SHC1:RCN1:SMAD6:HCFC1R1:MTSS1L:PER1:RARA:GRN:GAA:JUND:LTBP4:ATF5:TRAPPC12:MAPRE3:NDRG3:IL17RA:MKL1:ARSA:ATP6V1A:TAPBP:ACTB:VPS41:FZD1:BRI3:MROH1:NACC2	http://www.gsea-msigdb.org/gsea/msigdb/cards/BERENJENO_TRANSFORMED_BY_RHOA_DN
Curated_gene_sets	LIAO_METASTASIS	532	31	1.53407e-08	2.20419e-06	AGRN:TMEM201:ATP13A2:SERINC2:SLC2A1:SHC1:KCNQ1:PCNXL3:ST14:PLBD2:WFIKKN1:LASP1:SEPT9:SF3A2:RAVER1:ACTN4:SHKBP1:LRPPRC:LAMA5:DGCR2:HIC2:MICALL1:MECOM:ITGA2:MAPK13:SLC45A4:ZC3H3:MROH1:SNAPC4:SLC6A8:G6PD	http://www.gsea-msigdb.org/gsea/msigdb/cards/LIAO_METASTASIS
Curated_gene_sets	MARTORIATI_MDM4_TARGETS_FETAL_LIVER_DN	503	30	1.55843e-08	2.20419e-06	TMEM57:SHC1:COX15:ADD3:INCENP:MEN1:SNW1:CLPX:HSD11B2:ZFPM1:SLC16A13:LASP1:GATA6:MKNK2:MLLT1:PLVAP:PPP6R1:RMND5A:FZD5:RBBP9:DGCR2:PLXNB2:MECOM:SLC12A7:FBXW11:PIM1:MYB:UPK3B:FZD1:RNF20	http://www.gsea-msigdb.org/gsea/msigdb/cards/MARTORIATI_MDM4_TARGETS_FETAL_LIVER_DN
Curated_gene_sets	WAKABAYASHI_ADIPOGENESIS_PPARG_BOUND_8D	623	34	1.56269e-08	2.20419e-06	TMEM201:ADC:PRPF18:ADD3:CHST1:OAF:AACS:DISP2:LINC00594:CLPX:APOBR:PRR14:PER1:RAB11FIP4:RARA:CHAD:EPN3:SEPT9:AP3D1:ELL:ACTN4:SPHK2:HADHA:IHH:DGCR2:ARSA:ATP6V1A:TMEM39A:DCTN4:FBXW11:ARHGAP18:MET:ERLIN2:EHMT1:CTPS2	http://www.gsea-msigdb.org/gsea/msigdb/cards/WAKABAYASHI_ADIPOGENESIS_PPARG_BOUND_8D
Immunologic_signatures	GSE45365_WT_VS_IFNAR_KO_CD8A_DC_MCMV_INFECTION_UP	198	19	4.23232e-09	2.21457e-06	SF3B4:CAPN1:LRP10:EIF5:TBC1D10B:LASP1:WBP2:FASN:PTBP1:PNPLA6:MYO9B:JUND:GATAD2A:MED15:PLXNB2:GAK:TAPBP:ZYX:NACC2	http://www.gsea-msigdb.org/gsea/msigdb/cards/GSE45365_WT_VS_IFNAR_KO_CD8A_DC_MCMV_INFECTION_UP
Immunologic_signatures	GSE18281_SUBCAPSULAR_CORTICAL_REGION_VS_WHOLE_MEDULLA_THYMUS_UP	198	19	4.23232e-09	2.21457e-06	ATP13A2:HSPG2:EPS8L2:MEN1:ALG9:ALG9:CLCN7:TSC2:ERBB2:ITGB4:DAZAP1:BCAM:CDC25B:PLXNB2:CTDSPL:MYD88:IDUA:AGPAT1:ZYX:NOTCH1	http://www.gsea-msigdb.org/gsea/msigdb/cards/GSE18281_SUBCAPSULAR_CORTICAL_REGION_VS_WHOLE_MEDULLA_THYMUS_UP
Immunologic_signatures	GSE2770_UNTREATED_VS_IL12_TREATED_ACT_CD4_TCELL_2H_DN	200	19	5.00006e-09	2.21457e-06	AIM1L:ATPAF1:BAG3:CCDC86:INCENP:RHOF:LAMP1:CSK:SPNS1:ZFPM1:MKNK2:GNA11:TMEM184B:SKP1:FIG4:TSC22D4:PLOD3:KIAA1147:DENND4C	http://www.gsea-msigdb.org/gsea/msigdb/cards/GSE2770_UNTREATED_VS_IL12_TREATED_ACT_CD4_TCELL_2H_DN
Immunologic_signatures	GSE17721_CPG_VS_GARDIQUIMOD_0.5H_BMDC_DN	200	19	5.00006e-09	2.21457e-06	AGRN:FAM149B1:INCENP:C2CD2L:GIT1:ARHGDIA:ARHGEF18:NACC1:SHKBP1:SPHK2:AP2A1:EPN1:SF3B1:MED15:TMEM184B:MGLL:PAPSS1:FBXW11:NOTCH1	http://www.gsea-msigdb.org/gsea/msigdb/cards/GSE17721_CPG_VS_GARDIQUIMOD_0.5H_BMDC_DN
Immunologic_signatures	GSE9006_TYPE_1_VS_TYPE_2_DIABETES_PBMC_AT_DX_UP	200	19	5.00006e-09	2.21457e-06	SF3B4:SART1:RAB1B:MTA1:KLF13:NAA60:NAA60:CFDP1:SLC7A5:ATP2A3:SREBF1:MRPL12:FOXK2:PTBP1:DAZAP1:SF3A2:TECR:GATAD2A:ATP13A1:PDAP1	http://www.gsea-msigdb.org/gsea/msigdb/cards/GSE9006_TYPE_1_VS_TYPE_2_DIABETES_PBMC_AT_DX_UP
Chemical_and_Genetic_pertubation	HAMAI_APOPTOSIS_VIA_TRAIL_DN	199	18	2.71774e-08	2.29822e-06	FOXD2:VAV3:SHC1:INF2:MTA1:OTUD7A:SEZ6L2:ERBB2:FZR1:PNPLA6:KLF2:PPP1R14A:TRPM4:FZD5:KCNG1:SH3BP1:ARAP3:TSC22D4	http://www.gsea-msigdb.org/gsea/msigdb/cards/HAMAI_APOPTOSIS_VIA_TRAIL_DN
Chemical_and_Genetic_pertubation	MARSON_BOUND_BY_FOXP3_UNSTIMULATED	1177	50	2.78404e-08	2.29822e-06	CDK11B:E2F2:VPS45:CTSS:SHC1:GGPS1:PRPF18:FAM149B1:AP2A2:MAP3K11:PCNXL3:ALG9:ALG9:OAF:PLEKHG6:VEZT:VPS37B:LRP10:ARF6:EIF5:UBR1:RPLP1:ARID3B:CSK:TBC1D10B:AMZ2:WBP2:UBALD2:FZR1:DDA1:JUND:ELL:FBXO46:DMWD:AKT1S1:ATF5:HADHA:PAIP2B:RMND5A:KIAA1211L:MGME1:ABHD12:IL17RA:XRCC4:GMDS:BLOC1S5:ARL4A:TSC22D4:TMEM66:ZER1:NDOR1	http://www.gsea-msigdb.org/gsea/msigdb/cards/MARSON_BOUND_BY_FOXP3_UNSTIMULATED
TF_targets	GATTGGY_NFY_Q6_01	1179	49	7.50123e-08	2.40829e-06	TMEM57:SESN2:ZNF362:SHC1:ARL3:ABTB2:MEN1:PTMS:RHOF:IVD:SMAD6:RPLP1:VPS35:IST1:WDR81:ABHD15:CASKIN2:WBP2:UBALD2:PIGN:RAVER1:TECR:PAK4:RAB4B:PRKD2:TMEM143:AP2A1:MYH14:YPEL5:RMND5A:PROM2:PNKD:ABHD12:MKL1:ACO2:QTRTD1:CEP70:AGPAT1:ACTB:HOXA7:LRCH4:MOSPD3:BPGM:CCDC25:PEX2:TMEM8B:TLE1:CDK16:STAG2	http://www.gsea-msigdb.org/gsea/msigdb/cards/GATTGGY_NFY_Q6_01
Curated_gene_sets	LOPEZ_MBD_TARGETS	952	44	1.79666e-08	2.47085e-06	SSU72:CDK11A:HSPG2:SERINC2:STK40:SLC2A1:SHC1:ADD3:SLC22A18:MEN1:CAPN1:MAP3K11:LRP5:NR4A1:APEX1:FBXO34:CCDC88C:MFAP1:ITFG3:ITFG3:EDC4:CLUH:RARA:NKIRAS2:EVPL:ARHGDIA:SECTM1:FOXK2:DAZAP1:DOT1L:UPF1:ACTN4:AKT1S1:RNPEPL1:AGPAT3:TXN2:CDC42EP1:CTDSPL:ITGA2:MED7:WWC1:HEATR2:BPGM:RXRA:CDK16	http://www.gsea-msigdb.org/gsea/msigdb/cards/LOPEZ_MBD_TARGETS
GO_cc	GO_ENDOPLASMIC_RETICULUM	1884	68	5.28495e-08	2.78433e-06	SDF4:TMEM57:ZDHHC18:ATF6:TMCO1:ARV1:P4HA1:PNPLA2:KCNQ1:RCN1:MEN1:RAB1B:LRP5:B3GNT6:ALG9:ALG9:C2CD2L:GUCY2C:ULK1:APEX1:VTI1B:BDKRB1:PACS2:FURIN:PCSK6:SEZ6L2:HSD11B2:ATP2A3:SREBF1:GRN:CANT1:PIGN:PNPLA6:TECR:ANO8:B3GNT3:TM6SF2:ATP13A1:PPP1R15A:TRPM4:MBOAT7:NBAS:RAB3GAP1:SPTLC3:RRBP1:SULF2:AGPAT3:ALG12:ARSA:SEC22A:MGLL:NCK1:LARS:FAF2:AGPAT1:TAPBP:FIG4:MOSPD3:PLOD3:CFTR:SLC37A3:REEP4:TMEM66:ERLIN2:TME…	http://www.gsea-msigdb.org/gsea/msigdb/cards/GO_ENDOPLASMIC_RETICULUM
GWAScatalog	Mean corpuscular volume	349	26	1.54922e-09	2.81183e-06	PRDM16:E2F2:SLC6A9:HK1:LRP5:KLF13:ITFG3:ITFG3:SLC7A5:ZFPM1:KLF16:FZR1:MYO9B:ELL:USF2:GIPR:RMND5A:TOX2:HIC2:MECOM:SLC12A7:PIM1:MED20:MYB:SLC20A2:NDOR1:G6PD
Chemical_and_Genetic_pertubation	GRAESSMANN_RESPONSE_TO_MC_AND_DOXORUBICIN_DN	740	37	3.52066e-08	2.83542e-06	PEX14:CSDE1:ATF6:GPAM:PCNXL3:APEX1:ARF6:VTI1B:MTHFS:MYBBP1A:ERBB2:CBX1:MRPL12:FOXK2:DAZAP1:ADAMTSL5:SCAMP4:MAP2K7:RAVER1:SHKBP1:PVRL2:CCDC9:RBBP9:DGCR2:RPP14:TMEM39A:NELFA:DCTN4:FBXW11:BLOC1S5:ACTB:GTF2IRD1:ACHE:AGK:CDK16:PQBP1:TMLHE	http://www.gsea-msigdb.org/gsea/msigdb/cards/GRAESSMANN_RESPONSE_TO_MC_AND_DOXORUBICIN_DN
Chemical_and_Genetic_pertubation	AGUIRRE_PANCREATIC_CANCER_COPY_NUMBER_UP	300	22	3.70961e-08	2.91646e-06	NUDC:FBXO34:NKIRAS2:NBR1:GRN:CBX1:EPN3:CASKIN2:PAK4:GIPR:PRKD2:NAPA:MBOAT7:EPN1:LAMA5:YTHDF1:CEP72:INTS1:GNB2:PLOD3:ZC3H3:TMEM8B	http://www.gsea-msigdb.org/gsea/msigdb/cards/AGUIRRE_PANCREATIC_CANCER_COPY_NUMBER_UP
Chemical_and_Genetic_pertubation	LIM_MAMMARY_STEM_CELL_DN	408	26	3.83594e-08	2.94564e-06	ADD3:SLC22A18:ATG2A:SSH3:ST14:RP11-307N16.6:SPATA13:IVD:MARVELD3:RAB11FIP4:ERBB2:COASY:EVPL:TJP3:CAMSAP3:STXBP2:RFX1:CBLC:MYH14:MLPH:SERINC3:SULF2:LARS:MAPK13:KIAA1147:ERLIN2:CTPS2	http://www.gsea-msigdb.org/gsea/msigdb/cards/LIM_MAMMARY_STEM_CELL_DN
GO_bp	GO_NEGATIVE_REGULATION_OF_TRANSCRIPTION_BY_RNA_POLYMERASE_II	818	40	1.79026e-08	3.20936e-06	PRDM16:E2F2:BAG3:MEN1:SUDS3:CDX2:SNW1:MTA1:GLIS2:ZFPM1:PER1:SREBF1:RARA:GATA6:MIER2:KLF16:CC2D1A:KLF2:JUND:GATAD2A:CIC:RELB:ZNF296:MYPOP:MED25:HIC2:NCK1:NELFA:WWC1:PPARD:MYB:HOXA7:PEX2:HSF1:KLF4:RXRA:NACC2:NOTCH1:EHMT1:MOSPD1	http://www.gsea-msigdb.org/gsea/msigdb/cards/GO_NEGATIVE_REGULATION_OF_TRANSCRIPTION_BY_RNA_POLYMERASE_II
Chemical_and_Genetic_pertubation	VERHAAK_GLIOBLASTOMA_CLASSICAL	161	16	4.30205e-08	3.22849e-06	SLC6A9:VAV3:SSH3:LRP5:LRP10:SCAMP4:RFX2:CC2D1A:CD97:JUND:MEGF8:ZNF112:DMWD:PRKD2:ARAP3:CLIP2	http://www.gsea-msigdb.org/gsea/msigdb/cards/VERHAAK_GLIOBLASTOMA_CLASSICAL
Curated_gene_sets	WAMUNYOKOLI_OVARIAN_CANCER_LMP_UP	268	21	2.42261e-08	3.25044e-06	EPS8L2:SART1:ST14:VPS37B:AACS:INF2:SCAMP2:UBALD2:CANT1:MKNK2:GNA11:TJP3:CC2D1A:MLPH:RRBP1:MGLL:MECOM:GMDS:ACTB:FAM83H:MROH1	http://www.gsea-msigdb.org/gsea/msigdb/cards/WAMUNYOKOLI_OVARIAN_CANCER_LMP_UP
Immunologic_signatures	GSE37532_VISCERAL_ADIPOSE_TISSUE_VS_LN_DERIVED_PPARG_KO_TREG_CD4_TCELL_DN	164	17	8.65276e-09	3.51302e-06	ATG2A:MAP3K11:AP5B1:LRP10:FURIN:PRR14:REXO1:DOT1L:PNPLA6:MYO9B:MAP1S:UPF1:TMEM143:SPHK2:ZNF579:RNPEPL1:RXRA	http://www.gsea-msigdb.org/gsea/msigdb/cards/GSE37532_VISCERAL_ADIPOSE_TISSUE_VS_LN_DERIVED_PPARG_KO_TREG_CD4_TCELL_DN
Curated_gene_sets	HAMAI_APOPTOSIS_VIA_TRAIL_DN	199	18	2.71774e-08	3.5596e-06	FOXD2:VAV3:SHC1:INF2:MTA1:OTUD7A:SEZ6L2:ERBB2:FZR1:PNPLA6:KLF2:PPP1R14A:TRPM4:FZD5:KCNG1:SH3BP1:ARAP3:TSC22D4	http://www.gsea-msigdb.org/gsea/msigdb/cards/HAMAI_APOPTOSIS_VIA_TRAIL_DN
Curated_gene_sets	MARSON_BOUND_BY_FOXP3_UNSTIMULATED	1177	50	2.78404e-08	3.56162e-06	CDK11B:E2F2:VPS45:CTSS:SHC1:GGPS1:PRPF18:FAM149B1:AP2A2:MAP3K11:PCNXL3:ALG9:ALG9:OAF:PLEKHG6:VEZT:VPS37B:LRP10:ARF6:EIF5:UBR1:RPLP1:ARID3B:CSK:TBC1D10B:AMZ2:WBP2:UBALD2:FZR1:DDA1:JUND:ELL:FBXO46:DMWD:AKT1S1:ATF5:HADHA:PAIP2B:RMND5A:KIAA1211L:MGME1:ABHD12:IL17RA:XRCC4:GMDS:BLOC1S5:ARL4A:TSC22D4:TMEM66:ZER1:NDOR1	http://www.gsea-msigdb.org/gsea/msigdb/cards/MARSON_BOUND_BY_FOXP3_UNSTIMULATED
GO_bp	GO_CYTOSKELETON_DEPENDENT_INTRACELLULAR_TRANSPORT	174	17	2.10811e-08	3.68918e-06	TMEM201:PEX14:ARL3:BAG3:LAMP1:CCDC88C:CCDC64B:MYO1C:AP3D1:CAMSAP3:HOOK2:MAP1S:ACTN4:LRPPRC:TTC30A:OPA1:BLOC1S5	http://www.gsea-msigdb.org/gsea/msigdb/cards/GO_CYTOSKELETON_DEPENDENT_INTRACELLULAR_TRANSPORT
TF_targets	CAGCTG_AP4_Q5	1535	58	1.20962e-07	3.68935e-06	EPHA2:TRIM62:KCNQ4:CSDE1:VPS45:RIT1:ZNF503:CDHR5:TOLLIP:ABTB2:TNKS1BP1:LRP5:NR4A1:FAM222A:PNMA1:INF2:KLF13:OTUD7A:PAK6:MESDC1:EDC4:MYO1C:WDR81:SRCIN1:RARA:EPN3:ACE:ACE:CASKIN2:UBALD2:PIGN:AP3D1:DPP9:ELL:FCGBP:MEGF8:TRPM4:MAPRE3:YPEL5:LBX2-AS1:SOX12:CDC25B:LAMA5:SH3BP1:ATP6V1A:QTRTD1:MGLL:FXR1:ACTB:PDAP1:TSC22D4:LRCH4:GNB2:ERLIN2:PLEC:TONSL:TMEM8B:NOTCH1:MOSPD1	http://www.gsea-msigdb.org/gsea/msigdb/cards/CAGCTG_AP4_Q5
GO_bp	GO_PROCESS_UTILIZING_AUTOPHAGIC_MECHANISM	485	29	2.5611e-08	4.32812e-06	ATP13A2:SESN2:BAG3:TOLLIP:VPS37C:ATG2A:CAPN1:RAB1B:VPS26B:VPS37B:ULK1:PACS2:TSC2:VPS35:GABARAPL2:WDR81:SREBF1:NBR1:ITGB4:RPTOR:MAP1S:RAB3GAP1:FZD5:ATP6V1A:PIK3R4:LARS:VPS41:MET:ATP6V1B2	http://www.gsea-msigdb.org/gsea/msigdb/cards/GO_PROCESS_UTILIZING_AUTOPHAGIC_MECHANISM
GO_bp	GO_POSITIVE_REGULATION_OF_CELL_PROJECTION_ORGANIZATION	373	25	2.62982e-08	4.32812e-06	AGRN:ESPN:ARF1:EPS8L2:RRN3:IST1:GRN:CDC42EP4:SEPT9:ARHGDIA:SF3A2:DNM2:MEGF8:AP2A1:PROM2:CDC42EP1:PLXNB2:SHANK3:NCK1:OPA1:ITGA2:FBXO38:FIG4:FZD1:ATP7A	http://www.gsea-msigdb.org/gsea/msigdb/cards/GO_POSITIVE_REGULATION_OF_CELL_PROJECTION_ORGANIZATION
GO_bp	GO_ENZYME_LINKED_RECEPTOR_PROTEIN_SIGNALING_PATHWAY	1034	46	2.64987e-08	4.32812e-06	PRDM16:EPHA2:BMP8B:VAV3:SHC1:AP2A2:MEN1:GUCY2C:SNW1:SMAD6:FURIN:PCSK6:WFIKKN1:TSC2:SMPD3:MYO1C:SREBF1:GIT1:ERBB2:PTBP1:EFNA2:ARHGEF18:DNM2:SHKBP1:LTBP4:MEGF8:CBLC:PRKD2:AP2A1:AKT1S1:EPN1:SULF2:BCR:ATP6V1A:NCK1:OPA1:ZFYVE28:ACTB:FZD1:MET:ZYX:ATP6V1B2:ZC3H3:SHB:VAV2:NOTCH1	http://www.gsea-msigdb.org/gsea/msigdb/cards/GO_ENZYME_LINKED_RECEPTOR_PROTEIN_SIGNALING_PATHWAY
Curated_gene_sets	GRAESSMANN_RESPONSE_TO_MC_AND_DOXORUBICIN_DN	740	37	3.52066e-08	4.40162e-06	PEX14:CSDE1:ATF6:GPAM:PCNXL3:APEX1:ARF6:VTI1B:MTHFS:MYBBP1A:ERBB2:CBX1:MRPL12:FOXK2:DAZAP1:ADAMTSL5:SCAMP4:MAP2K7:RAVER1:SHKBP1:PVRL2:CCDC9:RBBP9:DGCR2:RPP14:TMEM39A:NELFA:DCTN4:FBXW11:BLOC1S5:ACTB:GTF2IRD1:ACHE:AGK:CDK16:PQBP1:TMLHE	http://www.gsea-msigdb.org/gsea/msigdb/cards/GRAESSMANN_RESPONSE_TO_MC_AND_DOXORUBICIN_DN
Curated_gene_sets	AGUIRRE_PANCREATIC_CANCER_COPY_NUMBER_UP	300	22	3.70961e-08	4.53479e-06	NUDC:FBXO34:NKIRAS2:NBR1:GRN:CBX1:EPN3:CASKIN2:PAK4:GIPR:PRKD2:NAPA:MBOAT7:EPN1:LAMA5:YTHDF1:CEP72:INTS1:GNB2:PLOD3:ZC3H3:TMEM8B	http://www.gsea-msigdb.org/gsea/msigdb/cards/AGUIRRE_PANCREATIC_CANCER_COPY_NUMBER_UP
Curated_gene_sets	LIM_MAMMARY_STEM_CELL_DN	408	26	3.83594e-08	4.58728e-06	ADD3:SLC22A18:ATG2A:SSH3:ST14:RP11-307N16.6:SPATA13:IVD:MARVELD3:RAB11FIP4:ERBB2:COASY:EVPL:TJP3:CAMSAP3:STXBP2:RFX1:CBLC:MYH14:MLPH:SERINC3:SULF2:LARS:MAPK13:KIAA1147:ERLIN2:CTPS2	http://www.gsea-msigdb.org/gsea/msigdb/cards/LIM_MAMMARY_STEM_CELL_DN
GO_cc	GO_NUCLEAR_BODY	769	37	9.27386e-08	4.64157e-06	LSM10:RBM8A:PRPF18:TOLLIP:INCENP:SART1:SUDS3:APEX1:SNW1:SMAD6:GLIS2:ZC3H18:MYO1C:NBR1:REXO1:MKNK2:SF3A2:NACC1:ELL:GATAD2A:ACTN4:SF3B1:CRNKL1:BRD1:EAF1:MECOM:NELFA:LARS:MED7:ARHGAP18:LRCH4:HR:HSF1:TONSL:NACC2:EHMT1:PQBP1	http://www.gsea-msigdb.org/gsea/msigdb/cards/GO_NUCLEAR_BODY
GO_cc	GO_MEMBRANE_PROTEIN_COMPLEX	1153	48	9.74022e-08	4.64284e-06	DNAJC11:HSPG2:KCNQ4:SHC1:AP2A2:TOLLIP:KCNQ1:VPS37C:AP5B1:LRP5:VPS26B:SCNN1A:VPS37B:ATP5EP2:VTI1B:VPS35:ITGB4:TIMM21:AP3D1:GNA11:HOOK2:NAPA:TRPM4:AP2A1:ITGB6:NDUFS1:SPTLC3:ABHD12:KCNG1:CHCHD10:AP1B1:BAIAP2L2:SHANK3:ATP6V1A:PIK3R4:CLCN2:ITGA2:FAF2:TAPBP:TTYH3:VPS41:CFTR:AGK:ABCB8:ATP6V1B2:DENND4C:CNTFR:ABCA2	http://www.gsea-msigdb.org/gsea/msigdb/cards/GO_MEMBRANE_PROTEIN_COMPLEX
TF_targets	MAZR_01	224	18	1.65039e-07	4.79399e-06	ZNF503:RAB1B:HNF1A:WFIKKN1:GABARAPL2:WDR81:CLUH:SRCIN1:GATA6:MKNK2:RFX1:PHLDB3:WDR48:FAF2:PIM1:GNB2:HR:ZER1	http://www.gsea-msigdb.org/gsea/msigdb/cards/MAZR_01
Curated_gene_sets	VERHAAK_GLIOBLASTOMA_CLASSICAL	161	16	4.30205e-08	5.03523e-06	SLC6A9:VAV3:SSH3:LRP5:LRP10:SCAMP4:RFX2:CC2D1A:CD97:JUND:MEGF8:ZNF112:DMWD:PRKD2:ARAP3:CLIP2	http://www.gsea-msigdb.org/gsea/msigdb/cards/VERHAAK_GLIOBLASTOMA_CLASSICAL
GO_mf	GO_ADENYL_NUCLEOTIDE_BINDING	1536	59	5.33493e-08	5.16233e-06	CDK11B:CDK11A:EPHA2:ATP13A2:STK40:RNASEL:HK1:BAG3:CARS:CDC42BPG:MAP3K11:PC:GUCY2C:DHX37:AACS:ULK1:AQR:PAK6:CLPX:CSK:MTHFS:CLCN7:LONP2:MYO1C:SHPK:SHPK:ATP2A3:TNK1:ERBB2:COASY:MKNK2:MAP2K7:MYO9B:UPF1:ATP13A1:PAK4:PRKD2:SPHK2:TRPM4:MYH14:HADHA:BCR:ATP6V1A:PIK3R4:GAK:PAPSS1:LARS:MAPK13:PIM1:TTBK1:ACTB:MET:CFTR:AGK:ABCB8:ATP6V1B2:ABCA2:CTPS2:CDK16:ATP7A	http://www.gsea-msigdb.org/gsea/msigdb/cards/GO_ADENYL_NUCLEOTIDE_BINDING
GO_mf	GO_TRANSPORTER_ACTIVITY	1241	51	5.72103e-08	5.22839e-06	ATP13A2:ADC:KCNQ4:SLC2A1:SLC6A9:TMCO1:ARV1:COX15:BAG3:KCNQ1:SLC22A18:C2CD2L:VPS26B:SCNN1A:GOLGA3:ATP5EP2:CLCN7:VPS35:SLC7A5:ATP2A3:SLC16A13:LASP1:OTOP2:AP3D1:ANO8:ATP13A1:TRPM4:SLC35F6:SLC52A3:KCNG1:AP1B1:ATP6V1A:SEC22A:CLCN2:LETM1:SLC12A7:NNT:TAPBP:TMEM63B:SLC22A1:TTYH3:CFTR:ABCB8:ATP6V1B2:SLC20A2:SLC45A4:SLC27A4:ABCA2:SHROOM2:ATP7A:SLC6A8	http://www.gsea-msigdb.org/gsea/msigdb/cards/GO_TRANSPORTER_ACTIVITY
GO_cc	GO_LATE_ENDOSOME	243	19	1.15687e-07	5.26375e-06	SDF4:ATP13A2:ARF1:KCNQ1:VPS37C:VPS26B:VPS37B:LAMP1:VTI1B:VPS35:WDR81:NBR1:GRN:MICALL1:WDR48:PIK3R4:FIG4:VPS41:ATP7A	http://www.gsea-msigdb.org/gsea/msigdb/cards/GO_LATE_ENDOSOME
Reactome	REACTOME_DEVELOPMENTAL_BIOLOGY	1100	49	8.7962e-09	5.28786e-06	AGRN:EPHA2:VAV3:RBM8A:SHC1:UNC5B:AP2A2:CAPN1:SPTBN2:ST14:HNF1A:CDX2:SNW1:PAK6:RPLP1:FURIN:PCSK6:SREBF1:GIT1:ERBB2:RARA:EVPL:GATA6:EFNA2:DNM2:MYO9B:PAK4:RPS16:AP2A1:MED25:MYH14:FOXA2:MED15:SHANK3:NCK1:ITGA2:MED7:MAPK13:MED20:MED23:MYB:ACTB:MET:ZNF467:ARHGAP39:KLF4:VAV2:RXRA:NOTCH1	http://www.gsea-msigdb.org/gsea/msigdb/cards/REACTOME_DEVELOPMENTAL_BIOLOGY
Reactome	REACTOME_METABOLISM_OF_LIPIDS	738	38	1.05828e-08	5.28786e-06	OXCT2:ARF1:ARV1:GGPS1:GPAM:PNPLA2:SMPD1:AACS:PLA2G4F:HSD11B2:SMPD3:PITPNM3:SREBF1:FASN:PNPLA6:TECR:PRKD2:SPHK2:MED25:MBOAT7:HADHA:SPTLC3:AGPAT3:MED15:INPP5J:ARSA:RPP14:MGLL:PIK3R4:MED7:AGPAT1:PPARD:MED20:FIG4:MED23:ACHE:AGK:RXRA	http://www.gsea-msigdb.org/gsea/msigdb/cards/REACTOME_METABOLISM_OF_LIPIDS
Chemical_and_Genetic_pertubation	LASTOWSKA_NEUROBLASTOMA_COPY_NUMBER_DN	795	38	7.34274e-08	5.38794e-06	SDF4:SSU72:PHF13:DNAJC11:CAMTA1:TMEM201:PEX14:ATP13A2:ZDHHC18:NUDC:SESN2:TRIM62:ZNF362:STK40:LSM10:BMP8B:RLF:ATPAF1:HK1:ECD:FAM149B1:COX15:ARL3:ADD3:GPAM:WDR11:SYT7:TSKU:ALG9:ALG9:HYLS1:VPS26B:BTD:CTDSPL:WDR48:GAK:LETM1:NELFA:RELL1	http://www.gsea-msigdb.org/gsea/msigdb/cards/LASTOWSKA_NEUROBLASTOMA_COPY_NUMBER_DN
GO_bp	GO_NEUROGENESIS	1594	61	3.5664e-08	5.69848e-06	AGRN:PRDM16:GPR157:EPHA2:SHC1:ARF1:UNC5B:ARL3:DAGLA:SPTBN2:SSH3:TSKU:OMP:ULK1:ARF6:SNW1:CSK:RRN3:IST1:RAP1GAP2:SRCIN1:ERBB2:RARA:GRN:ARHGDIA:EFNA2:SF3A2:CAMSAP3:DNM2:IER2:MAP1S:PAK4:MEGF8:NAPA:AP2A1:ATF5:MBOAT7:FZD5:IHH:FOXA2:INPP5J:MICALL1:PLXNB2:SHANK3:NCK1:OPA1:GAK:FBXO38:BLOC1S5:TTBK1:FIG4:MYB:FZD1:MET:KLF4:DFNB31:LAMC3:NOTCH1:CDK16:PQBP1:ATP7A	http://www.gsea-msigdb.org/gsea/msigdb/cards/GO_NEUROGENESIS
GO_bp	GO_HOMEOSTATIC_PROCESS	1906	69	3.72699e-08	5.82838e-06	PRDM16:GPR157:ATP13A2:SESN2:TMCO1:ARF1:HK1:GPAM:BAG3:PNPLA2:MUC2:TNKS1BP1:PLCB3:MEN1:LRP5:P2RY2:C2CD2L:SCNN1A:HNF1A:AACS:APEX1:BDKRB1:KLF13:CSK:PARN:RRN3:ZFPM1:ATP2A3:GRN:GAA:ZNF516:AP3D1:MAP2K7:KLF2:UPF1:ATP13A1:USF2:GIPR:TRPM4:RAB11FIP5:IHH:FOXA2:FAM210B:BCR:LARGE:TXN2:SHANK3:WDR48:ATP6V1A:OPA1:LETM1:SLC12A7:NNT:SKP1:ACTB:ACHE:MET:CFTR:BPGM:MFHAS1:ATP6V1B2:HSF1:DFNB31:NOTCH1:ABCA2:EHMT1:CDK16:A…	http://www.gsea-msigdb.org/gsea/msigdb/cards/GO_HOMEOSTATIC_PROCESS
GO_bp	GO_SMALL_GTPASE_MEDIATED_SIGNAL_TRANSDUCTION	554	31	3.85526e-08	5.90336e-06	VAV3:SHC1:RIT1:ARL3:EPS8L2:RAB1B:PLEKHG6:RHOF:RP11-307N16.6:SPATA13:MCF2L:ARF6:TSC2:RAP1GAP2:TNK1:CDC42EP4:ARHGDIA:ARHGEF18:DNM2:MYO9B:GMIP:RAB4B:BCR:CDC42EP1:SH3BP1:ARAP3:ARHGAP18:MET:ARHGAP39:VAV2:NOTCH1:FGD1	http://www.gsea-msigdb.org/gsea/msigdb/cards/GO_SMALL_GTPASE_MEDIATED_SIGNAL_TRANSDUCTION
GO_bp	GO_VACUOLE_ORGANIZATION	160	16	3.93948e-08	5.90922e-06	ATP13A2:ARF1:BAG3:SYT7:ATG2A:RAB1B:ULK1:PACS2:VPS35:GABARAPL2:GRN:GAA:HOOK2:RAB3GAP1:FIG4:VPS41	http://www.gsea-msigdb.org/gsea/msigdb/cards/GO_VACUOLE_ORGANIZATION
Immunologic_signatures	GSE9988_LPS_VS_VEHICLE_TREATED_MONOCYTE_DN	198	18	2.51354e-08	6.5043e-06	ARL3:TNFRSF1A:KLF13:CSK:APOBR:VPS35:RAB11FIP4:RARA:GRN:JUND:ATF5:TRAPPC12:PLXNB2:NELFA:FAM105A:BRI3:ZNF467:NACC2	http://www.gsea-msigdb.org/gsea/msigdb/cards/GSE9988_LPS_VS_VEHICLE_TREATED_MONOCYTE_DN
Immunologic_signatures	GSE42021_TREG_PLN_VS_CD24HI_TREG_THYMUS_UP	198	18	2.51354e-08	6.5043e-06	STK40:NR4A1:ARF6:EIF5:SMAD6:PCSK6:TMEM159:IST1:DAZAP1:IER2:RELB:PPP1R15A:WDR92:KCMF1:RMND5A:ZFP62:PIM1:FAM83H	http://www.gsea-msigdb.org/gsea/msigdb/cards/GSE42021_TREG_PLN_VS_CD24HI_TREG_THYMUS_UP
Immunologic_signatures	GSE5589_LPS_AND_IL10_VS_LPS_AND_IL6_STIM_IL6_KO_MACROPHAGE_45MIN_DN	199	18	2.71774e-08	6.5043e-06	SCAMP3:RIT1:SPNS1:CLUH:GIT1:SEPT9:TJP3:SPHK2:HADHA:ABHD12:MGLL:MAN2B2:SLC12A7:AGPAT1:ARHGAP18:ZC3H3:DENND4C:RXRA	http://www.gsea-msigdb.org/gsea/msigdb/cards/GSE5589_LPS_AND_IL10_VS_LPS_AND_IL6_STIM_IL6_KO_MACROPHAGE_45MIN_DN
Immunologic_signatures	GSE39152_CD103_NEG_VS_POS_MEMORY_CD8_TCELL_DN	199	18	2.71774e-08	6.5043e-06	BMP8B:SLC2A1:SCAMP3:BAG3:SMPD1:RAB3IL1:CLPX:FURIN:RAB4B:CIC:RRBP1:AP1B1:MYD88:NELFA:SLC12A7:FBXW11:PIM1:ATP7A	http://www.gsea-msigdb.org/gsea/msigdb/cards/GSE39152_CD103_NEG_VS_POS_MEMORY_CD8_TCELL_DN
Immunologic_signatures	GSE25123_CTRL_VS_ROSIGLITAZONE_STIM_MACROPHAGE_UP	199	18	2.71774e-08	6.5043e-06	ZNF362:STK40:SF3B4:SHC1:COX15:TNFRSF1A:SUDS3:CSK:PER1:SEPT9:SCAF1:AP2A1:YPEL5:FZD5:IL17RA:PIK3R4:TSC22D4:ZNF467	http://www.gsea-msigdb.org/gsea/msigdb/cards/GSE25123_CTRL_VS_ROSIGLITAZONE_STIM_MACROPHAGE_UP
Immunologic_signatures	GSE20198_UNTREATED_VS_IL12_IL18_TREATED_ACT_CD4_TCELL_UP	199	18	2.71774e-08	6.5043e-06	SNX7:WDR11:LRP10:FBXO34:APOBR:ABHD15:GRN:FOXK2:GNA11:ZNF414:NACC1:MAP1S:GIPR:MYPOP:MLPH:AGPAT3:FBXL18:STAG2	http://www.gsea-msigdb.org/gsea/msigdb/cards/GSE20198_UNTREATED_VS_IL12_IL18_TREATED_ACT_CD4_TCELL_UP
Immunologic_signatures	GSE3982_NEUTROPHIL_VS_EFF_MEMORY_CD4_TCELL_UP	199	18	2.71774e-08	6.5043e-06	ZDHHC18:TNFRSF1A:CSK:APOBR:PRR14:RARA:CANT1:SECTM1:ZNF516:MYO9B:UPF1:PRKD2:PPP1R15A:SERINC3:ARAP3:VWA7:SLC22A1:ZYX	http://www.gsea-msigdb.org/gsea/msigdb/cards/GSE3982_NEUTROPHIL_VS_EFF_MEMORY_CD4_TCELL_UP
Immunologic_signatures	GSE26912_TUMORICIDAL_VS_CTRL_MACROPHAGE_UP	200	18	2.93708e-08	6.5043e-06	ZNF503:GPAM:TOLLIP:VPS26B:SREBF1:LASP1:CDC42EP4:FASN:LTBP4:MYPOP:MAPRE3:NDRG3:NCK1:HEATR2:BPGM:FAM83H:TLE1:SLC6A8	http://www.gsea-msigdb.org/gsea/msigdb/cards/GSE26912_TUMORICIDAL_VS_CTRL_MACROPHAGE_UP
Immunologic_signatures	GSE29164_CD8_TCELL_VS_CD8_TCELL_AND_IL12_TREATED_MELANOMA_DAY3_DN	200	18	2.93708e-08	6.5043e-06	NR4A1:APEX1:KLF13:SCG5:SLC7A5:KLF2:RPS16:PRKD2:NDRG3:SKP1:MYB:MFHAS1:PLEC:TLE1:HSDL2:NACC2:CDK16:TSPAN6	http://www.gsea-msigdb.org/gsea/msigdb/cards/GSE29164_CD8_TCELL_VS_CD8_TCELL_AND_IL12_TREATED_MELANOMA_DAY3_DN
Immunologic_signatures	GSE23568_CTRL_VS_ID3_TRANSDUCED_CD8_TCELL_UP	200	18	2.93708e-08	6.5043e-06	ARID3B:SPNS1:MMP15:WBP2:CANT1:SF3A2:IER2:CD97:CIC:PRKD2:TRAPPC12:NDRG3:IDUA:FAM105A:TSC22D4:ZNF467:MFHAS1:CDK16	http://www.gsea-msigdb.org/gsea/msigdb/cards/GSE23568_CTRL_VS_ID3_TRANSDUCED_CD8_TCELL_UP
TF_targets	CAGGTA_AREB6_01	799	37	2.38318e-07	6.60792e-06	ZNF362:SCAMP3:ZNF503:CHST1:CAPN1:PLEKHG6:PTMS:HNF1A:ULK1:EIF5:PAK6:DISP2:LINC00594:EDC4:ZC3H18:SRCIN1:RARA:MAP2K7:NACC1:ELL:CIC:MYH14:ITGB6:SOX12:NDRG3:ZDHHC8:SH3BP1:TMEM184B:MGLL:WWC1:FBXW11:VWA7:MYB:FAM83H:ZER1:NOTCH1:TSPAN6:STAG2	http://www.gsea-msigdb.org/gsea/msigdb/cards/CAGGTA_AREB6_01
GO_mf	GO_ENZYME_ACTIVATOR_ACTIVITY	511	29	7.85567e-08	6.80136e-06	ADC:VAV3:ARF1:PLEKHG6:CCNT1:CLPX:RPLP1:TSC2:TBC1D10B:MMP15:MTSS1L:RAP1GAP2:SREBF1:GIT1:DBF4B:RPTOR:ARHGDIA:MYO9B:GMIP:PPP1R15A:RAB3GAP1:BCR:SH3BP1:TBC1D22A:ARAP3:LARS:ARHGAP18:ARHGAP39:ATP7A	http://www.gsea-msigdb.org/gsea/msigdb/cards/GO_ENZYME_ACTIVATOR_ACTIVITY
TF_targets	NGFIC_01	257	19	2.76334e-07	7.32886e-06	TMEM57:DAGLA:PTMS:LRP10:GABARAPL2:ZFPM1:GIT1:SRCIN1:LASP1:ACE:ACE:RELB:PNKD:RRBP1:SH3BP1:WDR48:CEP70:MYB:HOXA7:PLOD3	http://www.gsea-msigdb.org/gsea/msigdb/cards/NGFIC_01
Canonical_Pathways	REACTOME_DEVELOPMENTAL_BIOLOGY	1100	49	8.7962e-09	7.75718e-06	AGRN:EPHA2:VAV3:RBM8A:SHC1:UNC5B:AP2A2:CAPN1:SPTBN2:ST14:HNF1A:CDX2:SNW1:PAK6:RPLP1:FURIN:PCSK6:SREBF1:GIT1:ERBB2:RARA:EVPL:GATA6:EFNA2:DNM2:MYO9B:PAK4:RPS16:AP2A1:MED25:MYH14:FOXA2:MED15:SHANK3:NCK1:ITGA2:MED7:MAPK13:MED20:MED23:MYB:ACTB:MET:ZNF467:ARHGAP39:KLF4:VAV2:RXRA:NOTCH1	http://www.gsea-msigdb.org/gsea/msigdb/cards/REACTOME_DEVELOPMENTAL_BIOLOGY
Canonical_Pathways	REACTOME_METABOLISM_OF_LIPIDS	738	38	1.05828e-08	7.75718e-06	OXCT2:ARF1:ARV1:GGPS1:GPAM:PNPLA2:SMPD1:AACS:PLA2G4F:HSD11B2:SMPD3:PITPNM3:SREBF1:FASN:PNPLA6:TECR:PRKD2:SPHK2:MED25:MBOAT7:HADHA:SPTLC3:AGPAT3:MED15:INPP5J:ARSA:RPP14:MGLL:PIK3R4:MED7:AGPAT1:PPARD:MED20:FIG4:MED23:ACHE:AGK:RXRA	http://www.gsea-msigdb.org/gsea/msigdb/cards/REACTOME_METABOLISM_OF_LIPIDS
GO_bp	GO_POSITIVE_REGULATION_OF_PROTEIN_METABOLIC_PROCESS	1615	61	5.65846e-08	8.31793e-06	CAMTA1:BMP8B:SHC1:TOLLIP:SMPD1:PRR5L:TNKS1BP1:MAP3K11:RAB1B:TNFRSF1A:CCNT1:SNW1:MTA1:PAK6:CLPX:RPLP1:CSK:FURIN:VPS35:IST1:ZFPM1:SREBF1:SRCIN1:ERBB2:GRN:DBF4B:ACE:ACE:WBP2:RPTOR:PTBP1:FZR1:MAP2K7:KLF2:PAK4:PRKD2:PPP1R15A:MAPRE3:PROM2:RAB3GAP1:FZD5:CDC25B:YTHDF1:RASD2:WDR48:NCK1:FXR1:RELL1:FASTKD3:ITGA2:WWC1:FBXW11:TTBK1:MYB:FZD1:ANKIB1:MFHAS1:HSF1:RNF20:KLF4:RXRA:NOTCH1	http://www.gsea-msigdb.org/gsea/msigdb/cards/GO_POSITIVE_REGULATION_OF_PROTEIN_METABOLIC_PROCESS
Curated_gene_sets	LASTOWSKA_NEUROBLASTOMA_COPY_NUMBER_DN	795	38	7.34274e-08	8.41508e-06	SDF4:SSU72:PHF13:DNAJC11:CAMTA1:TMEM201:PEX14:ATP13A2:ZDHHC18:NUDC:SESN2:TRIM62:ZNF362:STK40:LSM10:BMP8B:RLF:ATPAF1:HK1:ECD:FAM149B1:COX15:ARL3:ADD3:GPAM:WDR11:SYT7:TSKU:ALG9:ALG9:HYLS1:VPS26B:BTD:CTDSPL:WDR48:GAK:LETM1:NELFA:RELL1	http://www.gsea-msigdb.org/gsea/msigdb/cards/LASTOWSKA_NEUROBLASTOMA_COPY_NUMBER_DN
TF_targets	DR1_Q3	263	19	3.93794e-07	1.00089e-05	PRDM16:PNPLA2:ABTB2:MAP3K11:C2CD2L:NR4A1:HNF1A:PRR14:WDR81:ERBB2:PAK4:BCAM:NDUFS1:AP1B1:CLCN2:PLEC:CNTFR:CDK16:MOSPD1	http://www.gsea-msigdb.org/gsea/msigdb/cards/DR1_Q3
GO_bp	GO_CELLULAR_RESPONSE_TO_NITROGEN_COMPOUND	632	33	7.1824e-08	1.03511e-05	AGRN:SESN2:SHC1:KCNQ1:MEN1:P2RY2:NR4A1:APEX1:UBR1:CSK:TSC2:SULT1A3:SMPD3:MYO1C:SREBF1:RPTOR:GNA11:DNM2:KLF2:TRPM4:ATP6V1A:NCK1:OPA1:LARS:MAPK13:ACTB:CFTR:ATP6V1B2:HSF1:DENND4C:KLF4:PQBP1:ATP7A	http://www.gsea-msigdb.org/gsea/msigdb/cards/GO_CELLULAR_RESPONSE_TO_NITROGEN_COMPOUND
GO_cc	GO_NUCLEAR_OUTER_MEMBRANE_ENDOPLASMIC_RETICULUM_MEMBRANE_NETWORK	1080	45	2.41839e-07	1.03526e-05	TMEM57:ATF6:TMCO1:ARV1:PNPLA2:RAB1B:ALG9:ALG9:C2CD2L:GUCY2C:ULK1:VTI1B:SEZ6L2:HSD11B2:ATP2A3:SREBF1:CANT1:PIGN:PNPLA6:TECR:TM6SF2:ATP13A1:PPP1R15A:MBOAT7:NBAS:LRPPRC:RAB3GAP1:SPTLC3:RRBP1:AGPAT3:ALG12:SEC22A:MGLL:FAF2:AGPAT1:TAPBP:MOSPD3:PLOD3:CFTR:SLC37A3:REEP4:TMEM66:ERLIN2:SLC27A4:NOTCH1:MOSPD1	http://www.gsea-msigdb.org/gsea/msigdb/cards/GO_NUCLEAR_OUTER_MEMBRANE_ENDOPLASMIC_RETICULUM_MEMBRANE_NETWORK
GO_cc	GO_ACTIN_BASED_CELL_PROJECTION	206	17	2.48214e-07	1.03526e-05	ESPN:CDHR5:EPS8L2:PLEKHG6:VEZT:RP11-307N16.6:SPATA13:ARF6:MYO1C:SRCIN1:AP2A1:PROM2:ATP6V1A:CDHR2:ATP6V1B2:DFNB31:SLC27A4:ATP7A	http://www.gsea-msigdb.org/gsea/msigdb/cards/GO_ACTIN_BASED_CELL_PROJECTION
Hallmark_gene_sets	HALLMARK_MYOGENESIS	200	16	8.44572e-07	1.05572e-05	AGRN:RIT1:PC:TSC2:GABARAPL2:MYO1C:FLII:ITGB4:GAA:MAPRE3:LARGE:PLXNB2:SOD3:ACHE:NOTCH1:SLC6A8	http://www.gsea-msigdb.org/gsea/msigdb/cards/HALLMARK_MYOGENESIS
Cancer_modules	MODULE_60	422	26	7.49064e-08	1.07616e-05	HSPG2:SLC2A1:NR4A1:IVD:TMEM159:EDC4:PER1:GRN:ITGB4:GAA:EFNA2:FZR1:DNM2:CD97:BCAM:PVRL2:NAPA:PPP1R15A:LARGE:TXN2:CDC42EP1:SOD3:ZYX:PLEC:HSF1:SLC6A8	http://www.gsea-msigdb.org/gsea/msigdb/cards/MODULE_60
TF_targets	HNF4_DR1_Q3	265	19	4.42093e-07	1.07871e-05	PRDM16:SCAMP3:PNPLA2:MAP3K11:C2CD2L:PLEKHG6:PTMS:GUCY2C:PRR14:WDR81:ERBB2:PAK4:NDUFS1:AP1B1:CLCN2:PLEC:CNTFR:TLE1:CDK16	http://www.gsea-msigdb.org/gsea/msigdb/cards/HNF4_DR1_Q3
GO_bp	GO_RESPONSE_TO_NITROGEN_COMPOUND	968	43	7.95089e-08	1.12363e-05	AGRN:SESN2:SLC2A1:SHC1:KCNQ1:SMPD1:MEN1:P2RY2:NR4A1:AACS:APEX1:UBR1:CSK:TSC2:SULT1A3:HSD11B2:SMPD3:MYO1C:PER1:SREBF1:RPTOR:GNA11:DNM2:KLF2:JUND:TRPM4:HADHA:MYD88:ATP6V1A:NCK1:OPA1:ITGA2:LARS:MAPK13:ACTB:CFTR:ATP6V1B2:HSF1:DENND4C:KLF4:NOTCH1:PQBP1:ATP7A	http://www.gsea-msigdb.org/gsea/msigdb/cards/GO_RESPONSE_TO_NITROGEN_COMPOUND
GO_bp	GO_MACROMOLECULE_CATABOLIC_PROCESS	1366	54	8.10236e-08	1.12363e-05	AGRN:ATP13A2:HSPG2:ADC:CSDE1:RBM8A:CTSS:RNASEL:PRPF18:AP2A2:TOLLIP:PRR5L:TNKS1BP1:VPS37C:CAPN1:VPS37B:APEX1:MTA1:OTUD7A:UBR1:CLPX:RPLP1:FURIN:FBXL16:PARN:VPS35:LONP2:EDC4:GABARAPL2:WDR81:GAA:FZR1:DDA1:UPF1:RPS16:CBLC:AP2A1:NBAS:LRPPRC:RMND5A:ABHD12:MYD88:PIK3R4:FXR1:IDUA:FASTKD3:SKP1:FBXW11:FAF2:FBXL18:ANKIB1:ERLIN2:HSF1:RNF20	http://www.gsea-msigdb.org/gsea/msigdb/cards/GO_MACROMOLECULE_CATABOLIC_PROCESS
Chemical_and_Genetic_pertubation	BRUINS_UVC_RESPONSE_LATE	1101	46	1.6397e-07	1.17702e-05	AGRN:SSU72:PEX14:SHC1:P4HA1:ARL3:ACADSB:EPS8L2:TOLLIP:RCN1:PRR5L:CCDC86:CAPN1:AAMDC:VPS26B:SUDS3:CCDC88C:KLF13:TSC2:CFDP1:PER1:COASY:ITGB4:SEPT9:TIMM21:HOOK2:GATAD2A:LTBP4:ATF5:NBAS:MED15:BCR:EAF1:FXR1:TAPBP:FIG4:ACTB:AGK:ABCB8:HSF1:HSDL2:DFNB31:VAV2:CDK16:PIN4:G6PD	http://www.gsea-msigdb.org/gsea/msigdb/cards/BRUINS_UVC_RESPONSE_LATE
GO_mf	GO_CADHERIN_BINDING	324	22	1.43149e-07	1.1774e-05	EPHA2:NUDC:BAG3:EPS8L2:TNKS1BP1:PLCB3:SPTBN2:GOLGA3:EIF5:PAK6:IST1:LASP1:EVPL:SEPT9:FASN:CC2D1A:PAK4:CDC42EP1:MICALL1:NCK1:ARHGAP18:PLEC	http://www.gsea-msigdb.org/gsea/msigdb/cards/GO_CADHERIN_BINDING
TF_targets	AP2ALPHA_01	242	18	5.18425e-07	1.18551e-05	PRDM16:ZNF362:P4HA1:MAP3K11:C2CD2L:FBXO34:KLF13:HSD11B2:RARA:MKNK2:NACC1:JUND:CIC:RELB:ATF5:DGCR2:PPARD:HR	http://www.gsea-msigdb.org/gsea/msigdb/cards/AP2ALPHA_01
TF_targets	TCF1P_Q6	268	19	5.24735e-07	1.18551e-05	PHF13:AP5B1:SCNN1A:ARF6:UBR1:CLPX:EDC4:CLUH:PER1:GATA6:BCAM:PRKD2:EPN1:FOXA2:FZD1:TSC22D4:PLEC:ZER1:STAG2	http://www.gsea-msigdb.org/gsea/msigdb/cards/TCF1P_Q6
GO_cc	GO_ENDOSOMAL_PART	514	28	3.01881e-07	1.20873e-05	ATP13A2:VPS45:CTSS:SCAMP3:AP2A2:VPS37C:VPS37B:LAMP1:ARF6:VTI1B:SCAMP2:FURIN:VPS35:WDR81:RAB11FIP4:ERBB2:SCAMP4:AP3D1:AP2A1:RAB11FIP5:FZD5:MICALL1:MYD88:ZFYVE28:FIG4:VPS41:CFTR:ABCA2	http://www.gsea-msigdb.org/gsea/msigdb/cards/GO_ENDOSOMAL_PART
Chemical_and_Genetic_pertubation	PATIL_LIVER_CANCER	657	33	1.75212e-07	1.23096e-05	AGRN:E2F2:SF3B4:SHC1:SCAMP3:TMCO1:CAPN1:AACS:KLF13:SEZ6L2:GRN:CBX1:RPTOR:RPS16:SHKBP1:MYPOP:AKT1S1:MBOAT7:SOX12:CDC25B:NDRG3:DGCR2:BAIAP2L2:ITGA2:TTYH3:ARL4A:ANKIB1:PLOD3:KIAA1147:PEX2:FAM83H:ARHGAP39:MOSPD1	http://www.gsea-msigdb.org/gsea/msigdb/cards/PATIL_LIVER_CANCER
Chemical_and_Genetic_pertubation	GINESTIER_BREAST_CANCER_20Q13_AMPLIFICATION_DN	179	16	1.88309e-07	1.29541e-05	ST14:DHX37:FURIN:ACE:ACE:PTBP1:DAZAP1:DNM2:MYO9B:QTRTD1:TAPBP:PPARD:SLC18B1:FBXL18:KIAA1147:SNAPC4:ASMTL-AS1	http://www.gsea-msigdb.org/gsea/msigdb/cards/GINESTIER_BREAST_CANCER_20Q13_AMPLIFICATION_DN
Chemical_and_Genetic_pertubation	GRAESSMANN_RESPONSE_TO_MC_AND_DOXORUBICIN_UP	596	31	1.94623e-07	1.31152e-05	ATP13A2:SESN2:ZNF503:AAMDC:ST14:PLEKHG6:NR4A1:ULK1:IVD:MMP15:HSD11B2:LASP1:CBX1:ITGB4:UBALD2:DNM2:ZNF296:PRKD2:NAPA:PPP1R15A:MAPRE3:RAB11FIP5:FZD5:SERINC3:TMEM184B:PLXNB2:IDUA:SLC12A7:FAM83H:PLEC:SLC6A8	http://www.gsea-msigdb.org/gsea/msigdb/cards/GRAESSMANN_RESPONSE_TO_MC_AND_DOXORUBICIN_UP
Curated_gene_sets	PID_RHOA_REG_PATHWAY	46	9	1.17847e-07	1.32301e-05	VAV3:PLEKHG6:MCF2L:ARHGDIA:ARHGEF18:MYO9B:BCR:ARAP3:VAV2	http://www.gsea-msigdb.org/gsea/msigdb/cards/PID_RHOA_REG_PATHWAY
GO_bp	GO_MACROAUTOPHAGY	291	21	9.91034e-08	1.34891e-05	ATP13A2:SESN2:BAG3:VPS37C:ATG2A:CAPN1:RAB1B:VPS26B:VPS37B:ULK1:PACS2:TSC2:VPS35:GABARAPL2:WDR81:NBR1:RPTOR:RAB3GAP1:ATP6V1A:PIK3R4:ATP6V1B2	http://www.gsea-msigdb.org/gsea/msigdb/cards/GO_MACROAUTOPHAGY
Chemical_and_Genetic_pertubation	BLALOCK_ALZHEIMERS_DISEASE_INCIPIENT_UP	387	24	2.10101e-07	1.38751e-05	CSDE1:RBM8A:CTSS:ADD3:RAB1B:PC:SSH3:MFAP1:PER1:SREBF1:FLII:CDC42EP4:FZR1:KLF2:JUND:NBAS:IL17RA:BRD1:PLXNB2:TSC22D4:MET:ERLIN2:CTPS2:STAG2	http://www.gsea-msigdb.org/gsea/msigdb/cards/BLALOCK_ALZHEIMERS_DISEASE_INCIPIENT_UP
Oncogenic_signatures	BMI1_DN.V1_UP	147	15	7.97867e-08	1.50797e-05	AGRN:EPHA2:ATP13A2:SLC2A1:CTSS:ATF6:LRP5:C2CD2L:FURIN:MMP15:SLC7A5:CD97:LTBP4:ITGB6:FZD5	http://www.gsea-msigdb.org/gsea/msigdb/cards/BMI1_DN.V1_UP
GO_cc	GO_NEURON_PART	1709	61	3.92715e-07	1.51195e-05	ESPN:EPHA2:ATP13A2:TMEM57:ADC:SLC6A9:RBM8A:VPS45:ARF1:ARL3:ADD3:BAG3:EPS8L2:SYT7:DAGLA:SPTBN2:OMP:VEZT:ULK1:LAMP1:ARF6:VTI1B:BDKRB1:TSC2:VPS35:MYO1C:RAP1GAP2:GIT1:SRCIN1:RARA:RPTOR:TPGS1:EFNA2:AP3D1:GNA11:DNM2:MAP1S:ACTN4:DMWD:NAPA:TRPM4:MYH14:FZD5:MLPH:ABHD12:BCR:INPP5J:TXN2:BRD1:SHANK3:FXR1:OPA1:GAK:ITGA2:BLOC1S5:TTBK1:ACTB:DFNB31:CDK16:PQBP1:ATP7A	http://www.gsea-msigdb.org/gsea/msigdb/cards/GO_NEURON_PART
TF_targets	HNF4_01	274	19	7.33667e-07	1.59835e-05	PRDM16:AIM1L:CDHR5:SLC22A18:MAP3K11:PTMS:HNF1A:CDX2:PRR14:CLUH:PAK4:NDUFS1:AP1B1:CLCN2:AGPAT1:HR:PLEC:CNTFR:CDK16	http://www.gsea-msigdb.org/gsea/msigdb/cards/HNF4_01
GO_cc	GO_ORGANELLE_SUBCOMPARTMENT	375	23	4.55168e-07	1.68749e-05	ADC:SCAMP3:ARF1:ARV1:WDR11:CHST1:C2CD2L:GOLGA3:TMEM87A:SCAMP2:FURIN:SMPD3:GRN:CANT1:SCAMP4:FUT6:FUT3:DNM2:RAB3GAP1:SULF2:AP1B1:PLOD3:ATP7A	http://www.gsea-msigdb.org/gsea/msigdb/cards/GO_ORGANELLE_SUBCOMPARTMENT
GO_bp	GO_REGULATION_OF_CELL_CYCLE	1201	49	1.30591e-07	1.74516e-05	CDK11B:CDK11A:E2F2:LSM10:ECD:TNKS1BP1:INCENP:MEN1:LRP5:CCNT1:NR4A1:APEX1:TSC2:SMPD3:MYBBP1A:GIT1:RAB11FIP4:RARA:DBF4B:RPTOR:GATA6:DOT1L:FZR1:WIZ:JUND:PPP1R15A:MED25:ATF5:MAPRE3:CDC25B:BCR:SUSD2:CTDSPL:PIK3R4:CEP70:MECOM:CEP72:SKP1:TTBK1:FBXL18:ACTB:HSF1:TMEM8B:KLF4:NACC2:NOTCH1:EHMT1:CDK16:STAG2	http://www.gsea-msigdb.org/gsea/msigdb/cards/GO_REGULATION_OF_CELL_CYCLE
Curated_gene_sets	BRUINS_UVC_RESPONSE_LATE	1101	46	1.6397e-07	1.80399e-05	AGRN:SSU72:PEX14:SHC1:P4HA1:ARL3:ACADSB:EPS8L2:TOLLIP:RCN1:PRR5L:CCDC86:CAPN1:AAMDC:VPS26B:SUDS3:CCDC88C:KLF13:TSC2:CFDP1:PER1:COASY:ITGB4:SEPT9:TIMM21:HOOK2:GATAD2A:LTBP4:ATF5:NBAS:MED15:BCR:EAF1:FXR1:TAPBP:FIG4:ACTB:AGK:ABCB8:HSF1:HSDL2:DFNB31:VAV2:CDK16:PIN4:G6PD	http://www.gsea-msigdb.org/gsea/msigdb/cards/BRUINS_UVC_RESPONSE_LATE
Chemical_and_Genetic_pertubation	LIU_SOX4_TARGETS_DN	310	21	2.85e-07	1.84523e-05	ATF6:CARS:MEN1:LRP5:SCNN1A:INF2:MTA1:GRN:WBP2:GAA:PTBP1:SCAMP4:MKNK2:FZR1:FUT6:SOX12:OPA1:MED7:FAM83H:CDK16:STAG2	http://www.gsea-msigdb.org/gsea/msigdb/cards/LIU_SOX4_TARGETS_DN
TF_targets	ISRE_01	252	18	9.33869e-07	1.88488e-05	PRDM16:ADD3:MAP3K11:TSKU:ZFPM1:ERBB2:GATA6:TECR:ATP13A1:ZNF296:PRKD2:EPN1:RRBP1:SLC12A7:TAPBP:MYB:MET:ZER1	http://www.gsea-msigdb.org/gsea/msigdb/cards/ISRE_01
TF_targets	AP2GAMMA_01	252	18	9.33869e-07	1.88488e-05	PRDM16:ZNF362:KCNQ4:P4HA1:MAP3K11:C2CD2L:FBXO34:KLF13:MKNK2:NACC1:JUND:GMIP:CIC:RELB:ATF5:DGCR2:MECOM:HR	http://www.gsea-msigdb.org/gsea/msigdb/cards/AP2GAMMA_01
TF_targets	CTTTAAR_UNKNOWN	990	41	9.7586e-07	1.88488e-05	CDK11B:CDK11A:PRDM16:EPHA2:TMEM57:ZNF362:STK40:CSDE1:UNC5B:ARL3:ADD3:PLCB3:MAP3K11:SSH3:LRP5:C2CD2L:SUDS3:SMAD6:ARID3B:HCFC1R1:PRR14:MMP15:WDR81:CLUH:FLII:GIT1:GATA6:PNPLA6:IER2:JUND:PAK4:SHKBP1:YPEL5:SPTLC3:TOX2:TMEM184B:MKL1:MECOM:AGPAT1:REEP4:CDK16	http://www.gsea-msigdb.org/gsea/msigdb/cards/CTTTAAR_UNKNOWN
TF_targets	ICSBP_Q6	253	18	9.88788e-07	1.88488e-05	PRDM16:CTSS:CHST1:DAGLA:MAP3K11:TSKU:ZFPM1:ERBB2:GATA6:ZNF296:PRKD2:EPN1:RRBP1:NDRG3:SLC12A7:TAPBP:CNTFR:ZER1	http://www.gsea-msigdb.org/gsea/msigdb/cards/ICSBP_Q6
Curated_gene_sets	PATIL_LIVER_CANCER	657	33	1.75212e-07	1.88989e-05	AGRN:E2F2:SF3B4:SHC1:SCAMP3:TMCO1:CAPN1:AACS:KLF13:SEZ6L2:GRN:CBX1:RPTOR:RPS16:SHKBP1:MYPOP:AKT1S1:MBOAT7:SOX12:CDC25B:NDRG3:DGCR2:BAIAP2L2:ITGA2:TTYH3:ARL4A:ANKIB1:PLOD3:KIAA1147:PEX2:FAM83H:ARHGAP39:MOSPD1	http://www.gsea-msigdb.org/gsea/msigdb/cards/PATIL_LIVER_CANCER
Chemical_and_Genetic_pertubation	MARTINEZ_RB1_AND_TP53_TARGETS_DN	576	30	2.97636e-07	1.88999e-05	UNC5B:INCENP:CD248:SPTBN2:ST14:MTA1:AQR:RRN3:EDC4:SLC7A5:LASP1:SF3A2:MLLT1:HOOK2:TECR:PVRL2:MYH14:LAMA5:BCR:MKL1:MGLL:WWC1:AGPAT1:PDAP1:HR:PLEC:SLC27A4:NOTCH1:ABCA2:G6PD	http://www.gsea-msigdb.org/gsea/msigdb/cards/MARTINEZ_RB1_AND_TP53_TARGETS_DN
GO_cc	GO_CLUSTER_OF_ACTIN_BASED_CELL_PROJECTIONS	148	14	5.48194e-07	1.9598e-05	ESPN:ADD3:CDHR5:EPS8L2:VEZT:MYO1C:FLII:ACTN4:MYH14:CDHR2:PLEC:DFNB31:SLC27A4:ATP7A	http://www.gsea-msigdb.org/gsea/msigdb/cards/GO_CLUSTER_OF_ACTIN_BASED_CELL_PROJECTIONS
GO_bp	GO_ORGANELLE_LOCALIZATION	685	34	1.50508e-07	1.97542e-05	TMEM201:PEX14:VPS45:ARF1:WDR11:SYT7:RAB1B:LAMP1:VTI1B:CCDC64B:SPIRE2:MYO1C:CLUH:GIT1:TPGS1:AP3D1:STXBP2:DNM2:MAP1S:ACTN4:PVRL2:NAPA:PPP6R1:TRAPPC12:LRPPRC:RAB3GAP1:MLPH:CEP70:OPA1:CEP72:DCTN4:BLOC1S5:CFTR:SHROOM2	http://www.gsea-msigdb.org/gsea/msigdb/cards/GO_ORGANELLE_LOCALIZATION
Curated_gene_sets	GINESTIER_BREAST_CANCER_20Q13_AMPLIFICATION_DN	179	16	1.88309e-07	1.99209e-05	ST14:DHX37:FURIN:ACE:ACE:PTBP1:DAZAP1:DNM2:MYO9B:QTRTD1:TAPBP:PPARD:SLC18B1:FBXL18:KIAA1147:SNAPC4:ASMTL-AS1	http://www.gsea-msigdb.org/gsea/msigdb/cards/GINESTIER_BREAST_CANCER_20Q13_AMPLIFICATION_DN
Chemical_and_Genetic_pertubation	MARTINEZ_TP53_TARGETS_DN	578	30	3.20179e-07	1.99477e-05	UNC5B:CHST1:INCENP:CD248:SPTBN2:ST14:MTA1:AQR:EDC4:SLC7A5:LASP1:SF3A2:MLLT1:HOOK2:TECR:PVRL2:MYH14:LAMA5:BCR:MKL1:MGLL:WWC1:AGPAT1:PDAP1:HR:PLEC:SLC27A4:NOTCH1:ABCA2:G6PD	http://www.gsea-msigdb.org/gsea/msigdb/cards/MARTINEZ_TP53_TARGETS_DN
Curated_gene_sets	GRAESSMANN_RESPONSE_TO_MC_AND_DOXORUBICIN_UP	596	31	1.94623e-07	2.02004e-05	ATP13A2:SESN2:ZNF503:AAMDC:ST14:PLEKHG6:NR4A1:ULK1:IVD:MMP15:HSD11B2:LASP1:CBX1:ITGB4:UBALD2:DNM2:ZNF296:PRKD2:NAPA:PPP1R15A:MAPRE3:RAB11FIP5:FZD5:SERINC3:TMEM184B:PLXNB2:IDUA:SLC12A7:FAM83H:PLEC:SLC6A8	http://www.gsea-msigdb.org/gsea/msigdb/cards/GRAESSMANN_RESPONSE_TO_MC_AND_DOXORUBICIN_UP
Immunologic_signatures	GSE15215_CD2_POS_VS_NEG_PDC_UP	193	17	9.70761e-08	2.05633e-05	AGRN:GPR157:ZDHHC18:CCNT1:BDKRB1:SHPK:SHPK:ACE:ACE:MKNK2:JUND:ACTN4:CIC:MED25:CDC42EP1:ARSA:GAK:PPARD:FZD1	http://www.gsea-msigdb.org/gsea/msigdb/cards/GSE15215_CD2_POS_VS_NEG_PDC_UP
Chemical_and_Genetic_pertubation	AMIT_EGF_RESPONSE_480_HELA	164	15	3.36355e-07	2.05675e-05	AGRN:LAMP1:MTA1:SEPT9:ARHGDIA:ARHGEF18:MYO9B:USF2:SLC35F6:RRBP1:GAK:ITGA2:GMDS:ZYX:PLEC	http://www.gsea-msigdb.org/gsea/msigdb/cards/AMIT_EGF_RESPONSE_480_HELA
Chemical_and_Genetic_pertubation	HELLER_HDAC_TARGETS_SILENCED_BY_METHYLATION_UP	457	26	3.50951e-07	2.0838e-05	AGRN:CAMTA1:ATP13A2:HK1:ACADSB:ABTB2:ATG2A:AAMDC:NR4A1:GLCE:LONP2:SMPD3:GRN:KLF2:MYO9B:TMEM143:MAPRE3:FZD5:RRBP1:PPARD:CLIP2:MET:PLEC:ZER1:SLC6A8:G6PD	http://www.gsea-msigdb.org/gsea/msigdb/cards/HELLER_HDAC_TARGETS_SILENCED_BY_METHYLATION_UP
Chemical_and_Genetic_pertubation	FORTSCHEGGER_PHF8_TARGETS_DN	778	36	3.534e-07	2.0838e-05	AIM1L:CTSS:HK1:KCNQ1:SLC22A18:SSH3:P2RY2:SUDS3:PNMA1:CCDC85C:INF2:PAK6:UBR1:ARID3B:TMEM159:VPS35:ITGB4:B3GNT3:GATAD2A:MEGF8:RELB:CSRP2BP:AGPAT3:CHCHD10:SUSD2:BAIAP2L2:TMEM184B:MGLL:SKP1:DCTN4:AGPAT1:HEATR2:TTYH3:HR:PLEC:TSPAN6	http://www.gsea-msigdb.org/gsea/msigdb/cards/FORTSCHEGGER_PHF8_TARGETS_DN
Curated_gene_sets	BLALOCK_ALZHEIMERS_DISEASE_INCIPIENT_UP	387	24	2.10101e-07	2.14031e-05	CSDE1:RBM8A:CTSS:ADD3:RAB1B:PC:SSH3:MFAP1:PER1:SREBF1:FLII:CDC42EP4:FZR1:KLF2:JUND:NBAS:IL17RA:BRD1:PLXNB2:TSC22D4:MET:ERLIN2:CTPS2:STAG2	http://www.gsea-msigdb.org/gsea/msigdb/cards/BLALOCK_ALZHEIMERS_DISEASE_INCIPIENT_UP
Computational_gene_sets	MODULE_60	422	26	7.49064e-08	2.14232e-05	HSPG2:SLC2A1:NR4A1:IVD:TMEM159:EDC4:PER1:GRN:ITGB4:GAA:EFNA2:FZR1:DNM2:CD97:BCAM:PVRL2:NAPA:PPP1R15A:LARGE:TXN2:CDC42EP1:SOD3:ZYX:PLEC:HSF1:SLC6A8	http://www.gsea-msigdb.org/gsea/msigdb/cards/MODULE_60
Immunologic_signatures	GSE20715_WT_VS_TLR4_KO_6H_OZONE_LUNG_DN	198	17	1.40597e-07	2.39921e-05	NUDC:THNSL1:AP2A2:RP11-307N16.6:SPATA13:ARF6:AQR:IST1:SREBF1:SF3A2:RFX2:JUND:LRPPRC:OSER1:CEP70:MYB:MROH1:RXRA	http://www.gsea-msigdb.org/gsea/msigdb/cards/GSE20715_WT_VS_TLR4_KO_6H_OZONE_LUNG_DN
Immunologic_signatures	GSE22313_HEALTHY_VS_SLE_MOUSE_CD4_TCELL_UP	198	17	1.40597e-07	2.39921e-05	SERINC2:INF2:UBALD1:SPNS1:SPIRE2:GIT1:RARA:WIZ:JUND:PPP1R14A:MICALL1:BAIAP2L2:SHANK3:EEFSEC:MFHAS1:TLE1:G6PD	http://www.gsea-msigdb.org/gsea/msigdb/cards/GSE22313_HEALTHY_VS_SLE_MOUSE_CD4_TCELL_UP
Immunologic_signatures	GSE28237_EARLY_VS_LATE_GC_BCELL_DN	199	17	1.51191e-07	2.39921e-05	PNPLA2:ABTB2:LRP10:AQR:TMEM87A:PRR14:FLII:MAP2K7:TECR:ATP13A1:TRAPPC12:RNPEPL1:RRBP1:YTHDF1:TAPBP:PLEC:CDK16	http://www.gsea-msigdb.org/gsea/msigdb/cards/GSE28237_EARLY_VS_LATE_GC_BCELL_DN
Immunologic_signatures	GSE31082_DN_VS_CD4_SP_THYMOCYTE_DN	199	17	1.51191e-07	2.39921e-05	ABTB2:TNFRSF1A:RHOF:CCDC88C:LASP1:SEPT9:MKNK2:GMIP:RAB4B:RELB:PRKD2:YPEL5:SF3B1:MYD88:TRIM26:SLC37A3:MFHAS1	http://www.gsea-msigdb.org/gsea/msigdb/cards/GSE31082_DN_VS_CD4_SP_THYMOCYTE_DN
Immunologic_signatures	GSE26030_TH1_VS_TH17_RESTIMULATED_DAY5_POST_POLARIZATION_DN	200	17	1.62508e-07	2.39921e-05	ZNF362:VAV3:RNASEL:BAG3:INCENP:C2CD2L:CLUH:SREBF1:NBR1:GRN:SEPT9:REXO1:RAB11FIP5:ABHD12:BCR:MTRR:ZNF467	http://www.gsea-msigdb.org/gsea/msigdb/cards/GSE26030_TH1_VS_TH17_RESTIMULATED_DAY5_POST_POLARIZATION_DN
Immunologic_signatures	GSE18893_CTRL_VS_TNF_TREATED_TREG_2H_UP	200	17	1.62508e-07	2.39921e-05	SDF4:P4HA1:ZNF503:ACADSB:RP11-307N16.6:SPATA13:CBX1:ARHGDIA:MKNK2:PNKD:RNPEPL1:EAF1:MGLL:PAPSS1:PPARD:KIAA1147:ZNF467:TMEM66	http://www.gsea-msigdb.org/gsea/msigdb/cards/GSE18893_CTRL_VS_TNF_TREATED_TREG_2H_UP
Immunologic_signatures	GSE6674_CPG_VS_CPG_AND_ANTI_IGM_STIM_BCELL_DN	200	17	1.62508e-07	2.39921e-05	SRM:RLF:SLC2A1:P4HA1:CARS:RCN1:PC:MCF2L:CNDP2:ATF5:KCMF1:LAMA5:AGPAT3:PAPSS1:ZFP62:TMEM66:PLCXD1	http://www.gsea-msigdb.org/gsea/msigdb/cards/GSE6674_CPG_VS_CPG_AND_ANTI_IGM_STIM_BCELL_DN
Immunologic_signatures	GSE27786_CD8_TCELL_VS_NKTCELL_DN	200	17	1.62508e-07	2.39921e-05	ATF6:TOLLIP:TNFRSF1A:LRP10:RAP1GAP2:MKNK2:CD97:TECR:GATAD2A:ACTN4:RELB:MGME1:RELL1:ARAP3:ARHGAP18:ERLIN2:TDRD7	http://www.gsea-msigdb.org/gsea/msigdb/cards/GSE27786_CD8_TCELL_VS_NKTCELL_DN
Immunologic_signatures	GSE7460_WT_VS_FOXP3_HET_ACT_WITH_TGFB_TCONV_UP	200	17	1.62508e-07	2.39921e-05	ATP13A2:RLF:VAV3:ZNF503:AP2A2:AAMDC:CCDC88C:PACS2:SMIM5:CD97:USF2:PPP1R15A:KCMF1:IL17RA:LARGE:SLC12A7:CFTR	http://www.gsea-msigdb.org/gsea/msigdb/cards/GSE7460_WT_VS_FOXP3_HET_ACT_WITH_TGFB_TCONV_UP
Immunologic_signatures	GSE42021_TREG_PLN_VS_CD24HI_TREG_THYMUS_DN	200	17	1.62508e-07	2.39921e-05	RIT1:VPS37B:ULK1:GOLGA3:CSK:SCAMP2:WDR81:NBR1:GRN:UBALD2:TPGS1:MKNK2:AP1B1:MKL1:TBC1D22A:FAM105A:TMEM66	http://www.gsea-msigdb.org/gsea/msigdb/cards/GSE42021_TREG_PLN_VS_CD24HI_TREG_THYMUS_DN
GO_bp	GO_VACUOLAR_TRANSPORT	137	14	2.11514e-07	2.72473e-05	ARF1:VPS37C:VPS37B:CDX2:LAMP1:VTI1B:VPS35:GRN:AP3D1:HOOK2:PIK3R4:GAK:LARS:VPS41	http://www.gsea-msigdb.org/gsea/msigdb/cards/GO_VACUOLAR_TRANSPORT
GO_bp	GO_RESPONSE_TO_CARBOHYDRATE	228	18	2.15013e-07	2.72473e-05	SESN2:GPAM:MEN1:LRP5:C2CD2L:AACS:SREBF1:GIPR:TRPM4:RAB11FIP5:FOXA2:TXN2:OPA1:ITGA2:PPARD:MAPK13:CFTR:CDK16	http://www.gsea-msigdb.org/gsea/msigdb/cards/GO_RESPONSE_TO_CARBOHYDRATE
TF_targets	SP1_Q6	261	18	1.54534e-06	2.77253e-05	PEX14:KCNQ4:MAP3K11:C2CD2L:GOLGA3:KLF13:WDR81:PER1:FLII:ACE:ACE:GNA11:MAP2K7:ZNF414:KLF2:ELL:PAK4:SOX12:DFNB31	http://www.gsea-msigdb.org/gsea/msigdb/cards/SP1_Q6
TF_targets	CP2_01	261	18	1.54534e-06	2.77253e-05	AIM1L:ADC:TNKS1BP1:ARF6:WDR81:ATP2A3:SRCIN1:NACC1:SHKBP1:PHLDB3:SOX12:FOXA2:SOD3:TSC22D4:LRCH4:HR:PLEC:STAG2	http://www.gsea-msigdb.org/gsea/msigdb/cards/CP2_01
GO_cc	GO_MITOCHONDRIAL_PART	1019	42	8.12402e-07	2.80419e-05	DNAJC11:OXCT2:SHC1:RNASEL:PARG:HK1:COX15:GPAM:ACADSB:PC:ULK1:ATP5EP2:COX16:IVD:CLPX:MTHFS:SPNS1:GPT2:COASY:MRPL12:TIMM21:PPP1R15A:HADHA:LRPPRC:RAB11FIP5:NDUFS1:FAM210B:CHCHD10:TXN2:ACO2:BTD:RPP14:DHFRL1:QTRTD1:OPA1:LETM1:NNT:AGK:ABCB8:TDRD7:PIN4:TMLHE	http://www.gsea-msigdb.org/gsea/msigdb/cards/GO_MITOCHONDRIAL_PART
Chemical_and_Genetic_pertubation	SANSOM_APC_TARGETS_DN	348	22	4.85424e-07	2.81205e-05	SDF4:CDHR5:SLC22A18:PC:AAMDC:ATP2A3:ACE:ACE:WBP2:GNA11:LTBP4:SPHK2:MYH14:MAPRE3:MLPH:ARSA:BTD:CLCN2:SOD3:FAM105A:ZNF467:SLC27A4:VAV2	http://www.gsea-msigdb.org/gsea/msigdb/cards/SANSOM_APC_TARGETS_DN
Curated_gene_sets	LIU_SOX4_TARGETS_DN	310	21	2.85e-07	2.85052e-05	ATF6:CARS:MEN1:LRP5:SCNN1A:INF2:MTA1:GRN:WBP2:GAA:PTBP1:SCAMP4:MKNK2:FZR1:FUT6:SOX12:OPA1:MED7:FAM83H:CDK16:STAG2	http://www.gsea-msigdb.org/gsea/msigdb/cards/LIU_SOX4_TARGETS_DN
GO_mf	GO_TRANSCRIPTION_COACTIVATOR_ACTIVITY	315	21	3.70932e-07	2.90564e-05	PRDM16:ATF6:ECD:TDRD3:APEX1:SNW1:MTA1:RARA:WBP2:JUND:ACTN4:SOX12:MKL1:MED7:WWC1:PPARD:MED20:MED23:RNF20:RXRA:PQBP1	http://www.gsea-msigdb.org/gsea/msigdb/cards/GO_TRANSCRIPTION_COACTIVATOR_ACTIVITY
Curated_gene_sets	MARTINEZ_RB1_AND_TP53_TARGETS_DN	576	30	2.97636e-07	2.92374e-05	UNC5B:INCENP:CD248:SPTBN2:ST14:MTA1:AQR:RRN3:EDC4:SLC7A5:LASP1:SF3A2:MLLT1:HOOK2:TECR:PVRL2:MYH14:LAMA5:BCR:MKL1:MGLL:WWC1:AGPAT1:PDAP1:HR:PLEC:SLC27A4:NOTCH1:ABCA2:G6PD	http://www.gsea-msigdb.org/gsea/msigdb/cards/MARTINEZ_RB1_AND_TP53_TARGETS_DN
GO_bp	GO_RESPONSE_TO_DRUG	1008	43	2.40109e-07	2.95961e-05	AGRN:SDF4:SLC6A9:VAV3:KCNQ1:SLC22A18:SMPD1:SYT7:P2RY2:AACS:APEX1:SULT1A3:HSD11B2:SMPD3:SREBF1:RARA:WBP2:GATA6:GNA11:DNM2:KLF2:JUND:PPP1R14A:TRPM4:HADHA:SLC52A3:TXN2:OPA1:ITGA2:MAPK13:MYB:SLC22A1:ACTB:FZD1:MET:CFTR:HSF1:KLF4:NOTCH1:ABCA2:NDOR1:SLC6A8:G6PD	http://www.gsea-msigdb.org/gsea/msigdb/cards/GO_RESPONSE_TO_DRUG
GO_bp	GO_CELLULAR_RESPONSE_TO_EXTERNAL_STIMULUS	334	22	2.41601e-07	2.95961e-05	SESN2:SLC2A1:BAG3:P2RY2:TNFRSF1A:ULK1:SNW1:GABARAPL2:MYBBP1A:SREBF1:RPTOR:USF2:TRPM4:FOXA2:TXN2:MYD88:PIK3R4:OPA1:ITGA2:LARS:PIM1:HSF1	http://www.gsea-msigdb.org/gsea/msigdb/cards/GO_CELLULAR_RESPONSE_TO_EXTERNAL_STIMULUS
GO_cc	GO_CELL_PROJECTION_PART	1438	53	9.1995e-07	3.06957e-05	ESPN:GPR157:EPHA2:TMEM57:ADC:RBM8A:ARL3:WDR11:CDHR5:EPS8L2:SYT7:DAGLA:SCNN1A:VEZT:RP11-307N16.6:SPATA13:LAMP1:ARF6:PLA2G4F:MTSS1L:MYO1C:GIT1:SRCIN1:RARA:SEPT9:RPTOR:TPGS1:AP3D1:GNA11:DNM2:MAP1S:DMWD:AP2A1:MYH14:PROM2:FZD5:MLPH:ABHD12:INPP5J:TXN2:BRD1:SHANK3:PIK3R4:FXR1:OPA1:ITGA2:WWC1:CDHR2:BLOC1S5:ACTB:DFNB31:SLC27A4:PQBP1:ATP7A	http://www.gsea-msigdb.org/gsea/msigdb/cards/GO_CELL_PROJECTION_PART
Curated_gene_sets	MARTINEZ_TP53_TARGETS_DN	578	30	3.20179e-07	3.09001e-05	UNC5B:CHST1:INCENP:CD248:SPTBN2:ST14:MTA1:AQR:EDC4:SLC7A5:LASP1:SF3A2:MLLT1:HOOK2:TECR:PVRL2:MYH14:LAMA5:BCR:MKL1:MGLL:WWC1:AGPAT1:PDAP1:HR:PLEC:SLC27A4:NOTCH1:ABCA2:G6PD	http://www.gsea-msigdb.org/gsea/msigdb/cards/MARTINEZ_TP53_TARGETS_DN
GO_bp	GO_GOLGI_VESICLE_TRANSPORT	363	23	2.57421e-07	3.10171e-05	SCAMP3:ARF1:ARL3:RAB1B:SPTBN2:GOLGA3:LAMP1:VTI1B:CSK:SCAMP2:GABARAPL2:PITPNM3:AP3D1:DNM2:NAPA:AP2A1:PPP6R1:TRAPPC12:NBAS:SEC22A:GAK:DCTN4:TAPBP	http://www.gsea-msigdb.org/gsea/msigdb/cards/GO_GOLGI_VESICLE_TRANSPORT
Curated_gene_sets	AMIT_EGF_RESPONSE_480_HELA	164	15	3.36355e-07	3.19015e-05	AGRN:LAMP1:MTA1:SEPT9:ARHGDIA:ARHGEF18:MYO9B:USF2:SLC35F6:RRBP1:GAK:ITGA2:GMDS:ZYX:PLEC	http://www.gsea-msigdb.org/gsea/msigdb/cards/AMIT_EGF_RESPONSE_480_HELA
Chemical_and_Genetic_pertubation	WAKABAYASHI_ADIPOGENESIS_PPARG_RXRA_BOUND_8D	829	37	5.79833e-07	3.22962e-05	PEX14:ZDHHC18:STK40:LSM10:SHC1:PNPLA2:INCENP:PC:TMEM87A:HCFC1R1:LONP2:HSD11B2:MYO1C:ABHD15:MKNK2:TMEM143:SCAF1:AKT1S1:YPEL5:RMND5A:TTC30A:CSRP2BP:ABHD12:HIC2:ACO2:BTD:MYD88:QTRTD1:CLCN2:AGPAT1:PLOD3:ABCB8:PEX2:SLC45A4:EPPK1:TLE1:HSDL2	http://www.gsea-msigdb.org/gsea/msigdb/cards/WAKABAYASHI_ADIPOGENESIS_PPARG_RXRA_BOUND_8D
Chemical_and_Genetic_pertubation	PARENT_MTOR_SIGNALING_UP	563	29	5.86848e-07	3.22962e-05	ARL3:AP2A2:SMPD1:TNFRSF1A:TSC2:MYO1C:FLII:NBR1:CASKIN2:MYO15B:PTBP1:KDM4B:MYO9B:UPF1:NBAS:HADHA:RAB3GAP1:NDUFS1:OSER1:TBC1D22A:BTD:WDR48:PAPSS1:SKP1:PPARD:SLC22A1:TMEM8B:ZER1:SLC6A8	http://www.gsea-msigdb.org/gsea/msigdb/cards/PARENT_MTOR_SIGNALING_UP
Chemical_and_Genetic_pertubation	DOUGLAS_BMI1_TARGETS_UP	563	29	5.86848e-07	3.22962e-05	SLC2A1:SF3B4:RIT1:PLCB3:SPTBN2:NR4A1:ULK1:KLF13:SMAD6:MTHFS:PCSK6:MYBBP1A:SREBF1:FASN:AKT1S1:MBOAT7:FZD5:MED15:TMEM184B:CLCN2:BLOC1S5:MYB:FZD1:PLOD3:ZYX:HR:REEP4:NOTCH1:ABCA2	http://www.gsea-msigdb.org/gsea/msigdb/cards/DOUGLAS_BMI1_TARGETS_UP
Curated_gene_sets	HELLER_HDAC_TARGETS_SILENCED_BY_METHYLATION_UP	457	26	3.50951e-07	3.24009e-05	AGRN:CAMTA1:ATP13A2:HK1:ACADSB:ABTB2:ATG2A:AAMDC:NR4A1:GLCE:LONP2:SMPD3:GRN:KLF2:MYO9B:TMEM143:MAPRE3:FZD5:RRBP1:PPARD:CLIP2:MET:PLEC:ZER1:SLC6A8:G6PD	http://www.gsea-msigdb.org/gsea/msigdb/cards/HELLER_HDAC_TARGETS_SILENCED_BY_METHYLATION_UP
Curated_gene_sets	FORTSCHEGGER_PHF8_TARGETS_DN	778	36	3.534e-07	3.24009e-05	AIM1L:CTSS:HK1:KCNQ1:SLC22A18:SSH3:P2RY2:SUDS3:PNMA1:CCDC85C:INF2:PAK6:UBR1:ARID3B:TMEM159:VPS35:ITGB4:B3GNT3:GATAD2A:MEGF8:RELB:CSRP2BP:AGPAT3:CHCHD10:SUSD2:BAIAP2L2:TMEM184B:MGLL:SKP1:DCTN4:AGPAT1:HEATR2:TTYH3:HR:PLEC:TSPAN6	http://www.gsea-msigdb.org/gsea/msigdb/cards/FORTSCHEGGER_PHF8_TARGETS_DN
GO_bp	GO_PROTEIN_CONTAINING_COMPLEX_ASSEMBLY	1891	66	2.82716e-07	3.35155e-05	PEX14:SLC2A1:ATPAF1:ARF1:PRPF18:COX15:ADD3:MEN1:SART1:RAB1B:SPTBN2:TNFRSF1A:ULK1:ARF6:COX16:CCDC88C:EIF5:SMAD6:NAA60:NAA60:RRN3:VPS35:SMPD3:SPIRE2:MYO1C:NBR1:CDC42EP4:SEPT9:TIMM21:SF3A2:CAMSAP3:NACC1:WIZ:SHKBP1:NAPA:TRPM4:MED25:PPP6R1:TRAPPC12:SF3B1:NDUFS1:SOX12:CRNKL1:KCNG1:ZDHHC8:INPP5J:CDC42EP1:BAIAP2L2:NCK1:OPA1:LETM1:TPPP:FASTKD3:SKP1:TAPBP:TTBK1:ARHGAP18:SLC22A1:HEATR2:VPS41:ACHE:MET:HSF1:T…	http://www.gsea-msigdb.org/gsea/msigdb/cards/GO_PROTEIN_CONTAINING_COMPLEX_ASSEMBLY
GO_mf	GO_RAC_GTPASE_BINDING	69	10	4.51207e-07	3.3738e-05	VAV3:EPS8L2:MAP3K11:RP11-307N16.6:SPATA13:PAK6:MTSS1L:ARHGDIA:PAK4:SH3BP1:ATP7A	http://www.gsea-msigdb.org/gsea/msigdb/cards/GO_RAC_GTPASE_BINDING
TF_targets	MAX_01	266	18	2.02402e-06	3.52757e-05	NUDC:RLF:CSDE1:ZNF503:RAB3IL1:VPS37B:LAMP1:CSK:SPNS1:PER1:GIT1:NDUFS1:MGME1:ATP6V1A:QTRTD1:HOXA7:GNB2:NOTCH1	http://www.gsea-msigdb.org/gsea/msigdb/cards/MAX_01
Chemical_and_Genetic_pertubation	CHARAFE_BREAST_CANCER_LUMINAL_VS_BASAL_UP	383	23	6.56326e-07	3.55277e-05	TMEM57:VPS37C:ULK1:FBRSL1:IVD:PRR14:EPN3:CANT1:TJP3:KDM4B:CAMSAP3:KLF2:PVRL2:ZNF296:MLPH:SOX12:CRNKL1:ABHD12:INPP5J:LARGE:MYB:ZNF467:PLCXD1	http://www.gsea-msigdb.org/gsea/msigdb/cards/CHARAFE_BREAST_CANCER_LUMINAL_VS_BASAL_UP
GO_bp	GO_PHOSPHOLIPID_METABOLIC_PROCESS	259	19	3.11342e-07	3.60304e-05	SERINC2:VAV3:ARF1:SMPD1:PLA2G4F:SMPD3:WDR81:GATA6:PIGN:PNPLA6:MBOAT7:HADHA:SERINC3:AGPAT3:INPP5J:PIK3R4:AGPAT1:KLF4:VAV2	http://www.gsea-msigdb.org/gsea/msigdb/cards/GO_PHOSPHOLIPID_METABOLIC_PROCESS
GO_bp	GO_NEGATIVE_REGULATION_OF_PHOSPHORUS_METABOLIC_PROCESS	546	29	3.13734e-07	3.60304e-05	SMPD1:PRR5L:MEN1:LRP5:BDKRB1:SMAD6:CSK:TSC2:MARVELD3:WDR81:PER1:SRCIN1:RPTOR:MLLT1:CAMSAP3:ELL:PPP1R14A:CBLC:PPP1R15A:AKT1S1:FOXA2:INPP5J:CTDSPL:NCK1:MECOM:ZFYVE28:NNT:MFHAS1:KLF4	http://www.gsea-msigdb.org/gsea/msigdb/cards/GO_NEGATIVE_REGULATION_OF_PHOSPHORUS_METABOLIC_PROCESS
TF_targets	E12_Q6	267	18	2.1345e-06	3.61678e-05	PNPLA2:PLCB3:AP5B1:LRP5:NR4A1:LRP10:HSD11B2:WDR81:GIT1:ITGB4:MEGF8:MYH14:LAMA5:ITGA2:WWC1:AIG1:HR:PLEC	http://www.gsea-msigdb.org/gsea/msigdb/cards/E12_Q6
TF_targets	ERR1_Q2	268	18	2.2504e-06	3.71012e-05	UNC5B:SMPD1:PLCB3:SCNN1A:NR4A1:ARF6:MTSS1L:CLUH:SRCIN1:EPN3:ZNF296:RAB11FIP5:ACO2:ATP6V1A:SOD3:WWC1:PIM1:SHB	http://www.gsea-msigdb.org/gsea/msigdb/cards/ERR1_Q2
Curated_gene_sets	REACTOME_GENE_EXPRESSION_TRANSCRIPTION	1478	55	4.21503e-07	3.80113e-05	SSU72:SESN2:LSM10:RBM8A:GPAM:ZNF214:TNKS1BP1:MEN1:CCNT1:NR4A1:SUDS3:COX16:SNW1:MTA1:SMAD6:TSC2:RRN3:ZNF764:ZFPM1:MYO1C:MYBBP1A:SREBF1:ERBB2:RARA:INTS2:RPTOR:MLLT1:ELL:GATAD2A:ZNF112:MED25:LRPPRC:SF3B1:IHH:MED15:BRD1:EAF1:GTF2E1:NELFA:SKP1:MED7:ZNF184:PPARD:MED20:MED23:MYB:INTS1:ACTB:MET:KLF4:RXRA:SNAPC4:NOTCH1:EHMT1:G6PD	http://www.gsea-msigdb.org/gsea/msigdb/cards/REACTOME_GENE_EXPRESSION_TRANSCRIPTION
GO_bp	GO_REGULATION_OF_ANATOMICAL_STRUCTURE_MORPHOGENESIS	1130	46	3.41005e-07	3.84389e-05	EPHA2:HSPG2:E2F2:AP2A2:SSH3:TNFRSF1A:RHOF:CDX2:INF2:VPS35:IST1:CFDP1:SRCIN1:ERBB2:GRN:CHAD:CDC42EP4:ARHGDIA:GATA6:ARHGEF18:DNM2:KLF2:ACTN4:PAK4:MEGF8:PRKD2:AP2A1:MYH14:EPN1:FZD5:FOXA2:SULF2:BCR:CDC42EP1:PLXNB2:ADM2:SHANK3:OPA1:PIM1:ARHGAP18:FZD1:KLF4:RXRA:NOTCH1:PQBP1:FGD1	http://www.gsea-msigdb.org/gsea/msigdb/cards/GO_REGULATION_OF_ANATOMICAL_STRUCTURE_MORPHOGENESIS
GO_bp	GO_NEURON_DEVELOPMENT	1094	45	3.45166e-07	3.84389e-05	AGRN:EPHA2:SHC1:ARF1:UNC5B:ARL3:SPTBN2:SSH3:TSKU:ULK1:ARF6:RRN3:IST1:RAP1GAP2:SRCIN1:ERBB2:GRN:ARHGDIA:EFNA2:SF3A2:CAMSAP3:DNM2:MAP1S:PAK4:MEGF8:AP2A1:ATF5:IHH:INPP5J:MICALL1:PLXNB2:SHANK3:NCK1:OPA1:GAK:FBXO38:BLOC1S5:FIG4:FZD1:KLF4:DFNB31:NOTCH1:CDK16:PQBP1:ATP7A	http://www.gsea-msigdb.org/gsea/msigdb/cards/GO_NEURON_DEVELOPMENT
Chemical_and_Genetic_pertubation	ACEVEDO_LIVER_TUMOR_VS_NORMAL_ADJACENT_TISSUE_DN	274	19	7.33667e-07	3.90737e-05	EPHA2:RCN1:RAB3IL1:VPS37B:SLC7A5:CLUH:MAP2K7:JUND:LTBP4:PPP1R15A:ATF5:HADHA:MAN2B2:CDHR2:AIG1:SLC22A1:ATP6V1B2:TMEM66:DENND4C	http://www.gsea-msigdb.org/gsea/msigdb/cards/ACEVEDO_LIVER_TUMOR_VS_NORMAL_ADJACENT_TISSUE_DN
TF_targets	MAZ_Q6	192	15	2.48513e-06	3.94246e-05	PRDM16:PHF13:EPHA2:TMEM57:SESN2:SERINC2:ZNF362:KCNQ4:SLC2A1:CSDE1:SHC1:P4HA1:ZNF503:SYT7:PLCB3	http://www.gsea-msigdb.org/gsea/msigdb/cards/MAZ_Q6
TF_targets	CCCNNGGGAR_OLF1_01	326	20	2.52059e-06	3.94246e-05	TNKS1BP1:CD248:C2CD2L:PTMS:MESDC1:TBC1D10B:PRR14:SMPD3:GIT1:LASP1:EPN3:SEPT9:ATF5:PNKD:HIC2:MECOM:PDAP1:GNB2:HR:STAG2	http://www.gsea-msigdb.org/gsea/msigdb/cards/CCCNNGGGAR_OLF1_01
TF_targets	CACCCBINDINGFACTOR_Q6	272	18	2.7731e-06	4.22898e-05	PRDM16:SLC6A9:KLF13:MYO1C:RAP1GAP2:GIT1:CASKIN2:ITGB4:JUND:SHKBP1:ZNF296:MICALL1:GNB2:HR:TONSL:CNTFR:TMEM8B:STAG2	http://www.gsea-msigdb.org/gsea/msigdb/cards/CACCCBINDINGFACTOR_Q6
GO_cc	GO_BRUSH_BORDER	96	11	1.35303e-06	4.23324e-05	ESPN:ADD3:CDHR5:MYO1C:FLII:ACTN4:MYH14:CDHR2:PLEC:SLC27A4:ATP7A	http://www.gsea-msigdb.org/gsea/msigdb/cards/GO_BRUSH_BORDER
GO_cc	GO_APICAL_PLASMA_MEMBRANE	313	20	1.35328e-06	4.23324e-05	SLC2A1:CDHR5:SLC22A18:SPTBN2:C2CD2L:SCNN1A:SLC7A5:ERBB2:ARHGEF18:STXBP2:AP2A1:PROM2:SLC52A3:ATP6V1A:CDHR2:CFTR:CNTFR:NOTCH1:SHROOM2:ATP7A	http://www.gsea-msigdb.org/gsea/msigdb/cards/GO_APICAL_PLASMA_MEMBRANE
Curated_gene_sets	SANSOM_APC_TARGETS_DN	348	22	4.85424e-07	4.30696e-05	SDF4:CDHR5:SLC22A18:PC:AAMDC:ATP2A3:ACE:ACE:WBP2:GNA11:LTBP4:SPHK2:MYH14:MAPRE3:MLPH:ARSA:BTD:CLCN2:SOD3:FAM105A:ZNF467:SLC27A4:VAV2	http://www.gsea-msigdb.org/gsea/msigdb/cards/SANSOM_APC_TARGETS_DN
GO_bp	GO_REGULATION_OF_SECRETION	782	36	3.99038e-07	4.37751e-05	ATP13A2:SLC2A1:ARF1:HK1:GPAM:KCNQ1:SYT7:LRP5:P2RY2:C2CD2L:TNFRSF1A:AACS:LAMP1:SCG5:VPS35:SMPD3:SREBF1:GIT1:SRCIN1:STXBP2:GIPR:NAPA:TRPM4:RAB11FIP5:RAB3GAP1:FZD5:PNKD:FOXA2:IL17RA:BCR:PPARD:MYB:ACHE:CFTR:NOTCH1:CDK16	http://www.gsea-msigdb.org/gsea/msigdb/cards/GO_REGULATION_OF_SECRETION
GO_bp	GO_ESTABLISHMENT_OF_ORGANELLE_LOCALIZATION	491	27	4.08399e-07	4.41432e-05	TMEM201:PEX14:ARF1:WDR11:SYT7:RAB1B:LAMP1:CCDC64B:SPIRE2:MYO1C:GIT1:AP3D1:STXBP2:DNM2:MAP1S:ACTN4:PVRL2:NAPA:PPP6R1:TRAPPC12:LRPPRC:RAB3GAP1:MLPH:OPA1:DCTN4:BLOC1S5:SHROOM2	http://www.gsea-msigdb.org/gsea/msigdb/cards/GO_ESTABLISHMENT_OF_ORGANELLE_LOCALIZATION
Chemical_and_Genetic_pertubation	JIANG_HYPOXIA_NORMAL	200	16	8.44572e-07	4.42663e-05	SESN2:SLC2A1:CSDE1:P4HA1:ADD3:TSKU:MESDC1:ITGB4:FASN:STXBP2:HOOK2:PPP1R15A:YPEL5:KCMF1:SOX12:OSER1	http://www.gsea-msigdb.org/gsea/msigdb/cards/JIANG_HYPOXIA_NORMAL
GO_bp	GO_CELLULAR_MACROMOLECULE_CATABOLIC_PROCESS	1139	46	4.25225e-07	4.52957e-05	ATP13A2:CSDE1:RBM8A:CTSS:RNASEL:PRPF18:AP2A2:TOLLIP:PRR5L:TNKS1BP1:VPS37C:VPS37B:APEX1:MTA1:OTUD7A:UBR1:CLPX:RPLP1:FURIN:FBXL16:PARN:VPS35:LONP2:EDC4:GABARAPL2:WDR81:FZR1:DDA1:UPF1:RPS16:CBLC:AP2A1:NBAS:LRPPRC:RMND5A:MYD88:FXR1:FASTKD3:SKP1:FBXW11:FAF2:FBXL18:ANKIB1:ERLIN2:HSF1:RNF20	http://www.gsea-msigdb.org/gsea/msigdb/cards/GO_CELLULAR_MACROMOLECULE_CATABOLIC_PROCESS
TF_targets	TBP_01	247	17	3.08252e-06	4.58619e-05	SDF4:TMEM57:CSDE1:RIT1:SSH3:NR4A1:HNF1A:PNMA1:PAK6:GIT1:RARA:DNM2:TECR:TRPM4:NNT:FBXW11:PLEC	http://www.gsea-msigdb.org/gsea/msigdb/cards/TBP_01
Chemical_and_Genetic_pertubation	DELACROIX_RARG_BOUND_MEF	361	22	8.96921e-07	4.62755e-05	SHC1:ADD3:EPS8L2:AP2A2:OMP:RHOF:INF2:SMAD6:FURIN:GLIS2:SHPK:SHPK:DPP9:HOOK2:RFX1:DMWD:SCAF1:ARSA:AGPAT1:MAPK13:ABCB8:PEX2:G6PD	http://www.gsea-msigdb.org/gsea/msigdb/cards/DELACROIX_RARG_BOUND_MEF
Curated_gene_sets	REACTOME_SIGNALING_BY_RECEPTOR_TYROSINE_KINASES	468	26	5.50862e-07	4.80998e-05	VAV3:SHC1:RIT1:AP2A2:ARF6:CSK:FURIN:PCSK6:ERBB2:PTBP1:DNM2:RAB4B:AP2A1:EPN1:LAMA5:ATP6V1A:PIK3R4:NCK1:ITGA2:MAPK13:ACTB:MET:ATP6V1B2:SHB:LAMC3:VAV2	http://www.gsea-msigdb.org/gsea/msigdb/cards/REACTOME_SIGNALING_BY_RECEPTOR_TYROSINE_KINASES
TF_targets	TCANNTGAY_SREBP1_01	484	25	3.32457e-06	4.82854e-05	CTSS:TOLLIP:MAP3K11:NR4A1:LAMP1:APEX1:SPNS1:VPS35:SHPK:SHPK:GRN:EPN3:OTOP2:AP3D1:NACC1:NAPA:SLC35F6:CSRP2BP:ATP6V1A:DCTN4:VPS41:GNB2:ATP6V1B2:ATP7A:STAG2:MOSPD1	http://www.gsea-msigdb.org/gsea/msigdb/cards/TCANNTGAY_SREBP1_01
Chemical_and_Genetic_pertubation	KRIEG_HYPOXIA_NOT_VIA_KDM3A	743	34	9.58989e-07	4.87166e-05	PHF13:EPHA2:ADC:SLC2A1:RIT1:HK1:P4HA1:ADD3:ABTB2:RHOF:FBRSL1:CCDC85C:KLF13:ARID3B:FBXL16:GLIS2:SLC7A5:UBALD2:RAVER1:JUND:CIC:ZNF296:RAB11FIP5:KCMF1:SOX12:IL17RA:CDC42EP1:MGLL:TTYH3:FZD1:ZYX:FAM83H:DENND4C:SLC6A8	http://www.gsea-msigdb.org/gsea/msigdb/cards/KRIEG_HYPOXIA_NOT_VIA_KDM3A
TF_targets	SP3_Q3	249	17	3.43582e-06	4.87407e-05	ADC:ECD:ACADSB:CD248:SEZ6L2:NKIRAS2:CASKIN2:KLF16:MAPRE3:KCMF1:ZNF341:PPARD:PIM1:CNTFR:TMEM8B:CDK16:STAG2	http://www.gsea-msigdb.org/gsea/msigdb/cards/SP3_Q3
Curated_gene_sets	WAKABAYASHI_ADIPOGENESIS_PPARG_RXRA_BOUND_8D	829	37	5.79833e-07	4.89129e-05	PEX14:ZDHHC18:STK40:LSM10:SHC1:PNPLA2:INCENP:PC:TMEM87A:HCFC1R1:LONP2:HSD11B2:MYO1C:ABHD15:MKNK2:TMEM143:SCAF1:AKT1S1:YPEL5:RMND5A:TTC30A:CSRP2BP:ABHD12:HIC2:ACO2:BTD:MYD88:QTRTD1:CLCN2:AGPAT1:PLOD3:ABCB8:PEX2:SLC45A4:EPPK1:TLE1:HSDL2	http://www.gsea-msigdb.org/gsea/msigdb/cards/WAKABAYASHI_ADIPOGENESIS_PPARG_RXRA_BOUND_8D
Curated_gene_sets	PARENT_MTOR_SIGNALING_UP	563	29	5.86848e-07	4.89129e-05	ARL3:AP2A2:SMPD1:TNFRSF1A:TSC2:MYO1C:FLII:NBR1:CASKIN2:MYO15B:PTBP1:KDM4B:MYO9B:UPF1:NBAS:HADHA:RAB3GAP1:NDUFS1:OSER1:TBC1D22A:BTD:WDR48:PAPSS1:SKP1:PPARD:SLC22A1:TMEM8B:ZER1:SLC6A8	http://www.gsea-msigdb.org/gsea/msigdb/cards/PARENT_MTOR_SIGNALING_UP
Curated_gene_sets	DOUGLAS_BMI1_TARGETS_UP	563	29	5.86848e-07	4.89129e-05	SLC2A1:SF3B4:RIT1:PLCB3:SPTBN2:NR4A1:ULK1:KLF13:SMAD6:MTHFS:PCSK6:MYBBP1A:SREBF1:FASN:AKT1S1:MBOAT7:FZD5:MED15:TMEM184B:CLCN2:BLOC1S5:MYB:FZD1:PLOD3:ZYX:HR:REEP4:NOTCH1:ABCA2	http://www.gsea-msigdb.org/gsea/msigdb/cards/DOUGLAS_BMI1_TARGETS_UP
Curated_gene_sets	REACTOME_TRANSPORT_OF_SMALL_MOLECULES	728	34	6.07414e-07	4.97107e-05	ATP13A2:SLC2A1:SLC6A9:ADD3:AP2A2:SLC22A18:SCNN1A:FURIN:PCSK6:CLCN7:APOBR:SLC7A5:ATP2A3:ANO8:ATP13A1:TRPM4:AP2A1:ZDHHC8:ATP6V1A:CLCN2:LETM1:SLC12A7:SKP1:SLC22A1:TTYH3:GNB2:CFTR:ABCB8:ATP6V1B2:ERLIN2:SLC20A2:SLC27A4:ABCA2:ATP7A	http://www.gsea-msigdb.org/gsea/msigdb/cards/REACTOME_TRANSPORT_OF_SMALL_MOLECULES
Curated_gene_sets	PID_ECADHERIN_STABILIZATION_PATHWAY	41	8	6.14493e-07	4.97107e-05	EPHA2:ARF6:GIT1:CAMSAP3:PVRL2:NCK1:MET:ZYX	http://www.gsea-msigdb.org/gsea/msigdb/cards/PID_ECADHERIN_STABILIZATION_PATHWAY
Chemical_and_Genetic_pertubation	MILI_PSEUDOPODIA_CHEMOTAXIS_DN	423	24	1.0339e-06	5.17264e-05	TMEM57:SLC2A1:P4HA1:AP2A2:PCNXL3:SCAMP2:SPNS1:RARA:GRN:GAA:ATP13A1:LTBP4:SLC35F6:RRBP1:ABHD12:SERINC3:DGCR2:MED15:PLXNB2:SOD3:TAPBP:SLC20A2:HSF1:ABCA2	http://www.gsea-msigdb.org/gsea/msigdb/cards/MILI_PSEUDOPODIA_CHEMOTAXIS_DN
Curated_gene_sets	CHARAFE_BREAST_CANCER_LUMINAL_VS_BASAL_UP	383	23	6.56326e-07	5.23254e-05	TMEM57:VPS37C:ULK1:FBRSL1:IVD:PRR14:EPN3:CANT1:TJP3:KDM4B:CAMSAP3:KLF2:PVRL2:ZNF296:MLPH:SOX12:CRNKL1:ABHD12:INPP5J:LARGE:MYB:ZNF467:PLCXD1	http://www.gsea-msigdb.org/gsea/msigdb/cards/CHARAFE_BREAST_CANCER_LUMINAL_VS_BASAL_UP
GO_bp	GO_FAT_CELL_DIFFERENTIATION	217	17	5.1849e-07	5.44414e-05	SDF4:PRDM16:RNASEL:LRP5:AAMDC:NR4A1:AACS:SMAD6:ZFPM1:SREBF1:ZBTB7C:ZNF516:TRPM4:ATF5:PPARD:ARL4A:KLF4	http://www.gsea-msigdb.org/gsea/msigdb/cards/GO_FAT_CELL_DIFFERENTIATION
TF_targets	ER_Q6_01	279	18	3.95738e-06	5.48636e-05	HSPG2:SLC6A9:LRP5:B3GNT6:SCNN1A:GABARAPL2:ZFPM1:CLUH:MAP2K7:CIC:PNKD:RRBP1:RBBP9:MICALL1:ACO2:NNT:WWC1:VWA7	http://www.gsea-msigdb.org/gsea/msigdb/cards/ER_Q6_01
Immunologic_signatures	GSE37301_HEMATOPOIETIC_STEM_CELL_VS_MULTIPOTENT_PROGENITOR_DN	189	16	3.95198e-07	5.66295e-05	SESN2:TNFRSF1A:SUDS3:FBRSL1:AMZ2:SHKBP1:PPP6R1:NBAS:ABHD12:SERINC3:YTHDF1:MGLL:MED20:ANKIB1:PLOD3:TMEM66	http://www.gsea-msigdb.org/gsea/msigdb/cards/GSE37301_HEMATOPOIETIC_STEM_CELL_VS_MULTIPOTENT_PROGENITOR_DN
Curated_gene_sets	ACEVEDO_LIVER_TUMOR_VS_NORMAL_ADJACENT_TISSUE_DN	274	19	7.33667e-07	5.76558e-05	EPHA2:RCN1:RAB3IL1:VPS37B:SLC7A5:CLUH:MAP2K7:JUND:LTBP4:PPP1R15A:ATF5:HADHA:MAN2B2:CDHR2:AIG1:SLC22A1:ATP6V1B2:TMEM66:DENND4C	http://www.gsea-msigdb.org/gsea/msigdb/cards/ACEVEDO_LIVER_TUMOR_VS_NORMAL_ADJACENT_TISSUE_DN
GO_cc	GO_ENVELOPE	1166	45	1.91241e-06	5.80097e-05	DNAJC11:TMEM201:TMEM57:ATF6:HK1:COX15:GPAM:SLC22A18:NR4A1:ULK1:ATP5EP2:COX16:MTA1:CLPX:SPNS1:IST1:MYO1C:RAP1GAP2:ATP2A3:SREBF1:COASY:INTS2:MRPL12:GATA6:TIMM21:FZR1:PPP1R15A:HADHA:LRPPRC:RAB11FIP5:NDUFS1:SLC52A3:FAM210B:AGPAT3:CHCHD10:DHFRL1:QTRTD1:CEP70:OPA1:LETM1:NNT:INTS1:HOXA7:AGK:ABCB8	http://www.gsea-msigdb.org/gsea/msigdb/cards/GO_ENVELOPE
Immunologic_signatures	GSE45365_WT_VS_IFNAR_KO_CD11B_DC_MCMV_INFECTION_UP	190	16	4.24432e-07	5.9081e-05	ZNF503:IVD:CLPX:GLCE:CLCN7:MYBBP1A:RPTOR:DPP9:ARHGEF18:WIZ:CIC:ZNF628:ALG12:QTRTD1:IDUA:LETM1	http://www.gsea-msigdb.org/gsea/msigdb/cards/GSE45365_WT_VS_IFNAR_KO_CD11B_DC_MCMV_INFECTION_UP
GO_bp	GO_REGULATION_OF_GTPASE_ACTIVITY	469	26	5.73471e-07	5.93663e-05	AGRN:EPHA2:VAV3:PLEKHG6:EIF5:TSC2:TBC1D10B:MTSS1L:RAP1GAP2:GIT1:ERBB2:ARHGDIA:MYO9B:GMIP:PROM2:RAB3GAP1:BCR:SH3BP1:TBC1D22A:PLXNB2:ARAP3:LARS:ARHGAP18:ARHGAP39:VAV2:FGD1	http://www.gsea-msigdb.org/gsea/msigdb/cards/GO_REGULATION_OF_GTPASE_ACTIVITY
Curated_gene_sets	KEGG_FOCAL_ADHESION	199	16	7.90007e-07	6.12089e-05	VAV3:SHC1:PAK6:ERBB2:CHAD:ITGB4:ACTN4:PAK4:ITGB6:LAMA5:ITGA2:ACTB:MET:ZYX:LAMC3:VAV2	http://www.gsea-msigdb.org/gsea/msigdb/cards/KEGG_FOCAL_ADHESION
GO_bp	GO_ORGANIC_ACID_METABOLIC_PROCESS	901	39	6.14719e-07	6.27525e-05	SESN2:SLC2A1:CCBL2:ARV1:P4HA1:GPAM:ACADSB:CARS:DAGLA:PC:TNFRSF1A:AACS:IVD:PLA2G4F:MTHFS:GPT2:LONP2:SLC7A5:SREBF1:FASN:TECR:HADHA:SERINC3:TXN2:ACO2:BTD:RPP14:DHFRL1:MGLL:MTRR:LARS:PPARD:AIG1:PLOD3:ERLIN2:PEX2:SLC27A4:CTPS2:ATP7A	http://www.gsea-msigdb.org/gsea/msigdb/cards/GO_ORGANIC_ACID_METABOLIC_PROCESS
GO_bp	GO_NEURON_DIFFERENTIATION	1343	51	6.25634e-07	6.29919e-05	AGRN:EPHA2:SHC1:ARF1:UNC5B:ARL3:SPTBN2:SSH3:TSKU:ULK1:ARF6:RRN3:IST1:RAP1GAP2:SRCIN1:ERBB2:RARA:GRN:ARHGDIA:EFNA2:SF3A2:CAMSAP3:DNM2:IER2:MAP1S:PAK4:MEGF8:NAPA:AP2A1:ATF5:FZD5:IHH:FOXA2:INPP5J:MICALL1:PLXNB2:SHANK3:NCK1:OPA1:GAK:FBXO38:BLOC1S5:FIG4:FZD1:MET:KLF4:DFNB31:NOTCH1:CDK16:PQBP1:ATP7A	http://www.gsea-msigdb.org/gsea/msigdb/cards/GO_NEURON_DIFFERENTIATION
Chemical_and_Genetic_pertubation	MOREAUX_MULTIPLE_MYELOMA_BY_TACI_UP	369	22	1.28898e-06	6.35258e-05	CASZ1:ZNF362:SCNN1A:NR4A1:INF2:CEP170B:MTA1:FURIN:GIT1:CDC42EP4:GNA11:NACC1:KLF2:PVRL2:RAB11FIP5:MLPH:SOX12:ACTB:MOSPD3:PQBP1:PIN4:SLC6A8	http://www.gsea-msigdb.org/gsea/msigdb/cards/MOREAUX_MULTIPLE_MYELOMA_BY_TACI_UP
Curated_gene_sets	JIANG_HYPOXIA_NORMAL	200	16	8.44572e-07	6.45277e-05	SESN2:SLC2A1:CSDE1:P4HA1:ADD3:TSKU:MESDC1:ITGB4:FASN:STXBP2:HOOK2:PPP1R15A:YPEL5:KCMF1:SOX12:OSER1	http://www.gsea-msigdb.org/gsea/msigdb/cards/JIANG_HYPOXIA_NORMAL
Canonical_Pathways	PID_RHOA_REG_PATHWAY	46	9	1.17847e-07	6.47862e-05	VAV3:PLEKHG6:MCF2L:ARHGDIA:ARHGEF18:MYO9B:BCR:ARAP3:VAV2	http://www.gsea-msigdb.org/gsea/msigdb/cards/PID_RHOA_REG_PATHWAY
Curated_gene_sets	PID_CDC42_REG_PATHWAY	30	7	8.63466e-07	6.50675e-05	VAV3:RP11-307N16.6:SPATA13:MCF2L:GIT1:ARHGDIA:VAV2:FGD1	http://www.gsea-msigdb.org/gsea/msigdb/cards/PID_CDC42_REG_PATHWAY
Immunologic_signatures	GSE37563_WT_VS_CTLA4_KO_CD4_TCELL_D4_POST_IMMUNIZATION_DN	192	16	4.88847e-07	6.61572e-05	ESPN:SESN2:SLC2A1:SF3B4:ATF6:SPIRE2:MYO1C:CANT1:FASN:NACC1:TECR:WIZ:MED25:BTD:MAN2B2:ITGA2	http://www.gsea-msigdb.org/gsea/msigdb/cards/GSE37563_WT_VS_CTLA4_KO_CD4_TCELL_D4_POST_IMMUNIZATION_DN
Curated_gene_sets	DELACROIX_RARG_BOUND_MEF	361	22	8.96921e-07	6.66752e-05	SHC1:ADD3:EPS8L2:AP2A2:OMP:RHOF:INF2:SMAD6:FURIN:GLIS2:SHPK:SHPK:DPP9:HOOK2:RFX1:DMWD:SCAF1:ARSA:AGPAT1:MAPK13:ABCB8:PEX2:G6PD	http://www.gsea-msigdb.org/gsea/msigdb/cards/DELACROIX_RARG_BOUND_MEF
Immunologic_signatures	GSE20500_CTRL_VS_RARA_ANTAGONIST_TREATED_CD4_TCELL_UP	193	16	5.24261e-07	6.7455e-05	AP2A2:C2CD2L:MTA1:CSK:NKIRAS2:MKNK2:B3GNT3:JUND:SPHK2:ATF5:TMEM184B:TPPP:FBXL18:GNB2:ERLIN2:LAMC3	http://www.gsea-msigdb.org/gsea/msigdb/cards/GSE20500_CTRL_VS_RARA_ANTAGONIST_TREATED_CD4_TCELL_UP
Immunologic_signatures	GSE3982_BASOPHIL_VS_EFF_MEMORY_CD4_TCELL_DN	195	16	6.02135e-07	6.7455e-05	BAG3:CD248:PLEKHG6:CLUH:GAA:WIZ:UPF1:PVRL2:RAB11FIP5:MICALL1:MGLL:GAK:GTF2IRD1:LRCH4:MFHAS1:HSF1	http://www.gsea-msigdb.org/gsea/msigdb/cards/GSE3982_BASOPHIL_VS_EFF_MEMORY_CD4_TCELL_DN
Immunologic_signatures	GSE369_SOCS3_KO_VS_WT_LIVER_POST_IL6_INJECTION_UP	197	16	6.90318e-07	6.7455e-05	SLC2A1:THNSL1:EPS8L2:DHX37:CEP170B:CFDP1:INTS2:TIMM21:IER2:KIAA1211L:CTDSPL:RPP14:MGLL:SLC12A7:ARAP3:GTF2IRD1	http://www.gsea-msigdb.org/gsea/msigdb/cards/GSE369_SOCS3_KO_VS_WT_LIVER_POST_IL6_INJECTION_UP
Immunologic_signatures	GSE9988_LOW_LPS_VS_VEHICLE_TREATED_MONOCYTE_DN	198	16	7.38645e-07	6.7455e-05	TNFRSF1A:KLF13:CSK:APOBR:VPS35:RAB11FIP4:LASP1:RARA:GRN:TIMM21:ATF5:TRAPPC12:PLXNB2:NELFA:FAM105A:BRI3	http://www.gsea-msigdb.org/gsea/msigdb/cards/GSE9988_LOW_LPS_VS_VEHICLE_TREATED_MONOCYTE_DN
Immunologic_signatures	GSE15930_NAIVE_VS_48H_IN_VITRO_STIM_CD8_TCELL_UP	198	16	7.38645e-07	6.7455e-05	AGRN:SDF4:KCNQ1:VPS37B:BDKRB1:PCSK6:CLCN7:TMEM159:CANT1:KLF2:DDA1:PAK4:AP1B1:ARSA:IDUA:SLC12A7	http://www.gsea-msigdb.org/gsea/msigdb/cards/GSE15930_NAIVE_VS_48H_IN_VITRO_STIM_CD8_TCELL_UP
Immunologic_signatures	GSE21360_PRIMARY_VS_QUATERNARY_MEMORY_CD8_TCELL_DN	198	16	7.38645e-07	6.7455e-05	SHC1:FAM149B1:ADD3:SSH3:ULK1:LRP10:NBR1:KLF2:RAB4B:SERINC3:BRD1:ASTE1:LRCH4:TMEM66:TDRD7:STAG2	http://www.gsea-msigdb.org/gsea/msigdb/cards/GSE21360_PRIMARY_VS_QUATERNARY_MEMORY_CD8_TCELL_DN
Immunologic_signatures	GSE3691_CONVENTIONAL_VS_PLASMACYTOID_DC_SPLEEN_UP	199	16	7.90007e-07	6.7455e-05	TNFRSF1A:VPS37B:ULK1:TMEM87A:LONP2:WDR81:ATP2A3:CANT1:TRPM4:NDRG3:MGLL:SKP1:PIM1:ARHGAP18:FZD1:TSPAN6	http://www.gsea-msigdb.org/gsea/msigdb/cards/GSE3691_CONVENTIONAL_VS_PLASMACYTOID_DC_SPLEEN_UP
Immunologic_signatures	GSE33513_TCF7_KO_VS_HET_EARLY_THYMIC_PROGENITOR_DN	199	16	7.90007e-07	6.7455e-05	ATP13A2:E2F2:ZNF362:SLC2A1:SF3B4:ADD3:SMPD1:GLIS2:COASY:PIGN:PTBP1:BCR:MKL1:FAM105A:CDK16:TSPAN6	http://www.gsea-msigdb.org/gsea/msigdb/cards/GSE33513_TCF7_KO_VS_HET_EARLY_THYMIC_PROGENITOR_DN
Immunologic_signatures	GSE22886_TCELL_VS_BCELL_NAIVE_UP	199	16	7.90007e-07	6.7455e-05	ATP13A2:SMPD1:TNFRSF1A:NBR1:MRPL12:CD97:TECR:LTBP4:PPP6R1:SERINC3:IL17RA:MED15:TXN2:TSC22D4:LRCH4:ZYX	http://www.gsea-msigdb.org/gsea/msigdb/cards/GSE22886_TCELL_VS_BCELL_NAIVE_UP
Immunologic_signatures	GSE360_L_DONOVANI_VS_B_MALAYI_LOW_DOSE_MAC_DN	199	16	7.90007e-07	6.7455e-05	SLC6A9:SHC1:CHST1:CLCN7:CFDP1:GNA11:USF2:PPP1R15A:PPP6R1:AP1B1:SH3BP1:TMEM184B:PLXNB2:GAK:FBXW11:PIM1	http://www.gsea-msigdb.org/gsea/msigdb/cards/GSE360_L_DONOVANI_VS_B_MALAYI_LOW_DOSE_MAC_DN
Immunologic_signatures	KAECH_DAY8_EFF_VS_MEMORY_CD8_TCELL_DN	199	16	7.90007e-07	6.7455e-05	CTSS:BAG3:LAMP1:IVD:RPLP1:PER1:IER2:JUND:ATP13A1:WDR92:IDUA:SLC12A7:TAPBP:PIM1:KLF4:NOTCH1	http://www.gsea-msigdb.org/gsea/msigdb/cards/KAECH_DAY8_EFF_VS_MEMORY_CD8_TCELL_DN
Immunologic_signatures	GSE5099_UNSTIM_VS_MCSF_TREATED_MONOCYTE_DAY7_DN	199	16	7.90007e-07	6.7455e-05	ARF1:MEN1:NR4A1:NAA60:NAA60:APOBR:EDC4:WDR81:SREBF1:EPN3:GAA:IER2:ABHD12:MED7:INTS1:MFHAS1:PLEC	http://www.gsea-msigdb.org/gsea/msigdb/cards/GSE5099_UNSTIM_VS_MCSF_TREATED_MONOCYTE_DAY7_DN
Immunologic_signatures	GSE18281_PERIMEDULLARY_CORTICAL_REGION_VS_WHOLE_MEDULLA_THYMUS_UP	199	16	7.90007e-07	6.7455e-05	MEN1:INF2:RPLP1:CLCN7:TSC2:ERBB2:B3GNT3:MYD88:IDUA:PAPSS1:ITGA2:INTS1:ZYX:RXRA:NOTCH1:G6PD	http://www.gsea-msigdb.org/gsea/msigdb/cards/GSE18281_PERIMEDULLARY_CORTICAL_REGION_VS_WHOLE_MEDULLA_THYMUS_UP
Immunologic_signatures	GSE5099_UNSTIM_VS_MCSF_TREATED_MONOCYTE_DAY3_DN	200	16	8.44572e-07	6.7455e-05	UNC5B:BAG3:TOLLIP:SART1:NAA60:NAA60:PARN:FASN:DOT1L:MAP2K7:ZNF414:IER2:SH3BP1:ACO2:WWC1:ARHGAP39:TLE1	http://www.gsea-msigdb.org/gsea/msigdb/cards/GSE5099_UNSTIM_VS_MCSF_TREATED_MONOCYTE_DAY3_DN
Immunologic_signatures	GSE34006_WT_VS_A2AR_KO_TREG_UP	200	16	8.44572e-07	6.7455e-05	SESN2:PACS2:FURIN:NAA60:NAA60:PTBP1:IER2:JUND:ACTN4:SHKBP1:PROM2:CHCHD10:MKL1:ACO2:MYD88:VPS41:GNB2	http://www.gsea-msigdb.org/gsea/msigdb/cards/GSE34006_WT_VS_A2AR_KO_TREG_UP
Immunologic_signatures	GSE25088_IL4_VS_IL4_AND_ROSIGLITAZONE_STIM_MACROPHAGE_DAY10_UP	200	16	8.44572e-07	6.7455e-05	ATP13A2:E2F2:ARF1:CEP170B:SMAD6:ARID3B:FURIN:ITFG3:ITFG3:GLIS2:TBC1D10B:CRNKL1:PLXNB2:MFHAS1:KLF4:VAV2:RBMX	http://www.gsea-msigdb.org/gsea/msigdb/cards/GSE25088_IL4_VS_IL4_AND_ROSIGLITAZONE_STIM_MACROPHAGE_DAY10_UP
Immunologic_signatures	GSE20754_WT_VS_TCF1_KO_MEMORY_CD8_TCELL_UP	200	16	8.44572e-07	6.7455e-05	EPHA2:CCDC86:NR4A1:RHOF:VPS37B:FURIN:SLC7A5:AMZ2:WBP2:KLF16:RELB:PPP1R15A:ATF5:YPEL5:KCMF1:FAM83H	http://www.gsea-msigdb.org/gsea/msigdb/cards/GSE20754_WT_VS_TCF1_KO_MEMORY_CD8_TCELL_UP
Immunologic_signatures	GSE37301_MULTIPOTENT_PROGENITOR_VS_RAG2_KO_NK_CELL_DN	200	16	8.44572e-07	6.7455e-05	GGPS1:RCN1:CAPN1:OMP:ARF6:AQR:HSD11B2:CFDP1:JUND:CIC:WDR92:TTC1:ACHE:PLEC:CTPS2:FGD1	http://www.gsea-msigdb.org/gsea/msigdb/cards/GSE37301_MULTIPOTENT_PROGENITOR_VS_RAG2_KO_NK_CELL_DN
Immunologic_signatures	GSE17186_MEMORY_VS_CD21LOW_TRANSITIONAL_BCELL_DN	200	16	8.44572e-07	6.7455e-05	SLC2A1:GPAM:LAMP1:EIF5:KLF13:AQR:CSK:ATP2A3:EFNA2:KDM4B:LRPPRC:RAB3GAP1:CDC25B:BTD:ASTE1:TIGD2	http://www.gsea-msigdb.org/gsea/msigdb/cards/GSE17186_MEMORY_VS_CD21LOW_TRANSITIONAL_BCELL_DN
Immunologic_signatures	GSE19888_ADENOSINE_A3R_INH_VS_ACT_IN_MAST_CELL_UP	200	16	8.44572e-07	6.7455e-05	MAP3K11:PCNXL3:PTMS:LRP10:ARF6:IST1:ZFPM1:ZC3H18:EVPL:NACC1:IER2:KCNG1:CDC42EP1:LETM1:WWC1:PPARD	http://www.gsea-msigdb.org/gsea/msigdb/cards/GSE19888_ADENOSINE_A3R_INH_VS_ACT_IN_MAST_CELL_UP
Immunologic_signatures	GSE15330_WT_VS_IKAROS_KO_HSC_DN	200	16	8.44572e-07	6.7455e-05	CAPN1:PC:C2CD2L:OAF:ULK1:CCDC88C:KLF13:VPS35:CASKIN2:SF3A2:DNM2:RRBP1:IL17RA:SLC12A7:GTF2IRD1:CDK16	http://www.gsea-msigdb.org/gsea/msigdb/cards/GSE15330_WT_VS_IKAROS_KO_HSC_DN
Immunologic_signatures	GSE21546_ELK1_KO_VS_SAP1A_KO_AND_ELK1_KO_ANTI_CD3_STIM_DP_THYMOCYTES_DN	200	16	8.44572e-07	6.7455e-05	BAG3:CCNT1:NR4A1:FBXO34:MTA1:PAK6:ZNF469:PER1:PTBP1:B3GNT3:KCMF1:YTHDF1:SKP1:PIM1:MFHAS1:TMEM66	http://www.gsea-msigdb.org/gsea/msigdb/cards/GSE21546_ELK1_KO_VS_SAP1A_KO_AND_ELK1_KO_ANTI_CD3_STIM_DP_THYMOCYTES_DN
Immunologic_signatures	GSE23568_CTRL_TRANSDUCED_VS_WT_CD8_TCELL_DN	200	16	8.44572e-07	6.7455e-05	AGRN:VPS26B:NR4A1:SUDS3:VPS37B:CSK:SPNS1:ATP13A1:PRKD2:FAM105A:MYB:ZYX:ZNF467:TLE1:NOTCH1:TSPAN6	http://www.gsea-msigdb.org/gsea/msigdb/cards/GSE23568_CTRL_TRANSDUCED_VS_WT_CD8_TCELL_DN
Immunologic_signatures	GSE18893_CTRL_VS_TNF_TREATED_TREG_2H_DN	200	16	8.44572e-07	6.7455e-05	ARF1:SYT7:LAMP1:SCAMP2:FURIN:CLCN7:PRR14:MYO1C:RARA:NKIRAS2:CD97:MLPH:GAK:FAF2:TMEM63B:MROH1	http://www.gsea-msigdb.org/gsea/msigdb/cards/GSE18893_CTRL_VS_TNF_TREATED_TREG_2H_DN
Immunologic_signatures	GSE40274_LEF1_VS_FOXP3_AND_LEF1_TRANSDUCED_ACTIVATED_CD4_TCELL_DN	200	16	8.44572e-07	6.7455e-05	ARV1:THNSL1:ADD3:PLEKHG6:PACS2:HSDL1:ABHD15:RAB11FIP4:ARHGEF18:IL17RA:TTYH3:KIAA1147:MFHAS1:ARHGAP39:FOCAD:NACC2	http://www.gsea-msigdb.org/gsea/msigdb/cards/GSE40274_LEF1_VS_FOXP3_AND_LEF1_TRANSDUCED_ACTIVATED_CD4_TCELL_DN
TF_targets	ACTAYRNNNCCCR_UNKNOWN	464	24	5.08172e-06	6.88855e-05	PHF13:ATP13A2:SESN2:CSDE1:VPS45:SCAMP3:ARV1:RAB1B:VTI1B:SNW1:TSC2:HCFC1R1:UBALD1:WBP2:TIMM21:PNPLA6:SHKBP1:ZNF112:PNKD:QTRTD1:LARS:FBXW11:VPS41:CCDC25	http://www.gsea-msigdb.org/gsea/msigdb/cards/ACTAYRNNNCCCR_UNKNOWN
Chemical_and_Genetic_pertubation	VANTVEER_BREAST_CANCER_ESR1_UP	208	16	1.41937e-06	6.89228e-05	VAV3:ACADSB:AQR:PCSK6:SREBF1:RARA:CHAD:KDM4B:SOX12:INPP5J:BTD:MAN2B2:SKP1:FBXO38:MYB:TCEAL4	http://www.gsea-msigdb.org/gsea/msigdb/cards/VANTVEER_BREAST_CANCER_ESR1_UP
Curated_gene_sets	KRIEG_HYPOXIA_NOT_VIA_KDM3A	743	34	9.58989e-07	7.03387e-05	PHF13:EPHA2:ADC:SLC2A1:RIT1:HK1:P4HA1:ADD3:ABTB2:RHOF:FBRSL1:CCDC85C:KLF13:ARID3B:FBXL16:GLIS2:SLC7A5:UBALD2:RAVER1:JUND:CIC:ZNF296:RAB11FIP5:KCMF1:SOX12:IL17RA:CDC42EP1:MGLL:TTYH3:FZD1:ZYX:FAM83H:DENND4C:SLC6A8	http://www.gsea-msigdb.org/gsea/msigdb/cards/KRIEG_HYPOXIA_NOT_VIA_KDM3A
Chemical_and_Genetic_pertubation	YAMAZAKI_TCEB3_TARGETS_UP	161	14	1.51565e-06	7.25317e-05	HSPG2:P4HA1:RCN1:NR4A1:MESDC1:FURIN:HSDL1:CASKIN2:GATA6:JUND:RRBP1:SUSD2:CDC42EP1:ZYX	http://www.gsea-msigdb.org/gsea/msigdb/cards/YAMAZAKI_TCEB3_TARGETS_UP
GO_cc	GO_U2_TYPE_SPLICEOSOMAL_COMPLEX	83	10	2.57359e-06	7.36047e-05	RBM8A:SF3B4:PRPF18:SART1:SNW1:AQR:MFAP1:SF3A2:SF3B1:CRNKL1	http://www.gsea-msigdb.org/gsea/msigdb/cards/GO_U2_TYPE_SPLICEOSOMAL_COMPLEX
GO_cc	GO_MICROVILLUS	83	10	2.57359e-06	7.36047e-05	ESPN:CDHR5:PLEKHG6:MYO1C:PROM2:ATP6V1A:CDHR2:ATP6V1B2:SLC27A4:ATP7A	http://www.gsea-msigdb.org/gsea/msigdb/cards/GO_MICROVILLUS
TF_targets	GCCATNTTG_YY1_Q6	435	23	5.57034e-06	7.38676e-05	ARF1:EIF5:DISP2:LINC00594:SPNS1:ZNF764:IST1:PTBP1:REXO1:AP3D1:RFX1:RAB4B:NDUFS1:MGME1:ABHD12:DGCR2:HIC2:CHCHD10:NELFA:AGPAT1:FBXL18:FAM83H:HSF1:RBMX	http://www.gsea-msigdb.org/gsea/msigdb/cards/GCCATNTTG_YY1_Q6
TF_targets	PPARA_02	133	12	5.75054e-06	7.46346e-05	AIM1L:SCAMP3:ADD3:MAP3K11:ARF6:CLUH:NKIRAS2:RFX1:EPN1:LAMA5:VWA7:HR	http://www.gsea-msigdb.org/gsea/msigdb/cards/PPARA_02
Curated_gene_sets	MILI_PSEUDOPODIA_CHEMOTAXIS_DN	423	24	1.0339e-06	7.48354e-05	TMEM57:SLC2A1:P4HA1:AP2A2:PCNXL3:SCAMP2:SPNS1:RARA:GRN:GAA:ATP13A1:LTBP4:SLC35F6:RRBP1:ABHD12:SERINC3:DGCR2:MED15:PLXNB2:SOD3:TAPBP:SLC20A2:HSF1:ABCA2	http://www.gsea-msigdb.org/gsea/msigdb/cards/MILI_PSEUDOPODIA_CHEMOTAXIS_DN
GO_bp	GO_LIPID_BIOSYNTHETIC_PROCESS	668	32	7.5588e-07	7.50772e-05	ARF1:ARV1:GGPS1:GPAM:SMPD1:TNFRSF1A:PLA2G4F:HSD11B2:SMPD3:PITPNM3:SREBF1:FASN:PIGN:TECR:PRKD2:SPHK2:MBOAT7:SPTLC3:AGPAT3:INPP5J:LARGE:MGLL:PIK3R4:CLCN2:AGPAT1:PPARD:FIG4:ACHE:CFTR:AGK:ERLIN2:G6PD	http://www.gsea-msigdb.org/gsea/msigdb/cards/GO_LIPID_BIOSYNTHETIC_PROCESS
Chemical_and_Genetic_pertubation	HOLLERN_EMT_BREAST_TUMOR_DN	118	12	1.63435e-06	7.70947e-05	EPS8L2:SPTBN2:ST14:PLEKHG6:TNK1:EVPL:TJP3:CBLC:MYH14:WWC1:FAM83H:EPPK1	http://www.gsea-msigdb.org/gsea/msigdb/cards/HOLLERN_EMT_BREAST_TUMOR_DN
TF_targets	AP2_Q6	260	17	6.11445e-06	7.77045e-05	ZNF362:ECD:ZNF503:DAGLA:PLCB3:VPS35:GATA6:RELB:MAPRE3:FZD5:SOX12:RRBP1:ZNF341:ACTB:TMEM8B:SHB:STAG2	http://www.gsea-msigdb.org/gsea/msigdb/cards/AP2_Q6
Chemical_and_Genetic_pertubation	JOHNSTONE_PARVB_TARGETS_2_UP	140	13	1.7105e-06	7.95502e-05	OAF:FURIN:WBP2:ARHGDIA:FASN:GATA6:SCAMP4:STXBP2:PVRL2:WWC1:ACTB:ZYX:G6PD	http://www.gsea-msigdb.org/gsea/msigdb/cards/JOHNSTONE_PARVB_TARGETS_2_UP
GO_cc	GO_VACUOLAR_LUMEN	170	14	2.8883e-06	8.03107e-05	AGRN:ATP13A2:HSPG2:CTSS:TOLLIP:SMPD1:PLBD2:IST1:GRN:GAA:ARSA:IDUA:MAN2B2:FAF2	http://www.gsea-msigdb.org/gsea/msigdb/cards/GO_VACUOLAR_LUMEN
GO_cc	GO_NEURON_PROJECTION	1301	48	2.97116e-06	8.03819e-05	ESPN:EPHA2:ATP13A2:TMEM57:ADC:RBM8A:ARF1:ARL3:BAG3:EPS8L2:SYT7:DAGLA:OMP:VEZT:ULK1:LAMP1:BDKRB1:VPS35:MYO1C:RAP1GAP2:GIT1:SRCIN1:RARA:RPTOR:TPGS1:AP3D1:GNA11:DNM2:MAP1S:ACTN4:DMWD:MYH14:FZD5:MLPH:ABHD12:INPP5J:TXN2:BRD1:SHANK3:FXR1:OPA1:ITGA2:BLOC1S5:ACTB:DFNB31:CDK16:PQBP1:ATP7A	http://www.gsea-msigdb.org/gsea/msigdb/cards/GO_NEURON_PROJECTION
Chemical_and_Genetic_pertubation	GAZDA_DIAMOND_BLACKFAN_ANEMIA_ERYTHROID_DN	467	25	1.76733e-06	8.10516e-05	ZDHHC18:HK1:UNC5B:INF2:MTHFS:CLCN7:LONP2:FLII:MYO15B:PIGN:GNA11:KDM4B:WIZ:MYO9B:UPF1:ZNF93:RRBP1:NDRG3:BTD:NNT:XRCC4:DCTN4:WWC1:MYB:TMEM8B	http://www.gsea-msigdb.org/gsea/msigdb/cards/GAZDA_DIAMOND_BLACKFAN_ANEMIA_ERYTHROID_DN
GO_bp	GO_CELLULAR_AMIDE_METABOLIC_PROCESS	1020	42	8.33126e-07	8.16463e-05	SESN2:RBM8A:GPAM:CARS:SMPD1:TNFRSF1A:EIF5:RPLP1:MTHFS:FURIN:SMPD3:PER1:ERBB2:RARA:ACE:ACE:MRPL12:FASN:CNDP2:MKNK2:FUT6:FUT3:TECR:UPF1:RPS16:PPP1R15A:LRPPRC:PAIP2B:RRBP1:YTHDF1:RPP14:DHFRL1:EEFSEC:NCK1:FXR1:MTRR:FASTKD3:ITGA2:LARS:TAPBP:AGK:RXRA:G6PD	http://www.gsea-msigdb.org/gsea/msigdb/cards/GO_CELLULAR_AMIDE_METABOLIC_PROCESS
GO_bp	GO_ACTIN_FILAMENT_BASED_PROCESS	739	34	8.50261e-07	8.22292e-05	ESPN:SHC1:ARF1:ADD3:KCNQ1:CDC42BPG:SPTBN2:SSH3:RHOF:ARF6:INF2:SPIRE2:MYO1C:FLII:CDC42EP4:ARHGDIA:ARHGEF18:MYO9B:ACTN4:TRPM4:MYH14:BCR:CDC42EP1:SH3BP1:BAIAP2L2:MKL1:SHANK3:NCK1:ARHGAP18:ACTB:MET:ZYX:SHROOM2:FGD1	http://www.gsea-msigdb.org/gsea/msigdb/cards/GO_ACTIN_FILAMENT_BASED_PROCESS
TF_targets	SP1_Q4_01	262	17	6.76591e-06	8.42287e-05	PEX14:KCNQ4:MAP3K11:C2CD2L:GOLGA3:KLF13:WDR81:PER1:FLII:LASP1:ACE:ACE:GNA11:NACC1:KLF2:PAK4:SOX12:DFNB31	http://www.gsea-msigdb.org/gsea/msigdb/cards/SP1_Q4_01
Curated_gene_sets	KEGG_ENDOCYTOSIS	181	15	1.18792e-06	8.48668e-05	VPS45:AP2A2:VPS37C:VPS37B:ARF6:GIT1:RAB11FIP4:EPN3:DNM2:CBLC:AP2A1:EPN1:RAB11FIP5:ARAP3:MET	http://www.gsea-msigdb.org/gsea/msigdb/cards/KEGG_ENDOCYTOSIS
GO_cc	GO_ENDOPLASMIC_RETICULUM_PART	1344	49	3.23746e-06	8.52815e-05	TMEM57:ATF6:TMCO1:ARV1:P4HA1:PNPLA2:RCN1:MEN1:RAB1B:ALG9:ALG9:C2CD2L:GUCY2C:ULK1:VTI1B:SEZ6L2:HSD11B2:ATP2A3:SREBF1:CANT1:PIGN:PNPLA6:TECR:ANO8:TM6SF2:ATP13A1:PPP1R15A:MBOAT7:NBAS:RAB3GAP1:SPTLC3:RRBP1:AGPAT3:ALG12:ARSA:SEC22A:MGLL:FAF2:AGPAT1:TAPBP:MOSPD3:PLOD3:CFTR:SLC37A3:REEP4:TMEM66:ERLIN2:SLC27A4:NOTCH1:MOSPD1	http://www.gsea-msigdb.org/gsea/msigdb/cards/GO_ENDOPLASMIC_RETICULUM_PART
GO_bp	GO_LOCOMOTION	1915	65	9.15189e-07	8.63335e-05	TMEM201:EPHA2:TRIM62:VAV3:SHC1:UNC5B:PRR5L:CD248:SPTBN2:PC:NR4A1:RHOF:VPS37B:RP11-307N16.6:SPATA13:APEX1:ARF6:BDKRB1:PAK6:TSC2:VPS35:SMPD3:MARVELD3:IST1:SLC7A5:MYO1C:SRCIN1:ERBB2:GRN:ACE:ACE:ITGB4:TPGS1:EFNA2:CAMSAP3:IER2:PLVAP:ACTN4:PAK4:MEGF8:PRKD2:TRPM4:MBOAT7:ITGB6:LAMA5:IL17RA:BCR:SH3BP1:PLXNB2:SHANK3:NCK1:ITGA2:WWC1:TRIM26:PPARD:ARHGAP18:ACTB:HOXA7:MET:FAM83H:EPPK1:RNF20:KLF4:VAV2:NOTCH1:SH…	http://www.gsea-msigdb.org/gsea/msigdb/cards/GO_LOCOMOTION
GO_bp	GO_MITOCHONDRION_ORGANIZATION	512	27	9.16192e-07	8.63335e-05	DNAJC11:ATP13A2:SESN2:ATPAF1:BAG3:ATG2A:COX16:INF2:TSC2:VPS35:GABARAPL2:WDR81:CLUH:SREBF1:TIMM21:PVRL2:MYH14:SLC35F6:NDUFS1:FZD5:MGME1:CHCHD10:OPA1:LETM1:FASTKD3:AGK:ATP7A	http://www.gsea-msigdb.org/gsea/msigdb/cards/GO_MITOCHONDRION_ORGANIZATION
GO_bp	GO_REGULATION_OF_CELLULAR_LOCALIZATION	881	38	9.33243e-07	8.6827e-05	EPHA2:ATP13A2:SESN2:ARF1:ARV1:BAG3:PRR5L:SYT7:LRP5:C2CD2L:LAMP1:ARF6:VTI1B:BDKRB1:CSK:GLIS2:VPS35:MYO1C:SREBF1:GIT1:ERBB2:STXBP2:NAPA:TRPM4:TRAPPC12:RAB11FIP5:RAB3GAP1:FZD5:PNKD:FOXA2:CEP72:WWC1:ACTB:CFTR:MFHAS1:ZC3H3:ABCA2:CDK16	http://www.gsea-msigdb.org/gsea/msigdb/cards/GO_REGULATION_OF_CELLULAR_LOCALIZATION
Chemical_and_Genetic_pertubation	ENK_UV_RESPONSE_KERATINOCYTE_UP	533	27	1.95944e-06	8.74724e-05	SF3B4:SCAMP3:SMPD1:ULK1:EIF5:GABARAPL2:PER1:GRN:EVPL:ARHGDIA:STXBP2:IER2:TECR:JUND:ACTN4:PVRL2:PPP1R15A:KCNG1:TXN2:ACO2:SKP1:MAPK13:GNB2:BPGM:RXRA:CDK16:SLC6A8	http://www.gsea-msigdb.org/gsea/msigdb/cards/ENK_UV_RESPONSE_KERATINOCYTE_UP
Chemical_and_Genetic_pertubation	MEISSNER_BRAIN_HCP_WITH_H3K4ME3_AND_H3K27ME3	1055	42	1.96032e-06	8.74724e-05	PRDM16:EPHA2:E2F2:SERINC2:SNX7:UNC5B:ZNF503:BAG3:ABTB2:PRR5L:CD248:LRP5:P2RY2:TSKU:OAF:ST14:CCDC88C:SMAD6:MARVELD3:RAP1GAP2:ABHD15:ERBB2:ACE:ACE:GATA6:ZBTB7C:IER2:CD97:KLF2:PPP1R14A:PVRL2:ZNF296:FZD5:SULF2:IL17RA:CDC42EP1:MECOM:SLC12A7:MYB:KLF4:LAMC3:VAV2:NOTCH1	http://www.gsea-msigdb.org/gsea/msigdb/cards/MEISSNER_BRAIN_HCP_WITH_H3K4ME3_AND_H3K27ME3
GO_bp	GO_CIRCULATORY_SYSTEM_DEVELOPMENT	1136	45	9.58958e-07	8.81043e-05	EPHA2:HSPG2:E2F2:VAV3:SHC1:UNC5B:WDR11:KCNQ1:LRP5:TNFRSF1A:NR4A1:CDX2:SMAD6:TSC2:ZFPM1:ERBB2:RARA:GRN:GAA:GATA6:GNA11:DNM2:KLF2:PAK4:MEGF8:PRKD2:SPHK2:EPN1:FZD5:IHH:LAMA5:AP1B1:ADM2:PPARD:PIM1:HOXA7:FZD1:MOSPD3:SHB:KLF4:VAV2:RXRA:NOTCH1:ATP7A:G6PD	http://www.gsea-msigdb.org/gsea/msigdb/cards/GO_CIRCULATORY_SYSTEM_DEVELOPMENT
Wikipathways	Focal Adhesion	200	17	1.62508e-07	8.82419e-05	VAV3:SHC1:PAK6:TNK1:ERBB2:CHAD:ITGB4:ACTN4:PAK4:ITGB6:LAMA5:ITGA2:ACTB:MET:ZYX:LAMC3:VAV2	http://www.wikipathways.org/instance/WP306_r106731
Curated_gene_sets	MOREAUX_MULTIPLE_MYELOMA_BY_TACI_UP	369	22	1.28898e-06	9.09065e-05	CASZ1:ZNF362:SCNN1A:NR4A1:INF2:CEP170B:MTA1:FURIN:GIT1:CDC42EP4:GNA11:NACC1:KLF2:PVRL2:RAB11FIP5:MLPH:SOX12:ACTB:MOSPD3:PQBP1:PIN4:SLC6A8	http://www.gsea-msigdb.org/gsea/msigdb/cards/MOREAUX_MULTIPLE_MYELOMA_BY_TACI_UP
microRNA_targets	CTGAGCC_MIR24	232	17	1.3134e-06	9.67537e-05	ATP13A2:DAGLA:MEN1:B3GNT6:CDX2:CSK:FURIN:CLUH:PER1:PAK4:MBOAT7:HIC2:PIM1:CLIP2:CNTFR:ZER1:G6PD	http://www.gsea-msigdb.org/gsea/msigdb/cards/CTGAGCC_MIR24
GO_cc	GO_CYTOPLASMIC_REGION	488	25	3.83904e-06	9.70516e-05	SLC2A1:ARV1:ADD3:WDR11:SPTBN2:C2CD2L:RHOF:ARF6:MTSS1L:SPIRE2:LASP1:SEPT9:AP3D1:MYO9B:ACTN4:MLPH:ABHD12:SH3BP1:PIK3R4:OPA1:DCTN4:BLOC1S5:ACTB:SHROOM2:PQBP1	http://www.gsea-msigdb.org/gsea/msigdb/cards/GO_CYTOPLASMIC_REGION
GO_cc	GO_MICROTUBULE_ORGANIZING_CENTER	722	32	3.87818e-06	9.70516e-05	ARL3:WDR11:CDC42BPG:MAP3K11:HYLS1:PLEKHG6:APEX1:CCDC88C:IST1:RAP1GAP2:FLII:RAB11FIP4:TPGS1:CAMSAP3:DNM2:HOOK2:CC2D1A:RELB:ATF5:MAPRE3:YPEL5:RAB11FIP5:ITGB6:CDC25B:CEP70:CEP72:SKP1:DCTN4:FBXW11:HSF1:DFNB31:ABCA2	http://www.gsea-msigdb.org/gsea/msigdb/cards/GO_MICROTUBULE_ORGANIZING_CENTER
Curated_gene_sets	VANTVEER_BREAST_CANCER_ESR1_UP	208	16	1.41937e-06	9.88347e-05	VAV3:ACADSB:AQR:PCSK6:SREBF1:RARA:CHAD:KDM4B:SOX12:INPP5J:BTD:MAN2B2:SKP1:FBXO38:MYB:TCEAL4	http://www.gsea-msigdb.org/gsea/msigdb/cards/VANTVEER_BREAST_CANCER_ESR1_UP
Chemical_and_Genetic_pertubation	RODRIGUES_THYROID_CARCINOMA_POORLY_DIFFERENTIATED_DN	774	34	2.35522e-06	0.000103693	ZNF362:RBM8A:ADD3:WDR11:CAPN1:SUDS3:RP11-307N16.6:SPATA13:HECTD1:FBXO34:IVD:LONP2:ERBB2:CDC42EP4:KDM4B:RFX1:JUND:BCAM:PROM2:FZD5:RRBP1:BCR:BTD:NELFA:MAN2B2:RELL1:WWC1:PPARD:MAPK13:MED23:SLC18B1:SLC45A4:MROH1:FAM104B:TSPAN6	http://www.gsea-msigdb.org/gsea/msigdb/cards/RODRIGUES_THYROID_CARCINOMA_POORLY_DIFFERENTIATED_DN
TF_targets	GCANCTGNY_MYOD_Q6	932	37	8.52549e-06	0.000104011	CSDE1:ZNF503:PNPLA2:KCNQ1:PLCB3:LRP5:C2CD2L:PNMA1:KLF13:MMP15:HSD11B2:EDC4:WDR81:PER1:GIT1:RARA:CASKIN2:ITGB4:STXBP2:RFX1:GMIP:FCGBP:PHLDB3:LAMA5:DGCR2:RASD2:SH3BP1:ITGA2:SKP1:WWC1:FIG4:ACTB:HOXA7:PDAP1:ERLIN2:NOTCH1:MOSPD1	http://www.gsea-msigdb.org/gsea/msigdb/cards/GCANCTGNY_MYOD_Q6
Curated_gene_sets	YAMAZAKI_TCEB3_TARGETS_UP	161	14	1.51565e-06	0.00010422	HSPG2:P4HA1:RCN1:NR4A1:MESDC1:FURIN:HSDL1:CASKIN2:GATA6:JUND:RRBP1:SUSD2:CDC42EP1:ZYX	http://www.gsea-msigdb.org/gsea/msigdb/cards/YAMAZAKI_TCEB3_TARGETS_UP
Curated_gene_sets	REACTOME_RHO_GTPASE_CYCLE	139	13	1.57737e-06	0.000107125	VAV3:RHOF:MCF2L:ARHGDIA:ARHGEF18:MYO9B:GMIP:BCR:ARAP3:ARHGAP18:ARHGAP39:VAV2:FGD1	http://www.gsea-msigdb.org/gsea/msigdb/cards/REACTOME_RHO_GTPASE_CYCLE
Immunologic_signatures	GSE4984_GALECTIN1_VS_LPS_STIM_DC_DN	183	15	1.36431e-06	0.000107209	TMEM201:CARS:ABTB2:DISP2:LINC00594:ITFG3:ITFG3:RRN3:CLUH:EVPL:PTBP1:GIPR:DMWD:MGME1:EEFSEC:NELFA:HSF1	http://www.gsea-msigdb.org/gsea/msigdb/cards/GSE4984_GALECTIN1_VS_LPS_STIM_DC_DN
TF_targets	PAX4_01	268	17	9.11006e-06	0.000108963	DNAJC11:ARF6:KLF13:WDR81:JUND:CIC:MEGF8:PNKD:AP1B1:TBC1D22A:HOXA7:GTF2IRD1:GNB2:CNTFR:TMEM8B:CDK16:FGD1	http://www.gsea-msigdb.org/gsea/msigdb/cards/PAX4_01
Curated_gene_sets	HOLLERN_EMT_BREAST_TUMOR_DN	118	12	1.63435e-06	0.000109641	EPS8L2:SPTBN2:ST14:PLEKHG6:TNK1:EVPL:TJP3:CBLC:MYH14:WWC1:FAM83H:EPPK1	http://www.gsea-msigdb.org/gsea/msigdb/cards/HOLLERN_EMT_BREAST_TUMOR_DN
KEGG	KEGG_FOCAL_ADHESION	199	16	7.90007e-07	0.000110477	VAV3:SHC1:PAK6:ERBB2:CHAD:ITGB4:ACTN4:PAK4:ITGB6:LAMA5:ITGA2:ACTB:MET:ZYX:LAMC3:VAV2	http://www.gsea-msigdb.org/gsea/msigdb/cards/KEGG_FOCAL_ADHESION
KEGG	KEGG_ENDOCYTOSIS	181	15	1.18792e-06	0.000110477	VPS45:AP2A2:VPS37C:VPS37B:ARF6:GIT1:RAB11FIP4:EPN3:DNM2:CBLC:AP2A1:EPN1:RAB11FIP5:ARAP3:MET	http://www.gsea-msigdb.org/gsea/msigdb/cards/KEGG_ENDOCYTOSIS
Curated_gene_sets	JOHNSTONE_PARVB_TARGETS_2_UP	140	13	1.7105e-06	0.000112177	OAF:FURIN:WBP2:ARHGDIA:FASN:GATA6:SCAMP4:STXBP2:PVRL2:WWC1:ACTB:ZYX:G6PD	http://www.gsea-msigdb.org/gsea/msigdb/cards/JOHNSTONE_PARVB_TARGETS_2_UP
Curated_gene_sets	REACTOME_PHOSPHOLIPID_METABOLISM	211	16	1.71294e-06	0.000112177	ARF1:GPAM:PNPLA2:PLA2G4F:PITPNM3:PNPLA6:MBOAT7:HADHA:AGPAT3:INPP5J:MGLL:PIK3R4:AGPAT1:FIG4:ACHE:AGK	http://www.gsea-msigdb.org/gsea/msigdb/cards/REACTOME_PHOSPHOLIPID_METABOLISM
TF_targets	CATRRAGC_UNKNOWN	140	12	9.74579e-06	0.000114326	TMEM57:ADC:KCNQ4:ABTB2:SART1:SMAD6:TBC1D10B:ITGB4:RAVER1:FZD1:FAM83H:MOSPD1	http://www.gsea-msigdb.org/gsea/msigdb/cards/CATRRAGC_UNKNOWN
Curated_gene_sets	GAZDA_DIAMOND_BLACKFAN_ANEMIA_ERYTHROID_DN	467	25	1.76733e-06	0.000114377	ZDHHC18:HK1:UNC5B:INF2:MTHFS:CLCN7:LONP2:FLII:MYO15B:PIGN:GNA11:KDM4B:WIZ:MYO9B:UPF1:ZNF93:RRBP1:NDRG3:BTD:NNT:XRCC4:DCTN4:WWC1:MYB:TMEM8B	http://www.gsea-msigdb.org/gsea/msigdb/cards/GAZDA_DIAMOND_BLACKFAN_ANEMIA_ERYTHROID_DN
GO_bp	GO_RESPONSE_TO_EXTRACELLULAR_STIMULUS	521	27	1.2762e-06	0.000115803	SESN2:SLC2A1:P2RY2:AACS:ULK1:SNW1:HSD11B2:GABARAPL2:MYBBP1A:SREBF1:RARA:RPTOR:USF2:GIPR:TRPM4:FOXA2:TXN2:PIK3R4:OPA1:NNT:ITGA2:LARS:PPARD:PIM1:HSF1:SLC27A4:G6PD	http://www.gsea-msigdb.org/gsea/msigdb/cards/GO_RESPONSE_TO_EXTRACELLULAR_STIMULUS
GO_bp	GO_REGULATION_OF_PROTEIN_COMPLEX_ASSEMBLY	429	24	1.32334e-06	0.000117963	PEX14:ARF1:ADD3:SPTBN2:ULK1:ARF6:SMAD6:VPS35:SPIRE2:MYO1C:CDC42EP4:CAMSAP3:NAPA:MED25:TRAPPC12:INPP5J:CDC42EP1:BAIAP2L2:NCK1:TPPP:TTBK1:ARHGAP18:VPS41:MET	http://www.gsea-msigdb.org/gsea/msigdb/cards/GO_REGULATION_OF_PROTEIN_COMPLEX_ASSEMBLY
GO_bp	GO_CELLULAR_LIPID_CATABOLIC_PROCESS	207	16	1.3321e-06	0.000117963	SESN2:PNPLA2:SMPD1:DAGLA:IVD:PLA2G4F:LONP2:SMPD3:PNPLA6:HADHA:ABHD12:MGLL:PPARD:AIG1:PEX2:SLC27A4	http://www.gsea-msigdb.org/gsea/msigdb/cards/GO_CELLULAR_LIPID_CATABOLIC_PROCESS
GO_bp	GO_REGULATION_OF_RAS_PROTEIN_SIGNAL_TRANSDUCTION	233	17	1.39341e-06	0.000121923	VAV3:SHC1:EPS8L2:PLEKHG6:RP11-307N16.6:SPATA13:MCF2L:ARF6:TNK1:ARHGDIA:ARHGEF18:DNM2:MYO9B:BCR:MET:VAV2:NOTCH1:FGD1	http://www.gsea-msigdb.org/gsea/msigdb/cards/GO_REGULATION_OF_RAS_PROTEIN_SIGNAL_TRANSDUCTION
Curated_gene_sets	ENK_UV_RESPONSE_KERATINOCYTE_UP	533	27	1.95944e-06	0.000123951	SF3B4:SCAMP3:SMPD1:ULK1:EIF5:GABARAPL2:PER1:GRN:EVPL:ARHGDIA:STXBP2:IER2:TECR:JUND:ACTN4:PVRL2:PPP1R15A:KCNG1:TXN2:ACO2:SKP1:MAPK13:GNB2:BPGM:RXRA:CDK16:SLC6A8	http://www.gsea-msigdb.org/gsea/msigdb/cards/ENK_UV_RESPONSE_KERATINOCYTE_UP
Curated_gene_sets	MEISSNER_BRAIN_HCP_WITH_H3K4ME3_AND_H3K27ME3	1055	42	1.96032e-06	0.000123951	PRDM16:EPHA2:E2F2:SERINC2:SNX7:UNC5B:ZNF503:BAG3:ABTB2:PRR5L:CD248:LRP5:P2RY2:TSKU:OAF:ST14:CCDC88C:SMAD6:MARVELD3:RAP1GAP2:ABHD15:ERBB2:ACE:ACE:GATA6:ZBTB7C:IER2:CD97:KLF2:PPP1R14A:PVRL2:ZNF296:FZD5:SULF2:IL17RA:CDC42EP1:MECOM:SLC12A7:MYB:KLF4:LAMC3:VAV2:NOTCH1	http://www.gsea-msigdb.org/gsea/msigdb/cards/MEISSNER_BRAIN_HCP_WITH_H3K4ME3_AND_H3K27ME3
GO_mf	GO_ION_TRANSMEMBRANE_TRANSPORTER_ACTIVITY	870	37	1.80192e-06	0.000128876	ATP13A2:ADC:KCNQ4:SLC2A1:SLC6A9:TMCO1:COX15:KCNQ1:SLC22A18:SCNN1A:ATP5EP2:CLCN7:SLC7A5:ATP2A3:SLC16A13:LASP1:OTOP2:ANO8:ATP13A1:TRPM4:SLC52A3:KCNG1:ATP6V1A:CLCN2:LETM1:SLC12A7:NNT:TMEM63B:SLC22A1:TTYH3:CFTR:ATP6V1B2:SLC20A2:SLC45A4:SHROOM2:ATP7A:SLC6A8	http://www.gsea-msigdb.org/gsea/msigdb/cards/GO_ION_TRANSMEMBRANE_TRANSPORTER_ACTIVITY
Chemical_and_Genetic_pertubation	PILON_KLF1_TARGETS_DN	1984	65	2.98004e-06	0.000129475	SDF4:CDK11B:TMEM201:ATP13A2:E2F2:ZDHHC18:ATPAF1:RBM8A:TMCO1:PARG:COX15:ADD3:VPS37C:MAP3K11:TDRD3:APEX1:HEATR5A:ARF6:SNW1:CCDC88C:AQR:IVD:MFAP1:VPS35:IST1:ZC3H18:RAP1GAP2:LASP1:TIMM21:ARHGEF18:DDA1:UPF1:GATAD2A:PAIP2B:TMEM185B:RAB3GAP1:SF3B1:MGME1:CSRP2BP:SULF2:YTHDF1:IL17RA:BCR:CHCHD10:BRD1:MYD88:RPP14:NCK1:RELL1:FAM105A:NNT:SKP1:ARAP3:FBXW11:MED20:MED23:MYB:ANKIB1:AGK:KIAA1147:HSDL2:NOTCH1:EHMT1…	http://www.gsea-msigdb.org/gsea/msigdb/cards/PILON_KLF1_TARGETS_DN
GO_bp	GO_CELL_PROJECTION_ASSEMBLY	558	28	1.5247e-06	0.000131842	AGRN:ESPN:EPHA2:VAV3:ARL3:WDR11:EPS8L2:SSH3:HYLS1:RP11-307N16.6:SPATA13:ARF6:MTSS1L:CDC42EP4:SEPT9:TPGS1:RFX2:DNM2:LAMA5:CDC42EP1:SH3BP1:NCK1:CEP70:CEP72:HEATR2:VAV2:NOTCH1:FGD1:ATP7A	http://www.gsea-msigdb.org/gsea/msigdb/cards/GO_CELL_PROJECTION_ASSEMBLY
GO_mf	GO_ENZYME_REGULATOR_ACTIVITY	1019	41	2.00288e-06	0.000137281	SESN2:ADC:VAV3:ARF1:BAG3:PLEKHG6:CCNT1:SCG5:CLPX:RPLP1:FURIN:WFIKKN1:TSC2:TBC1D10B:MMP15:MTSS1L:WDR81:RAP1GAP2:SREBF1:GIT1:DBF4B:RPTOR:ARHGDIA:FZR1:MYO9B:GMIP:PPP1R14A:PPP1R15A:RAB3GAP1:BCR:SH3BP1:TBC1D22A:NCK1:ARAP3:LARS:FAF2:ARHGAP18:ARHGAP39:KLF4:NOTCH1:ATP7A	http://www.gsea-msigdb.org/gsea/msigdb/cards/GO_ENZYME_REGULATOR_ACTIVITY
GO_mf	GO_CHROMATIN_BINDING	535	27	2.10162e-06	0.000138286	PHF13:MEN1:CCNT1:TDRD3:APEX1:MTA1:SMAD6:PER1:SREBF1:RARA:CBX1:WBP2:GATA6:UPF1:ACTN4:CIC:RELB:ATF5:ACTB:HR:HSF1:RNF20:KLF4:RXRA:NOTCH1:STAG2:RBMX	http://www.gsea-msigdb.org/gsea/msigdb/cards/GO_CHROMATIN_BINDING
Immunologic_signatures	GSE13485_DAY1_VS_DAY21_YF17D_VACCINE_PBMC_UP	187	15	1.78923e-06	0.000138367	CAPN1:CCNT1:ULK1:INF2:SPNS1:PER1:WBP2:STXBP2:ATF5:PPP6R1:ICOSLG:MGLL:AGPAT1:ACTB:ZER1	http://www.gsea-msigdb.org/gsea/msigdb/cards/GSE13485_DAY1_VS_DAY21_YF17D_VACCINE_PBMC_UP
GO_bp	GO_MRNA_METABOLIC_PROCESS	560	28	1.63368e-06	0.000139623	SSU72:CDK11B:CDK11A:LSM10:RBM8A:SF3B4:RNASEL:PRPF18:ECD:SART1:CCNT1:SNW1:AQR:MFAP1:SREBF1:PTBP1:DAZAP1:SF3A2:UPF1:SCAF1:SF3B1:CRNKL1:PPARD:ZC3H3:HSF1:RNF20:PQBP1:RBMX	http://www.gsea-msigdb.org/gsea/msigdb/cards/GO_MRNA_METABOLIC_PROCESS
Chemical_and_Genetic_pertubation	SPIELMAN_LYMPHOBLAST_EUROPEAN_VS_ASIAN_UP	484	25	3.32457e-06	0.000142568	CDK11B:PEX14:ARF1:SART1:RAB1B:MTA1:IVD:CSK:MTHFS:CFDP1:DAZAP1:SF3A2:PNPLA6:STXBP2:CD97:TECR:MBOAT7:NBAS:SOX12:AP1B1:TXN2:SEC22A:RXRA:PQBP1:PIN4	http://www.gsea-msigdb.org/gsea/msigdb/cards/SPIELMAN_LYMPHOBLAST_EUROPEAN_VS_ASIAN_UP
GO_bp	GO_REGULATION_OF_PROTEIN_POLYMERIZATION	211	16	1.71294e-06	0.000144714	ARF1:ADD3:SPTBN2:ARF6:SPIRE2:MYO1C:CDC42EP4:CAMSAP3:INPP5J:CDC42EP1:BAIAP2L2:NCK1:TPPP:TTBK1:ARHGAP18:MET	http://www.gsea-msigdb.org/gsea/msigdb/cards/GO_REGULATION_OF_PROTEIN_POLYMERIZATION
Curated_gene_sets	RODRIGUES_THYROID_CARCINOMA_POORLY_DIFFERENTIATED_DN	774	34	2.35522e-06	0.000147228	ZNF362:RBM8A:ADD3:WDR11:CAPN1:SUDS3:RP11-307N16.6:SPATA13:HECTD1:FBXO34:IVD:LONP2:ERBB2:CDC42EP4:KDM4B:RFX1:JUND:BCAM:PROM2:FZD5:RRBP1:BCR:BTD:NELFA:MAN2B2:RELL1:WWC1:PPARD:MAPK13:MED23:SLC18B1:SLC45A4:MROH1:FAM104B:TSPAN6	http://www.gsea-msigdb.org/gsea/msigdb/cards/RODRIGUES_THYROID_CARCINOMA_POORLY_DIFFERENTIATED_DN
TF_targets	CACBINDINGPROTEIN_Q6	247	16	1.27974e-05	0.000147291	PTMS:KLF13:IVD:SEZ6L2:VPS35:CLUH:LASP1:CASKIN2:RFX1:USF2:ZNF579:PNKD:FOXA2:MKL1:PIM1:HR	http://www.gsea-msigdb.org/gsea/msigdb/cards/CACBINDINGPROTEIN_Q6
Reactome	REACTOME_GENE_EXPRESSION_TRANSCRIPTION	1478	55	4.21503e-07	0.000151752	SSU72:SESN2:LSM10:RBM8A:GPAM:ZNF214:TNKS1BP1:MEN1:CCNT1:NR4A1:SUDS3:COX16:SNW1:MTA1:SMAD6:TSC2:RRN3:ZNF764:ZFPM1:MYO1C:MYBBP1A:SREBF1:ERBB2:RARA:INTS2:RPTOR:MLLT1:ELL:GATAD2A:ZNF112:MED25:LRPPRC:SF3B1:IHH:MED15:BRD1:EAF1:GTF2E1:NELFA:SKP1:MED7:ZNF184:PPARD:MED20:MED23:MYB:INTS1:ACTB:MET:KLF4:RXRA:SNAPC4:NOTCH1:EHMT1:G6PD	http://www.gsea-msigdb.org/gsea/msigdb/cards/REACTOME_GENE_EXPRESSION_TRANSCRIPTION
Reactome	REACTOME_SIGNALING_BY_RECEPTOR_TYROSINE_KINASES	468	26	5.50862e-07	0.000151752	VAV3:SHC1:RIT1:AP2A2:ARF6:CSK:FURIN:PCSK6:ERBB2:PTBP1:DNM2:RAB4B:AP2A1:EPN1:LAMA5:ATP6V1A:PIK3R4:NCK1:ITGA2:MAPK13:ACTB:MET:ATP6V1B2:SHB:LAMC3:VAV2	http://www.gsea-msigdb.org/gsea/msigdb/cards/REACTOME_SIGNALING_BY_RECEPTOR_TYROSINE_KINASES
Reactome	REACTOME_TRANSPORT_OF_SMALL_MOLECULES	728	34	6.07414e-07	0.000151752	ATP13A2:SLC2A1:SLC6A9:ADD3:AP2A2:SLC22A18:SCNN1A:FURIN:PCSK6:CLCN7:APOBR:SLC7A5:ATP2A3:ANO8:ATP13A1:TRPM4:AP2A1:ZDHHC8:ATP6V1A:CLCN2:LETM1:SLC12A7:SKP1:SLC22A1:TTYH3:GNB2:CFTR:ABCB8:ATP6V1B2:ERLIN2:SLC20A2:SLC27A4:ABCA2:ATP7A	http://www.gsea-msigdb.org/gsea/msigdb/cards/REACTOME_TRANSPORT_OF_SMALL_MOLECULES
GO_mf	GO_GTPASE_REGULATOR_ACTIVITY	297	19	2.43165e-06	0.00015261	SESN2:VAV3:PLEKHG6:TSC2:TBC1D10B:MTSS1L:RAP1GAP2:GIT1:ARHGDIA:MYO9B:GMIP:RAB3GAP1:BCR:SH3BP1:TBC1D22A:ARAP3:LARS:ARHGAP18:ARHGAP39	http://www.gsea-msigdb.org/gsea/msigdb/cards/GO_GTPASE_REGULATOR_ACTIVITY
GO_mf	GO_TRANSCRIPTION_FACTOR_BINDING	639	30	2.50485e-06	0.00015261	PRDM16:E2F2:CCNT1:NR4A1:APEX1:SNW1:MTA1:ZFPM1:MYBBP1A:PER1:RARA:WBP2:RPTOR:GATA6:ZNF516:MIER2:JUND:USF2:ACTN4:ZNF296:MED25:FOXA2:GTF2E1:PPARD:PIM1:ACTB:HOXA7:TLE1:KLF4:RXRA	http://www.gsea-msigdb.org/gsea/msigdb/cards/GO_TRANSCRIPTION_FACTOR_BINDING
GO_mf	GO_ACTIVE_TRANSMEMBRANE_TRANSPORTER_ACTIVITY	356	21	2.64268e-06	0.000155257	ATP13A2:SLC6A9:SLC22A18:ATP5EP2:CLCN7:ATP2A3:SLC16A13:ATP13A1:ATP6V1A:LETM1:SLC12A7:TAPBP:SLC22A1:CFTR:ABCB8:ATP6V1B2:SLC20A2:SLC45A4:ABCA2:ATP7A:SLC6A8	http://www.gsea-msigdb.org/gsea/msigdb/cards/GO_ACTIVE_TRANSMEMBRANE_TRANSPORTER_ACTIVITY
Immunologic_signatures	GSE6259_BCELL_VS_CD4_TCELL_UP	189	15	2.04327e-06	0.000155544	HSPG2:LRP5:UBALD1:MKNK2:JUND:PPP1R14A:ACTN4:SHKBP1:LTBP4:PPP1R15A:CHCHD10:MKL1:CEP70:GMDS:G6PD	http://www.gsea-msigdb.org/gsea/msigdb/cards/GSE6259_BCELL_VS_CD4_TCELL_UP
Chemical_and_Genetic_pertubation	KIM_ALL_DISORDERS_OLIGODENDROCYTE_NUMBER_CORR_UP	755	33	3.67907e-06	0.000155747	DNAJC11:NUDC:SCAMP3:CHST1:SPTBN2:MCF2L:SCG5:PAK6:RPLP1:HCFC1R1:SEZ6L2:GABARAPL2:RAP1GAP2:LASP1:WBP2:ARHGEF18:PNPLA6:IER2:TECR:RPS16:SPHK2:TRAPPC12:HADHA:NDUFS1:TMEM184B:TTC1:AGPAT1:FIG4:ARL4A:TSC22D4:ATP6V1B2:SHROOM2:TCEAL4	http://www.gsea-msigdb.org/gsea/msigdb/cards/KIM_ALL_DISORDERS_OLIGODENDROCYTE_NUMBER_CORR_UP
GO_bp	GO_CELLULAR_RESPONSE_TO_EXTRACELLULAR_STIMULUS	265	18	1.91874e-06	0.000160258	SESN2:SLC2A1:P2RY2:ULK1:SNW1:GABARAPL2:MYBBP1A:SREBF1:RPTOR:USF2:TRPM4:FOXA2:TXN2:PIK3R4:OPA1:LARS:PIM1:HSF1	http://www.gsea-msigdb.org/gsea/msigdb/cards/GO_CELLULAR_RESPONSE_TO_EXTRACELLULAR_STIMULUS
TF_targets	AP1_C	278	17	1.46628e-05	0.000165635	EPHA2:RIT1:SLC22A18:ULK1:UBALD1:RAP1GAP2:PHLDB3:PPP1R15A:MAPRE3:TTC1:FBXW11:MYB:AIG1:MET:ATP6V1B2:REEP4:PLEC	http://www.gsea-msigdb.org/gsea/msigdb/cards/AP1_C
Oncogenic_signatures	CYCLIN_D1_UP.V1_UP	187	15	1.78923e-06	0.000166973	EPHA2:HSPG2:SLC6A9:PTMS:TSC2:MMP15:FCGBP:DMWD:FZD5:PCDHGA12:ZYX:KLF4:RXRA:ABCA2:FGD1	http://www.gsea-msigdb.org/gsea/msigdb/cards/CYCLIN_D1_UP.V1_UP
Oncogenic_signatures	PRC2_EED_UP.V1_DN	193	15	2.65037e-06	0.000166973	ATP13A2:AIM1L:INCENP:PC:TSC2:DBF4B:CASKIN2:FASN:STXBP2:WIZ:TRPM4:ALG12:ABCB8:MFHAS1:VAV2	http://www.gsea-msigdb.org/gsea/msigdb/cards/PRC2_EED_UP.V1_DN
Canonical_Pathways	REACTOME_GENE_EXPRESSION_TRANSCRIPTION	1478	55	4.21503e-07	0.000168909	SSU72:SESN2:LSM10:RBM8A:GPAM:ZNF214:TNKS1BP1:MEN1:CCNT1:NR4A1:SUDS3:COX16:SNW1:MTA1:SMAD6:TSC2:RRN3:ZNF764:ZFPM1:MYO1C:MYBBP1A:SREBF1:ERBB2:RARA:INTS2:RPTOR:MLLT1:ELL:GATAD2A:ZNF112:MED25:LRPPRC:SF3B1:IHH:MED15:BRD1:EAF1:GTF2E1:NELFA:SKP1:MED7:ZNF184:PPARD:MED20:MED23:MYB:INTS1:ACTB:MET:KLF4:RXRA:SNAPC4:NOTCH1:EHMT1:G6PD	http://www.gsea-msigdb.org/gsea/msigdb/cards/REACTOME_GENE_EXPRESSION_TRANSCRIPTION
Canonical_Pathways	REACTOME_SIGNALING_BY_RECEPTOR_TYROSINE_KINASES	468	26	5.50862e-07	0.000168909	VAV3:SHC1:RIT1:AP2A2:ARF6:CSK:FURIN:PCSK6:ERBB2:PTBP1:DNM2:RAB4B:AP2A1:EPN1:LAMA5:ATP6V1A:PIK3R4:NCK1:ITGA2:MAPK13:ACTB:MET:ATP6V1B2:SHB:LAMC3:VAV2	http://www.gsea-msigdb.org/gsea/msigdb/cards/REACTOME_SIGNALING_BY_RECEPTOR_TYROSINE_KINASES
Canonical_Pathways	REACTOME_TRANSPORT_OF_SMALL_MOLECULES	728	34	6.07414e-07	0.000168909	ATP13A2:SLC2A1:SLC6A9:ADD3:AP2A2:SLC22A18:SCNN1A:FURIN:PCSK6:CLCN7:APOBR:SLC7A5:ATP2A3:ANO8:ATP13A1:TRPM4:AP2A1:ZDHHC8:ATP6V1A:CLCN2:LETM1:SLC12A7:SKP1:SLC22A1:TTYH3:GNB2:CFTR:ABCB8:ATP6V1B2:ERLIN2:SLC20A2:SLC27A4:ABCA2:ATP7A	http://www.gsea-msigdb.org/gsea/msigdb/cards/REACTOME_TRANSPORT_OF_SMALL_MOLECULES
Canonical_Pathways	PID_ECADHERIN_STABILIZATION_PATHWAY	41	8	6.14493e-07	0.000168909	EPHA2:ARF6:GIT1:CAMSAP3:PVRL2:NCK1:MET:ZYX	http://www.gsea-msigdb.org/gsea/msigdb/cards/PID_ECADHERIN_STABILIZATION_PATHWAY
GO_bp	GO_REGULATION_OF_CELLULAR_CATABOLIC_PROCESS	805	35	2.10538e-06	0.000172938	ATP13A2:SESN2:RNASEL:BAG3:PNPLA2:PRR5L:CAPN1:RAB1B:VPS26B:ULK1:APEX1:FURIN:TSC2:PARN:VPS35:LONP2:GABARAPL2:SREBF1:RPTOR:DDA1:UPF1:NBAS:LRPPRC:RAB3GAP1:FZD5:MYD88:ATP6V1A:FXR1:FASTKD3:NNT:LARS:ANKIB1:MET:ATP6V1B2:HSF1	http://www.gsea-msigdb.org/gsea/msigdb/cards/GO_REGULATION_OF_CELLULAR_CATABOLIC_PROCESS
GO_bp	GO_RESPONSE_TO_ORGANIC_CYCLIC_COMPOUND	912	38	2.1176e-06	0.000172938	GPAM:KCNQ1:SMPD1:P2RY2:NR4A1:AACS:APEX1:SNW1:PLA2G4F:SULT1A3:LONP2:MMP15:HSD11B2:PER1:SREBF1:RARA:WBP2:DNM2:KLF2:JUND:PAK4:TRPM4:IHH:FAM210B:TXN2:OPA1:ITGA2:PPARD:PIM1:ACTB:CFTR:HSF1:KLF4:RXRA:NOTCH1:ABCA2:PQBP1:G6PD	http://www.gsea-msigdb.org/gsea/msigdb/cards/GO_RESPONSE_TO_ORGANIC_CYCLIC_COMPOUND
Immunologic_signatures	GSE22886_NAIVE_CD4_TCELL_VS_MEMORY_TCELL_UP	191	15	2.32917e-06	0.00017458	HSPG2:CD248:SCNN1A:ARID3B:CLUH:CDC42EP4:MYO15B:PVRL2:DMWD:FOXA2:MKL1:LARS:INTS1:ZNF467:RXRA	http://www.gsea-msigdb.org/gsea/msigdb/cards/GSE22886_NAIVE_CD4_TCELL_VS_MEMORY_TCELL_UP
Chemical_and_Genetic_pertubation	SHEDDEN_LUNG_CANCER_GOOD_SURVIVAL_A5	69	9	4.19081e-06	0.000175165	SEZ6L2:MKNK2:GNA11:FZR1:KDM4B:ARHGEF18:HOOK2:CDK16:ARMCX5	http://www.gsea-msigdb.org/gsea/msigdb/cards/SHEDDEN_LUNG_CANCER_GOOD_SURVIVAL_A5
Immunologic_signatures	GSE1432_CTRL_VS_IFNG_1H_MICROGLIA_UP	193	15	2.65037e-06	0.000175653	ATP13A2:FAM149B1:TOLLIP:SEZ6L2:IER2:UPF1:USF2:BCAM:RELB:TRPM4:PLXNB2:GNB2:PLEC:NACC2:CDK16	http://www.gsea-msigdb.org/gsea/msigdb/cards/GSE1432_CTRL_VS_IFNG_1H_MICROGLIA_UP
Immunologic_signatures	GSE360_L_DONOVANI_VS_B_MALAYI_HIGH_DOSE_DC_DN	193	15	2.65037e-06	0.000175653	SHC1:AP2A2:SMPD1:ST14:TDRD3:ARF6:TSC2:SEPT9:USF2:PPP6R1:DGCR2:ARSA:KLF4:RXRA:RBMX	http://www.gsea-msigdb.org/gsea/msigdb/cards/GSE360_L_DONOVANI_VS_B_MALAYI_HIGH_DOSE_DC_DN
Immunologic_signatures	GSE20152_SPHK1_KO_VS_HTNFA_OVEREXPRESS_ANKLE_UP	193	15	2.65037e-06	0.000175653	CCBL2:ALG9:ALG9:VEZT:APOBR:DBF4B:JUND:GATAD2A:PVRL2:DMWD:MYH14:NBAS:ICOSLG:TMEM184B:CFTR:ZYX	http://www.gsea-msigdb.org/gsea/msigdb/cards/GSE20152_SPHK1_KO_VS_HTNFA_OVEREXPRESS_ANKLE_UP
Immunologic_signatures	GSE40493_BCL6_KO_VS_WT_TREG_UP	195	15	3.01064e-06	0.000175653	SDF4:DNAJC11:FAM149B1:SSH3:GOLGA3:AQR:CFDP1:NACC1:CCDC9:LARGE:NCK1:OPA1:FBXO38:VPS41:CTPS2	http://www.gsea-msigdb.org/gsea/msigdb/cards/GSE40493_BCL6_KO_VS_WT_TREG_UP
Immunologic_signatures	GSE22886_CD8_VS_CD4_NAIVE_TCELL_DN	195	15	3.01064e-06	0.000175653	E2F2:ZNF362:SCNN1A:MTSS1L:RARA:CDC42EP4:MYO15B:SECTM1:PVRL2:OSER1:MKL1:SLC22A1:INTS1:ZNF467:SLC6A8	http://www.gsea-msigdb.org/gsea/msigdb/cards/GSE22886_CD8_VS_CD4_NAIVE_TCELL_DN
Immunologic_signatures	GSE37416_0H_VS_48H_F_TULARENSIS_LVS_NEUTROPHIL_UP	195	15	3.01064e-06	0.000175653	ATF6:PRPF18:LRP10:GAA:RFX2:RFX1:GMIP:SHKBP1:BCR:RELL1:FAM105A:DCTN4:AGPAT1:TAPBP:MED23	http://www.gsea-msigdb.org/gsea/msigdb/cards/GSE37416_0H_VS_48H_F_TULARENSIS_LVS_NEUTROPHIL_UP
Immunologic_signatures	GSE3982_NEUTROPHIL_VS_BASOPHIL_UP	196	15	3.2067e-06	0.000175653	MCF2L:MYO1C:CHAD:CANT1:SECTM1:HOOK2:KLF2:GMIP:RAB4B:PVRL2:RELB:MLPH:MGLL:ZNF467:TMEM8B	http://www.gsea-msigdb.org/gsea/msigdb/cards/GSE3982_NEUTROPHIL_VS_BASOPHIL_UP
Immunologic_signatures	GSE22527_ANTI_CD3_INVIVO_VS_UNTREATED_MOUSE_TREG_UP	196	15	3.2067e-06	0.000175653	CASZ1:TMEM57:ECD:MUC2:PNMA1:TMEM87A:MTSS1L:GIT1:ACE:ACE:RFX1:RAB3GAP1:TMEM39A:GAK:ZYX:RXRA	http://www.gsea-msigdb.org/gsea/msigdb/cards/GSE22527_ANTI_CD3_INVIVO_VS_UNTREATED_MOUSE_TREG_UP
Immunologic_signatures	GSE21670_UNTREATED_VS_IL6_TREATED_CD4_TCELL_UP	196	15	3.2067e-06	0.000175653	PHF13:PRR5L:CAPN1:OAF:CDX2:SCG5:ABHD15:KLF16:TMEM143:MED25:RNPEPL1:EAF1:AGPAT1:INTS1:MFHAS1	http://www.gsea-msigdb.org/gsea/msigdb/cards/GSE21670_UNTREATED_VS_IL6_TREATED_CD4_TCELL_UP
Immunologic_signatures	GSE16266_CTRL_VS_LPS_STIM_MEF_UP	197	15	3.4141e-06	0.000175653	GPR157:STK40:TSKU:ARF6:SMAD6:FURIN:SLC7A5:RFX2:IER2:MAP1S:KIAA1211L:ICOSLG:ARAP3:GTF2IRD1:NOTCH1	http://www.gsea-msigdb.org/gsea/msigdb/cards/GSE16266_CTRL_VS_LPS_STIM_MEF_UP
Immunologic_signatures	GSE14000_UNSTIM_VS_4H_LPS_DC_TRANSLATED_RNA_UP	197	15	3.4141e-06	0.000175653	COX15:APEX1:HECTD1:LONP2:SHPK:SHPK:ABHD15:KDM4B:ZNF112:SLC35F6:HEATR5B:DGCR2:BTD:RELL1:SHB:ARMCX5	http://www.gsea-msigdb.org/gsea/msigdb/cards/GSE14000_UNSTIM_VS_4H_LPS_DC_TRANSLATED_RNA_UP
Immunologic_signatures	GSE21063_WT_VS_NFATC1_KO_16H_ANTI_IGM_STIM_BCELL_UP	197	15	3.4141e-06	0.000175653	TMEM57:SLC2A1:ATG2A:ALG9:ALG9:RHOF:ULK1:EDC4:RAP1GAP2:PER1:FOXK2:REXO1:MAP2K7:ELL:PHLDB3:BRD1	http://www.gsea-msigdb.org/gsea/msigdb/cards/GSE21063_WT_VS_NFATC1_KO_16H_ANTI_IGM_STIM_BCELL_UP
Immunologic_signatures	GSE39820_CTRL_VS_TGFBETA3_IL6_IL23A_CD4_TCELL_DN	197	15	3.4141e-06	0.000175653	ESPN:TMEM57:SMPD1:MEN1:PC:RARA:TPGS1:PTBP1:GNA11:TRPM4:ATF5:EEFSEC:PAPSS1:DCTN4:REEP4	http://www.gsea-msigdb.org/gsea/msigdb/cards/GSE39820_CTRL_VS_TGFBETA3_IL6_IL23A_CD4_TCELL_DN
Immunologic_signatures	GSE360_LOW_DOSE_B_MALAYI_VS_M_TUBERCULOSIS_MAC_UP	197	15	3.4141e-06	0.000175653	CDK11A:SHC1:SMPD1:TDRD3:PACS2:SLC7A5:MYO1C:KDM4B:CDC25B:HIC2:MKL1:BRD1:FIG4:PLOD3:SLC6A8	http://www.gsea-msigdb.org/gsea/msigdb/cards/GSE360_LOW_DOSE_B_MALAYI_VS_M_TUBERCULOSIS_MAC_UP
Immunologic_signatures	GSE3982_CTRL_VS_LPS_1H_NEUTROPHIL_UP	198	15	3.6334e-06	0.000175653	HSPG2:CCDC86:CCDC88C:FAM189A1:KLF13:FOXK2:IER2:SLC35F6:DGCR2:ZNF184:MED23:BPGM:PEX2:DFNB31:NOTCH1	http://www.gsea-msigdb.org/gsea/msigdb/cards/GSE3982_CTRL_VS_LPS_1H_NEUTROPHIL_UP
Immunologic_signatures	GSE20500_RETINOIC_ACID_VS_RARA_ANTAGONIST_TREATED_CD4_TCELL_DN	198	15	3.6334e-06	0.000175653	TMEM57:ECD:NR4A1:ARF6:SCG5:MTSS1L:B3GNT3:ATF5:ITGB6:TMEM39A:CEP70:GAK:CLIP2:ZYX:RXRA	http://www.gsea-msigdb.org/gsea/msigdb/cards/GSE20500_RETINOIC_ACID_VS_RARA_ANTAGONIST_TREATED_CD4_TCELL_DN
Immunologic_signatures	GSE14308_TH2_VS_NATURAL_TREG_UP	198	15	3.6334e-06	0.000175653	CCBL2:RIT1:TMCO1:TOLLIP:CCDC86:PLBD2:FBXO34:SLC7A5:COASY:MYO15B:TMEM143:CEP72:BPGM:KIAA1147:G6PD	http://www.gsea-msigdb.org/gsea/msigdb/cards/GSE14308_TH2_VS_NATURAL_TREG_UP
Immunologic_signatures	GSE22886_TH1_VS_TH2_12H_ACT_UP	199	15	3.86519e-06	0.000175653	CAMTA1:ACADSB:PNMA1:CCDC88C:TRPM4:RAB3GAP1:CDC25B:BCR:TMEM184B:ACO2:PLXNB2:CTDSPL:TRIM26:ATP6V1B2:PQBP1	http://www.gsea-msigdb.org/gsea/msigdb/cards/GSE22886_TH1_VS_TH2_12H_ACT_UP
Immunologic_signatures	GSE42088_2H_VS_24H_LEISHMANIA_INF_DC_UP	199	15	3.86519e-06	0.000175653	CTSS:ADD3:KCNQ1:NR4A1:SECTM1:MKNK2:TECR:KLF2:JUND:YPEL5:MYD88:REEP4:TMEM66:TMEM8B:KLF4	http://www.gsea-msigdb.org/gsea/msigdb/cards/GSE42088_2H_VS_24H_LEISHMANIA_INF_DC_UP
Immunologic_signatures	GSE19401_UNSTIM_VS_RETINOIC_ACID_STIM_FOLLICULAR_DC_UP	199	15	3.86519e-06	0.000175653	SRM:NUDC:SART1:LRP10:CSK:FURIN:IER2:JUND:FOXA2:IL17RA:TAPBP:TSC22D4:PLOD3:SLC20A2:RXRA	http://www.gsea-msigdb.org/gsea/msigdb/cards/GSE19401_UNSTIM_VS_RETINOIC_ACID_STIM_FOLLICULAR_DC_UP
Immunologic_signatures	GSE8921_UNSTIM_VS_TLR1_2_STIM_MONOCYTE_3H_DN	199	15	3.86519e-06	0.000175653	PLCB3:LAMP1:CCDC88C:FURIN:ITFG3:ITFG3:IST1:WDR81:COASY:CNDP2:AP3D1:ZNF579:NDRG3:ANKIB1:MFHAS1:MROH1	http://www.gsea-msigdb.org/gsea/msigdb/cards/GSE8921_UNSTIM_VS_TLR1_2_STIM_MONOCYTE_3H_DN
Immunologic_signatures	GSE19198_1H_VS_24H_IL21_TREATED_TCELL_UP	199	15	3.86519e-06	0.000175653	ATP13A2:ADD3:APOBR:ATP2A3:CD97:TECR:PLVAP:SULF2:RASD2:PLXNB2:PAPSS1:FAM105A:NNT:ARHGAP18:VAV2	http://www.gsea-msigdb.org/gsea/msigdb/cards/GSE19198_1H_VS_24H_IL21_TREATED_TCELL_UP
Immunologic_signatures	GSE27786_LSK_VS_CD8_TCELL_UP	199	15	3.86519e-06	0.000175653	VAV3:HK1:TOLLIP:INCENP:ST14:TNFRSF1A:GLCE:TMEM159:SLC7A5:COASY:PIGN:RELL1:ARHGAP18:GTF2IRD1:MOSPD3	http://www.gsea-msigdb.org/gsea/msigdb/cards/GSE27786_LSK_VS_CD8_TCELL_UP
Immunologic_signatures	GSE44649_WT_VS_MIR155_KO_ACTIVATED_CD8_TCELL_UP	199	15	3.86519e-06	0.000175653	AGRN:MAP3K11:SART1:LAMP1:PACS2:PLA2G4F:MYO1C:RELB:FZD5:MED15:SUSD2:TMEM39A:TAPBP:FBXL18:MFHAS1	http://www.gsea-msigdb.org/gsea/msigdb/cards/GSE44649_WT_VS_MIR155_KO_ACTIVATED_CD8_TCELL_UP
Immunologic_signatures	GSE360_L_DONOVANI_VS_M_TUBERCULOSIS_DC_UP	199	15	3.86519e-06	0.000175653	UNC5B:KCNQ1:SMAD6:SLC7A5:SREBF1:ARHGEF18:USF2:TRAPPC12:NBAS:BCR:AP1B1:TBC1D22A:PLXNB2:FIG4:SHB	http://www.gsea-msigdb.org/gsea/msigdb/cards/GSE360_L_DONOVANI_VS_M_TUBERCULOSIS_DC_UP
Immunologic_signatures	GSE4142_PLASMA_CELL_VS_GC_BCELL_UP	199	15	3.86519e-06	0.000175653	SNX7:ATF6:SSH3:VPS26B:NR4A1:SMAD6:TBC1D10B:ITGB4:ZNF516:FBXO46:EEFSEC:NCK1:PLEC:MROH1:TMEM8B	http://www.gsea-msigdb.org/gsea/msigdb/cards/GSE4142_PLASMA_CELL_VS_GC_BCELL_UP
Immunologic_signatures	GSE43955_TH0_VS_TGFB_IL6_IL23_TH17_ACT_CD4_TCELL_52H_DN	200	15	4.11011e-06	0.000175653	PHF13:EPHA2:TMCO1:TNFRSF1A:CCNT1:IST1:CNDP2:RPS16:RELB:RAB11FIP5:OSER1:IL17RA:PLXNB2:NCK1:CDK16	http://www.gsea-msigdb.org/gsea/msigdb/cards/GSE43955_TH0_VS_TGFB_IL6_IL23_TH17_ACT_CD4_TCELL_52H_DN
Immunologic_signatures	GSE14908_RESTING_VS_HDM_STIM_CD4_TCELL_NONATOPIC_PATIENT_DN	200	15	4.11011e-06	0.000175653	ATP13A2:TNKS1BP1:VPS37C:HECTD1:SLC35F6:CRNKL1:SERINC3:CLCN2:PAPSS1:ARL4A:VPS41:MROH1:TDRD7:ARMCX5:STAG2	http://www.gsea-msigdb.org/gsea/msigdb/cards/GSE14908_RESTING_VS_HDM_STIM_CD4_TCELL_NONATOPIC_PATIENT_DN
Immunologic_signatures	GSE360_L_DONOVANI_VS_T_GONDII_MAC_DN	200	15	4.11011e-06	0.000175653	DNAJC11:KCNQ1:MEN1:PC:MCF2L:FLII:GAA:MRPL12:FASN:GNA11:IER2:MKL1:GAK:HSF1:TLE1	http://www.gsea-msigdb.org/gsea/msigdb/cards/GSE360_L_DONOVANI_VS_T_GONDII_MAC_DN
Immunologic_signatures	GSE19825_CD24LOW_VS_IL2RA_HIGH_DAY3_EFF_CD8_TCELL_UP	200	15	4.11011e-06	0.000175653	SDF4:AAMDC:NR4A1:KLF13:CLCN7:WDR81:UBALD2:CC2D1A:GMIP:ZNF579:YPEL5:RNPEPL1:MED15:TAPBP:ZYX	http://www.gsea-msigdb.org/gsea/msigdb/cards/GSE19825_CD24LOW_VS_IL2RA_HIGH_DAY3_EFF_CD8_TCELL_UP
Immunologic_signatures	GSE22589_HIV_VS_HIV_AND_SIV_INFECTED_DC_DN	200	15	4.11011e-06	0.000175653	RLF:GPAM:P2RY2:CEP170B:KLF13:WIZ:USF2:SLC35F6:CSRP2BP:MTRR:FAM105A:GTF2IRD1:MFHAS1:KLF4:TSPAN6	http://www.gsea-msigdb.org/gsea/msigdb/cards/GSE22589_HIV_VS_HIV_AND_SIV_INFECTED_DC_DN
Immunologic_signatures	GSE339_CD8POS_VS_CD4CD8DN_DC_UP	200	15	4.11011e-06	0.000175653	CSDE1:CARS:VPS37C:AAMDC:GLCE:ARID3B:TMEM159:IST1:NKIRAS2:AMZ2:WDR92:AGPAT3:ATP6V1A:SLC12A7:TTC1	http://www.gsea-msigdb.org/gsea/msigdb/cards/GSE339_CD8POS_VS_CD4CD8DN_DC_UP
Immunologic_signatures	GSE27786_CD8_TCELL_VS_NKCELL_UP	200	15	4.11011e-06	0.000175653	HK1:ARL3:MEN1:VPS26B:COX16:CEP170B:CLPX:PPP6R1:NDRG3:FASTKD3:SKP1:MYB:ABCB8:DFNB31:SLC6A8	http://www.gsea-msigdb.org/gsea/msigdb/cards/GSE27786_CD8_TCELL_VS_NKCELL_UP
Immunologic_signatures	GSE19825_NAIVE_VS_IL2RAHIGH_DAY3_EFF_CD8_TCELL_DN	200	15	4.11011e-06	0.000175653	ATP13A2:VPS45:LAMP1:INF2:TSC2:MYBBP1A:GIT1:FASN:REXO1:MED25:MBOAT7:RRBP1:MKL1:FBXO38:MOSPD3	http://www.gsea-msigdb.org/gsea/msigdb/cards/GSE19825_NAIVE_VS_IL2RAHIGH_DAY3_EFF_CD8_TCELL_DN
Immunologic_signatures	GSE8921_3H_VS_24H_TLR1_2_STIM_MONOCYTE_DN	200	15	4.11011e-06	0.000175653	NUDC:SLC2A1:CCDC86:SART1:KLF13:SPNS1:SLC7A5:PER1:ARHGDIA:MIER2:YPEL5:ZNF341:KCNG1:MAPK13:TSC22D4	http://www.gsea-msigdb.org/gsea/msigdb/cards/GSE8921_3H_VS_24H_TLR1_2_STIM_MONOCYTE_DN
Immunologic_signatures	GSE5589_LPS_VS_LPS_AND_IL10_STIM_IL6_KO_MACROPHAGE_45MIN_UP	200	15	4.11011e-06	0.000175653	ATP13A2:TMEM57:WDR11:TMEM159:MKNK2:USF2:AKT1S1:RAB11FIP5:RAB3GAP1:PNKD:RBBP9:PIK3R4:IDUA:NNT:TMLHE	http://www.gsea-msigdb.org/gsea/msigdb/cards/GSE5589_LPS_VS_LPS_AND_IL10_STIM_IL6_KO_MACROPHAGE_45MIN_UP
Immunologic_signatures	GSE7831_1H_VS_4H_CPG_STIM_PDC_UP	200	15	4.11011e-06	0.000175653	VPS45:GPAM:LAMP1:SPNS1:ZFPM1:MYO1C:NBR1:CHAD:AMZ2:CAMSAP3:TMEM143:NBAS:ITGB6:NDRG3:ANKIB1	http://www.gsea-msigdb.org/gsea/msigdb/cards/GSE7831_1H_VS_4H_CPG_STIM_PDC_UP
Immunologic_signatures	GSE28737_BCL6_HET_VS_BCL6_KO_FOLLICULAR_BCELL_UP	200	15	4.11011e-06	0.000175653	PLCB3:MEN1:CDC42BPG:PCNXL3:APOBR:GIT1:CC2D1A:RPS16:NBAS:ZNF341:SLC12A7:HEATR2:BRI3:ATP6V1B2:FOCAD	http://www.gsea-msigdb.org/gsea/msigdb/cards/GSE28737_BCL6_HET_VS_BCL6_KO_FOLLICULAR_BCELL_UP
Immunologic_signatures	GSE41978_WT_VS_ID2_KO_KLRG1_LOW_EFFECTOR_CD8_TCELL_DN	200	15	4.11011e-06	0.000175653	ESPN:RIT1:LAMP1:HECTD1:BDKRB1:CNDP2:ELL:MLPH:LAMA5:BCR:FBXW11:PIM1:ARL4A:CLIP2:CFTR	http://www.gsea-msigdb.org/gsea/msigdb/cards/GSE41978_WT_VS_ID2_KO_KLRG1_LOW_EFFECTOR_CD8_TCELL_DN
Immunologic_signatures	GSE16385_MONOCYTE_VS_12H_IL4_TREATED_MACROPHAGE_DN	200	15	4.11011e-06	0.000175653	MAP3K11:LRP10:MTA1:CLCN7:LASP1:AP3D1:RFX1:AKT1S1:MKL1:TMEM39A:PIK3R4:TSC22D4:GNB2:SNAPC4:PQBP1	http://www.gsea-msigdb.org/gsea/msigdb/cards/GSE16385_MONOCYTE_VS_12H_IL4_TREATED_MACROPHAGE_DN
Immunologic_signatures	GSE14308_TH2_VS_INDUCED_TREG_DN	200	15	4.11011e-06	0.000175653	STK40:ATG2A:PTMS:TSC2:PRR14:MKNK2:HOOK2:MYO9B:MAP1S:FBXO46:ZDHHC8:TXN2:FBXO38:BLOC1S5:ZNF184	http://www.gsea-msigdb.org/gsea/msigdb/cards/GSE14308_TH2_VS_INDUCED_TREG_DN
Immunologic_signatures	GSE11961_MARGINAL_ZONE_BCELL_VS_MEMORY_BCELL_DAY7_UP	200	15	4.11011e-06	0.000175653	PRDM16:ATF6:WDR11:HECTD1:SCAMP2:RPTOR:GIPR:TRAPPC12:NBAS:HADHA:LRPPRC:CDC25B:AGPAT3:AP1B1:AGK	http://www.gsea-msigdb.org/gsea/msigdb/cards/GSE11961_MARGINAL_ZONE_BCELL_VS_MEMORY_BCELL_DAY7_UP
Immunologic_signatures	GSE39820_CTRL_VS_TGFBETA3_IL6_CD4_TCELL_DN	200	15	4.11011e-06	0.000175653	ZDHHC18:SMPD1:FURIN:WDR81:AMZ2:PPP1R15A:TRPM4:YPEL5:KCMF1:TBC1D22A:PAPSS1:SLC12A7:XRCC4:DCTN4:TSPAN6	http://www.gsea-msigdb.org/gsea/msigdb/cards/GSE39820_CTRL_VS_TGFBETA3_IL6_CD4_TCELL_DN
Immunologic_signatures	GSE17721_POLYIC_VS_PAM3CSK4_24H_BMDC_UP	200	15	4.11011e-06	0.000175653	SESN2:COX15:VPS37B:CSK:SCAMP2:PRR14:GIT1:GRN:PPP1R15A:YTHDF1:SEC22A:RELL1:FBXW11:MED20:PLOD3	http://www.gsea-msigdb.org/gsea/msigdb/cards/GSE17721_POLYIC_VS_PAM3CSK4_24H_BMDC_UP
Immunologic_signatures	GSE17721_POLYIC_VS_CPG_4H_BMDC_UP	200	15	4.11011e-06	0.000175653	SESN2:EPS8L2:VPS26B:SECTM1:TPGS1:FZR1:ZNF823:KLF2:SERINC3:YTHDF1:RELL1:FIG4:ANKIB1:DENND4C:TMLHE	http://www.gsea-msigdb.org/gsea/msigdb/cards/GSE17721_POLYIC_VS_CPG_4H_BMDC_UP
Immunologic_signatures	GSE9006_HEALTHY_VS_TYPE_2_DIABETES_PBMC_AT_DX_UP	200	15	4.11011e-06	0.000175653	SF3B4:SART1:MTA1:NAA60:NAA60:CFDP1:MRPL12:FOXK2:PTBP1:DAZAP1:SF3A2:GATAD2A:LTBP4:IDUA:PDAP1:HSF1	http://www.gsea-msigdb.org/gsea/msigdb/cards/GSE9006_HEALTHY_VS_TYPE_2_DIABETES_PBMC_AT_DX_UP
Immunologic_signatures	GSE17721_LPS_VS_POLYIC_0.5H_BMDC_UP	200	15	4.11011e-06	0.000175653	NUDC:CD248:HECTD1:MESDC1:EDC4:GIT1:GAA:MRPL12:TPGS1:MGLL:EEFSEC:FIG4:AIG1:TMEM242:DENND4C	http://www.gsea-msigdb.org/gsea/msigdb/cards/GSE17721_LPS_VS_POLYIC_0.5H_BMDC_UP
Immunologic_signatures	GSE2770_UNTREATED_VS_IL4_TREATED_ACT_CD4_TCELL_2H_UP	200	15	4.11011e-06	0.000175653	OXCT2:SYT7:SMAD6:SLC7A5:FZR1:MLLT1:DNM2:PAK4:MYPOP:ATF5:HIC2:CHCHD10:TAPBP:FBXL18:FGD1	http://www.gsea-msigdb.org/gsea/msigdb/cards/GSE2770_UNTREATED_VS_IL4_TREATED_ACT_CD4_TCELL_2H_UP
Immunologic_signatures	GSE9650_EFFECTOR_VS_MEMORY_CD8_TCELL_DN	200	15	4.11011e-06	0.000175653	CTSS:LAMP1:APEX1:EIF5:JUND:ATP13A1:MYPOP:WDR92:IDUA:SLC12A7:NNT:TAPBP:PIM1:KLF4:NOTCH1	http://www.gsea-msigdb.org/gsea/msigdb/cards/GSE9650_EFFECTOR_VS_MEMORY_CD8_TCELL_DN
GO_cc	GO_TRANSCRIPTION_ELONGATION_FACTOR_COMPLEX	56	8	7.20028e-06	0.000175792	CCNT1:SNW1:MLLT1:ELL:EAF1:NELFA:PEX2:TONSL	http://www.gsea-msigdb.org/gsea/msigdb/cards/GO_TRANSCRIPTION_ELONGATION_FACTOR_COMPLEX
GO_bp	GO_REGULATION_OF_RESPONSE_TO_STRESS	1481	53	2.18721e-06	0.000176659	SESN2:CTSS:ATF6:RNASEL:PARG:BAG3:MUC2:MEN1:MAP3K11:TNFRSF1A:LAMP1:VPS35:MARVELD3:SPIRE2:SHPK:SHPK:PER1:NBR1:GRN:RPTOR:MAP2K7:PVRL2:RELB:PPP1R15A:AKT1S1:FZD5:FOXA2:SERINC3:IL17RA:BCR:MYD88:MGLL:PIK3R4:NCK1:MECOM:OPA1:RELL1:ITGA2:SKP1:FBXW11:PPARD:MAPK13:TTBK1:FZD1:MET:ZYX:MFHAS1:EPPK1:HSF1:KLF4:NACC2:PQBP1:ATP7A:TSPAN6	http://www.gsea-msigdb.org/gsea/msigdb/cards/GO_REGULATION_OF_RESPONSE_TO_STRESS
GO_mf	GO_TRANSMEMBRANE_TRANSPORTER_ACTIVITY	1038	41	3.14802e-06	0.000178368	ATP13A2:ADC:KCNQ4:SLC2A1:SLC6A9:TMCO1:COX15:KCNQ1:SLC22A18:SCNN1A:ATP5EP2:CLCN7:SLC7A5:ATP2A3:SLC16A13:LASP1:OTOP2:ANO8:ATP13A1:TRPM4:SLC35F6:SLC52A3:KCNG1:ATP6V1A:CLCN2:LETM1:SLC12A7:NNT:TAPBP:TMEM63B:SLC22A1:TTYH3:CFTR:ABCB8:ATP6V1B2:SLC20A2:SLC45A4:ABCA2:SHROOM2:ATP7A:SLC6A8	http://www.gsea-msigdb.org/gsea/msigdb/cards/GO_TRANSMEMBRANE_TRANSPORTER_ACTIVITY
GO_mf	GO_ACTIN_BINDING	421	23	3.25292e-06	0.000178368	ESPN:TMEM201:ADD3:EPS8L2:SPTBN2:SSH3:INF2:MESDC1:MTSS1L:SPIRE2:MYO1C:FLII:LASP1:CAMSAP3:MYO9B:MAP1S:ACTN4:MYH14:MLPH:MKL1:SHANK3:PLEC:SHROOM2	http://www.gsea-msigdb.org/gsea/msigdb/cards/GO_ACTIN_BINDING
TF_targets	SP1_Q2_01	252	16	1.63993e-05	0.000181883	SESN2:MAP3K11:C2CD2L:FBXO34:KLF13:HCFC1R1:HSD11B2:WDR81:PER1:LASP1:ACE:ACE:KLF16:ZNF414:PAK4:RELB:MECOM	http://www.gsea-msigdb.org/gsea/msigdb/cards/SP1_Q2_01
Immunologic_signatures	GSE3920_IFNA_VS_IFNG_TREATED_ENDOTHELIAL_CELL_UP	176	14	4.33481e-06	0.000183645	CDK11B:BAG3:NR4A1:VPS37B:FBRSL1:EIF5:DOT1L:RELB:CCDC9:RAB3GAP1:SF3B1:TMEM63B:TMEM66:KLF4	http://www.gsea-msigdb.org/gsea/msigdb/cards/GSE3920_IFNA_VS_IFNG_TREATED_ENDOTHELIAL_CELL_UP
Curated_gene_sets	PILON_KLF1_TARGETS_DN	1984	65	2.98004e-06	0.000184193	SDF4:CDK11B:TMEM201:ATP13A2:E2F2:ZDHHC18:ATPAF1:RBM8A:TMCO1:PARG:COX15:ADD3:VPS37C:MAP3K11:TDRD3:APEX1:HEATR5A:ARF6:SNW1:CCDC88C:AQR:IVD:MFAP1:VPS35:IST1:ZC3H18:RAP1GAP2:LASP1:TIMM21:ARHGEF18:DDA1:UPF1:GATAD2A:PAIP2B:TMEM185B:RAB3GAP1:SF3B1:MGME1:CSRP2BP:SULF2:YTHDF1:IL17RA:BCR:CHCHD10:BRD1:MYD88:RPP14:NCK1:RELL1:FAM105A:NNT:SKP1:ARAP3:FBXW11:MED20:MED23:MYB:ANKIB1:AGK:KIAA1147:HSDL2:NOTCH1:EHMT1…	http://www.gsea-msigdb.org/gsea/msigdb/cards/PILON_KLF1_TARGETS_DN
GO_bp	GO_PROTEIN_LOCALIZATION_TO_ORGANELLE	916	38	2.34576e-06	0.000187405	PEX14:SESN2:HK1:ARL3:BAG3:TOLLIP:VPS37C:VPS37B:LAMP1:ARF6:VTI1B:RPLP1:TSC2:GLIS2:VPS35:LONP2:SREBF1:PEX12:TIMM21:AP3D1:DNM2:RPS16:PPP1R15A:TRAPPC12:MAPRE3:RAB3GAP1:FZD5:CHCHD10:MICALL1:PIK3R4:GAK:CEP72:SKP1:LARS:AGK:MFHAS1:PEX2:FAM83H	http://www.gsea-msigdb.org/gsea/msigdb/cards/GO_PROTEIN_LOCALIZATION_TO_ORGANELLE
TF_targets	MYB_Q3	253	16	1.72192e-05	0.000187566	PRDM16:SESN2:ZNF362:CSDE1:AP5B1:P2RY2:PTMS:PNMA1:WDR81:ABHD15:SHKBP1:SF3B1:TOX2:MGLL:PDAP1:EHMT1	http://www.gsea-msigdb.org/gsea/msigdb/cards/MYB_Q3
GO_cc	GO_LYSOSOMAL_LUMEN	94	10	8.00965e-06	0.000189696	AGRN:ATP13A2:HSPG2:CTSS:SMPD1:PLBD2:GAA:ARSA:IDUA:MAN2B2	http://www.gsea-msigdb.org/gsea/msigdb/cards/GO_LYSOSOMAL_LUMEN
GO_cc	GO_ENDOCYTIC_VESICLE	294	18	8.14878e-06	0.000189696	AP2A2:SYT7:VPS26B:LAMP1:HEATR5A:ARF6:MYO1C:RAB11FIP4:CDC42EP4:STXBP2:DNM2:AP2A1:HEATR5B:FZD5:PIK3R4:TAPBP:ZYX:ATP7A	http://www.gsea-msigdb.org/gsea/msigdb/cards/GO_ENDOCYTIC_VESICLE
Canonical_Pathways	KEGG_FOCAL_ADHESION	199	16	7.90007e-07	0.000189876	VAV3:SHC1:PAK6:ERBB2:CHAD:ITGB4:ACTN4:PAK4:ITGB6:LAMA5:ITGA2:ACTB:MET:ZYX:LAMC3:VAV2	http://www.gsea-msigdb.org/gsea/msigdb/cards/KEGG_FOCAL_ADHESION
Canonical_Pathways	PID_CDC42_REG_PATHWAY	30	7	8.63466e-07	0.000189876	VAV3:RP11-307N16.6:SPATA13:MCF2L:GIT1:ARHGDIA:VAV2:FGD1	http://www.gsea-msigdb.org/gsea/msigdb/cards/PID_CDC42_REG_PATHWAY
TF_targets	AP2_Q3	254	16	1.80754e-05	0.000193438	PRDM16:P4HA1:ARL3:SYT7:PLCB3:VPS26B:HECTD1:TBC1D10B:NKIRAS2:RELB:SOX12:MGLL:MECOM:CDK16:FGD1:STAG2	http://www.gsea-msigdb.org/gsea/msigdb/cards/AP2_Q3
Chemical_and_Genetic_pertubation	PHONG_TNF_RESPONSE_NOT_VIA_P38	340	20	4.74307e-06	0.00019577	EPHA2:TRIM62:CARS:ABTB2:RHOF:INF2:MYO1C:GATA6:IER2:CD97:DDA1:JUND:RELB:ATF5:FZD5:WDR48:ITGA2:MED20:CLIP2:SHB	http://www.gsea-msigdb.org/gsea/msigdb/cards/PHONG_TNF_RESPONSE_NOT_VIA_P38
GO_cc	GO_CELL_CELL_JUNCTION	447	23	8.65853e-06	0.000196982	EPHA2:SLC2A1:ADD3:TNKS1BP1:CCDC85C:CSK:MARVELD3:CDC42EP4:EVPL:TJP3:CAMSAP3:ACTN4:PAK4:PVRL2:FZD5:CDC42EP1:SH3BP1:BAIAP2L2:NCK1:PCDHGA12:ZYX:EPPK1:SHROOM2	http://www.gsea-msigdb.org/gsea/msigdb/cards/GO_CELL_CELL_JUNCTION
Curated_gene_sets	SPIELMAN_LYMPHOBLAST_EUROPEAN_VS_ASIAN_UP	484	25	3.32457e-06	0.000203205	CDK11B:PEX14:ARF1:SART1:RAB1B:MTA1:IVD:CSK:MTHFS:CFDP1:DAZAP1:SF3A2:PNPLA6:STXBP2:CD97:TECR:MBOAT7:NBAS:SOX12:AP1B1:TXN2:SEC22A:RXRA:PQBP1:PIN4	http://www.gsea-msigdb.org/gsea/msigdb/cards/SPIELMAN_LYMPHOBLAST_EUROPEAN_VS_ASIAN_UP
Hallmark_gene_sets	HALLMARK_NOTCH_SIGNALING	32	6	2.06509e-05	0.000206509	FZD5:SKP1:FBXW11:PPARD:FZD1:NOTCH1	http://www.gsea-msigdb.org/gsea/msigdb/cards/HALLMARK_NOTCH_SIGNALING
GO_mf	GO_KINASE_ACTIVITY	758	33	3.99817e-06	0.000212161	CDK11B:CDK11A:EPHA2:STK40:RNASEL:HK1:CDC42BPG:MAP3K11:GUCY2C:ULK1:PAK6:CSK:SHPK:SHPK:TNK1:ERBB2:COASY:MKNK2:MAP2K7:PAK4:LTBP4:PRKD2:SPHK2:BCR:PIK3R4:GAK:PAPSS1:FASTKD3:MAPK13:PIM1:TTBK1:MET:AGK:CDK16	http://www.gsea-msigdb.org/gsea/msigdb/cards/GO_KINASE_ACTIVITY
GO_mf	GO_NUCLEOSIDE_TRIPHOSPHATASE_REGULATOR_ACTIVITY	337	20	4.15509e-06	0.000213598	SESN2:VAV3:BAG3:PLEKHG6:TSC2:TBC1D10B:MTSS1L:RAP1GAP2:GIT1:ARHGDIA:MYO9B:GMIP:RAB3GAP1:BCR:SH3BP1:TBC1D22A:ARAP3:LARS:ARHGAP18:ARHGAP39	http://www.gsea-msigdb.org/gsea/msigdb/cards/GO_NUCLEOSIDE_TRIPHOSPHATASE_REGULATOR_ACTIVITY
Chemical_and_Genetic_pertubation	LIN_APC_TARGETS	71	9	5.33361e-06	0.000215034	AGRN:CAPN1:MAP3K11:RAB1B:MTA1:ARHGDIA:ACTN4:CTDSPL:PDAP1	http://www.gsea-msigdb.org/gsea/msigdb/cards/LIN_APC_TARGETS
Chemical_and_Genetic_pertubation	MARTINEZ_RB1_TARGETS_UP	664	30	5.34004e-06	0.000215034	ADD3:PNPLA2:CARS:INCENP:PC:NR4A1:PCSK6:LASP1:SF3A2:DNM2:TECR:TM6SF2:SERINC3:DGCR2:CHCHD10:WDR48:MGLL:OPA1:SOD3:WWC1:AGPAT1:ACTB:PDAP1:AGK:ABCB8:HR:PLEC:RXRA:ABCA2:G6PD	http://www.gsea-msigdb.org/gsea/msigdb/cards/MARTINEZ_RB1_TARGETS_UP
Curated_gene_sets	REACTOME_AXON_GUIDANCE	551	27	3.62954e-06	0.000219408	AGRN:EPHA2:VAV3:RBM8A:SHC1:UNC5B:AP2A2:SPTBN2:PAK6:RPLP1:GIT1:ERBB2:EFNA2:DNM2:MYO9B:PAK4:RPS16:AP2A1:MYH14:SHANK3:NCK1:ITGA2:MAPK13:ACTB:MET:ARHGAP39:VAV2	http://www.gsea-msigdb.org/gsea/msigdb/cards/REACTOME_AXON_GUIDANCE
Curated_gene_sets	KIM_ALL_DISORDERS_OLIGODENDROCYTE_NUMBER_CORR_UP	755	33	3.67907e-06	0.000219984	DNAJC11:NUDC:SCAMP3:CHST1:SPTBN2:MCF2L:SCG5:PAK6:RPLP1:HCFC1R1:SEZ6L2:GABARAPL2:RAP1GAP2:LASP1:WBP2:ARHGEF18:PNPLA6:IER2:TECR:RPS16:SPHK2:TRAPPC12:HADHA:NDUFS1:TMEM184B:TTC1:AGPAT1:FIG4:ARL4A:TSC22D4:ATP6V1B2:SHROOM2:TCEAL4	http://www.gsea-msigdb.org/gsea/msigdb/cards/KIM_ALL_DISORDERS_OLIGODENDROCYTE_NUMBER_CORR_UP
Immunologic_signatures	GSE2770_IL12_VS_IL4_TREATED_ACT_CD4_TCELL_2H_DN	179	14	5.27526e-06	0.000221561	RNASEL:ZNF503:TOLLIP:TSKU:SLC7A5:SF3A2:WDR92:ZNF341:TXN2:TBC1D22A:ZFYVE28:TPPP:TDRD7:SLC27A4	http://www.gsea-msigdb.org/gsea/msigdb/cards/GSE2770_IL12_VS_IL4_TREATED_ACT_CD4_TCELL_2H_DN
microRNA_targets	TGCCTTA_MIR124A	555	27	4.1451e-06	0.000229017	SERINC2:P4HA1:CHST1:VPS37B:KLF13:GLCE:SCAMP2:PCSK6:IST1:MYO1C:ARHGDIA:PTBP1:RAVER1:NACC1:RFX1:AKT1S1:SOX12:RRBP1:TMEM184B:CTDSPL:MECOM:DCTN4:KLF4:RXRA:ABCA2:ATP7A:STAG2	http://www.gsea-msigdb.org/gsea/msigdb/cards/TGCCTTA_MIR124A
TF_targets	WYAAANNRNNNGCG_UNKNOWN	65	8	2.2187e-05	0.000233346	NR4A1:ULK1:SMAD6:MESDC1:GIT1:RFX1:TMEM184B:MGLL	http://www.gsea-msigdb.org/gsea/msigdb/cards/WYAAANNRNNNGCG_UNKNOWN
GO_bp	GO_POST_GOLGI_VESICLE_MEDIATED_TRANSPORT	104	11	3.00448e-06	0.000237451	SCAMP3:ARF1:ARL3:LAMP1:VTI1B:CSK:SCAMP2:AP3D1:DNM2:AP2A1:GAK	http://www.gsea-msigdb.org/gsea/msigdb/cards/GO_POST_GOLGI_VESICLE_MEDIATED_TRANSPORT
Canonical_Pathways	KEGG_ENDOCYTOSIS	181	15	1.18792e-06	0.000237476	VPS45:AP2A2:VPS37C:VPS37B:ARF6:GIT1:RAB11FIP4:EPN3:DNM2:CBLC:AP2A1:EPN1:RAB11FIP5:ARAP3:MET	http://www.gsea-msigdb.org/gsea/msigdb/cards/KEGG_ENDOCYTOSIS
TF_targets	RTAAACA_FREAC2_01	938	36	2.30551e-05	0.000238366	HSPG2:TMEM57:ZNF362:STK40:CSDE1:RBM8A:PNPLA2:LRP5:PTMS:NR4A1:HNF1A:ULK1:CDX2:CLPX:GABARAPL2:LASP1:ERBB2:RARA:AKT1S1:EPN1:RMND5A:SOX12:SERINC3:HIC2:MGLL:MECOM:NNT:HOXA7:CLIP2:GNB2:HR:REEP4:DENND4C:TLE1:STAG2:MOSPD1	http://www.gsea-msigdb.org/gsea/msigdb/cards/RTAAACA_FREAC2_01
Curated_gene_sets	SHEDDEN_LUNG_CANCER_GOOD_SURVIVAL_A5	69	9	4.19081e-06	0.000247889	SEZ6L2:MKNK2:GNA11:FZR1:KDM4B:ARHGEF18:HOOK2:CDK16:ARMCX5	http://www.gsea-msigdb.org/gsea/msigdb/cards/SHEDDEN_LUNG_CANCER_GOOD_SURVIVAL_A5
Positional_gene_sets	chr17q25	263	18	1.72291e-06	0.000257574	CDC42EP4:OTOP2:CASKIN2:MYO15B:SMIM5:ITGB4:WBP2:EVPL:UBALD2:SEPT9:CANT1:GAA:RPTOR:MRPL12:ARHGDIA:FASN:SECTM1:FOXK2	http://www.gsea-msigdb.org/gsea/msigdb/cards/chr17q25
GO_bp	GO_ION_TRANSPORT	1663	57	3.33337e-06	0.000260641	ATP13A2:ADC:KCNQ4:SLC2A1:SLC6A9:CTSS:TMCO1:ARF1:COX15:KCNQ1:SLC22A18:SYT7:PLCB3:CAPN1:C2CD2L:SCNN1A:ATP5EP2:BDKRB1:PLA2G4F:CLCN7:SLC7A5:ATP2A3:SLC16A13:PER1:LASP1:ACE:ACE:OTOP2:DNM2:ANO8:ATP13A1:ACTN4:TRPM4:RAB3GAP1:SLC52A3:KCNG1:CHCHD10:SHANK3:ATP6V1A:CLCN2:OPA1:LETM1:SLC12A7:NNT:PPARD:TMEM63B:SLC22A1:TTYH3:CFTR:ATP6V1B2:TMEM66:SLC20A2:SLC27A4:RXRA:SHROOM2:ATP7A:SLC6A8:G6PD	http://www.gsea-msigdb.org/gsea/msigdb/cards/GO_ION_TRANSPORT
GO_cc	GO_CELL_CORTEX	302	18	1.17338e-05	0.000261012	SLC2A1:ARV1:ADD3:SPTBN2:C2CD2L:RHOF:ARF6:MTSS1L:SPIRE2:LASP1:SEPT9:MYO9B:ACTN4:MLPH:SH3BP1:DCTN4:ACTB:SHROOM2	http://www.gsea-msigdb.org/gsea/msigdb/cards/GO_CELL_CORTEX
TF_targets	RFX1_01	263	16	2.76525e-05	0.000276525	HSPG2:CARS:PLCB3:HECTD1:PAK6:NAA60:NAA60:GABARAPL2:MYO1C:MED25:PNKD:PIK3R4:MECOM:ARL4A:FZD1:HSF1:DFNB31	http://www.gsea-msigdb.org/gsea/msigdb/cards/RFX1_01
TF_targets	USF_01	263	16	2.76525e-05	0.000276525	NUDC:RLF:ZNF503:RAB3IL1:VPS37B:LAMP1:APEX1:CLUH:PER1:NDUFS1:MGME1:CSRP2BP:ATP6V1A:DCTN4:HOXA7:GNB2	http://www.gsea-msigdb.org/gsea/msigdb/cards/USF_01
Curated_gene_sets	PHONG_TNF_RESPONSE_NOT_VIA_P38	340	20	4.74307e-06	0.00027757	EPHA2:TRIM62:CARS:ABTB2:RHOF:INF2:MYO1C:GATA6:IER2:CD97:DDA1:JUND:RELB:ATF5:FZD5:WDR48:ITGA2:MED20:CLIP2:SHB	http://www.gsea-msigdb.org/gsea/msigdb/cards/PHONG_TNF_RESPONSE_NOT_VIA_P38
GO_bp	GO_EXOCYTOSIS	897	37	3.6262e-06	0.000280553	SDF4:ATP13A2:VPS45:CTSS:ARF1:AP2A2:TOLLIP:SYT7:CAPN1:RHOF:LAMP1:VTI1B:SMPD3:IST1:GIT1:SRCIN1:GRN:CANT1:GAA:STXBP2:CD97:ACTN4:RAB4B:NAPA:YPEL5:RAB11FIP5:KCMF1:RAB3GAP1:BCR:ARSA:FAF2:VPS41:BRI3:PDAP1:CFTR:NOTCH1:CDK16	http://www.gsea-msigdb.org/gsea/msigdb/cards/GO_EXOCYTOSIS
GO_cc	GO_RECYCLING_ENDOSOME_MEMBRANE	79	9	1.29684e-05	0.000282204	SCAMP3:ARF6:VTI1B:SCAMP2:RAB11FIP4:SCAMP4:RAB11FIP5:MICALL1:CFTR	http://www.gsea-msigdb.org/gsea/msigdb/cards/GO_RECYCLING_ENDOSOME_MEMBRANE
Immunologic_signatures	GSE4984_UNTREATED_VS_VEHICLE_CTRL_TREATED_DC_DN	183	14	6.80921e-06	0.000283542	ESPN:CCBL2:BAG3:HYLS1:AACS:RAVER1:NACC1:GIPR:DMWD:MGLL:RELL1:LARS:FBXL18:CCDC25	http://www.gsea-msigdb.org/gsea/msigdb/cards/GSE4984_UNTREATED_VS_VEHICLE_CTRL_TREATED_DC_DN
Canonical_Pathways	REACTOME_RHO_GTPASE_CYCLE	139	13	1.57737e-06	0.000289053	VAV3:RHOF:MCF2L:ARHGDIA:ARHGEF18:MYO9B:GMIP:BCR:ARAP3:ARHGAP18:ARHGAP39:VAV2:FGD1	http://www.gsea-msigdb.org/gsea/msigdb/cards/REACTOME_RHO_GTPASE_CYCLE
Canonical_Pathways	REACTOME_PHOSPHOLIPID_METABOLISM	211	16	1.71294e-06	0.000289751	ARF1:GPAM:PNPLA2:PLA2G4F:PITPNM3:PNPLA6:MBOAT7:HADHA:AGPAT3:INPP5J:MGLL:PIK3R4:AGPAT1:FIG4:ACHE:AGK	http://www.gsea-msigdb.org/gsea/msigdb/cards/REACTOME_PHOSPHOLIPID_METABOLISM
Wikipathways	Neurodegeneration with brain iron accumulation (NBIA) subtypes pathway	44	8	1.08677e-06	0.000295057	ATP13A2:ATG2A:ULK1:TSC2:COASY:RPTOR:AKT1S1:PIK3R4	http://www.wikipathways.org/instance/WP4577_r107175
Immunologic_signatures	GSE10422_WT_VS_BAFF_TRANSGENIC_LN_BCELL_UP	184	14	7.24964e-06	0.000296809	SMPD1:CAPN1:PCNXL3:ITFG3:ITFG3:NAA60:NAA60:TBC1D10B:IST1:ATP2A3:SEPT9:DAZAP1:UPF1:ZDHHC8:SUSD2:ERLIN2	http://www.gsea-msigdb.org/gsea/msigdb/cards/GSE10422_WT_VS_BAFF_TRANSGENIC_LN_BCELL_UP
Immunologic_signatures	GSE17974_CTRL_VS_ACT_IL4_AND_ANTI_IL12_0.5H_CD4_TCELL_UP	184	14	7.24964e-06	0.000296809	ERBB2:EVPL:DDA1:PPP1R14A:PVRL2:KIAA1211L:ITGB6:ALG12:ZFYVE28:CLIP2:TSC22D4:ZC3H3:ABCA2:NDOR1	http://www.gsea-msigdb.org/gsea/msigdb/cards/GSE17974_CTRL_VS_ACT_IL4_AND_ANTI_IL12_0.5H_CD4_TCELL_UP
Chemical_and_Genetic_pertubation	MULLIGHAN_MLL_SIGNATURE_1_UP	381	21	7.53349e-06	0.000299706	SDF4:TOLLIP:SLC22A18:SMPD1:LAMP1:APOBR:GRN:DNM2:UPF1:RAB4B:RRBP1:IL17RA:HIC2:MKL1:PLXNB2:TTC1:PPARD:MAPK13:HOXA7:TDRD7:RXRA	http://www.gsea-msigdb.org/gsea/msigdb/cards/MULLIGHAN_MLL_SIGNATURE_1_UP
TF_targets	ZF5_01	237	15	3.10267e-05	0.000301662	PRDM16:ZNF362:RLF:SYT7:VPS26B:NR4A1:LAMP1:KLF13:SEZ6L2:MMP15:SMPD3:UBALD2:PTBP1:DNM2:ATP13A1	http://www.gsea-msigdb.org/gsea/msigdb/cards/ZF5_01
TF_targets	TGGAAA_NFAT_Q4_01	1924	60	3.11553e-05	0.000301662	CDK11B:CDK11A:ESPN:HSPG2:ZDHHC18:KCNQ4:VPS45:SHC1:RIT1:ADD3:SMPD1:TNKS1BP1:LRP5:C2CD2L:TNFRSF1A:SCNN1A:NR4A1:VPS37B:DHX37:KLF13:PCSK6:HCFC1R1:EDC4:SMPD3:MYO1C:WDR81:RARA:CASKIN2:UBALD2:SEPT9:GATA6:PIGN:AP3D1:TECR:GMIP:ZNF296:PRKD2:MBOAT7:EPN1:YPEL5:PNKD:SPTLC3:RRBP1:CSRP2BP:HIC2:MKL1:ATP6V1A:QTRTD1:CEP70:MECOM:CLCN2:ITGA2:ARAP3:DCTN4:PIM1:ARHGAP18:AIG1:HOXA7:PLEC:RBMX	http://www.gsea-msigdb.org/gsea/msigdb/cards/TGGAAA_NFAT_Q4_01
TF_targets	GABP_B	266	16	3.17207e-05	0.000302338	SF3B4:SCAMP3:TMCO1:SCAMP2:NAA60:NAA60:SEZ6L2:EDC4:PER1:NKIRAS2:SHKBP1:PHLDB3:EPN1:XRCC4:ACTB:GNB2:ATP7A	http://www.gsea-msigdb.org/gsea/msigdb/cards/GABP_B
GO_bp	GO_SUPRAMOLECULAR_FIBER_ORGANIZATION	654	30	3.96677e-06	0.000303706	ESPN:ARF1:P4HA1:ADD3:SPTBN2:SSH3:RHOF:ARF6:CCDC88C:SPIRE2:MYO1C:CDC42EP4:CAMSAP3:HOOK2:MAP1S:ACTN4:INPP5J:CDC42EP1:SH3BP1:BAIAP2L2:SHANK3:NCK1:TPPP:ARHGAP18:PLOD3:MET:ZYX:EPPK1:SHROOM2:ATP7A	http://www.gsea-msigdb.org/gsea/msigdb/cards/GO_SUPRAMOLECULAR_FIBER_ORGANIZATION
GO_bp	GO_POSITIVE_REGULATION_OF_GTPASE_ACTIVITY	396	22	4.05411e-06	0.000305144	AGRN:EPHA2:VAV3:PLEKHG6:EIF5:TSC2:TBC1D10B:MTSS1L:RAP1GAP2:GIT1:ERBB2:ARHGDIA:MYO9B:GMIP:RAB3GAP1:BCR:SH3BP1:TBC1D22A:ARAP3:LARS:ARHGAP18:ARHGAP39	http://www.gsea-msigdb.org/gsea/msigdb/cards/GO_POSITIVE_REGULATION_OF_GTPASE_ACTIVITY
GO_bp	GO_RESPONSE_TO_GROWTH_FACTOR	724	32	4.10481e-06	0.000305144	PRDM16:EPHA2:BMP8B:SHC1:MEN1:NR4A1:ARF6:SNW1:SMAD6:FURIN:PCSK6:WFIKKN1:SMPD3:MTSS1L:MYO1C:ERBB2:GATA6:PTBP1:ARHGEF18:DNM2:IER2:LTBP4:MEGF8:PRKD2:AKT1S1:SULF2:MICALL1:FZD1:ZYX:KLF4:NOTCH1:ATP7A	http://www.gsea-msigdb.org/gsea/msigdb/cards/GO_RESPONSE_TO_GROWTH_FACTOR
GO_bp	GO_RHO_PROTEIN_SIGNAL_TRANSDUCTION	200	15	4.11011e-06	0.000305144	VAV3:EPS8L2:PLEKHG6:RHOF:RP11-307N16.6:SPATA13:MCF2L:CDC42EP4:ARHGDIA:ARHGEF18:MYO9B:BCR:CDC42EP1:MET:VAV2:FGD1	http://www.gsea-msigdb.org/gsea/msigdb/cards/GO_RHO_PROTEIN_SIGNAL_TRANSDUCTION
Immunologic_signatures	GSE6269_HEALTHY_VS_FLU_INF_PBMC_DN	160	13	7.52499e-06	0.000305515	CCDC86:TBC1D10B:GRN:WBP2:ARHGDIA:SCAMP4:STXBP2:NAPA:AGPAT3:AGPAT1:ACTB:ZYX:CDK16	http://www.gsea-msigdb.org/gsea/msigdb/cards/GSE6269_HEALTHY_VS_FLU_INF_PBMC_DN
Curated_gene_sets	LIN_APC_TARGETS	71	9	5.33361e-06	0.000305995	AGRN:CAPN1:MAP3K11:RAB1B:MTA1:ARHGDIA:ACTN4:CTDSPL:PDAP1	http://www.gsea-msigdb.org/gsea/msigdb/cards/LIN_APC_TARGETS
Curated_gene_sets	MARTINEZ_RB1_TARGETS_UP	664	30	5.34004e-06	0.000305995	ADD3:PNPLA2:CARS:INCENP:PC:NR4A1:PCSK6:LASP1:SF3A2:DNM2:TECR:TM6SF2:SERINC3:DGCR2:CHCHD10:WDR48:MGLL:OPA1:SOD3:WWC1:AGPAT1:ACTB:PDAP1:AGK:ABCB8:HR:PLEC:RXRA:ABCA2:G6PD	http://www.gsea-msigdb.org/gsea/msigdb/cards/MARTINEZ_RB1_TARGETS_UP
GO_cc	GO_RUFFLE	170	13	1.44784e-05	0.00030836	EPHA2:EPS8L2:RP11-307N16.6:SPATA13:ARF6:PLA2G4F:MTSS1L:MYO1C:DNM2:INPP5J:ARAP3:WWC1:ATP6V1B2:FGD1	http://www.gsea-msigdb.org/gsea/msigdb/cards/GO_RUFFLE
Oncogenic_signatures	E2F3_UP.V1_DN	158	13	6.55999e-06	0.00030996	STK40:PCNXL3:PC:RARA:B3GNT3:CBLC:GIPR:ADM2:PPARD:ARHGAP18:NACC2:SNAPC4:EHMT1	http://www.gsea-msigdb.org/gsea/msigdb/cards/E2F3_UP.V1_DN
Immunologic_signatures	GSE37534_GW1929_VS_ROSIGLITAZONE_TREATED_CD4_TCELL_PPARG1_FOXP3_TRANSDUCED_DN	185	14	7.71515e-06	0.000310646	ATPAF1:TNKS1BP1:EIF5:NAA60:NAA60:RAVER1:KIAA1211L:RBBP9:SULF2:FAM210B:SLC12A7:ARL4A:SLC37A3:MFHAS1:TMEM66	http://www.gsea-msigdb.org/gsea/msigdb/cards/GSE37534_GW1929_VS_ROSIGLITAZONE_TREATED_CD4_TCELL_PPARG1_FOXP3_TRANSDUCED_DN
TF_targets	GATA_C	267	16	3.31897e-05	0.000311473	SYT7:PLCB3:TSKU:PLEKHG6:HNF1A:ARF6:ZFPM1:MYO1C:ATP2A3:GATA6:FCGBP:PVRL2:MECOM:FBXW11:HOXA7:BPGM	http://www.gsea-msigdb.org/gsea/msigdb/cards/GATA_C
GWAScatalog	Mean corpuscular hemoglobin	318	21	4.33295e-07	0.000318717	PRDM16:E2F2:HK1:LRP5:KLF13:ITFG3:ITFG3:SLC7A5:ZFPM1:KLF16:FZR1:ELL:USF2:RMND5A:RNPEPL1:MECOM:PIM1:MED20:MYB:MOSPD3:NDOR1:G6PD
GWAScatalog	Pulse pressure	690	33	5.26805e-07	0.000318717	CASZ1:ARL3:MCF2L:MARVELD3:CFDP1:MYO1C:PITPNM3:RPTOR:ZNF516:DAZAP1:AP3D1:DOT1L:SF3A2:KDM4B:STXBP2:ELL:GATAD2A:GIPR:PAIP2B:CYP20A1:BRD1:NNT:TTC1:GMDS:AGPAT1:TTBK1:AIG1:FZD1:ACHE:MET:ZNF467:SLC20A2:SHB
Reactome	REACTOME_RHO_GTPASE_CYCLE	139	13	1.57737e-06	0.000320963	VAV3:RHOF:MCF2L:ARHGDIA:ARHGEF18:MYO9B:GMIP:BCR:ARAP3:ARHGAP18:ARHGAP39:VAV2:FGD1	http://www.gsea-msigdb.org/gsea/msigdb/cards/REACTOME_RHO_GTPASE_CYCLE
Reactome	REACTOME_PHOSPHOLIPID_METABOLISM	211	16	1.71294e-06	0.000320963	ARF1:GPAM:PNPLA2:PLA2G4F:PITPNM3:PNPLA6:MBOAT7:HADHA:AGPAT3:INPP5J:MGLL:PIK3R4:AGPAT1:FIG4:ACHE:AGK	http://www.gsea-msigdb.org/gsea/msigdb/cards/REACTOME_PHOSPHOLIPID_METABOLISM
GO_bp	GO_SIGNAL_RELEASE	460	24	4.39106e-06	0.000322743	SLC2A1:SLC6A9:SYT7:LRP5:C2CD2L:HNF1A:AACS:SCG5:VPS35:SMPD3:SREBF1:GIT1:LTBP4:GIPR:NAPA:TRPM4:RAB11FIP5:RAB3GAP1:PNKD:FOXA2:PPARD:MYB:CFTR:CDK16	http://www.gsea-msigdb.org/gsea/msigdb/cards/GO_SIGNAL_RELEASE
GO_bp	GO_MEMBRANE_ORGANIZATION	869	36	4.46093e-06	0.000324135	AGRN:DNAJC11:ADC:VAV3:ARF1:ARV1:AP2A2:SYT7:RAB1B:VTI1B:VPS35:MTSS1L:SPIRE2:AP3D1:DNM2:PVRL2:NAPA:AP2A1:PPP6R1:EPN1:SLC35F6:CHCHD10:SH3BP1:MICALL1:BAIAP2L2:SHANK3:OPA1:GAK:LETM1:ITGA2:TAPBP:ACTB:VPS41:CFTR:AGK:REEP4	http://www.gsea-msigdb.org/gsea/msigdb/cards/GO_MEMBRANE_ORGANIZATION
GO_bp	GO_GROWTH	979	39	4.4982e-06	0.000324135	AGRN:CDK11B:CDK11A:SESN2:STK40:SHC1:GPAM:WDR11:SPTBN2:ULK1:BDKRB1:SMPD3:IST1:TNK1:ERBB2:RARA:RPTOR:GATA6:DNM2:KLF2:PAK4:LTBP4:MEGF8:ATF5:IHH:NDRG3:LARGE:SHANK3:WDR48:WWC1:CDHR2:PPARD:PIM1:EPPK1:HSF1:TMEM8B:RXRA:NOTCH1:G6PD	http://www.gsea-msigdb.org/gsea/msigdb/cards/GO_GROWTH
microRNA_targets	ACTGTGA_MIR27A_MIR27B	475	24	7.52191e-06	0.000332468	AGRN:CAMTA1:STK40:VAV3:GPAM:CHST1:ST14:FAM222A:PAK6:UBR1:MESDC1:RARA:MIER2:MKNK2:DOT1L:MAP2K7:GATAD2A:RMND5A:KIAA1211L:PNKD:INPP5J:ATP6V1A:MOSPD3:RXRA	http://www.gsea-msigdb.org/gsea/msigdb/cards/ACTGTGA_MIR27A_MIR27B
GO_bp	GO_HEAD_DEVELOPMENT	764	33	4.7142e-06	0.000336402	SDF4:HSPG2:TMEM57:SLC2A1:BAG3:WDR11:MEN1:SPTBN2:TSKU:SUDS3:CCDC85C:CSK:RARA:EFNA2:MAP1S:CIC:NAPA:SPHK2:ATF5:MBOAT7:RAB3GAP1:IHH:BCR:PLXNB2:SHANK3:TTBK1:ACTB:FZD1:DFNB31:NOTCH1:SHROOM2:ATP7A:G6PD	http://www.gsea-msigdb.org/gsea/msigdb/cards/GO_HEAD_DEVELOPMENT
GO_cc	GO_MITOCHONDRIAL_MATRIX	465	23	1.62468e-05	0.000338814	OXCT2:SHC1:RNASEL:PARG:ACADSB:PC:IVD:CLPX:MTHFS:GPT2:COASY:MRPL12:HADHA:LRPPRC:NDUFS1:TXN2:ACO2:BTD:RPP14:DHFRL1:TDRD7:PIN4:TMLHE	http://www.gsea-msigdb.org/gsea/msigdb/cards/GO_MITOCHONDRIAL_MATRIX
GO_bp	GO_REGULATION_OF_CELL_POPULATION_PROLIFERATION	1684	57	4.84499e-06	0.000342411	VAV3:SHC1:ZNF503:GPAM:MEN1:CAPN1:CD248:LRP5:GUCY2C:NR4A1:CDX2:KLF13:SMAD6:CSK:TSC2:SMPD3:MARVELD3:CFDP1:TNK1:ERBB2:RARA:GRN:DBF4B:ACE:ACE:RPTOR:GATA6:ZBTB7C:DOT1L:FZR1:NACC1:PRKD2:SPHK2:TRPM4:MED25:ATF5:SLC35F6:FZD5:IHH:CDC25B:RBBP9:SULF2:LAMA5:ICOSLG:WDR48:NCK1:ITGA2:PPARD:PIM1:MYB:PEX2:EPPK1:HSF1:CNTFR:KLF4:NACC2:NOTCH1:ATP7A	http://www.gsea-msigdb.org/gsea/msigdb/cards/GO_REGULATION_OF_CELL_POPULATION_PROLIFERATION
Immunologic_signatures	GSE6269_FLU_VS_E_COLI_INF_PBMC_UP	162	13	8.61305e-06	0.000343957	AGRN:SHC1:ARHGDIA:AP3D1:DNM2:MYO9B:GMIP:ATP13A1:ACTN4:MKL1:GAK:ACTB:ZYX	http://www.gsea-msigdb.org/gsea/msigdb/cards/GSE6269_FLU_VS_E_COLI_INF_PBMC_UP
microRNA_targets	TGTTTAC_MIR30A5P_MIR30C_MIR30D_MIR30B_MIR30E5P	581	27	9.4919e-06	0.000349618	ESPN:CAMTA1:SLC6A9:CARS:CHST1:DAGLA:FBXO34:CEP170B:TMEM87A:GLCE:TBC1D10B:MIER2:IER2:ELL:RAB4B:AP2A1:YPEL5:KIAA1211L:PNKD:SOX12:FAM210B:HIC2:LARGE:BRD1:EAF1:TTBK1:STAG2	http://www.gsea-msigdb.org/gsea/msigdb/cards/TGTTTAC_MIR30A5P_MIR30C_MIR30D_MIR30B_MIR30E5P
Chemical_and_Genetic_pertubation	MEISSNER_NPC_HCP_WITH_H3K4ME2	480	24	8.94939e-06	0.000351796	ESPN:KCNQ4:CD248:RHOF:CEP170B:OTUD7A:HSD11B2:MYO1C:PITPNM3:ACE:ACE:EFNA2:RFX2:CAMSAP3:PPP1R14A:LTBP4:FOXA2:LRRC3:LRRC3DN:IL17RA:LDOC1L:SLC12A7:AIG1:ACHE:MFHAS1:ABCA2	http://www.gsea-msigdb.org/gsea/msigdb/cards/MEISSNER_NPC_HCP_WITH_H3K4ME2
Chemical_and_Genetic_pertubation	ENK_UV_RESPONSE_EPIDERMIS_DN	513	25	9.07698e-06	0.000352614	EPHA2:RLF:SLC6A9:VAV3:VPS45:ATF6:SLC22A18:SPTBN2:ST14:CLPX:TSC2:SLC7A5:NBR1:PIGN:TECR:KLF2:FCGBP:RAB4B:PVRL2:ATF5:ITGA2:PIM1:VPS41:SHB:ATP7A	http://www.gsea-msigdb.org/gsea/msigdb/cards/ENK_UV_RESPONSE_EPIDERMIS_DN
GO_bp	GO_RESPONSE_TO_ABIOTIC_STIMULUS	1211	45	5.08369e-06	0.000355859	SDF4:SLC2A1:CTSS:BAG3:TNKS1BP1:MEN1:TNFRSF1A:BDKRB1:MTA1:CLCN7:HSD11B2:MARVELD3:PER1:RPTOR:GATA6:ZNF516:GNA11:MAP2K7:DNM2:JUND:ACTN4:RELB:AKT1S1:RAB11FIP5:IHH:SLC52A3:ABHD12:ICOSLG:TXN2:BRD1:SHANK3:MYD88:ATP6V1A:OPA1:SOD3:ITGA2:XRCC4:PPARD:MAPK13:MYB:TSC22D4:HSF1:DFNB31:NOTCH1:ATP7A	http://www.gsea-msigdb.org/gsea/msigdb/cards/GO_RESPONSE_TO_ABIOTIC_STIMULUS
GO_cc	GO_CENTROSOME	500	24	1.7461e-05	0.000356702	ARL3:MAP3K11:HYLS1:PLEKHG6:APEX1:CCDC88C:IST1:RAP1GAP2:RAB11FIP4:TPGS1:CAMSAP3:DNM2:HOOK2:RELB:ATF5:YPEL5:ITGB6:CDC25B:CEP70:CEP72:SKP1:DCTN4:FBXW11:HSF1	http://www.gsea-msigdb.org/gsea/msigdb/cards/GO_CENTROSOME
GO_mf	GO_RAS_GUANYL_NUCLEOTIDE_EXCHANGE_FACTOR_ACTIVITY	136	12	7.23976e-06	0.000358607	VAV3:EPS8L2:RAB3IL1:PLEKHG6:RP11-307N16.6:SPATA13:MCF2L:ARHGEF18:RAB3GAP1:BCR:DENND4C:VAV2:FGD1	http://www.gsea-msigdb.org/gsea/msigdb/cards/GO_RAS_GUANYL_NUCLEOTIDE_EXCHANGE_FACTOR_ACTIVITY
GO_mf	GO_TUBULIN_BINDING	321	19	7.46229e-06	0.000358607	PEX14:ARL3:CCDC88C:GABARAPL2:TPGS1:CAMSAP3:DNM2:HOOK2:MAP1S:ATF5:MAPRE3:LRPPRC:RAB11FIP5:CEP70:OPA1:TPPP:VPS41:CLIP2:REEP4	http://www.gsea-msigdb.org/gsea/msigdb/cards/GO_TUBULIN_BINDING
GO_mf	GO_MICROTUBULE_BINDING	237	16	7.62993e-06	0.000358607	PEX14:ARL3:CCDC88C:GABARAPL2:TPGS1:CAMSAP3:DNM2:HOOK2:MAP1S:MAPRE3:LRPPRC:OPA1:TPPP:VPS41:CLIP2:REEP4	http://www.gsea-msigdb.org/gsea/msigdb/cards/GO_MICROTUBULE_BINDING
Immunologic_signatures	GSE38696_LIGHT_ZONE_VS_DARK_ZONE_BCELL_DN	163	13	9.20733e-06	0.000364399	ESPN:SF3B4:HNF1A:SPIRE2:AP3D1:DOT1L:ELL:PVRL2:MED25:SLC35F6:PROM2:MED15:MYD88	http://www.gsea-msigdb.org/gsea/msigdb/cards/GSE38696_LIGHT_ZONE_VS_DARK_ZONE_BCELL_DN
Immunologic_signatures	GSE19888_ADENOSINE_A3R_ACT_VS_TCELL_MEMBRANES_ACT_IN_MAST_CELL_DN	188	14	9.27453e-06	0.000364399	PHF13:DNAJC11:WDR11:ULK1:MESDC1:IER2:FBXO46:AP2A1:RMND5A:TMEM185B:TTC30A:SF3B1:QTRTD1:NELFA	http://www.gsea-msigdb.org/gsea/msigdb/cards/GSE19888_ADENOSINE_A3R_ACT_VS_TCELL_MEMBRANES_ACT_IN_MAST_CELL_DN
TF_targets	MIF1_01	187	13	3.95352e-05	0.000365401	ADC:THNSL1:CARS:PLCB3:C2CD2L:NAA60:NAA60:MYO1C:SREBF1:RFX2:MED25:PNKD:ARL4A:REEP4	http://www.gsea-msigdb.org/gsea/msigdb/cards/MIF1_01
GO_bp	GO_CYTOSOLIC_TRANSPORT	155	13	5.31692e-06	0.000365939	SYT7:VPS26B:LAMP1:HEATR5A:VTI1B:TMEM87A:TBC1D10B:VPS35:WDR81:HOOK2:AP2A1:HEATR5B:GAK	http://www.gsea-msigdb.org/gsea/msigdb/cards/GO_CYTOSOLIC_TRANSPORT
GO_bp	GO_NEGATIVE_REGULATION_OF_SIGNALING	1369	49	5.32727e-06	0.000365939	PRDM16:EPHA2:SESN2:ARF1:UNC5B:SMPD1:PRR5L:MEN1:TSKU:OTUD7A:UBR1:SMAD6:CSK:WFIKKN1:TSC2:GLIS2:RRN3:MARVELD3:TNK1:PER1:SREBF1:ERBB2:DNM2:MEGF8:CBLC:GIPR:PPP1R15A:AKT1S1:EPN1:SLC35F6:RAB11FIP5:PNKD:SULF2:SH3BP1:SHANK3:NCK1:MECOM:OPA1:ZFYVE28:WWC1:FBXW11:FZD1:ACHE:MET:MFHAS1:TLE1:KLF4:NOTCH1:TSPAN6	http://www.gsea-msigdb.org/gsea/msigdb/cards/GO_NEGATIVE_REGULATION_OF_SIGNALING
GO_bp	GO_POSITIVE_REGULATION_OF_SIGNALING	1813	60	5.39428e-06	0.000367111	CAMTA1:TRIM62:BMP8B:VAV3:SHC1:ATF6:UNC5B:PRR5L:SYT7:MEN1:MAP3K11:C2CD2L:TNFRSF1A:AACS:SNW1:CSK:VPS35:MYO1C:LASP1:ERBB2:WBP2:CANT1:RPTOR:SECTM1:PTBP1:MAP2K7:CC2D1A:ACTN4:SHKBP1:PVRL2:GIPR:PRKD2:TRPM4:RAB3GAP1:FZD5:IHH:SERINC3:SULF2:CHCHD10:RASD2:SHANK3:MYD88:NCK1:OPA1:RELL1:ITGA2:LARS:WWC1:AGPAT1:PPARD:MYB:MET:CFTR:MFHAS1:ZC3H3:HSF1:SHB:NACC2:NOTCH1:TSPAN6	http://www.gsea-msigdb.org/gsea/msigdb/cards/GO_POSITIVE_REGULATION_OF_SIGNALING
GO_bp	GO_MEMBRANE_LIPID_METABOLIC_PROCESS	205	15	5.55494e-06	0.000374576	SERINC2:ARV1:SMPD1:TNFRSF1A:SMPD3:PIGN:FUT6:FUT3:PRKD2:SPHK2:SPTLC3:SERINC3:LARGE:ARSA:AGK	http://www.gsea-msigdb.org/gsea/msigdb/cards/GO_MEMBRANE_LIPID_METABOLIC_PROCESS
Chemical_and_Genetic_pertubation	PURBEY_TARGETS_OF_CTBP1_AND_SATB1_DN	164	13	9.83742e-06	0.000377711	CCNT1:SPNS1:AMZ2:CDC42EP4:SCAMP4:RAVER1:B3GNT3:JUND:SERINC3:ICOSLG:RPP14:MGLL:ATP6V1B2	http://www.gsea-msigdb.org/gsea/msigdb/cards/PURBEY_TARGETS_OF_CTBP1_AND_SATB1_DN
Chemical_and_Genetic_pertubation	WELCSH_BRCA1_TARGETS_DN	141	12	1.04799e-05	0.000397756	SRM:HK1:APEX1:SMAD6:EDC4:SLC7A5:FASN:AP3D1:CDC25B:HSF1:RXRA:SLC6A8	http://www.gsea-msigdb.org/gsea/msigdb/cards/WELCSH_BRCA1_TARGETS_DN
GO_bp	GO_RAS_PROTEIN_SIGNAL_TRANSDUCTION	437	23	6.00276e-06	0.000397764	VAV3:SHC1:RIT1:EPS8L2:RAB1B:PLEKHG6:RHOF:RP11-307N16.6:SPATA13:MCF2L:ARF6:TNK1:CDC42EP4:ARHGDIA:ARHGEF18:DNM2:MYO9B:RAB4B:BCR:CDC42EP1:MET:VAV2:NOTCH1:FGD1	http://www.gsea-msigdb.org/gsea/msigdb/cards/GO_RAS_PROTEIN_SIGNAL_TRANSDUCTION
GO_bp	GO_PEPTIDYL_AMINO_ACID_MODIFICATION	1219	45	6.00706e-06	0.000397764	PRDM16:EPHA2:ATP13A2:ZDHHC18:RLF:SHC1:P4HA1:TOLLIP:TNKS1BP1:MEN1:TNFRSF1A:ULK1:SNW1:CSK:NAA60:NAA60:TNK1:PER1:SRCIN1:ERBB2:ACE:ACE:WBP2:RPTOR:TPGS1:MKNK2:DOT1L:MAP2K7:CBLC:PRKD2:TRPM4:CSRP2BP:INPP5J:RASD2:BRD1:NCK1:MECOM:ZFYVE28:MAPK13:TTBK1:MYB:PLOD3:MET:HSF1:EHMT1:PIN4:ATP7A	http://www.gsea-msigdb.org/gsea/msigdb/cards/GO_PEPTIDYL_AMINO_ACID_MODIFICATION
GO_bp	GO_REGULATION_OF_CELL_DEATH	1697	57	6.07873e-06	0.000398916	ATP13A2:STK40:BMP8B:VAV3:SHC1:ATF6:UNC5B:GPAM:BAG3:SMPD1:MAP3K11:CD248:TNFRSF1A:SUDS3:MCF2L:APEX1:PNMA1:SMAD6:RRN3:SULT1A3:VPS35:CFDP1:MYBBP1A:RARA:GRN:ARHGDIA:GATA6:ARHGEF18:DNM2:ACTN4:PAK4:SPHK2:AKT1S1:ATF5:SLC35F6:IHH:SERINC3:CHCHD10:MYD88:NCK1:MECOM:OPA1:NNT:PPARD:PIM1:MYB:FZD1:MET:HSF1:CNTFR:TLE1:KLF4:VAV2:NACC2:NOTCH1:FGD1:G6PD	http://www.gsea-msigdb.org/gsea/msigdb/cards/GO_REGULATION_OF_CELL_DEATH
GO_cc	GO_PHAGOCYTIC_VESICLE	127	11	2.06249e-05	0.00041291	SYT7:VPS26B:LAMP1:MYO1C:CDC42EP4:STXBP2:DNM2:PIK3R4:TAPBP:ZYX:ATP7A	http://www.gsea-msigdb.org/gsea/msigdb/cards/GO_PHAGOCYTIC_VESICLE
TF_targets	IRF_Q6	245	15	4.5427e-05	0.000413589	PRDM16:CASZ1:KCNQ4:CHST1:MAP3K11:ZFPM1:GATA6:ATP13A1:ZNF296:PRKD2:RRBP1:TAPBP:MYB:CNTFR:STAG2	http://www.gsea-msigdb.org/gsea/msigdb/cards/IRF_Q6
GO_bp	GO_REGULATION_OF_HYDROLASE_ACTIVITY	1261	46	6.41929e-06	0.000417538	AGRN:EPHA2:ATP13A2:VAV3:PLEKHG6:EIF5:CLPX:FURIN:PCSK6:WFIKKN1:TSC2:TBC1D10B:MTSS1L:GABARAPL2:WDR81:RAP1GAP2:GIT1:ERBB2:GRN:ARHGDIA:CAMSAP3:DNM2:MYO9B:ELL:GMIP:PPP1R14A:PRKD2:NAPA:PPP1R15A:PPP6R1:PROM2:RAB3GAP1:BCR:SH3BP1:TBC1D22A:PLXNB2:ITGA2:ARAP3:LARS:TTBK1:ARHGAP18:HSF1:ARHGAP39:KLF4:VAV2:FGD1	http://www.gsea-msigdb.org/gsea/msigdb/cards/GO_REGULATION_OF_HYDROLASE_ACTIVITY
TF_targets	NFE2_01	275	16	4.72779e-05	0.000420693	EPHA2:TMEM57:RIT1:SLC22A18:PLBD2:PAK6:TBC1D10B:WDR81:SEPT9:GAA:AKT1S1:NDRG3:FBXW11:MYB:PLEC:ABCA2	http://www.gsea-msigdb.org/gsea/msigdb/cards/NFE2_01
TF_targets	SREBP1_Q6	246	15	4.75866e-05	0.000420693	CASZ1:HSPG2:PLCB3:AAMDC:HNF1A:SRCIN1:LASP1:CDC42EP4:SHKBP1:PHLDB3:ZNF296:PRKD2:SOX12:ATP6V1A:LRCH4	http://www.gsea-msigdb.org/gsea/msigdb/cards/SREBP1_Q6
Curated_gene_sets	MULLIGHAN_MLL_SIGNATURE_1_UP	381	21	7.53349e-06	0.000427234	SDF4:TOLLIP:SLC22A18:SMPD1:LAMP1:APOBR:GRN:DNM2:UPF1:RAB4B:RRBP1:IL17RA:HIC2:MKL1:PLXNB2:TTC1:PPARD:MAPK13:HOXA7:TDRD7:RXRA	http://www.gsea-msigdb.org/gsea/msigdb/cards/MULLIGHAN_MLL_SIGNATURE_1_UP
GO_bp	GO_REGULATION_OF_CATABOLIC_PROCESS	959	38	6.72767e-06	0.000432604	ATP13A2:SESN2:ADC:RNASEL:ECD:BAG3:PNPLA2:PRR5L:CAPN1:RAB1B:VPS26B:ULK1:APEX1:FURIN:TSC2:PARN:VPS35:LONP2:GABARAPL2:SREBF1:RPTOR:FZR1:DDA1:UPF1:NBAS:LRPPRC:RAB3GAP1:FZD5:MYD88:ATP6V1A:FXR1:FASTKD3:NNT:LARS:ANKIB1:MET:ATP6V1B2:HSF1	http://www.gsea-msigdb.org/gsea/msigdb/cards/GO_REGULATION_OF_CATABOLIC_PROCESS
GO_bp	GO_VESICLE_ORGANIZATION	319	19	6.82749e-06	0.000432604	VAV3:ARF1:VPS37C:SYT7:RAB1B:VPS37B:VTI1B:IST1:AP3D1:RFX2:DNM2:HOOK2:PVRL2:NAPA:PPP6R1:BLOC1S5:TAPBP:VPS41:SHROOM2	http://www.gsea-msigdb.org/gsea/msigdb/cards/GO_VESICLE_ORGANIZATION
GO_bp	GO_HORMONE_TRANSPORT	319	19	6.82749e-06	0.000432604	SLC2A1:SYT7:LRP5:C2CD2L:HNF1A:AACS:SCG5:SMPD3:SREBF1:LTBP4:GIPR:TRPM4:RAB11FIP5:FOXA2:PPARD:MYB:SLC22A1:CFTR:CDK16	http://www.gsea-msigdb.org/gsea/msigdb/cards/GO_HORMONE_TRANSPORT
Immunologic_signatures	GSE34156_UNTREATED_VS_24H_TLR1_TLR2_LIGAND_TREATED_MONOCYTE_UP	191	14	1.11066e-05	0.000432891	ARF1:SCNN1A:ARF6:SCG5:FURIN:ABHD15:GRN:ELL:MBOAT7:RRBP1:SH3BP1:PLXNB2:SLC45A4:G6PD	http://www.gsea-msigdb.org/gsea/msigdb/cards/GSE34156_UNTREATED_VS_24H_TLR1_TLR2_LIGAND_TREATED_MONOCYTE_UP
TF_targets	ELF1_Q6	247	15	4.98359e-05	0.000434285	ADD3:MAP3K11:KLF13:APOBR:SEZ6L2:TBC1D10B:MYO1C:ATP2A3:GMIP:AKT1S1:TRAPPC12:OSER1:MED15:NCK1:AGPAT1	http://www.gsea-msigdb.org/gsea/msigdb/cards/ELF1_Q6
GO_bp	GO_NEGATIVE_REGULATION_OF_PHOSPHORYLATION	441	23	6.96037e-06	0.000434858	SMPD1:PRR5L:MEN1:LRP5:BDKRB1:SMAD6:CSK:TSC2:MARVELD3:PER1:SRCIN1:RPTOR:MLLT1:CBLC:AKT1S1:FOXA2:INPP5J:CTDSPL:NCK1:MECOM:ZFYVE28:NNT:KLF4	http://www.gsea-msigdb.org/gsea/msigdb/cards/GO_NEGATIVE_REGULATION_OF_PHOSPHORYLATION
GO_bp	GO_CELLULAR_COMPONENT_MORPHOGENESIS	1111	42	6.9814e-06	0.000434858	EPHA2:SHC1:UNC5B:SPTBN2:SSH3:TSKU:ST14:RHOF:ULK1:IST1:CFDP1:ZFPM1:SRCIN1:ERBB2:CDC42EP4:ARHGDIA:EFNA2:RFX2:ARHGEF18:DNM2:KLF2:MAP1S:ACTN4:MEGF8:PVRL2:MYH14:IHH:LAMA5:CDC42EP1:PLXNB2:SHANK3:OPA1:FIG4:ARHGAP18:PLOD3:MET:DFNB31:LAMC3:NOTCH1:PQBP1:FGD1:ATP7A	http://www.gsea-msigdb.org/gsea/msigdb/cards/GO_CELLULAR_COMPONENT_MORPHOGENESIS
TF_targets	TGANNYRGCA_TCF11MAFG_01	307	17	5.14048e-05	0.000441647	SLC22A18:PLBD2:HNF1A:EIF5:MYO1C:WDR81:ATP2A3:SRCIN1:NKIRAS2:SEPT9:ZNF296:TOX2:OSER1:PIM1:CLIP2:FAM83H:PLEC	http://www.gsea-msigdb.org/gsea/msigdb/cards/TGANNYRGCA_TCF11MAFG_01
TF_targets	GATA1_03	248	15	5.2178e-05	0.000442064	CASZ1:ADD3:CAPN1:PTMS:TMEM87A:FURIN:MYO1C:GATA6:STXBP2:MECOM:PIM1:FBXL18:HOXA7:BPGM:STAG2	http://www.gsea-msigdb.org/gsea/msigdb/cards/GATA1_03
GO_bp	GO_CELLULAR_RESPONSE_TO_ORGANIC_CYCLIC_COMPOUND	539	26	7.22868e-06	0.000446477	GPAM:KCNQ1:P2RY2:NR4A1:AACS:APEX1:SNW1:PLA2G4F:SULT1A3:PER1:RARA:WBP2:DNM2:KLF2:PAK4:TRPM4:FAM210B:ITGA2:PPARD:PIM1:ACTB:CFTR:HSF1:KLF4:RXRA:PQBP1	http://www.gsea-msigdb.org/gsea/msigdb/cards/GO_CELLULAR_RESPONSE_TO_ORGANIC_CYCLIC_COMPOUND
Wikipathways	Integrin-mediated Cell Adhesion	102	11	2.4791e-06	0.000448717	VAV3:SHC1:CAPN1:PAK6:CSK:ITGB4:PAK4:ITGB6:ITGA2:ZYX:VAV2	http://www.wikipathways.org/instance/WP185_r106621
GO_cc	GO_APICAL_PART_OF_CELL	379	20	2.30506e-05	0.000452424	SLC2A1:CDHR5:SLC22A18:SPTBN2:C2CD2L:SCNN1A:SLC7A5:ERBB2:ARHGEF18:STXBP2:AP2A1:PROM2:SLC52A3:ATP6V1A:CDHR2:CFTR:CNTFR:NOTCH1:SHROOM2:ATP7A	http://www.gsea-msigdb.org/gsea/msigdb/cards/GO_APICAL_PART_OF_CELL
GO_bp	GO_ANATOMICAL_STRUCTURE_FORMATION_INVOLVED_IN_MORPHOGENESIS	1152	43	7.4074e-06	0.000453703	EPHA2:HSPG2:E2F2:VAV3:SHC1:UNC5B:ST14:NR4A1:CDX2:TSC2:MMP15:SMPD3:ZFPM1:ERBB2:RARA:GRN:CHAD:ITGB4:GATA6:RFX2:KLF2:PAK4:PVRL2:PRKD2:MBOAT7:EPN1:FZD5:IHH:FOXA2:LAMA5:PLXNB2:ADM2:ITGA2:PIM1:FIG4:HOXA7:FZD1:SHB:KLF4:DFNB31:VAV2:NOTCH1:ATP7A	http://www.gsea-msigdb.org/gsea/msigdb/cards/GO_ANATOMICAL_STRUCTURE_FORMATION_INVOLVED_IN_MORPHOGENESIS
Immunologic_signatures	GSE2770_IL12_ACT_VS_ACT_CD4_TCELL_6H_UP	195	14	1.40436e-05	0.000456958	ARF1:HK1:ATG2A:CSK:NAA60:NAA60:PRR14:GABARAPL2:FASN:DMWD:KCMF1:NDUFS1:INTS1:MROH1:PIN4	http://www.gsea-msigdb.org/gsea/msigdb/cards/GSE2770_IL12_ACT_VS_ACT_CD4_TCELL_6H_UP
Immunologic_signatures	GSE14000_UNSTIM_VS_16H_LPS_DC_TRANSLATED_RNA_UP	196	14	1.48772e-05	0.000456958	ZNF362:VPS45:ARV1:ARL3:ACADSB:FBRSL1:TIMM21:ZNF112:HADHA:LRPPRC:MGME1:SHB:RXRA:NACC2	http://www.gsea-msigdb.org/gsea/msigdb/cards/GSE14000_UNSTIM_VS_16H_LPS_DC_TRANSLATED_RNA_UP
Immunologic_signatures	GSE14000_UNSTIM_VS_16H_LPS_DC_UP	196	14	1.48772e-05	0.000456958	LSM10:VPS45:ARL3:CCDC86:VPS37B:ATP2A3:SEPT9:NDRG3:IL17RA:TXN2:PLXNB2:SHB:RXRA:MOSPD1	http://www.gsea-msigdb.org/gsea/msigdb/cards/GSE14000_UNSTIM_VS_16H_LPS_DC_UP
Immunologic_signatures	GSE22886_UNSTIM_VS_STIM_MEMORY_TCELL_UP	196	14	1.48772e-05	0.000456958	SHC1:MUC2:SLC22A18:MCF2L:TMEM159:RAP1GAP2:SEPT9:IER2:CD97:JUND:CDC25B:NDRG3:VWA7:EPPK1	http://www.gsea-msigdb.org/gsea/msigdb/cards/GSE22886_UNSTIM_VS_STIM_MEMORY_TCELL_UP
Immunologic_signatures	GSE20715_WT_VS_TLR4_KO_LUNG_DN	197	14	1.57542e-05	0.000456958	ATG2A:MAP3K11:SART1:SPTBN2:CCDC88C:KLF13:TNK1:CHAD:PLVAP:ZNF112:PRKD2:MYH14:LAMA5:SHANK3	http://www.gsea-msigdb.org/gsea/msigdb/cards/GSE20715_WT_VS_TLR4_KO_LUNG_DN
Immunologic_signatures	GSE25088_WT_VS_STAT6_KO_MACROPHAGE_ROSIGLITAZONE_STIM_DN	197	14	1.57542e-05	0.000456958	EPHA2:THNSL1:ACADSB:PRR5L:CDC42BPG:CD97:YPEL5:RELL1:TPPP:XRCC4:ACTB:TMEM66:PEX2:VAV2	http://www.gsea-msigdb.org/gsea/msigdb/cards/GSE25088_WT_VS_STAT6_KO_MACROPHAGE_ROSIGLITAZONE_STIM_DN
Immunologic_signatures	GSE9988_ANTI_TREM1_AND_LPS_VS_VEHICLE_TREATED_MONOCYTES_DN	197	14	1.57542e-05	0.000456958	ARL3:TNFRSF1A:KLF13:CSK:APOBR:VPS35:RAB11FIP4:GRN:PVRL2:ATF5:PLXNB2:NELFA:FAM105A:GNB2	http://www.gsea-msigdb.org/gsea/msigdb/cards/GSE9988_ANTI_TREM1_AND_LPS_VS_VEHICLE_TREATED_MONOCYTES_DN
Immunologic_signatures	GSE3039_ALPHABETA_CD8_TCELL_VS_B1_BCELL_DN	198	14	1.66764e-05	0.000456958	SRM:SNX7:FURIN:ZFPM1:CNDP2:CC2D1A:ACTN4:TMEM143:SLC35F6:MED15:SLC12A7:ARL4A:BRI3:PLEC	http://www.gsea-msigdb.org/gsea/msigdb/cards/GSE3039_ALPHABETA_CD8_TCELL_VS_B1_BCELL_DN
Immunologic_signatures	GSE45739_UNSTIM_VS_ACD3_ACD28_STIM_WT_CD4_TCELL_DN	198	14	1.66764e-05	0.000456958	CARS:PRR5L:ATG2A:CD248:RHOF:VPS37B:GATA6:GATAD2A:FCGBP:RMND5A:ZNF184:BPGM:ABCA2:G6PD	http://www.gsea-msigdb.org/gsea/msigdb/cards/GSE45739_UNSTIM_VS_ACD3_ACD28_STIM_WT_CD4_TCELL_DN
Immunologic_signatures	GSE20727_CTRL_VS_ROS_INHIBITOR_TREATED_DC_UP	198	14	1.66764e-05	0.000456958	SHC1:TMCO1:ATG2A:AACS:GOLGA3:SPNS1:PRR14:ARHGDIA:CDC25B:MTRR:FASTKD3:MYB:SLC37A3:MOSPD1	http://www.gsea-msigdb.org/gsea/msigdb/cards/GSE20727_CTRL_VS_ROS_INHIBITOR_TREATED_DC_UP
Immunologic_signatures	GSE22140_HEALTHY_VS_ARTHRITIC_MOUSE_CD4_TCELL_UP	198	14	1.66764e-05	0.000456958	SMAD6:CSK:PNPLA6:IER2:JUND:CIC:PRKD2:NBAS:CDC25B:RRBP1:TMEM184B:PLXNB2:TAPBP:FIG4	http://www.gsea-msigdb.org/gsea/msigdb/cards/GSE22140_HEALTHY_VS_ARTHRITIC_MOUSE_CD4_TCELL_UP
Immunologic_signatures	GSE18791_UNSTIM_VS_NEWCATSLE_VIRUS_DC_18H_UP	198	14	1.66764e-05	0.000456958	DNAJC11:GPAM:TOLLIP:C2CD2L:HECTD1:IVD:ZNF823:TRAPPC12:WDR92:BCR:NNT:INTS1:ZYX:NACC2	http://www.gsea-msigdb.org/gsea/msigdb/cards/GSE18791_UNSTIM_VS_NEWCATSLE_VIRUS_DC_18H_UP
Immunologic_signatures	GSE22886_CD4_TCELL_VS_BCELL_NAIVE_UP	198	14	1.66764e-05	0.000456958	ATP13A2:BAG3:SMPD1:PACS2:CD97:LTBP4:CDC25B:SERINC3:IL17RA:MED15:BCR:TXN2:MAN2B2:ZYX	http://www.gsea-msigdb.org/gsea/msigdb/cards/GSE22886_CD4_TCELL_VS_BCELL_NAIVE_UP
Immunologic_signatures	GSE7460_TREG_VS_TCONV_ACT_DN	198	14	1.66764e-05	0.000456958	VPS26B:TNFRSF1A:MTA1:SMAD6:HSDL1:TECR:USF2:SPHK2:AP2A1:SLC52A3:MGLL:KIAA1147:CCDC25:FOCAD	http://www.gsea-msigdb.org/gsea/msigdb/cards/GSE7460_TREG_VS_TCONV_ACT_DN
Immunologic_signatures	GSE11961_MEMORY_BCELL_DAY40_VS_GERMINAL_CENTER_BCELL_DAY40_UP	198	14	1.66764e-05	0.000456958	LSM10:TNKS1BP1:PLCB3:ZFPM1:LASP1:DPP9:TM6SF2:TRAPPC12:ABHD12:MECOM:FXR1:GNB2:MROH1:FOCAD	http://www.gsea-msigdb.org/gsea/msigdb/cards/GSE11961_MEMORY_BCELL_DAY40_VS_GERMINAL_CENTER_BCELL_DAY40_UP
Immunologic_signatures	GSE37532_TREG_VS_TCONV_PPARG_KO_CD4_TCELL_FROM_LN_DN	198	14	1.66764e-05	0.000456958	ATP13A2:SCAMP3:ABTB2:CCDC86:NR4A1:APEX1:EIF5:CLUH:MYBBP1A:MRPL12:MKNK2:IER2:MYD88:HEATR2	http://www.gsea-msigdb.org/gsea/msigdb/cards/GSE37532_TREG_VS_TCONV_PPARG_KO_CD4_TCELL_FROM_LN_DN
Immunologic_signatures	GSE9988_ANTI_TREM1_VS_LPS_MONOCYTE_UP	198	14	1.66764e-05	0.000456958	PHF13:BAG3:VPS37B:MESDC1:LASP1:RARA:KLF2:GATAD2A:LBX2-AS1:IL17RA:GTF2IRD1:BRI3:ATP6V1B2:PLCXD1	http://www.gsea-msigdb.org/gsea/msigdb/cards/GSE9988_ANTI_TREM1_VS_LPS_MONOCYTE_UP
Immunologic_signatures	GSE27434_WT_VS_DNMT1_KO_TREG_DN	198	14	1.66764e-05	0.000456958	STK40:RAB3IL1:NR4A1:EIF5:SMAD6:TMEM159:IST1:IER2:RELB:PPP1R15A:WDR92:ZFP62:PIM1:TMEM66	http://www.gsea-msigdb.org/gsea/msigdb/cards/GSE27434_WT_VS_DNMT1_KO_TREG_DN
Immunologic_signatures	GSE29949_MICROGLIA_VS_DC_BRAIN_UP	199	14	1.76459e-05	0.000456958	NR4A1:FURIN:SLC7A5:FLII:IER2:LTBP4:CIC:SPHK2:LRPPRC:IHH:FXR1:SOD3:WWC1:AGPAT1	http://www.gsea-msigdb.org/gsea/msigdb/cards/GSE29949_MICROGLIA_VS_DC_BRAIN_UP
Immunologic_signatures	GSE360_T_GONDII_VS_B_MALAYI_LOW_DOSE_MAC_DN	199	14	1.76459e-05	0.000456958	VPS45:LRP10:VTI1B:EDC4:GABARAPL2:FLII:ERBB2:STXBP2:FCGBP:SH3BP1:TMEM184B:MGLL:GAK:CDK16	http://www.gsea-msigdb.org/gsea/msigdb/cards/GSE360_T_GONDII_VS_B_MALAYI_LOW_DOSE_MAC_DN
Immunologic_signatures	GSE8384_CTRL_VS_B_ABORTUS_4H_MAC_CELL_LINE_UP	199	14	1.76459e-05	0.000456958	PEX14:ZNF362:PARG:AAMDC:PTMS:ATP2A3:UBALD2:DAZAP1:CIC:RAB11FIP5:AP1B1:SH3BP1:MKL1:FAM105A	http://www.gsea-msigdb.org/gsea/msigdb/cards/GSE8384_CTRL_VS_B_ABORTUS_4H_MAC_CELL_LINE_UP
Immunologic_signatures	GSE22443_NAIVE_VS_ACT_AND_IL12_TREATED_CD8_TCELL_UP	199	14	1.76459e-05	0.000456958	APEX1:CLPX:SPNS1:GRN:KLF2:USF2:EPN1:LRPPRC:RRBP1:MYD88:PLOD3:MROH1:ARHGAP39:RXRA	http://www.gsea-msigdb.org/gsea/msigdb/cards/GSE22443_NAIVE_VS_ACT_AND_IL12_TREATED_CD8_TCELL_UP
Immunologic_signatures	GSE22886_NAIVE_CD4_TCELL_VS_48H_ACT_TH2_UP	199	14	1.76459e-05	0.000456958	ADD3:BAG3:SMPD1:CD248:MYO15B:OSER1:HIC2:CLCN2:IDUA:LARS:TMEM66:PLEC:RXRA:TCEAL4	http://www.gsea-msigdb.org/gsea/msigdb/cards/GSE22886_NAIVE_CD4_TCELL_VS_48H_ACT_TH2_UP
Immunologic_signatures	GSE43863_DAY6_EFF_VS_DAY150_MEM_LY6C_INT_CXCR5POS_CD4_TCELL_DN	199	14	1.76459e-05	0.000456958	PHF13:ATP13A2:CTSS:RNASEL:CCDC88C:ARID3B:ARHGEF18:ZNF414:KLF2:JUND:SERINC3:ICOSLG:SH3BP1:MKL1	http://www.gsea-msigdb.org/gsea/msigdb/cards/GSE43863_DAY6_EFF_VS_DAY150_MEM_LY6C_INT_CXCR5POS_CD4_TCELL_DN
Immunologic_signatures	GSE2770_UNTREATED_VS_IL12_TREATED_ACT_CD4_TCELL_6H_UP	199	14	1.76459e-05	0.000456958	SESN2:STK40:SLC6A9:CARS:GPT2:SLC7A5:UBALD2:ZNF516:RELB:YPEL5:PLXNB2:LARS:PQBP1:RBMX	http://www.gsea-msigdb.org/gsea/msigdb/cards/GSE2770_UNTREATED_VS_IL12_TREATED_ACT_CD4_TCELL_6H_UP
Immunologic_signatures	GSE6674_ANTI_IGM_VS_ANTI_IGM_AND_CPG_STIM_BCELL_DN	199	14	1.76459e-05	0.000456958	SRM:SESN2:SLC2A1:RCN1:CCDC86:PC:GPT2:SLC7A5:MYBBP1A:SEPT9:CNDP2:AGPAT3:LARS:PIM1	http://www.gsea-msigdb.org/gsea/msigdb/cards/GSE6674_ANTI_IGM_VS_ANTI_IGM_AND_CPG_STIM_BCELL_DN
Immunologic_signatures	GSE43863_TH1_VS_TFH_EFFECTOR_CD4_TCELL_DN	199	14	1.76459e-05	0.000456958	AP2A2:KLF13:SCG5:PNPLA6:DNM2:RFX1:GMIP:SF3B1:IL17RA:FAM105A:PLEC:HSF1:CTPS2:TMLHE	http://www.gsea-msigdb.org/gsea/msigdb/cards/GSE43863_TH1_VS_TFH_EFFECTOR_CD4_TCELL_DN
Immunologic_signatures	GSE36392_TYPE_2_MYELOID_VS_NEUTROPHIL_IL25_TREATED_LUNG_DN	199	14	1.76459e-05	0.000456958	VPS26B:FBXO34:PACS2:CDC42EP4:UBALD2:SEPT9:RAVER1:AP1B1:NELFA:FAM105A:MED7:PLOD3:REEP4:G6PD	http://www.gsea-msigdb.org/gsea/msigdb/cards/GSE36392_TYPE_2_MYELOID_VS_NEUTROPHIL_IL25_TREATED_LUNG_DN
Immunologic_signatures	GSE41867_NAIVE_VS_EFFECTOR_CD8_TCELL_DN	199	14	1.76459e-05	0.000456958	LSM10:ARV1:ECD:INTS2:ARHGDIA:SF3A2:GATAD2A:LRPPRC:RPP14:EEFSEC:OPA1:FIG4:HEATR2:SNAPC4	http://www.gsea-msigdb.org/gsea/msigdb/cards/GSE41867_NAIVE_VS_EFFECTOR_CD8_TCELL_DN
Immunologic_signatures	GSE21360_PRIMARY_VS_TERTIARY_MEMORY_CD8_TCELL_UP	199	14	1.76459e-05	0.000456958	NUDC:ARF1:SNW1:CLPX:CSK:USF2:DGCR2:SH3BP1:ACO2:MGLL:MAPK13:CLIP2:PLEC:RXRA	http://www.gsea-msigdb.org/gsea/msigdb/cards/GSE21360_PRIMARY_VS_TERTIARY_MEMORY_CD8_TCELL_UP
Immunologic_signatures	GSE9988_ANTI_TREM1_VS_ANTI_TREM1_AND_LPS_MONOCYTE_UP	199	14	1.76459e-05	0.000456958	PHF13:ZNF503:TNFRSF1A:KLF13:APOBR:VPS35:LASP1:RARA:COASY:MAP1S:SKP1:ACTB:GNB2:ZYX	http://www.gsea-msigdb.org/gsea/msigdb/cards/GSE9988_ANTI_TREM1_VS_ANTI_TREM1_AND_LPS_MONOCYTE_UP
Immunologic_signatures	GSE10325_LUPUS_BCELL_VS_LUPUS_MYELOID_DN	199	14	1.76459e-05	0.000456958	HK1:VPS37C:P2RY2:TNFRSF1A:LAMP1:APOBR:GAA:SECTM1:PLXNB2:ACTB:ATP6V1B2:KLF4:RXRA:NACC2	http://www.gsea-msigdb.org/gsea/msigdb/cards/GSE10325_LUPUS_BCELL_VS_LUPUS_MYELOID_DN
Immunologic_signatures	GSE22886_NAIVE_CD4_TCELL_VS_12H_ACT_TH2_UP	199	14	1.76459e-05	0.000456958	AP2A2:SMPD1:MCF2L:TMEM159:MYO15B:HOOK2:SF3B1:CDC25B:OSER1:INTS1:LRCH4:TMEM66:TMEM8B:TCEAL4	http://www.gsea-msigdb.org/gsea/msigdb/cards/GSE22886_NAIVE_CD4_TCELL_VS_12H_ACT_TH2_UP
Immunologic_signatures	GSE21670_UNTREATED_VS_TGFB_IL6_TREATED_STAT3_KO_CD4_TCELL_DN	199	14	1.76459e-05	0.000456958	SSU72:ADD3:MTHFS:TECR:KLF2:RMND5A:EAF1:NCK1:SLC12A7:FBXO38:ARHGAP18:HEATR2:TMEM66:STAG2	http://www.gsea-msigdb.org/gsea/msigdb/cards/GSE21670_UNTREATED_VS_TGFB_IL6_TREATED_STAT3_KO_CD4_TCELL_DN
Immunologic_signatures	GSE42021_CD24HI_TREG_VS_CD24HI_TCONV_THYMUS_DN	199	14	1.76459e-05	0.000456958	STK40:RAB3IL1:NR4A1:SMAD6:IST1:DAZAP1:IER2:RELB:PPP1R15A:WDR92:KCMF1:ZFP62:PIM1:FAM83H	http://www.gsea-msigdb.org/gsea/msigdb/cards/GSE42021_CD24HI_TREG_VS_CD24HI_TCONV_THYMUS_DN
Immunologic_signatures	GSE32986_CURDLAN_LOWDOSE_VS_GMCSF_AND_CURDLAN_LOWDOSE_STIM_DC_UP	199	14	1.76459e-05	0.000456958	RIT1:PACS2:NKIRAS2:GRN:PNPLA6:SPHK2:ZNF579:OSER1:FIG4:TMEM242:ZNF467:TMEM66:NACC2:STAG2	http://www.gsea-msigdb.org/gsea/msigdb/cards/GSE32986_CURDLAN_LOWDOSE_VS_GMCSF_AND_CURDLAN_LOWDOSE_STIM_DC_UP
Immunologic_signatures	GSE29618_PRE_VS_DAY7_POST_TIV_FLU_VACCINE_PDC_UP	199	14	1.76459e-05	0.000456958	AGRN:EPHA2:SLC22A18:INF2:HCFC1R1:MIER2:DOT1L:GNA11:FUT6:SLC35F6:FZD5:ARAP3:VWA7:ABCA2	http://www.gsea-msigdb.org/gsea/msigdb/cards/GSE29618_PRE_VS_DAY7_POST_TIV_FLU_VACCINE_PDC_UP
Immunologic_signatures	GSE20715_0H_VS_6H_OZONE_LUNG_DN	200	14	1.86647e-05	0.000456958	EPHA2:HSPG2:SPTBN2:CCNT1:ULK1:FURIN:SPNS1:PER1:ACE:ACE:CDC42EP4:FASN:LAMA5:SHANK3:NOTCH1	http://www.gsea-msigdb.org/gsea/msigdb/cards/GSE20715_0H_VS_6H_OZONE_LUNG_DN
Immunologic_signatures	GSE16697_CD4_TCELL_VS_TFH_CD4_TCELL_UP	200	14	1.86647e-05	0.000456958	ATP13A2:PLCB3:IVD:CSK:MESDC1:ATP2A3:COASY:GRN:RELB:TTC30A:SERINC3:KCNG1:BLOC1S5:TDRD7	http://www.gsea-msigdb.org/gsea/msigdb/cards/GSE16697_CD4_TCELL_VS_TFH_CD4_TCELL_UP
Immunologic_signatures	GSE29618_BCELL_VS_MONOCYTE_DAY7_FLU_VACCINE_DN	200	14	1.86647e-05	0.000456958	VPS37C:APOBR:GRN:CDC42EP4:GAA:IL17RA:FAM105A:ARAP3:FZD1:ZYX:ZNF467:REEP4:RXRA:NACC2	http://www.gsea-msigdb.org/gsea/msigdb/cards/GSE29618_BCELL_VS_MONOCYTE_DAY7_FLU_VACCINE_DN
Immunologic_signatures	GSE22140_HEALTHY_VS_ARTHRITIC_GERMFREE_MOUSE_CD4_TCELL_UP	200	14	1.86647e-05	0.000456958	DNAJC11:ZDHHC18:SCAMP3:GGPS1:SART1:CSK:IER2:JUND:SPHK2:DGCR2:SH3BP1:MKL1:TBC1D22A:TAPBP	http://www.gsea-msigdb.org/gsea/msigdb/cards/GSE22140_HEALTHY_VS_ARTHRITIC_GERMFREE_MOUSE_CD4_TCELL_UP
Immunologic_signatures	GSE27786_BCELL_VS_NKTCELL_DN	200	14	1.86647e-05	0.000456958	SDF4:ZDHHC18:OXCT2:RIT1:HK1:VPS26B:TMEM159:SLC7A5:CNDP2:TECR:SCAF1:ARHGAP18:FOCAD:TMLHE	http://www.gsea-msigdb.org/gsea/msigdb/cards/GSE27786_BCELL_VS_NKTCELL_DN
Immunologic_signatures	GSE27786_ERYTHROBLAST_VS_NEUTROPHIL_DN	200	14	1.86647e-05	0.000456958	ATP13A2:ATPAF1:PARG:PNPLA2:PLCB3:LRP10:ARF6:NKIRAS2:ARHGDIA:MAP2K7:PNKD:GMDS:SLC37A3:ZNF467	http://www.gsea-msigdb.org/gsea/msigdb/cards/GSE27786_ERYTHROBLAST_VS_NEUTROPHIL_DN
Immunologic_signatures	GSE35685_CD34POS_CD38NEG_VS_CD34POS_CD10NEG_CD62LPOS_BONE_MARROW_DN	200	14	1.86647e-05	0.000456958	AP2A2:RAB3IL1:LRP10:CLPX:DNM2:MAP1S:RAB4B:PVRL2:SPHK2:AP2A1:RAB11FIP5:CHCHD10:AP1B1:VWA7	http://www.gsea-msigdb.org/gsea/msigdb/cards/GSE35685_CD34POS_CD38NEG_VS_CD34POS_CD10NEG_CD62LPOS_BONE_MARROW_DN
Immunologic_signatures	GSE27786_NKTCELL_VS_NEUTROPHIL_DN	200	14	1.86647e-05	0.000456958	EPHA2:SHC1:RIT1:ARL3:INCENP:ATG2A:TNFRSF1A:ULK1:CCDC88C:ARID3B:SCAMP2:ZNF516:YPEL5:ERLIN2	http://www.gsea-msigdb.org/gsea/msigdb/cards/GSE27786_NKTCELL_VS_NEUTROPHIL_DN
Immunologic_signatures	GSE35685_CD34POS_CD10NEG_CD62LPOS_VS_CD34POS_CD10POS_BONE_MARROW_UP	200	14	1.86647e-05	0.000456958	ZNF362:INCENP:VPS37B:SMAD6:GLCE:GABARAPL2:RMND5A:RELL1:BRI3:MFHAS1:ARHGAP39:DENND4C:CTPS2:SLC6A8	http://www.gsea-msigdb.org/gsea/msigdb/cards/GSE35685_CD34POS_CD10NEG_CD62LPOS_VS_CD34POS_CD10POS_BONE_MARROW_UP
Immunologic_signatures	GSE17721_PAM3CSK4_VS_CPG_8H_BMDC_UP	200	14	1.86647e-05	0.000456958	ATP13A2:NUDC:FAM149B1:PC:AAMDC:RP11-307N16.6:SPATA13:UBALD1:LONP2:MYO1C:CLUH:FASN:MBOAT7:FIG4:HR	http://www.gsea-msigdb.org/gsea/msigdb/cards/GSE17721_PAM3CSK4_VS_CPG_8H_BMDC_UP
Immunologic_signatures	GSE9037_WT_VS_IRAK4_KO_LPS_4H_STIM_BMDM_UP	200	14	1.86647e-05	0.000456958	PHF13:ARF1:FBXO34:GLCE:CLCN7:CASKIN2:RAVER1:JUND:PAK4:RELB:KCMF1:NDUFS1:NCK1:ZFP62	http://www.gsea-msigdb.org/gsea/msigdb/cards/GSE9037_WT_VS_IRAK4_KO_LPS_4H_STIM_BMDM_UP
Immunologic_signatures	GSE5589_UNSTIM_VS_180MIN_LPS_STIM_MACROPHAGE_UP	200	14	1.86647e-05	0.000456958	ESPN:VPS45:AP2A2:PLBD2:MESDC1:FBXL16:GABARAPL2:DDA1:NAPA:HEATR5B:AGPAT3:LETM1:DENND4C:NACC2	http://www.gsea-msigdb.org/gsea/msigdb/cards/GSE5589_UNSTIM_VS_180MIN_LPS_STIM_MACROPHAGE_UP
Immunologic_signatures	GSE29618_PRE_VS_DAY7_POST_LAIV_FLU_VACCINE_MONOCYTE_DN	200	14	1.86647e-05	0.000456958	TMCO1:APEX1:EIF5:CLCN7:CBX1:DAZAP1:RFX2:IER2:ATP13A1:ZNF93:CDC25B:ATP6V1B2:CCDC25:RXRA	http://www.gsea-msigdb.org/gsea/msigdb/cards/GSE29618_PRE_VS_DAY7_POST_LAIV_FLU_VACCINE_MONOCYTE_DN
Immunologic_signatures	GSE19888_CTRL_VS_T_CELL_MEMBRANES_ACT_MAST_CELL_DN	200	14	1.86647e-05	0.000456958	PNMA1:PLA2G4F:CLPX:SMPD3:AMZ2:CBLC:MYH14:PROM2:NDUFS1:MICALL1:FBXO38:MFHAS1:FAM83H:NOTCH1	http://www.gsea-msigdb.org/gsea/msigdb/cards/GSE19888_CTRL_VS_T_CELL_MEMBRANES_ACT_MAST_CELL_DN
Immunologic_signatures	GSE24972_WT_VS_IRF8_KO_SPLEEN_FOLLICULAR_BCELL_DN	200	14	1.86647e-05	0.000456958	SHC1:AP5B1:RP11-307N16.6:SPATA13:LONP2:FLII:GIT1:PIGN:PAK4:RELB:CCDC9:TMEM184B:BLOC1S5:VAV2:G6PD	http://www.gsea-msigdb.org/gsea/msigdb/cards/GSE24972_WT_VS_IRF8_KO_SPLEEN_FOLLICULAR_BCELL_DN
Immunologic_signatures	GSE15930_NAIVE_VS_72H_IN_VITRO_STIM_CD8_TCELL_UP	200	14	1.86647e-05	0.000456958	AGRN:DNAJC11:STK40:GGPS1:ARID3B:CANT1:REXO1:SF3A2:DDA1:USF2:SLC22A1:HR:KLF4:SLC6A8	http://www.gsea-msigdb.org/gsea/msigdb/cards/GSE15930_NAIVE_VS_72H_IN_VITRO_STIM_CD8_TCELL_UP
Immunologic_signatures	GSE16385_UNTREATED_VS_12H_ROSIGLITAZONE_IL4_TREATED_MACROPHAGE_UP	200	14	1.86647e-05	0.000456958	ZNF362:SF3B4:SHC1:ALG9:ALG9:SUDS3:PRR14:PER1:RARA:SEPT9:MKNK2:IL17RA:TAPBP:PPARD:TLE1	http://www.gsea-msigdb.org/gsea/msigdb/cards/GSE16385_UNTREATED_VS_12H_ROSIGLITAZONE_IL4_TREATED_MACROPHAGE_UP
Immunologic_signatures	GSE15930_NAIVE_VS_48H_IN_VITRO_STIM_IL12_CD8_TCELL_UP	200	14	1.86647e-05	0.000456958	GGPS1:KCNQ1:P2RY2:ARID3B:CANT1:GNA11:RFX2:KLF2:PAK4:AP1B1:SLC22A1:HR:MROH1:ABCA2	http://www.gsea-msigdb.org/gsea/msigdb/cards/GSE15930_NAIVE_VS_48H_IN_VITRO_STIM_IL12_CD8_TCELL_UP
Immunologic_signatures	GSE26343_WT_VS_NFAT5_KO_MACROPHAGE_UP	200	14	1.86647e-05	0.000456958	RNASEL:AP2A2:RAB3IL1:NAA60:NAA60:SEPT9:MRPL12:DMWD:RAB11FIP5:RBBP9:NNT:BPGM:REEP4:SLC45A4:DENND4C	http://www.gsea-msigdb.org/gsea/msigdb/cards/GSE26343_WT_VS_NFAT5_KO_MACROPHAGE_UP
Immunologic_signatures	GSE3982_NEUTROPHIL_VS_TH2_UP	200	14	1.86647e-05	0.000456958	VAV3:CD248:VPS37B:ARID3B:CSK:NBR1:ZNF516:MYO9B:MAP1S:GMIP:MED25:FAM105A:ARL4A:KLF4	http://www.gsea-msigdb.org/gsea/msigdb/cards/GSE3982_NEUTROPHIL_VS_TH2_UP
Immunologic_signatures	GSE3982_NEUTROPHIL_VS_NKCELL_UP	200	14	1.86647e-05	0.000456958	CCBL2:SLC22A18:VPS37C:VPS37B:LRP10:RARA:SECTM1:CD97:KLF2:UPF1:PRKD2:SERINC3:ARL4A:ATP6V1B2	http://www.gsea-msigdb.org/gsea/msigdb/cards/GSE3982_NEUTROPHIL_VS_NKCELL_UP
Immunologic_signatures	GSE17301_CTRL_VS_48H_IFNA2_STIM_CD8_TCELL_UP	200	14	1.86647e-05	0.000456958	ZDHHC18:VAV3:MCF2L:CSK:NAA60:NAA60:IER2:RAB4B:FBXO46:TMEM185B:RAB3GAP1:SEC22A:ASTE1:SLC12A7:PLEC	http://www.gsea-msigdb.org/gsea/msigdb/cards/GSE17301_CTRL_VS_48H_IFNA2_STIM_CD8_TCELL_UP
Immunologic_signatures	GSE15930_NAIVE_VS_24H_IN_VITRO_STIM_IL12_CD8_TCELL_UP	200	14	1.86647e-05	0.000456958	AGRN:GGPS1:ARID3B:HCFC1R1:CANT1:REXO1:RFX2:KLF2:USF2:SH3BP1:SLC22A1:HR:MROH1:KLF4	http://www.gsea-msigdb.org/gsea/msigdb/cards/GSE15930_NAIVE_VS_24H_IN_VITRO_STIM_IL12_CD8_TCELL_UP
Immunologic_signatures	GSE5463_CTRL_VS_DEXAMETHASONE_TREATED_THYMOCYTE_UP	200	14	1.86647e-05	0.000456958	VPS37B:ARID3B:LONP2:GABARAPL2:ZFPM1:LASP1:SEPT9:ARHGDIA:CIC:AP1B1:WDR48:HEATR2:BRI3:VAV2	http://www.gsea-msigdb.org/gsea/msigdb/cards/GSE5463_CTRL_VS_DEXAMETHASONE_TREATED_THYMOCYTE_UP
Immunologic_signatures	GSE360_CTRL_VS_B_MALAYI_LOW_DOSE_MAC_UP	200	14	1.86647e-05	0.000456958	PEX14:ZDHHC18:SMPD1:LAMP1:CSK:SLC7A5:SECTM1:FOXK2:EFNA2:LTBP4:GIPR:PRKD2:SOX12:SHB	http://www.gsea-msigdb.org/gsea/msigdb/cards/GSE360_CTRL_VS_B_MALAYI_LOW_DOSE_MAC_UP
Immunologic_signatures	GSE19923_HEB_KO_VS_HEB_AND_E2A_KO_DP_THYMOCYTE_DN	200	14	1.86647e-05	0.000456958	TOLLIP:NR4A1:KLF13:AQR:ARID3B:FURIN:ZFPM1:UBALD2:IER2:RELB:FBXW11:HEATR2:RXRA:NOTCH1	http://www.gsea-msigdb.org/gsea/msigdb/cards/GSE19923_HEB_KO_VS_HEB_AND_E2A_KO_DP_THYMOCYTE_DN
Immunologic_signatures	GSE27786_LSK_VS_NKCELL_DN	200	14	1.86647e-05	0.000456958	KCNQ4:RIT1:TNFRSF1A:LRP10:ARF6:CNDP2:CCDC9:RRBP1:CRNKL1:MKL1:GAK:RELL1:SLC37A3:G6PD	http://www.gsea-msigdb.org/gsea/msigdb/cards/GSE27786_LSK_VS_NKCELL_DN
Immunologic_signatures	GSE2585_AIRE_KO_VS_WT_CD80_HIGH_MTEC_UP	200	14	1.86647e-05	0.000456958	RAB3IL1:KLF13:TMEM87A:MFAP1:APOBR:DPP9:USF2:ASTE1:MECOM:IDUA:MED7:SLC18B1:TONSL:RXRA	http://www.gsea-msigdb.org/gsea/msigdb/cards/GSE2585_AIRE_KO_VS_WT_CD80_HIGH_MTEC_UP
Immunologic_signatures	GSE2585_AIRE_KO_VS_WT_CD80_HIGH_MTEC_DN	200	14	1.86647e-05	0.000456958	BAG3:RAB3IL1:SUDS3:HNF1A:AACS:INF2:PACS2:TPGS1:MAP1S:RAB3GAP1:ABHD12:SULF2:TBC1D22A:MAPK13	http://www.gsea-msigdb.org/gsea/msigdb/cards/GSE2585_AIRE_KO_VS_WT_CD80_HIGH_MTEC_DN
Immunologic_signatures	GSE39152_SPLEEN_CD103_NEG_VS_BRAIN_CD103_POS_MEMORY_CD8_TCELL_UP	200	14	1.86647e-05	0.000456958	ATP13A2:NUDC:BMP8B:SCAMP3:SMPD1:CLPX:PARN:RAB4B:CIC:AP1B1:BTD:WDR48:FBXW11:ARHGAP39	http://www.gsea-msigdb.org/gsea/msigdb/cards/GSE39152_SPLEEN_CD103_NEG_VS_BRAIN_CD103_POS_MEMORY_CD8_TCELL_UP
Immunologic_signatures	GSE32423_CTRL_VS_IL7_IL4_MEMORY_CD8_TCELL_DN	200	14	1.86647e-05	0.000456958	SDF4:RCN1:CHST1:MEN1:RAB1B:MYO1C:SMIM5:MRPL12:ARHGDIA:MAP1S:SULF2:LRRC3:LRRC3DN:ZDHHC8:SH3BP1	http://www.gsea-msigdb.org/gsea/msigdb/cards/GSE32423_CTRL_VS_IL7_IL4_MEMORY_CD8_TCELL_DN
Immunologic_signatures	GSE1925_CTRL_VS_3H_IFNG_STIM_MACROPHAGE_UP	200	14	1.86647e-05	0.000456958	SRM:HK1:CARS:NR4A1:AQR:RPLP1:FURIN:TSC2:LONP2:IER2:RELB:AGPAT3:LETM1:G6PD	http://www.gsea-msigdb.org/gsea/msigdb/cards/GSE1925_CTRL_VS_3H_IFNG_STIM_MACROPHAGE_UP
Immunologic_signatures	GSE19941_IL10_KO_VS_IL10_KO_AND_NFKBP50_KO_UNSTIM_MACROPHAGE_DN	200	14	1.86647e-05	0.000456958	EPHA2:ZDHHC18:TOLLIP:TNFRSF1A:PACS2:FBXL16:GLIS2:YPEL5:TOX2:KCNG1:LARGE:VWA5B2:DCTN4:TMEM66	http://www.gsea-msigdb.org/gsea/msigdb/cards/GSE19941_IL10_KO_VS_IL10_KO_AND_NFKBP50_KO_UNSTIM_MACROPHAGE_DN
Immunologic_signatures	GSE17721_POLYIC_VS_CPG_6H_BMDC_UP	200	14	1.86647e-05	0.000456958	SUDS3:ULK1:SCAMP2:ZC3H18:GRN:NACC1:RPS16:SLC52A3:SERINC3:SEC22A:FAM105A:ANKIB1:HR:HSDL2	http://www.gsea-msigdb.org/gsea/msigdb/cards/GSE17721_POLYIC_VS_CPG_6H_BMDC_UP
Immunologic_signatures	GSE1925_CTRL_VS_24H_IFNG_STIM_IFNG_PRIMED_MACROPHAGE_DN	200	14	1.86647e-05	0.000456958	CDK11B:INCENP:SNW1:IVD:FURIN:VPS35:CRNKL1:RPP14:IDUA:TAPBP:PIM1:ANKIB1:BRI3:MFHAS1	http://www.gsea-msigdb.org/gsea/msigdb/cards/GSE1925_CTRL_VS_24H_IFNG_STIM_IFNG_PRIMED_MACROPHAGE_DN
Immunologic_signatures	GSE17721_CTRL_VS_GARDIQUIMOD_24H_BMDC_UP	200	14	1.86647e-05	0.000456958	PHF13:PCNXL3:PTMS:MFAP1:GRN:UBALD2:MKNK2:PNPLA6:STXBP2:CC2D1A:ACO2:TMEM242:BPGM:CDK16	http://www.gsea-msigdb.org/gsea/msigdb/cards/GSE17721_CTRL_VS_GARDIQUIMOD_24H_BMDC_UP
Immunologic_signatures	GSE411_100MIN_VS_400MIN_IL6_STIM_SOCS3_KO_MACROPHAGE_UP	200	14	1.86647e-05	0.000456958	ARF1:SMPD1:ALG9:ALG9:GOLGA3:GLCE:GPT2:PER1:IER2:DMWD:RRBP1:SERINC3:REEP4:SHB:G6PD	http://www.gsea-msigdb.org/gsea/msigdb/cards/GSE411_100MIN_VS_400MIN_IL6_STIM_SOCS3_KO_MACROPHAGE_UP
Curated_gene_sets	KEGG_REGULATION_OF_ACTIN_CYTOSKELETON	212	15	8.33512e-06	0.000467872	VAV3:SSH3:BDKRB1:PAK6:CSK:GIT1:ITGB4:ACTN4:PAK4:MYH14:ITGB6:ITGA2:ACTB:VAV2:FGD1	http://www.gsea-msigdb.org/gsea/msigdb/cards/KEGG_REGULATION_OF_ACTIN_CYTOSKELETON
GO_bp	GO_POSITIVE_REGULATION_OF_HYDROLASE_ACTIVITY	748	32	7.95825e-06	0.000483414	AGRN:EPHA2:VAV3:PLEKHG6:EIF5:CLPX:TSC2:TBC1D10B:MTSS1L:GABARAPL2:RAP1GAP2:GIT1:ERBB2:GRN:ARHGDIA:DNM2:MYO9B:GMIP:PRKD2:NAPA:PPP1R15A:RAB3GAP1:BCR:SH3BP1:TBC1D22A:ITGA2:ARAP3:LARS:TTBK1:ARHGAP18:HSF1:ARHGAP39	http://www.gsea-msigdb.org/gsea/msigdb/cards/GO_POSITIVE_REGULATION_OF_HYDROLASE_ACTIVITY
GO_bp	GO_TRANSCRIPTION_INITIATION_FROM_RNA_POLYMERASE_II_PROMOTER	186	14	8.20694e-06	0.000494434	E2F2:NR4A1:HNF1A:SNW1:RARA:MED25:MED15:GTF2E1:MED7:PPARD:MED20:MED23:RXRA:NOTCH1	http://www.gsea-msigdb.org/gsea/msigdb/cards/GO_TRANSCRIPTION_INITIATION_FROM_RNA_POLYMERASE_II_PROMOTER
Curated_gene_sets	MEISSNER_NPC_HCP_WITH_H3K4ME2	480	24	8.94939e-06	0.000497279	ESPN:KCNQ4:CD248:RHOF:CEP170B:OTUD7A:HSD11B2:MYO1C:PITPNM3:ACE:ACE:EFNA2:RFX2:CAMSAP3:PPP1R14A:LTBP4:FOXA2:LRRC3:LRRC3DN:IL17RA:LDOC1L:SLC12A7:AIG1:ACHE:MFHAS1:ABCA2	http://www.gsea-msigdb.org/gsea/msigdb/cards/MEISSNER_NPC_HCP_WITH_H3K4ME2
Curated_gene_sets	ENK_UV_RESPONSE_EPIDERMIS_DN	513	25	9.07698e-06	0.000499325	EPHA2:RLF:SLC6A9:VAV3:VPS45:ATF6:SLC22A18:SPTBN2:ST14:CLPX:TSC2:SLC7A5:NBR1:PIGN:TECR:KLF2:FCGBP:RAB4B:PVRL2:ATF5:ITGA2:PIM1:VPS41:SHB:ATP7A	http://www.gsea-msigdb.org/gsea/msigdb/cards/ENK_UV_RESPONSE_EPIDERMIS_DN
GO_bp	GO_REGULATION_OF_RHO_PROTEIN_SIGNAL_TRANSDUCTION	138	12	8.41132e-06	0.000502628	VAV3:EPS8L2:PLEKHG6:RP11-307N16.6:SPATA13:MCF2L:ARHGDIA:ARHGEF18:MYO9B:BCR:MET:VAV2:FGD1	http://www.gsea-msigdb.org/gsea/msigdb/cards/GO_REGULATION_OF_RHO_PROTEIN_SIGNAL_TRANSDUCTION
GO_bp	GO_TUBE_DEVELOPMENT	1082	41	8.49862e-06	0.000503749	EPHA2:HSPG2:E2F2:STK40:VAV3:SHC1:UNC5B:LRP5:ST14:NR4A1:CDX2:SMAD6:TSC2:SMPD3:SREBF1:ERBB2:RARA:GRN:ITGB4:GATA6:KLF2:PAK4:CIC:MEGF8:PRKD2:EPN1:FZD5:IHH:LAMA5:PLXNB2:ADM2:WDR48:HOXA7:FZD1:PLOD3:MET:SHB:KLF4:VAV2:NOTCH1:ATP7A	http://www.gsea-msigdb.org/gsea/msigdb/cards/GO_TUBE_DEVELOPMENT
Curated_gene_sets	REACTOME_SIGNALING_BY_RHO_GTPASES	449	23	9.30307e-06	0.000506695	NUDC:VAV3:INCENP:MEN1:RHOF:MCF2L:ARHGDIA:ARHGEF18:MYO9B:GMIP:PPP1R14A:MYH14:BCR:MKL1:PIK3R4:NCK1:ARAP3:ARHGAP18:ACTB:CFTR:ARHGAP39:VAV2:FGD1	http://www.gsea-msigdb.org/gsea/msigdb/cards/REACTOME_SIGNALING_BY_RHO_GTPASES
TF_targets	EGR_Q6	281	16	6.10684e-05	0.000510298	C2CD2L:PTMS:KLF13:TSC2:HCFC1R1:WDR81:SRCIN1:ACE:ACE:STXBP2:ZNF414:NACC1:RELB:TRAPPC12:TOX2:MGLL:CLIP2	http://www.gsea-msigdb.org/gsea/msigdb/cards/EGR_Q6
KEGG	KEGG_REGULATION_OF_ACTIN_CYTOSKELETON	212	15	8.33512e-06	0.000516778	VAV3:SSH3:BDKRB1:PAK6:CSK:GIT1:ITGB4:ACTN4:PAK4:MYH14:ITGB6:ITGA2:ACTB:VAV2:FGD1	http://www.gsea-msigdb.org/gsea/msigdb/cards/KEGG_REGULATION_OF_ACTIN_CYTOSKELETON
GO_mf	GO_RHO_GUANYL_NUCLEOTIDE_EXCHANGE_FACTOR_ACTIVITY	78	9	1.16762e-05	0.000522287	VAV3:EPS8L2:PLEKHG6:RP11-307N16.6:SPATA13:MCF2L:ARHGEF18:BCR:VAV2:FGD1	http://www.gsea-msigdb.org/gsea/msigdb/cards/GO_RHO_GUANYL_NUCLEOTIDE_EXCHANGE_FACTOR_ACTIVITY
GO_mf	GO_PROTEIN_KINASE_ACTIVITY	588	27	1.17475e-05	0.000522287	CDK11B:CDK11A:EPHA2:STK40:RNASEL:CDC42BPG:MAP3K11:GUCY2C:ULK1:PAK6:CSK:TNK1:ERBB2:MKNK2:MAP2K7:PAK4:LTBP4:PRKD2:BCR:PIK3R4:GAK:FASTKD3:MAPK13:PIM1:TTBK1:MET:CDK16	http://www.gsea-msigdb.org/gsea/msigdb/cards/GO_PROTEIN_KINASE_ACTIVITY
Oncogenic_signatures	BMI1_DN_MEL18_DN.V1_UP	145	12	1.3923e-05	0.00052629	ATP13A2:SLC6A9:C2CD2L:FAM189A1:SLC7A5:CD97:ITGB6:MICALL1:ADM2:MGLL:PIM1:ARL4A	http://www.gsea-msigdb.org/gsea/msigdb/cards/BMI1_DN_MEL18_DN.V1_UP
GO_bp	GO_CELL_CELL_SIGNALING	1638	55	8.99016e-06	0.000528622	SLC2A1:SLC6A9:ARF1:AP2A2:TOLLIP:KCNQ1:SYT7:DAGLA:PLCB3:LRP5:TSKU:OMP:C2CD2L:HNF1A:AACS:CCDC88C:SCG5:TSC2:VPS35:SMPD3:SREBF1:GIT1:RARA:TPGS1:EFNA2:CD97:LTBP4:GIPR:NAPA:TRPM4:AP2A1:RAB11FIP5:RAB3GAP1:FZD5:PNKD:IHH:FOXA2:SULF2:BCR:RASD2:SHANK3:SLC12A7:SKP1:FBXW11:PPARD:MYB:FZD1:ACHE:MET:CFTR:ZYX:TLE1:KLF4:NOTCH1:CDK16	http://www.gsea-msigdb.org/gsea/msigdb/cards/GO_CELL_CELL_SIGNALING
GO_bp	GO_REGULATION_OF_HORMONE_LEVELS	513	25	9.07698e-06	0.00052949	SLC2A1:SYT7:LRP5:C2CD2L:HNF1A:AACS:SCG5:FURIN:PCSK6:HSD11B2:SMPD3:SREBF1:ACE:ACE:LTBP4:GIPR:TRPM4:RAB11FIP5:FOXA2:CLCN2:PPARD:MYB:SLC22A1:ACHE:CFTR:CDK16	http://www.gsea-msigdb.org/gsea/msigdb/cards/GO_REGULATION_OF_HORMONE_LEVELS
Curated_gene_sets	PURBEY_TARGETS_OF_CTBP1_AND_SATB1_DN	164	13	9.83742e-06	0.000530546	CCNT1:SPNS1:AMZ2:CDC42EP4:SCAMP4:RAVER1:B3GNT3:JUND:SERINC3:ICOSLG:RPP14:MGLL:ATP6V1B2	http://www.gsea-msigdb.org/gsea/msigdb/cards/PURBEY_TARGETS_OF_CTBP1_AND_SATB1_DN
GO_bp	GO_RESPONSE_TO_HORMONE	973	38	9.31627e-06	0.00053917	AGRN:SESN2:SLC2A1:CTSS:SHC1:GPAM:MEN1:NR4A1:AACS:APEX1:CSK:TSC2:MMP15:HSD11B2:MYO1C:PER1:SREBF1:RARA:WBP2:GATA6:GNA11:JUND:HADHA:IHH:FAM210B:TXN2:ATP6V1A:NCK1:OPA1:ITGA2:PPARD:PLOD3:ATP6V1B2:HSF1:DENND4C:RXRA:NOTCH1:ABCA2	http://www.gsea-msigdb.org/gsea/msigdb/cards/GO_RESPONSE_TO_HORMONE
GO_bp	GO_ION_TRANSMEMBRANE_TRANSPORT	1125	42	9.42146e-06	0.000540998	ATP13A2:KCNQ4:SLC6A9:CTSS:TMCO1:ARF1:COX15:KCNQ1:PLCB3:CAPN1:SCNN1A:ATP5EP2:BDKRB1:CLCN7:SLC7A5:ATP2A3:LASP1:OTOP2:DNM2:ANO8:ATP13A1:ACTN4:TRPM4:KCNG1:CHCHD10:SHANK3:ATP6V1A:CLCN2:OPA1:LETM1:SLC12A7:NNT:TMEM63B:SLC22A1:TTYH3:CFTR:ATP6V1B2:SLC20A2:SHROOM2:ATP7A:SLC6A8:G6PD	http://www.gsea-msigdb.org/gsea/msigdb/cards/GO_ION_TRANSMEMBRANE_TRANSPORT
Chemical_and_Genetic_pertubation	YAGI_AML_WITH_T_8_21_TRANSLOCATION	367	20	1.45451e-05	0.000543537	AGRN:SHC1:ACADSB:RCN1:TNFRSF1A:CSK:FURIN:TSC2:ITGB4:KDM4B:BCAM:NBAS:FZD5:LAMA5:DGCR2:BCR:AP1B1:NCK1:TSC22D4:ZC3H3	http://www.gsea-msigdb.org/gsea/msigdb/cards/YAGI_AML_WITH_T_8_21_TRANSLOCATION
Chemical_and_Genetic_pertubation	NUYTTEN_EZH2_TARGETS_UP	1031	39	1.46501e-05	0.000543537	AGRN:STK40:RLF:SLC2A1:P4HA1:KCNQ1:ABTB2:TNKS1BP1:DAGLA:VEZT:BDKRB1:EIF5:TMEM87A:MFAP1:CLCN7:TMEM159:MYBBP1A:CDC42EP4:SECTM1:GATA6:ATF5:FZD5:RRBP1:AGPAT3:PLXNB2:MYD88:ATP6V1A:MGLL:NCK1:XRCC4:TAPBP:TMEM63B:SLC18B1:BRI3:SLC37A3:ARHGAP39:TDRD7:KLF4:MOSPD1	http://www.gsea-msigdb.org/gsea/msigdb/cards/NUYTTEN_EZH2_TARGETS_UP
GO_bp	GO_HEPATICOBILIARY_SYSTEM_DEVELOPMENT	140	12	9.74579e-06	0.000555283	HNF1A:AACS:ARF6:RARA:GATA6:IHH:SULF2:ACO2:ITGA2:MET:NOTCH1:ATP7A	http://www.gsea-msigdb.org/gsea/msigdb/cards/GO_HEPATICOBILIARY_SYSTEM_DEVELOPMENT
Curated_gene_sets	WELCSH_BRCA1_TARGETS_DN	141	12	1.04799e-05	0.000559711	SRM:HK1:APEX1:SMAD6:EDC4:SLC7A5:FASN:AP3D1:CDC25B:HSF1:RXRA:SLC6A8	http://www.gsea-msigdb.org/gsea/msigdb/cards/WELCSH_BRCA1_TARGETS_DN
GO_cc	GO_TRANSCRIPTION_FACTOR_COMPLEX	354	19	2.91176e-05	0.000560514	E2F2:NR4A1:APEX1:SMAD6:ZFPM1:RARA:GATA6:JUND:MED25:ATF5:SOX12:GTF2E1:MED7:PPARD:MED23:TLE1:KLF4:RXRA:SNAPC4	http://www.gsea-msigdb.org/gsea/msigdb/cards/GO_TRANSCRIPTION_FACTOR_COMPLEX
TF_targets	E47_02	254	15	6.83666e-05	0.000563563	UNC5B:ZNF503:PNMA1:MESDC1:WDR81:GIT1:CASKIN2:MEGF8:SOX12:MKL1:AIG1:ARL4A:HOXA7:FAM83H:PLEC	http://www.gsea-msigdb.org/gsea/msigdb/cards/E47_02
Chemical_and_Genetic_pertubation	NAKAMURA_TUMOR_ZONE_PERIPHERAL_VS_CENTRAL_DN	632	28	1.55864e-05	0.000569193	AGRN:SHC1:UNC5B:P4HA1:ADD3:WDR11:ATG2A:TSKU:KLF13:PCSK6:ITFG3:ITFG3:SEZ6L2:LONP2:NKIRAS2:NBR1:MKNK2:KDM4B:YPEL5:MMP24-AS1:BCR:PLXNB2:NCK1:ITGA2:GMDS:TAPBP:DENND4C:RXRA:SLC6A8	http://www.gsea-msigdb.org/gsea/msigdb/cards/NAKAMURA_TUMOR_ZONE_PERIPHERAL_VS_CENTRAL_DN
Chemical_and_Genetic_pertubation	BENPORATH_MYC_MAX_TARGETS	774	32	1.56864e-05	0.000569193	CSDE1:SCAMP3:ATF6:PARG:COX15:LAMP1:MFAP1:RPLP1:TSC2:MMP15:SHPK:SHPK:MYBBP1A:PER1:NBR1:CNDP2:MAP2K7:HOOK2:IER2:CD97:ELL:GMIP:NDUFS1:FZD5:SOX12:CDC25B:CLCN2:GAK:DCTN4:GMDS:MED20:PLOD3:CDK16	http://www.gsea-msigdb.org/gsea/msigdb/cards/BENPORATH_MYC_MAX_TARGETS
Canonical_Pathways	REACTOME_AXON_GUIDANCE	551	27	3.62954e-06	0.000570097	AGRN:EPHA2:VAV3:RBM8A:SHC1:UNC5B:AP2A2:SPTBN2:PAK6:RPLP1:GIT1:ERBB2:EFNA2:DNM2:MYO9B:PAK4:RPS16:AP2A1:MYH14:SHANK3:NCK1:ITGA2:MAPK13:ACTB:MET:ARHGAP39:VAV2	http://www.gsea-msigdb.org/gsea/msigdb/cards/REACTOME_AXON_GUIDANCE
GO_bp	GO_CELLULAR_RESPONSE_TO_DRUG	358	20	1.01479e-05	0.000573748	AGRN:KCNQ1:P2RY2:APEX1:SULT1A3:SMPD3:GNA11:DNM2:KLF2:PPP1R14A:TRPM4:OPA1:MAPK13:MYB:ACTB:MET:CFTR:HSF1:KLF4:NDOR1	http://www.gsea-msigdb.org/gsea/msigdb/cards/GO_CELLULAR_RESPONSE_TO_DRUG
TF_targets	ZIC3_01	255	15	7.1454e-05	0.000581159	CASZ1:ADC:ZNF362:ZNF503:RAB1B:TSKU:HOOK2:MEGF8:FOXA2:SH3BP1:PIM1:HOXA7:CNTFR:ZER1:STAG2	http://www.gsea-msigdb.org/gsea/msigdb/cards/ZIC3_01
GO_mf	GO_PROTEIN_DOMAIN_SPECIFIC_BINDING	698	30	1.39318e-05	0.000595191	ESPN:ARF1:AP2A2:TNKS1BP1:SCNN1A:LAMP1:CCDC88C:IST1:SRCIN1:RARA:EPN3:DNM2:WIZ:CBLC:SCAF1:CSRP2BP:FOXA2:INPP5J:SH3BP1:MKL1:SHANK3:MYD88:NCK1:SKP1:FZD1:CFTR:RXRA:EHMT1:TCEAL4:RBMX	http://www.gsea-msigdb.org/gsea/msigdb/cards/GO_PROTEIN_DOMAIN_SPECIFIC_BINDING
GO_mf	GO_PRIMARY_ACTIVE_TRANSMEMBRANE_TRANSPORTER_ACTIVITY	122	11	1.41109e-05	0.000595191	ATP13A2:ATP5EP2:ATP2A3:ATP13A1:ATP6V1A:TAPBP:CFTR:ABCB8:ATP6V1B2:ABCA2:ATP7A	http://www.gsea-msigdb.org/gsea/msigdb/cards/GO_PRIMARY_ACTIVE_TRANSMEMBRANE_TRANSPORTER_ACTIVITY
GO_bp	GO_POSITIVE_REGULATION_OF_ORGANELLE_ORGANIZATION	619	28	1.06969e-05	0.00060017	ARF1:SYT7:LRP5:ULK1:ARF6:SNW1:PARN:VPS35:SMPD3:SPIRE2:MYO1C:SREBF1:GRN:CDC42EP4:WBP2:SEPT9:MAP2K7:PRKD2:RAB3GAP1:FZD5:CHCHD10:CDC42EP1:BAIAP2L2:NCK1:OPA1:MYB:MET:RNF20	http://www.gsea-msigdb.org/gsea/msigdb/cards/GO_POSITIVE_REGULATION_OF_ORGANELLE_ORGANIZATION
Reactome	REACTOME_AXON_GUIDANCE	551	27	3.62954e-06	0.00060452	AGRN:EPHA2:VAV3:RBM8A:SHC1:UNC5B:AP2A2:SPTBN2:PAK6:RPLP1:GIT1:ERBB2:EFNA2:DNM2:MYO9B:PAK4:RPS16:AP2A1:MYH14:SHANK3:NCK1:ITGA2:MAPK13:ACTB:MET:ARHGAP39:VAV2	http://www.gsea-msigdb.org/gsea/msigdb/cards/REACTOME_AXON_GUIDANCE
GO_bp	GO_CELLULAR_RESPONSE_TO_HORMONE_STIMULUS	689	30	1.08901e-05	0.000606381	AGRN:CTSS:SHC1:GPAM:MEN1:NR4A1:AACS:APEX1:CSK:TSC2:MYO1C:PER1:SREBF1:RARA:WBP2:GATA6:GNA11:JUND:FAM210B:ATP6V1A:NCK1:OPA1:ITGA2:PPARD:PLOD3:ATP6V1B2:HSF1:DENND4C:RXRA:NOTCH1	http://www.gsea-msigdb.org/gsea/msigdb/cards/GO_CELLULAR_RESPONSE_TO_HORMONE_STIMULUS
GO_bp	GO_RESPONSE_TO_NUTRIENT	217	15	1.10184e-05	0.000608912	P2RY2:AACS:SNW1:RARA:USF2:GIPR:TRPM4:FOXA2:OPA1:NNT:ITGA2:PPARD:PIM1:HSF1:SLC27A4	http://www.gsea-msigdb.org/gsea/msigdb/cards/GO_RESPONSE_TO_NUTRIENT
Chemical_and_Genetic_pertubation	DASU_IL6_SIGNALING_SCAR_UP	31	6	1.70383e-05	0.000611526	AGRN:SREBF1:CDC42EP4:CIC:CDC25B:PLEC	http://www.gsea-msigdb.org/gsea/msigdb/cards/DASU_IL6_SIGNALING_SCAR_UP
GO_bp	GO_CARBOHYDRATE_DERIVATIVE_BIOSYNTHETIC_PROCESS	655	29	1.11677e-05	0.000612558	AGRN:HSPG2:MUC2:CHST1:B3GNT6:ALG9:ALG9:GUCY2C:ATP5EP2:GLCE:SMPD3:COASY:CANT1:FASN:PIGN:FUT6:FUT3:TECR:B3GNT3:AP2A1:LARGE:ALG12:RPP14:DHFRL1:PAPSS1:GMDS:PLOD3:CTPS2:ATP7A:G6PD	http://www.gsea-msigdb.org/gsea/msigdb/cards/GO_CARBOHYDRATE_DERIVATIVE_BIOSYNTHETIC_PROCESS
GO_bp	GO_REGULATION_OF_NEURON_PROJECTION_DEVELOPMENT	487	24	1.13622e-05	0.000618609	ARF1:SSH3:ARF6:RRN3:IST1:RAP1GAP2:SRCIN1:GRN:ARHGDIA:SF3A2:DNM2:MEGF8:AP2A1:INPP5J:PLXNB2:SHANK3:NCK1:OPA1:GAK:FBXO38:FIG4:FZD1:KLF4:PQBP1	http://www.gsea-msigdb.org/gsea/msigdb/cards/GO_REGULATION_OF_NEURON_PROJECTION_DEVELOPMENT
GO_bp	GO_POSITIVE_REGULATION_OF_PROTEIN_MODIFICATION_PROCESS	1212	44	1.14986e-05	0.00062143	CAMTA1:BMP8B:SHC1:TOLLIP:SMPD1:PRR5L:TNKS1BP1:MAP3K11:TNFRSF1A:CCNT1:SNW1:MTA1:PAK6:RPLP1:CSK:SREBF1:SRCIN1:ERBB2:DBF4B:ACE:ACE:WBP2:RPTOR:PTBP1:FZR1:MAP2K7:PAK4:PRKD2:PPP1R15A:MAPRE3:PROM2:RAB3GAP1:FZD5:CDC25B:RASD2:WDR48:RELL1:WWC1:TTBK1:MYB:FZD1:MFHAS1:HSF1:RNF20:NOTCH1	http://www.gsea-msigdb.org/gsea/msigdb/cards/GO_POSITIVE_REGULATION_OF_PROTEIN_MODIFICATION_PROCESS
Chemical_and_Genetic_pertubation	MARTENS_TRETINOIN_RESPONSE_UP	852	34	1.77297e-05	0.0006295	PRDM16:EPHA2:AIM1L:EPS8L2:MUC2:SLC22A18:SYT7:CD248:TSKU:B3GNT6:CEP170B:MMP15:ACE:ACE:OTOP2:MIER2:EFNA2:GNA11:FUT6:HOOK2:PAK4:BCAM:PROM2:IHH:FOXA2:SUSD2:TMEM184B:PLXNB2:SLC12A7:ZNF467:SLC45A4:ZC3H3:SHB:LAMC3:VAV2	http://www.gsea-msigdb.org/gsea/msigdb/cards/MARTENS_TRETINOIN_RESPONSE_UP
GO_mf	GO_TRANSITION_METAL_ION_BINDING	1072	40	1.55563e-05	0.000629625	ATP13A2:TRIM62:RLF:P4HA1:SMPD1:ZNF214:NR4A1:MTA1:OTUD7A:UBR1:MMP15:PEX12:RARA:NBR1:DBF4B:ACE:ACE:AMZ2:GATA6:SF3A2:UPF1:GATAD2A:ZNF93:CBLC:KCMF1:CYP20A1:RNPEPL1:LARGE:ACO2:SHANK3:SOD3:ZNF184:TRIM26:PPARD:PIM1:PLOD3:KLF4:RXRA:EHMT1:ATP7A:TMLHE	http://www.gsea-msigdb.org/gsea/msigdb/cards/GO_TRANSITION_METAL_ION_BINDING
GO_mf	GO_HYDROLASE_ACTIVITY_ACTING_ON_ACID_ANHYDRIDES	921	36	1.56928e-05	0.000629625	ATP13A2:RIT1:ARF1:ARL3:RAB1B:RHOF:DHX37:ATP5EP2:ARF6:EIF5:AQR:CLPX:LONP2:MYO1C:ATP2A3:NKIRAS2:SEPT9:CANT1:GNA11:DNM2:MYO9B:UPF1:ATP13A1:RAB4B:MYH14:RASD2:ATP6V1A:EEFSEC:OPA1:TAPBP:GNB2:CFTR:ABCB8:ATP6V1B2:ABCA2:ATP7A	http://www.gsea-msigdb.org/gsea/msigdb/cards/GO_HYDROLASE_ACTIVITY_ACTING_ON_ACID_ANHYDRIDES
GO_bp	GO_REGULATION_OF_CYTOSKELETON_ORGANIZATION	522	25	1.21825e-05	0.000653585	ESPN:ARF1:ADD3:SPTBN2:SSH3:RHOF:ARF6:SPIRE2:MYO1C:CDC42EP4:ARHGDIA:CAMSAP3:MAP1S:ATF5:MAPRE3:INPP5J:CDC42EP1:SH3BP1:BAIAP2L2:SHANK3:NCK1:CEP70:ARHGAP18:MET:STAG2	http://www.gsea-msigdb.org/gsea/msigdb/cards/GO_REGULATION_OF_CYTOSKELETON_ORGANIZATION
TF_targets	MYCMAX_01	258	15	8.14599e-05	0.000653823	SDF4:NUDC:CSDE1:ARL3:RAB3IL1:CSK:CLUH:PER1:GIT1:DAZAP1:STXBP2:KCMF1:NDUFS1:MGME1:QTRTD1	http://www.gsea-msigdb.org/gsea/msigdb/cards/MYCMAX_01
Hallmark_gene_sets	HALLMARK_HEME_METABOLISM	200	13	7.87883e-05	0.000656569	E2F2:SLC2A1:SLC6A9:PC:LRP10:FBXO34:BCAM:YPEL5:NNT:BPGM:MFHAS1:MOSPD1:SLC6A8	http://www.gsea-msigdb.org/gsea/msigdb/cards/HALLMARK_HEME_METABOLISM
GO_bp	GO_EMBRYO_DEVELOPMENT	986	38	1.25124e-05	0.000666422	EPHA2:KCNQ4:LRP5:ST14:CDX2:SMAD6:PCSK6:TSC2:RRN3:MMP15:ZFPM1:RARA:ITGB4:GATA6:CAMSAP3:KLF2:ELL:MEGF8:EPN1:FZD5:IHH:FOXA2:SULF2:LAMA5:BCR:PLXNB2:WDR48:ITGA2:HOXA7:FZD1:PLOD3:HSF1:KLF4:DFNB31:RXRA:NOTCH1:EHMT1:ATP7A	http://www.gsea-msigdb.org/gsea/msigdb/cards/GO_EMBRYO_DEVELOPMENT
GO_cc	GO_CATALYTIC_COMPLEX	1351	46	3.54684e-05	0.000669884	SESN2:RBM8A:P4HA1:MEN1:SART1:CCNT1:SUDS3:ULK1:SNW1:MTA1:AQR:UBR1:FBXL16:SF3A2:GNA11:FZR1:KDM4B:DDA1:GATAD2A:PPP1R15A:YPEL5:RMND5A:SF3B1:NDUFS1:SPTLC3:CSRP2BP:CRNKL1:BRD1:RPP14:GTF2E1:PIK3R4:NCK1:MECOM:SKP1:MED7:FBXW11:MED20:FBXL18:ACTB:ANKIB1:ABCB8:PEX2:RNF20:ZER1:ABCA2:RBMX	http://www.gsea-msigdb.org/gsea/msigdb/cards/GO_CATALYTIC_COMPLEX
GO_bp	GO_REGULATION_OF_MACROAUTOPHAGY	168	13	1.27539e-05	0.000670136	ATP13A2:SESN2:BAG3:CAPN1:RAB1B:VPS26B:ULK1:TSC2:VPS35:RPTOR:RAB3GAP1:ATP6V1A:ATP6V1B2	http://www.gsea-msigdb.org/gsea/msigdb/cards/GO_REGULATION_OF_MACROAUTOPHAGY
GO_bp	GO_COVALENT_CHROMATIN_MODIFICATION	458	23	1.27763e-05	0.000670136	PRDM16:RLF:MEN1:SUDS3:SNW1:MTA1:NAA60:NAA60:PER1:SREBF1:WBP2:MIER2:DOT1L:KDM4B:PRKD2:CSRP2BP:BRD1:MECOM:SKP1:MYB:HR:RNF20:NACC2:EHMT1	http://www.gsea-msigdb.org/gsea/msigdb/cards/GO_COVALENT_CHROMATIN_MODIFICATION
GO_bp	GO_PEPTIDE_SECRETION	591	27	1.28557e-05	0.000670136	ATP13A2:SLC2A1:ARF1:HK1:GPAM:SYT7:LRP5:C2CD2L:HNF1A:AACS:VPS35:SMPD3:SREBF1:SRCIN1:LTBP4:GIPR:TRPM4:RAB11FIP5:ITGB6:FZD5:FOXA2:IL17RA:PPARD:ACHE:CFTR:NOTCH1:CDK16	http://www.gsea-msigdb.org/gsea/msigdb/cards/GO_PEPTIDE_SECRETION
GO_bp	GO_POSITIVE_REGULATION_OF_TRANSPORT	950	37	1.2953e-05	0.000670452	ATP13A2:ADC:CTSS:RNASEL:ARF1:HK1:BAG3:KCNQ1:PRR5L:SYT7:P2RY2:C2CD2L:AACS:LAMP1:BDKRB1:VPS35:SMPD3:MYO1C:ERBB2:DNM2:ACTN4:GIPR:TRPM4:AP2A1:RAB3GAP1:FZD5:IL17RA:BCR:CHCHD10:SHANK3:ITGA2:PPARD:MYB:ACTB:ACHE:CFTR:G6PD	http://www.gsea-msigdb.org/gsea/msigdb/cards/GO_POSITIVE_REGULATION_OF_TRANSPORT
TF_targets	STAT6_02	259	15	8.50568e-05	0.000673827	EPHA2:ATP13A2:VAV3:ARV1:KCNQ1:PRR5L:RAB1B:NKIRAS2:CASKIN2:AKT1S1:ZDHHC8:ARAP3:FBXW11:TSC22D4:GNB2	http://www.gsea-msigdb.org/gsea/msigdb/cards/STAT6_02
Immunologic_signatures	GSE21360_NAIVE_VS_SECONDARY_MEMORY_CD8_TCELL_DN	181	13	2.81322e-05	0.0006853	PNPLA2:PTMS:PACS2:LASP1:DOT1L:CD97:ZFYVE28:RELL1:TAPBP:BRI3:ZYX:ATP6V1B2:SLC6A8	http://www.gsea-msigdb.org/gsea/msigdb/cards/GSE21360_NAIVE_VS_SECONDARY_MEMORY_CD8_TCELL_DN
GO_bp	GO_PROTEIN_POLYMERIZATION	276	17	1.3357e-05	0.000686533	ARF1:ADD3:SPTBN2:ARF6:SPIRE2:MYO1C:CDC42EP4:CAMSAP3:INPP5J:CDC42EP1:BAIAP2L2:NCK1:OPA1:TPPP:TTBK1:ARHGAP18:MET	http://www.gsea-msigdb.org/gsea/msigdb/cards/GO_PROTEIN_POLYMERIZATION
GO_bp	GO_PEPTIDE_HORMONE_SECRETION	248	16	1.34555e-05	0.00068679	SLC2A1:SYT7:LRP5:C2CD2L:HNF1A:AACS:SMPD3:SREBF1:LTBP4:GIPR:TRPM4:RAB11FIP5:FOXA2:PPARD:CFTR:CDK16	http://www.gsea-msigdb.org/gsea/msigdb/cards/GO_PEPTIDE_HORMONE_SECRETION
TF_targets	CREBP1_Q2	260	15	8.87918e-05	0.000694397	EPHA2:CSDE1:VPS37B:KLF13:MESDC1:SEZ6L2:PER1:NAPA:SPHK2:PPP1R15A:WDR48:GAK:ZNF184:AGPAT1:TMEM66	http://www.gsea-msigdb.org/gsea/msigdb/cards/CREBP1_Q2
Positional_gene_sets	chr19q13	1073	41	6.9775e-06	0.000695424	USF2:PPP1R14A:ACTN4:PAK4:RPS16:FCGBP:SHKBP1:LTBP4:RAB4B:CIC:MEGF8:PHLDB3:ZNF112:CBLC:BCAM:PVRL2:RELB:ZNF296:GIPR:FBXO46:DMWD:MYPOP:PRKD2:CCDC9:NAPA:TMEM143:SPHK2:PPP1R15A:TRPM4:SCAF1:AP2A1:MED25:AKT1S1:ATF5:MYH14:ZNF813:MBOAT7:PPP6R1:ZNF628:ZNF579:EPN1	http://www.gsea-msigdb.org/gsea/msigdb/cards/chr19q13
GO_cc	GO_ACTIN_CYTOSKELETON	491	23	3.78663e-05	0.000701929	ESPN:SLC2A1:BAG3:SPTBN2:MESDC1:MTSS1L:MYO1C:SRCIN1:LASP1:RARA:CDC42EP4:SEPT9:MYO9B:ACTN4:MYH14:MLPH:BAIAP2L2:DCTN4:TMEM63B:ACTB:ZYX:DFNB31:SHROOM2	http://www.gsea-msigdb.org/gsea/msigdb/cards/GO_ACTIN_CYTOSKELETON
TF_targets	WHN_B	261	15	9.26691e-05	0.000715546	TMEM57:ZNF362:CSDE1:GGPS1:RPTOR:MRPL12:PNPLA6:KLF2:SF3B1:ACO2:EAF1:HOXA7:ERLIN2:NDOR1:STAG2	http://www.gsea-msigdb.org/gsea/msigdb/cards/WHN_B
Wikipathways	Angiopoietin Like Protein 8 Regulatory Pathway	132	12	5.31784e-06	0.000721896	SLC2A1:SHC1:MAP3K11:TSC2:SREBF1:RPTOR:FASN:MAP2K7:CBLC:PIK3R4:MAPK13:RXRA	http://www.wikipathways.org/instance/WP3915_r106761
TF_targets	CYTAGCAAY_UNKNOWN	150	11	9.5114e-05	0.000725245	HSPG2:GABARAPL2:TPGS1:SCAMP4:RAVER1:MED25:PNKD:PIK3R4:ARL4A:REEP4:SLC6A8	http://www.gsea-msigdb.org/gsea/msigdb/cards/CYTAGCAAY_UNKNOWN
TF_targets	MYCMAX_03	262	15	9.66933e-05	0.000728184	RLF:ZNF503:RAB3IL1:VPS37B:LAMP1:SPNS1:SEZ6L2:CLUH:PER1:RELB:MGME1:QTRTD1:DCTN4:HOXA7:CLIP2	http://www.gsea-msigdb.org/gsea/msigdb/cards/MYCMAX_03
GO_bp	GO_ORGANELLE_TRANSPORT_ALONG_MICROTUBULE	80	9	1.43805e-05	0.000728941	TMEM201:PEX14:LAMP1:CCDC64B:AP3D1:MAP1S:LRPPRC:OPA1:BLOC1S5	http://www.gsea-msigdb.org/gsea/msigdb/cards/GO_ORGANELLE_TRANSPORT_ALONG_MICROTUBULE
GO_mf	GO_MONOVALENT_INORGANIC_CATION_TRANSMEMBRANE_TRANSPORTER_ACTIVITY	374	20	1.90769e-05	0.000747177	KCNQ4:SLC6A9:COX15:KCNQ1:SLC22A18:SCNN1A:ATP5EP2:ATP2A3:OTOP2:KCNG1:ATP6V1A:LETM1:SLC12A7:NNT:SLC22A1:ATP6V1B2:SLC20A2:SLC45A4:SHROOM2:SLC6A8	http://www.gsea-msigdb.org/gsea/msigdb/cards/GO_MONOVALENT_INORGANIC_CATION_TRANSMEMBRANE_TRANSPORTER_ACTIVITY
GO_bp	GO_REGULATION_OF_TRANSFERASE_ACTIVITY	956	37	1.48449e-05	0.000747328	SESN2:SERINC2:VAV3:SHC1:SMPD1:MEN1:MAP3K11:LRP5:CCNT1:PAK6:RPLP1:CSK:TSC2:PARN:WDR81:SRCIN1:ERBB2:DBF4B:ACE:ACE:RPTOR:FZR1:MLLT1:MAP2K7:PAK4:CBLC:AKT1S1:MAPRE3:FZD5:CDC25B:FOXA2:PIK3R4:NCK1:ZFYVE28:TTBK1:ACTB:KLF4:VAV2	http://www.gsea-msigdb.org/gsea/msigdb/cards/GO_REGULATION_OF_TRANSFERASE_ACTIVITY
Curated_gene_sets	YAGI_AML_WITH_T_8_21_TRANSLOCATION	367	20	1.45451e-05	0.000767528	AGRN:SHC1:ACADSB:RCN1:TNFRSF1A:CSK:FURIN:TSC2:ITGB4:KDM4B:BCAM:NBAS:FZD5:LAMA5:DGCR2:BCR:AP1B1:NCK1:TSC22D4:ZC3H3	http://www.gsea-msigdb.org/gsea/msigdb/cards/YAGI_AML_WITH_T_8_21_TRANSLOCATION
Curated_gene_sets	NUYTTEN_EZH2_TARGETS_UP	1031	39	1.46501e-05	0.000767528	AGRN:STK40:RLF:SLC2A1:P4HA1:KCNQ1:ABTB2:TNKS1BP1:DAGLA:VEZT:BDKRB1:EIF5:TMEM87A:MFAP1:CLCN7:TMEM159:MYBBP1A:CDC42EP4:SECTM1:GATA6:ATF5:FZD5:RRBP1:AGPAT3:PLXNB2:MYD88:ATP6V1A:MGLL:NCK1:XRCC4:TAPBP:TMEM63B:SLC18B1:BRI3:SLC37A3:ARHGAP39:TDRD7:KLF4:MOSPD1	http://www.gsea-msigdb.org/gsea/msigdb/cards/NUYTTEN_EZH2_TARGETS_UP
GO_mf	GO_COENZYME_BINDING	285	17	2.01767e-05	0.000771874	CCBL2:P4HA1:ACADSB:PC:IVD:GPT2:HSD11B2:FASN:HADHA:SPTLC3:DHFRL1:MTRR:NNT:GMDS:PLOD3:NDOR1:G6PD	http://www.gsea-msigdb.org/gsea/msigdb/cards/GO_COENZYME_BINDING
TF_targets	BACH1_01	264	15	0.000105201	0.000782596	AP2A2:CHST1:BDKRB1:RAP1GAP2:GIT1:ITGB4:ELL:PPP1R15A:MYH14:YPEL5:VWA7:PIM1:MYB:PLEC:ABCA2	http://www.gsea-msigdb.org/gsea/msigdb/cards/BACH1_01
Cancer_modules	MODULE_6	411	22	7.30644e-06	0.000787269	HSPG2:KCNQ1:CHST1:MEN1:SCNN1A:NR4A1:ATP2A3:PER1:GRN:ITGB4:FZR1:FUT6:DNM2:FCGBP:PPP1R15A:LAMA5:CDC42EP1:MGLL:SOD3:ZYX:PLEC:HSF1	http://www.gsea-msigdb.org/gsea/msigdb/cards/MODULE_6
GO_cc	GO_CELL_LEADING_EDGE	397	20	4.42278e-05	0.000804947	EPHA2:ARF1:EPS8L2:CDC42BPG:VEZT:RP11-307N16.6:SPATA13:ARF6:PLA2G4F:MTSS1L:MYO1C:SRCIN1:ITGB4:DNM2:INPP5J:SH3BP1:ARAP3:WWC1:ATP6V1B2:FGD1:ATP7A	http://www.gsea-msigdb.org/gsea/msigdb/cards/GO_CELL_LEADING_EDGE
Immunologic_signatures	GSE9601_UNTREATED_VS_PI3K_INHIBITOR_TREATED_HCMV_INF_MONOCYTE_UP	184	13	3.34113e-05	0.000805841	SDF4:RAB1B:CFDP1:FLII:ARHGDIA:DPP9:DDA1:SHKBP1:RAB4B:RELB:MED15:DCTN4:PIM1	http://www.gsea-msigdb.org/gsea/msigdb/cards/GSE9601_UNTREATED_VS_PI3K_INHIBITOR_TREATED_HCMV_INF_MONOCYTE_UP
Immunologic_signatures	GSE15624_3H_VS_6H_HALOFUGINONE_TREATED_CD4_TCELL_UP	184	13	3.34113e-05	0.000805841	RLF:RNASEL:CCDC88C:UBALD1:PRR14:KDM4B:MYO9B:IL17RA:TBC1D22A:TTYH3:PLEC:RNF20:RXRA	http://www.gsea-msigdb.org/gsea/msigdb/cards/GSE15624_3H_VS_6H_HALOFUGINONE_TREATED_CD4_TCELL_UP
Curated_gene_sets	NAKAMURA_TUMOR_ZONE_PERIPHERAL_VS_CENTRAL_DN	632	28	1.55864e-05	0.000806458	AGRN:SHC1:UNC5B:P4HA1:ADD3:WDR11:ATG2A:TSKU:KLF13:PCSK6:ITFG3:ITFG3:SEZ6L2:LONP2:NKIRAS2:NBR1:MKNK2:KDM4B:YPEL5:MMP24-AS1:BCR:PLXNB2:NCK1:ITGA2:GMDS:TAPBP:DENND4C:RXRA:SLC6A8	http://www.gsea-msigdb.org/gsea/msigdb/cards/NAKAMURA_TUMOR_ZONE_PERIPHERAL_VS_CENTRAL_DN
Curated_gene_sets	BENPORATH_MYC_MAX_TARGETS	774	32	1.56864e-05	0.000806458	CSDE1:SCAMP3:ATF6:PARG:COX15:LAMP1:MFAP1:RPLP1:TSC2:MMP15:SHPK:SHPK:MYBBP1A:PER1:NBR1:CNDP2:MAP2K7:HOOK2:IER2:CD97:ELL:GMIP:NDUFS1:FZD5:SOX12:CDC25B:CLCN2:GAK:DCTN4:GMDS:MED20:PLOD3:CDK16	http://www.gsea-msigdb.org/gsea/msigdb/cards/BENPORATH_MYC_MAX_TARGETS
Chemical_and_Genetic_pertubation	CREIGHTON_ENDOCRINE_THERAPY_RESISTANCE_3	717	30	2.30418e-05	0.000809406	TMEM57:ATPAF1:SNX7:CTSS:PRPF18:ZNF503:ADD3:EPS8L2:ST14:SCNN1A:PAK6:PCSK6:CCDC64B:SPIRE2:PITPNM3:EPN3:SMIM5:SECTM1:CNDP2:FUT6:FUT3:B3GNT3:FCGBP:YPEL5:FZD5:RRBP1:HIC2:GMDS:MED23:MOSPD1	http://www.gsea-msigdb.org/gsea/msigdb/cards/CREIGHTON_ENDOCRINE_THERAPY_RESISTANCE_3
GO_bp	GO_NEGATIVE_REGULATION_OF_PROTEIN_MODIFICATION_PROCESS	599	27	1.62916e-05	0.00081458	SMPD1:PRR5L:MEN1:LRP5:BDKRB1:SMAD6:CSK:TSC2:MARVELD3:PER1:SRCIN1:RPTOR:MLLT1:PPP1R14A:CBLC:PPP1R15A:AKT1S1:INPP5J:RASD2:CTDSPL:NCK1:MECOM:ZFYVE28:NNT:MFHAS1:KLF4:G6PD	http://www.gsea-msigdb.org/gsea/msigdb/cards/GO_NEGATIVE_REGULATION_OF_PROTEIN_MODIFICATION_PROCESS
Chemical_and_Genetic_pertubation	SENGUPTA_EBNA1_ANTICORRELATED	153	12	2.3871e-05	0.000829707	AIM1L:MCF2L:SMPD3:WDR81:SREBF1:ABHD15:KCNG1:ZFYVE28:FAM105A:PPARD:LRCH4:VAV2	http://www.gsea-msigdb.org/gsea/msigdb/cards/SENGUPTA_EBNA1_ANTICORRELATED
TF_targets	USF_Q6	266	15	0.000114355	0.000830433	SDF4:ZNF503:ARL3:RAB3IL1:VPS37B:ARF6:SPNS1:SEZ6L2:PER1:YPEL5:NDUFS1:CSRP2BP:ARSA:DCTN4:MFHAS1	http://www.gsea-msigdb.org/gsea/msigdb/cards/USF_Q6
TF_targets	ZIC1_01	266	15	0.000114355	0.000830433	ADC:ZNF362:ZNF503:RAB1B:KLF13:WDR81:GIT1:CASKIN2:GATA6:PAK4:SH3BP1:HOXA7:TSC22D4:FAM83H:NOTCH1	http://www.gsea-msigdb.org/gsea/msigdb/cards/ZIC1_01
Chemical_and_Genetic_pertubation	FONTAINE_PAPILLARY_THYROID_CARCINOMA_UP	66	8	2.48511e-05	0.000852118	COX15:SLC22A18:MLLT1:NACC1:PLXNB2:NELFA:KLF4:NOTCH1	http://www.gsea-msigdb.org/gsea/msigdb/cards/FONTAINE_PAPILLARY_THYROID_CARCINOMA_UP
Chemical_and_Genetic_pertubation	DAVICIONI_MOLECULAR_ARMS_VS_ERMS_DN	179	13	2.50319e-05	0.000852118	CD248:TSKU:TNFRSF1A:ERBB2:CDC42EP4:IER2:CD97:LTBP4:RRBP1:CTDSPL:ARL4A:REEP4:CCDC25	http://www.gsea-msigdb.org/gsea/msigdb/cards/DAVICIONI_MOLECULAR_ARMS_VS_ERMS_DN
Curated_gene_sets	DASU_IL6_SIGNALING_SCAR_UP	31	6	1.70383e-05	0.000867848	AGRN:SREBF1:CDC42EP4:CIC:CDC25B:PLEC	http://www.gsea-msigdb.org/gsea/msigdb/cards/DASU_IL6_SIGNALING_SCAR_UP
Curated_gene_sets	PID_A6B1_A6B4_INTEGRIN_PATHWAY	46	7	1.76737e-05	0.000886646	SHC1:ERBB2:ITGB4:LAMA5:MET:LAMC3:RXRA	http://www.gsea-msigdb.org/gsea/msigdb/cards/PID_A6B1_A6B4_INTEGRIN_PATHWAY
Curated_gene_sets	MARTENS_TRETINOIN_RESPONSE_UP	852	34	1.77297e-05	0.000886646	PRDM16:EPHA2:AIM1L:EPS8L2:MUC2:SLC22A18:SYT7:CD248:TSKU:B3GNT6:CEP170B:MMP15:ACE:ACE:OTOP2:MIER2:EFNA2:GNA11:FUT6:HOOK2:PAK4:BCAM:PROM2:IHH:FOXA2:SUSD2:TMEM184B:PLXNB2:SLC12A7:ZNF467:SLC45A4:ZC3H3:SHB:LAMC3:VAV2	http://www.gsea-msigdb.org/gsea/msigdb/cards/MARTENS_TRETINOIN_RESPONSE_UP
GO_bp	GO_LYSOSOMAL_TRANSPORT	103	10	1.80767e-05	0.000897729	ARF1:CDX2:LAMP1:VPS35:GRN:AP3D1:HOOK2:GAK:LARS:VPS41	http://www.gsea-msigdb.org/gsea/msigdb/cards/GO_LYSOSOMAL_TRANSPORT
GO_cc	GO_SUPRAMOLECULAR_COMPLEX	936	35	5.043e-05	0.000901437	ESPN:NUDC:SLC2A1:ARF1:ARL3:BAG3:INCENP:MAP3K11:CEP170B:MTA1:MFAP1:MYO1C:NBR1:EVPL:SEPT9:TPGS1:ADAMTSL5:CAMSAP3:DNM2:HOOK2:MYO9B:MAP1S:ACTN4:MAPRE3:LRPPRC:FXR1:TPPP:DCTN4:CLIP2:REEP4:FAM83H:EPPK1:PLEC:DFNB31:SHROOM2	http://www.gsea-msigdb.org/gsea/msigdb/cards/GO_SUPRAMOLECULAR_COMPLEX
GO_bp	GO_SENSORY_ORGAN_DEVELOPMENT	535	25	1.83827e-05	0.000906797	PRDM16:EPHA2:KCNQ4:ATF6:KCNQ1:LRP5:TSKU:LRP10:RAB11FIP4:RARA:FZR1:RAB3GAP1:FZD5:IHH:BCR:CLCN2:OPA1:ACHE:TDRD7:KLF4:DFNB31:LAMC3:RXRA:NOTCH1:SHROOM2	http://www.gsea-msigdb.org/gsea/msigdb/cards/GO_SENSORY_ORGAN_DEVELOPMENT
GO_bp	GO_CELLULAR_HOMEOSTASIS	967	37	1.89856e-05	0.000930295	GPR157:ATP13A2:TMCO1:ARF1:HK1:BAG3:PLCB3:MEN1:LRP5:P2RY2:C2CD2L:AACS:APEX1:BDKRB1:ATP2A3:GRN:GAA:AP3D1:UPF1:ATP13A1:GIPR:TRPM4:RAB11FIP5:FOXA2:LARGE:TXN2:SHANK3:ATP6V1A:OPA1:LETM1:SLC12A7:NNT:SKP1:CFTR:ATP6V1B2:CDK16:ATP7A	http://www.gsea-msigdb.org/gsea/msigdb/cards/GO_CELLULAR_HOMEOSTASIS
Immunologic_signatures	GSE33292_DN3_THYMOCYTE_VS_TCELL_LYMPHOMA_FROM_TCF1_KO_UP	187	13	3.95352e-05	0.000948844	SRM:RBM8A:VPS45:TMEM87A:ZNF296:PRKD2:NBAS:LRPPRC:RAB3GAP1:PNKD:CDC25B:TXN2:LARS	http://www.gsea-msigdb.org/gsea/msigdb/cards/GSE33292_DN3_THYMOCYTE_VS_TCELL_LYMPHOMA_FROM_TCF1_KO_UP
Chemical_and_Genetic_pertubation	GRESHOCK_CANCER_COPY_NUMBER_UP	323	18	2.87288e-05	0.000957227	PRDM16:CARS:MEN1:HNF1A:CDX2:TSC2:PER1:LASP1:ERBB2:RARA:SEPT9:MLLT1:ELL:BCR:MECOM:PIM1:MET:NOTCH1	http://www.gsea-msigdb.org/gsea/msigdb/cards/GRESHOCK_CANCER_COPY_NUMBER_UP
Chemical_and_Genetic_pertubation	HAN_SATB1_TARGETS_DN	385	20	2.87875e-05	0.000957227	SDF4:CDK11A:SLC22A18:PC:VPS37B:SCG5:SMAD6:HCFC1R1:TNK1:ERBB2:ITGB4:GAA:SECTM1:GATA6:SPTLC3:TOX2:MFHAS1:CCDC25:TMEM8B:SHROOM2	http://www.gsea-msigdb.org/gsea/msigdb/cards/HAN_SATB1_TARGETS_DN
Chemical_and_Genetic_pertubation	SANSOM_APC_MYC_TARGETS	236	15	2.95459e-05	0.000957227	ATF6:MEN1:VEZT:CDX2:UBALD1:ATP2A3:MYBBP1A:SCAMP4:AKT1S1:FZD5:TXN2:NELFA:INTS1:ACHE:ABCB8	http://www.gsea-msigdb.org/gsea/msigdb/cards/SANSOM_APC_MYC_TARGETS
Chemical_and_Genetic_pertubation	CREIGHTON_AKT1_SIGNALING_VIA_MTOR_UP	34	6	2.97229e-05	0.000957227	TOLLIP:MMP15:LASP1:TJP3:PVRL2:CDK16	http://www.gsea-msigdb.org/gsea/msigdb/cards/CREIGHTON_AKT1_SIGNALING_VIA_MTOR_UP
Chemical_and_Genetic_pertubation	QI_HYPOXIA_TARGETS_OF_HIF1A_AND_FOXA2	34	6	2.97229e-05	0.000957227	SRM:HK1:MYBBP1A:JUND:ACTN4:MED15	http://www.gsea-msigdb.org/gsea/msigdb/cards/QI_HYPOXIA_TARGETS_OF_HIF1A_AND_FOXA2
Chemical_and_Genetic_pertubation	CHEMNITZ_RESPONSE_TO_PROSTAGLANDIN_E2_DN	386	20	2.9859e-05	0.000957227	CAMTA1:SERINC2:CDC42BPG:CAPN1:ST14:SCNN1A:VTI1B:FBXL16:MMP15:MARVELD3:TJP3:FUT6:FUT3:KIAA1211L:SPTLC3:WDR48:GMDS:FZD1:MET:KLF4	http://www.gsea-msigdb.org/gsea/msigdb/cards/CHEMNITZ_RESPONSE_TO_PROSTAGLANDIN_E2_DN
TF_targets	TATAAA_TATA_01	1306	43	0.000133628	0.000958978	SDF4:TMEM57:SLC2A1:CSDE1:RBM8A:SCAMP3:RIT1:P4HA1:SYT7:SSH3:GUCY2C:NR4A1:HNF1A:CDX2:ARF6:PNMA1:PAK6:FURIN:EDC4:GIT1:RARA:NKIRAS2:CHAD:ACE:ACE:OTOP2:DNM2:TECR:PPP1R15A:TRPM4:EPN1:CYP20A1:MGME1:RBBP9:NNT:FBXW11:MYB:AIG1:ACTB:CFTR:ATP6V1B2:PLEC:STAG2:RBMX	http://www.gsea-msigdb.org/gsea/msigdb/cards/TATAAA_TATA_01
KEGG	KEGG_SPLICEOSOME	127	11	2.06249e-05	0.000959057	RBM8A:SF3B4:PRPF18:SART1:SNW1:AQR:SF3A2:SF3B1:CRNKL1:PQBP1:RBMX	http://www.gsea-msigdb.org/gsea/msigdb/cards/KEGG_SPLICEOSOME
GO_mf	GO_ATPASE_ACTIVITY_COUPLED_TO_MOVEMENT_OF_SUBSTANCES	130	11	2.56685e-05	0.000959651	ATP13A2:ATP5EP2:ATP2A3:ATP13A1:ATP6V1A:TAPBP:CFTR:ABCB8:ATP6V1B2:ABCA2:ATP7A	http://www.gsea-msigdb.org/gsea/msigdb/cards/GO_ATPASE_ACTIVITY_COUPLED_TO_MOVEMENT_OF_SUBSTANCES
GO_bp	GO_REGULATION_OF_KINASE_ACTIVITY	857	34	1.99638e-05	0.000971746	SESN2:VAV3:SHC1:SMPD1:MEN1:MAP3K11:LRP5:CCNT1:PAK6:RPLP1:CSK:TSC2:WDR81:SRCIN1:ERBB2:DBF4B:ACE:ACE:RPTOR:MLLT1:MAP2K7:PAK4:CBLC:AKT1S1:MAPRE3:FZD5:CDC25B:FOXA2:PIK3R4:NCK1:ZFYVE28:TTBK1:ACTB:KLF4:VAV2	http://www.gsea-msigdb.org/gsea/msigdb/cards/GO_REGULATION_OF_KINASE_ACTIVITY
GO_bp	GO_CELLULAR_RESPONSE_TO_LEUCINE	10	4	2.03408e-05	0.000983587	SESN2:UBR1:RPTOR:LARS	http://www.gsea-msigdb.org/gsea/msigdb/cards/GO_CELLULAR_RESPONSE_TO_LEUCINE
TF_targets	AP1_01	271	15	0.000140333	0.000983941	EPHA2:RIT1:SLC22A18:PLBD2:ULK1:UBALD1:WDR81:RAP1GAP2:SEPT9:MAPRE3:KIAA1211L:PIM1:MYB:PLEC:ABCA2	http://www.gsea-msigdb.org/gsea/msigdb/cards/AP1_01
TF_targets	ARNT_01	271	15	0.000140333	0.000983941	NUDC:RLF:CSDE1:RAB3IL1:TSKU:VPS37B:LAMP1:ARF6:UBALD1:PER1:MGME1:CSRP2BP:ATP6V1A:DCTN4:HOXA7	http://www.gsea-msigdb.org/gsea/msigdb/cards/ARNT_01
GO_mf	GO_TRANSFERASE_ACTIVITY_TRANSFERRING_PHOSPHORUS_CONTAINING_GROUPS	908	35	2.73608e-05	0.000993233	CDK11B:CDK11A:EPHA2:STK40:RNASEL:HK1:CDC42BPG:MAP3K11:GUCY2C:ULK1:PAK6:CSK:SHPK:SHPK:TNK1:ERBB2:COASY:PIGN:MKNK2:MAP2K7:PAK4:LTBP4:PRKD2:SPHK2:BCR:PIK3R4:GAK:PAPSS1:FASTKD3:MAPK13:PIM1:MED20:TTBK1:MET:AGK:CDK16	http://www.gsea-msigdb.org/gsea/msigdb/cards/GO_TRANSFERASE_ACTIVITY_TRANSFERRING_PHOSPHORUS_CONTAINING_GROUPS
GO_mf	GO_IDENTICAL_PROTEIN_BINDING	1706	55	2.77743e-05	0.000993233	SDF4:SRM:SLC2A1:CCBL2:ATF6:GGPS1:HK1:P4HA1:CARS:MAP3K11:PC:ULK1:SMAD6:CSK:TSC2:NAA60:NAA60:RAB11FIP4:ERBB2:CANT1:FASN:DPP9:HOOK2:PLVAP:MAP1S:USF2:ACTN4:PVRL2:RELB:MYPOP:MAPRE3:ICOSLG:MICALL1:TBC1D22A:MYD88:QTRTD1:MGLL:CEP70:FXR1:PAPSS1:CEP72:XRCC4:GMDS:SLC22A1:ACTB:VPS41:BRI3:ACHE:MET:HSF1:TLE1:DFNB31:NACC2:CTPS2:RBMX:G6PD	http://www.gsea-msigdb.org/gsea/msigdb/cards/GO_IDENTICAL_PROTEIN_BINDING
Chemical_and_Genetic_pertubation	SCHAEFFER_PROSTATE_DEVELOPMENT_6HR_DN	452	22	3.1439e-05	0.000998189	PHF13:TMEM57:ECD:TNKS1BP1:PCNXL3:SART1:SNW1:CEP170B:FURIN:HCFC1R1:MYBBP1A:GRN:SEPT9:ARHGDIA:DAZAP1:SHKBP1:MED25:DGCR2:SKP1:DCTN4:WWC1:NOTCH1	http://www.gsea-msigdb.org/gsea/msigdb/cards/SCHAEFFER_PROSTATE_DEVELOPMENT_6HR_DN
GO_bp	GO_FATTY_ACID_METABOLIC_PROCESS	257	16	2.08752e-05	0.00100283	SESN2:GPAM:ACADSB:DAGLA:TNFRSF1A:AACS:IVD:LONP2:SREBF1:FASN:HADHA:RPP14:MGLL:PPARD:PEX2:SLC27A4	http://www.gsea-msigdb.org/gsea/msigdb/cards/GO_FATTY_ACID_METABOLIC_PROCESS
GO_bp	GO_CENTRAL_NERVOUS_SYSTEM_DEVELOPMENT	972	37	2.11971e-05	0.00101168	SDF4:HSPG2:TMEM57:SLC2A1:BAG3:MEN1:SPTBN2:TSKU:SUDS3:CCDC85C:CSK:GLIS2:ERBB2:RARA:GRN:EFNA2:MAP1S:CIC:NAPA:SPHK2:ATF5:MBOAT7:RAB3GAP1:SOX12:BCR:PLXNB2:SHANK3:BTD:TTBK1:ACTB:FZD1:DFNB31:LAMC3:NOTCH1:SHROOM2:ATP7A:G6PD	http://www.gsea-msigdb.org/gsea/msigdb/cards/GO_CENTRAL_NERVOUS_SYSTEM_DEVELOPMENT
TF_targets	BACH2_01	272	15	0.000146102	0.00101276	RIT1:CHST1:NR4A1:BDKRB1:UBALD1:ITGB4:ELL:MYH14:MAPRE3:YPEL5:KIAA1211L:PIM1:MYB:LRCH4:PLEC	http://www.gsea-msigdb.org/gsea/msigdb/cards/BACH2_01
GO_cc	GO_CELL_PROJECTION_MEMBRANE	341	18	5.80475e-05	0.0010194	GPR157:EPHA2:CDHR5:EPS8L2:SCNN1A:VEZT:RP11-307N16.6:SPATA13:ARF6:PLA2G4F:MTSS1L:MYO1C:DNM2:PROM2:SHANK3:WWC1:CDHR2:SLC27A4:ATP7A	http://www.gsea-msigdb.org/gsea/msigdb/cards/GO_CELL_PROJECTION_MEMBRANE
Curated_gene_sets	KEGG_SPLICEOSOME	127	11	2.06249e-05	0.00102214	RBM8A:SF3B4:PRPF18:SART1:SNW1:AQR:SF3A2:SF3B1:CRNKL1:PQBP1:RBMX	http://www.gsea-msigdb.org/gsea/msigdb/cards/KEGG_SPLICEOSOME
GO_bp	GO_BIOLOGICAL_ADHESION	1404	48	2.16411e-05	0.00102621	EPHA2:VAV3:SHC1:GPAM:CDHR5:MEN1:SART1:VEZT:ARF6:SMAD6:CSK:CFDP1:SRCIN1:ERBB2:RARA:ITGB4:ARHGDIA:AP3D1:CAMSAP3:DNM2:CD97:ACTN4:PAK4:BCAM:PVRL2:PRKD2:ITGB6:IHH:FOXA2:LAMA5:ICOSLG:DGCR2:CDC42EP1:PLXNB2:NCK1:ITGA2:PCDHGA12:CDHR2:PPARD:MYB:ACTB:HOXA7:ACHE:ZYX:TMEM8B:KLF4:LAMC3:NOTCH1	http://www.gsea-msigdb.org/gsea/msigdb/cards/GO_BIOLOGICAL_ADHESION
GO_bp	GO_MONOCARBOXYLIC_ACID_METABOLIC_PROCESS	474	23	2.19525e-05	0.0010327	SESN2:ARV1:GPAM:ACADSB:DAGLA:PC:TNFRSF1A:AACS:IVD:PLA2G4F:MTHFS:LONP2:SREBF1:FASN:TECR:HADHA:BTD:RPP14:MGLL:PPARD:ERLIN2:PEX2:SLC27A4	http://www.gsea-msigdb.org/gsea/msigdb/cards/GO_MONOCARBOXYLIC_ACID_METABOLIC_PROCESS
GO_bp	GO_CELL_JUNCTION_ORGANIZATION	287	17	2.20589e-05	0.0010327	EPHA2:ARF6:CSK:MARVELD3:MYO1C:ACE:ACE:ITGB4:CAMSAP3:ACTN4:PVRL2:FZD5:LAMA5:SH3BP1:ITGA2:ACTB:PLEC:DFNB31	http://www.gsea-msigdb.org/gsea/msigdb/cards/GO_CELL_JUNCTION_ORGANIZATION
Curated_gene_sets	REACTOME_TRANSCRIPTIONAL_REGULATION_OF_WHITE_ADIPOCYTE_DIFFERENTIATION	84	9	2.14148e-05	0.00105181	SREBF1:MED25:MED15:MED7:MED20:MED23:ZNF467:KLF4:RXRA	http://www.gsea-msigdb.org/gsea/msigdb/cards/REACTOME_TRANSCRIPTIONAL_REGULATION_OF_WHITE_ADIPOCYTE_DIFFERENTIATION
Chemical_and_Genetic_pertubation	NOUZOVA_TRETINOIN_AND_H4_ACETYLATION	134	11	3.4027e-05	0.00107007	CCNT1:VPS37B:TMEM87A:UBR1:SERINC3:ASTE1:FBXO38:DCTN4:MED7:VPS41:RNF20	http://www.gsea-msigdb.org/gsea/msigdb/cards/NOUZOVA_TRETINOIN_AND_H4_ACETYLATION
TF_targets	NRF2_01	274	15	0.000158263	0.00107267	SF3B4:SHC1:TMCO1:COX15:RAB1B:TNFRSF1A:SCAMP2:EDC4:NKIRAS2:MEGF8:PHLDB3:AKT1S1:EPN1:ZNF184:PLOD3	http://www.gsea-msigdb.org/gsea/msigdb/cards/NRF2_01
TF_targets	EFC_Q6	274	15	0.000158263	0.00107267	NUDC:THNSL1:CARS:TNKS1BP1:C2CD2L:SCNN1A:PAK6:EDC4:WDR81:MED25:PNKD:ARL4A:MET:TDRD7:DFNB31	http://www.gsea-msigdb.org/gsea/msigdb/cards/EFC_Q6
Curated_gene_sets	REACTOME_GLYCEROPHOSPHOLIPID_BIOSYNTHESIS	128	11	2.22011e-05	0.00108078	GPAM:PNPLA2:PLA2G4F:PITPNM3:MBOAT7:HADHA:AGPAT3:MGLL:AGPAT1:ACHE:AGK	http://www.gsea-msigdb.org/gsea/msigdb/cards/REACTOME_GLYCEROPHOSPHOLIPID_BIOSYNTHESIS
Chemical_and_Genetic_pertubation	FARMER_BREAST_CANCER_BASAL_VS_LULMINAL	328	18	3.51242e-05	0.00109415	ACADSB:SLC22A18:VPS37C:SCNN1A:COX16:PNMA1:LONP2:SREBF1:LASP1:RARA:CANT1:FASN:KDM4B:MLPH:MICALL1:NCK1:MYB:TCEAL4	http://www.gsea-msigdb.org/gsea/msigdb/cards/FARMER_BREAST_CANCER_BASAL_VS_LULMINAL
GO_bp	GO_LAMELLIPODIUM_ORGANIZATION	85	9	2.35712e-05	0.00109651	EPHA2:VAV3:SSH3:RP11-307N16.6:SPATA13:MTSS1L:DNM2:NCK1:VAV2:ATP7A	http://www.gsea-msigdb.org/gsea/msigdb/cards/GO_LAMELLIPODIUM_ORGANIZATION
Immunologic_signatures	GSE37605_FOXP3_FUSION_GFP_VS_IRES_GFP_TREG_C57BL6_UP	190	13	4.66151e-05	0.00110785	AGRN:SNX7:LRP5:NR4A1:VPS37B:HEATR5A:PER1:PPP1R15A:ACO2:EAF1:GTF2IRD1:MFHAS1:CNTFR	http://www.gsea-msigdb.org/gsea/msigdb/cards/GSE37605_FOXP3_FUSION_GFP_VS_IRES_GFP_TREG_C57BL6_UP
Immunologic_signatures	GSE27896_HDAC6_KO_VS_WT_TREG_UP	190	13	4.66151e-05	0.00110785	OXCT2:ABTB2:AP5B1:TNFRSF1A:RP11-307N16.6:SPATA13:PRR14:ARHGEF18:ELL:PPP6R1:IL17RA:MYB:TSC22D4:PLEC	http://www.gsea-msigdb.org/gsea/msigdb/cards/GSE27896_HDAC6_KO_VS_WT_TREG_UP
Curated_gene_sets	CREIGHTON_ENDOCRINE_THERAPY_RESISTANCE_3	717	30	2.30418e-05	0.00111187	TMEM57:ATPAF1:SNX7:CTSS:PRPF18:ZNF503:ADD3:EPS8L2:ST14:SCNN1A:PAK6:PCSK6:CCDC64B:SPIRE2:PITPNM3:EPN3:SMIM5:SECTM1:CNDP2:FUT6:FUT3:B3GNT3:FCGBP:YPEL5:FZD5:RRBP1:HIC2:GMDS:MED23:MOSPD1	http://www.gsea-msigdb.org/gsea/msigdb/cards/CREIGHTON_ENDOCRINE_THERAPY_RESISTANCE_3
GO_bp	GO_CELL_CYCLE_PROCESS	1370	47	2.4224e-05	0.00111979	PHF13:LSM10:ARF1:ECD:ZNF503:ARL3:TNKS1BP1:INCENP:MEN1:LRP5:APEX1:SMPD3:IST1:SPIRE2:MYBBP1A:GIT1:RAB11FIP4:DBF4B:SEPT9:RPTOR:GATA6:FZR1:DNM2:WIZ:UPF1:PPP1R15A:MED25:ATF5:TRAPPC12:MAPRE3:CDC25B:CSRP2BP:SUSD2:CTDSPL:PIK3R4:CEP70:CEP72:SKP1:FBXW11:FBXL18:REEP4:HSF1:KLF4:NACC2:NOTCH1:EHMT1:STAG2	http://www.gsea-msigdb.org/gsea/msigdb/cards/GO_CELL_CYCLE_PROCESS
GO_bp	GO_INSULIN_SECRETION	205	14	2.45761e-05	0.00112897	SLC2A1:SYT7:LRP5:C2CD2L:HNF1A:AACS:SREBF1:GIPR:TRPM4:RAB11FIP5:FOXA2:PPARD:CFTR:CDK16	http://www.gsea-msigdb.org/gsea/msigdb/cards/GO_INSULIN_SECRETION
Curated_gene_sets	SENGUPTA_EBNA1_ANTICORRELATED	153	12	2.3871e-05	0.00114187	AIM1L:MCF2L:SMPD3:WDR81:SREBF1:ABHD15:KCNG1:ZFYVE28:FAM105A:PPARD:LRCH4:VAV2	http://www.gsea-msigdb.org/gsea/msigdb/cards/SENGUPTA_EBNA1_ANTICORRELATED
TF_targets	VDR_Q6	276	15	0.000171293	0.00114823	DNAJC11:TMEM57:ZNF503:CD248:MESDC1:WFIKKN1:CLUH:BCAM:AGPAT3:MKL1:ACO2:TMEM39A:GNB2:KLF4:CDK16	http://www.gsea-msigdb.org/gsea/msigdb/cards/VDR_Q6
Chemical_and_Genetic_pertubation	BILD_E2F3_ONCOGENIC_SIGNATURE	241	15	3.76247e-05	0.00116109	EPHA2:CHST1:SCNN1A:FAM222A:SMAD6:MMP15:SREBF1:ABHD15:KDM4B:SOX12:SHANK3:TPPP:MYB:FZD1:MFHAS1	http://www.gsea-msigdb.org/gsea/msigdb/cards/BILD_E2F3_ONCOGENIC_SIGNATURE
GO_bp	GO_PHOSPHOLIPID_BIOSYNTHETIC_PROCESS	233	15	2.54703e-05	0.00116278	ARF1:GGPS1:GPAM:PITPNM3:PIGN:SPHK2:MBOAT7:AGPAT3:INPP5J:PIK3R4:AGPAT1:PPARD:FIG4:ACHE:AGK	http://www.gsea-msigdb.org/gsea/msigdb/cards/GO_PHOSPHOLIPID_BIOSYNTHETIC_PROCESS
Immunologic_signatures	GSE38696_LIGHT_ZONE_VS_DARK_ZONE_BCELL_UP	191	13	4.92084e-05	0.0011638	ACADSB:CLPX:ARHGEF18:PRKD2:SF3B1:SLC12A7:FAM105A:MYB:KIAA1147:ZNF467:PEX2:DENND4C:EHMT1	http://www.gsea-msigdb.org/gsea/msigdb/cards/GSE38696_LIGHT_ZONE_VS_DARK_ZONE_BCELL_UP
GO_bp	GO_EPHRIN_RECEPTOR_SIGNALING_PATHWAY	86	9	2.59091e-05	0.0011755	EPHA2:VAV3:AP2A2:GIT1:EFNA2:AP2A1:NCK1:ACTB:VAV2	http://www.gsea-msigdb.org/gsea/msigdb/cards/GO_EPHRIN_RECEPTOR_SIGNALING_PATHWAY
Curated_gene_sets	FONTAINE_PAPILLARY_THYROID_CARCINOMA_UP	66	8	2.48511e-05	0.00117693	COX15:SLC22A18:MLLT1:NACC1:PLXNB2:NELFA:KLF4:NOTCH1	http://www.gsea-msigdb.org/gsea/msigdb/cards/FONTAINE_PAPILLARY_THYROID_CARCINOMA_UP
Curated_gene_sets	DAVICIONI_MOLECULAR_ARMS_VS_ERMS_DN	179	13	2.50319e-05	0.00117693	CD248:TSKU:TNFRSF1A:ERBB2:CDC42EP4:IER2:CD97:LTBP4:RRBP1:CTDSPL:ARL4A:REEP4:CCDC25	http://www.gsea-msigdb.org/gsea/msigdb/cards/DAVICIONI_MOLECULAR_ARMS_VS_ERMS_DN
Chemical_and_Genetic_pertubation	LOCKWOOD_AMPLIFIED_IN_LUNG_CANCER	214	14	3.94482e-05	0.00118699	SHC1:RIT1:PC:CCDC85C:MED15:CLCN2:OPA1:SLC12A7:MTRR:FASTKD3:FAM105A:AGPAT1:GNB2:MET	http://www.gsea-msigdb.org/gsea/msigdb/cards/LOCKWOOD_AMPLIFIED_IN_LUNG_CANCER
Chemical_and_Genetic_pertubation	MULLIGHAN_NPM1_SIGNATURE_3_DN	161	12	3.95077e-05	0.00118699	HSPG2:KCNQ1:SPTBN2:ST14:ARID3B:PCSK6:RARA:HOOK2:LTBP4:TRPM4:ZNF467:DFNB31	http://www.gsea-msigdb.org/gsea/msigdb/cards/MULLIGHAN_NPM1_SIGNATURE_3_DN
Chemical_and_Genetic_pertubation	KINSEY_TARGETS_OF_EWSR1_FLII_FUSION_DN	331	18	3.95422e-05	0.00118699	ATG2A:AAMDC:LRP10:SMAD6:SEZ6L2:GRN:CDC42EP4:MKNK2:KLF2:CYP20A1:MMP24-AS1:SULF2:TBC1D22A:MAN2B2:FZD1:ZYX:SLC20A2:SNAPC4	http://www.gsea-msigdb.org/gsea/msigdb/cards/KINSEY_TARGETS_OF_EWSR1_FLII_FUSION_DN
GO_bp	GO_REGULATION_OF_PROTEIN_LOCALIZATION	982	37	2.63428e-05	0.00118785	EPHA2:ATP13A2:SESN2:SLC2A1:ARF1:HK1:GPAM:BAG3:PRR5L:SYT7:LRP5:C2CD2L:AACS:ARF6:VTI1B:CSK:GLIS2:VPS35:MYO1C:SREBF1:SRCIN1:ERBB2:GIPR:TRPM4:TRAPPC12:RAB11FIP5:FZD5:FOXA2:IL17RA:CEP72:PPARD:ACTB:ACHE:CFTR:MFHAS1:ZC3H3:CDK16	http://www.gsea-msigdb.org/gsea/msigdb/cards/GO_REGULATION_OF_PROTEIN_LOCALIZATION
Immunologic_signatures	GSE6259_FLT3L_INDUCED_33D1_POS_DC_VS_CD8_TCELL_UP	166	12	5.32539e-05	0.00118841	SERINC2:ADD3:CDX2:CLPX:TBC1D10B:GRN:GNA11:YPEL5:SERINC3:BLOC1S5:BRI3:MOSPD1	http://www.gsea-msigdb.org/gsea/msigdb/cards/GSE6259_FLT3L_INDUCED_33D1_POS_DC_VS_CD8_TCELL_UP
Immunologic_signatures	GSE46025_WT_VS_FOXO1_KO_KLRG1_LOW_CD8_EFFECTOR_TCELL_UP	193	13	5.47739e-05	0.00118841	SRM:ZDHHC18:NUDC:HK1:PLCB3:ULK1:PRR14:CCDC9:ACO2:CEP72:VWA7:PLOD3:PLCXD1	http://www.gsea-msigdb.org/gsea/msigdb/cards/GSE46025_WT_VS_FOXO1_KO_KLRG1_LOW_CD8_EFFECTOR_TCELL_UP
Immunologic_signatures	GSE36476_CTRL_VS_TSST_ACT_40H_MEMORY_CD4_TCELL_OLD_UP	194	13	5.77562e-05	0.00118841	RLF:ADD3:MCF2L:LONP2:RAP1GAP2:ARHGEF18:KLF2:YPEL5:OSER1:IL17RA:BAIAP2L2:LARS:ARL4A	http://www.gsea-msigdb.org/gsea/msigdb/cards/GSE36476_CTRL_VS_TSST_ACT_40H_MEMORY_CD4_TCELL_OLD_UP
Immunologic_signatures	GSE35825_UNTREATED_VS_IFNG_STIM_MACROPHAGE_DN	194	13	5.77562e-05	0.00118841	ZNF362:VAV3:AP2A2:SCAMP2:FASN:MKNK2:AP3D1:EPN1:TRAPPC12:TBC1D22A:ATP6V1A:FAM105A:RXRA	http://www.gsea-msigdb.org/gsea/msigdb/cards/GSE35825_UNTREATED_VS_IFNG_STIM_MACROPHAGE_DN
Immunologic_signatures	GSE360_L_MAJOR_VS_B_MALAYI_HIGH_DOSE_DC_DN	195	13	6.08785e-05	0.00118841	HSPG2:AP2A2:SPTBN2:CCNT1:GABARAPL2:CDC42EP4:KDM4B:MLLT1:PLXNB2:RPP14:PLOD3:KLF4:PQBP1	http://www.gsea-msigdb.org/gsea/msigdb/cards/GSE360_L_MAJOR_VS_B_MALAYI_HIGH_DOSE_DC_DN
Immunologic_signatures	GSE19401_PLN_VS_PEYERS_PATCH_FOLLICULAR_DC_UP	195	13	6.08785e-05	0.00118841	MTA1:SEPT9:ZNF516:DOT1L:TECR:KIAA1211L:ITGB6:SOX12:BTD:CTDSPL:ABCB8:TMEM66:NACC2	http://www.gsea-msigdb.org/gsea/msigdb/cards/GSE19401_PLN_VS_PEYERS_PATCH_FOLLICULAR_DC_UP
Immunologic_signatures	GSE32901_NAIVE_VS_TH17_ENRICHED_CD4_TCELL_UP	169	12	6.33447e-05	0.00118841	RIT1:GGPS1:PARG:ADD3:MMP15:CD97:PRKD2:RMND5A:IL17RA:FAM47E:FAM105A:KLF4	http://www.gsea-msigdb.org/gsea/msigdb/cards/GSE32901_NAIVE_VS_TH17_ENRICHED_CD4_TCELL_UP
Immunologic_signatures	GSE14000_UNSTIM_VS_4H_LPS_DC_UP	196	13	6.41463e-05	0.00118841	PHF13:FBRSL1:MTA1:CLPX:GLIS2:SHPK:SHPK:KDM4B:SPHK2:BCR:LDOC1L:ASTE1:LETM1:SHB	http://www.gsea-msigdb.org/gsea/msigdb/cards/GSE14000_UNSTIM_VS_4H_LPS_DC_UP
Immunologic_signatures	GSE9988_ANTI_TREM1_VS_VEHICLE_TREATED_MONOCYTES_DN	196	13	6.41463e-05	0.00118841	ARL3:ULK1:KLF13:CSK:GRN:PVRL2:ATF5:TRAPPC12:MKL1:PLXNB2:MYD88:GNB2:KIAA1147	http://www.gsea-msigdb.org/gsea/msigdb/cards/GSE9988_ANTI_TREM1_VS_VEHICLE_TREATED_MONOCYTES_DN
Immunologic_signatures	GSE12366_GC_BCELL_VS_PLASMA_CELL_UP	196	13	6.41463e-05	0.00118841	SF3B4:ADD3:TMEM159:DAZAP1:MKNK2:GMIP:RAB4B:MGME1:TXN2:FBXO38:ZYX:HSDL2:STAG2	http://www.gsea-msigdb.org/gsea/msigdb/cards/GSE12366_GC_BCELL_VS_PLASMA_CELL_UP
Immunologic_signatures	GSE36476_CTRL_VS_TSST_ACT_16H_MEMORY_CD4_TCELL_YOUNG_UP	196	13	6.41463e-05	0.00118841	TRIM62:RLF:ADD3:ATG2A:RAP1GAP2:PER1:ARHGEF18:KLF2:FCGBP:YPEL5:NDRG3:HIC2:ARL4A	http://www.gsea-msigdb.org/gsea/msigdb/cards/GSE36476_CTRL_VS_TSST_ACT_16H_MEMORY_CD4_TCELL_YOUNG_UP
Immunologic_signatures	GSE1925_CTRL_VS_24H_IFNG_STIM_MACROPHAGE_UP	196	13	6.41463e-05	0.00118841	CTSS:RPLP1:ERBB2:PTBP1:SF3A2:IER2:ACTN4:RELB:ATF5:MKL1:CTDSPL:NELFA:AGK	http://www.gsea-msigdb.org/gsea/msigdb/cards/GSE1925_CTRL_VS_24H_IFNG_STIM_MACROPHAGE_UP
Immunologic_signatures	GSE37416_0H_VS_6H_F_TULARENSIS_LVS_NEUTROPHIL_UP	197	13	6.75653e-05	0.00118841	ATF6:CAPN1:C2CD2L:VPS26B:LRP10:RAP1GAP2:GAA:SECTM1:ZNF516:ATP13A1:ACTN4:ARSA:NELFA	http://www.gsea-msigdb.org/gsea/msigdb/cards/GSE37416_0H_VS_6H_F_TULARENSIS_LVS_NEUTROPHIL_UP
Immunologic_signatures	GSE2770_IL12_VS_TGFB_AND_IL12_TREATED_ACT_CD4_TCELL_6H_UP	197	13	6.75653e-05	0.00118841	PRDM16:INCENP:CCDC88C:PACS2:TNK1:ERBB2:ACE:ACE:TM6SF2:BCAM:KIAA1211L:FBXW11:NDOR1:TSPAN6	http://www.gsea-msigdb.org/gsea/msigdb/cards/GSE2770_IL12_VS_TGFB_AND_IL12_TREATED_ACT_CD4_TCELL_6H_UP
Immunologic_signatures	GSE360_CTRL_VS_M_TUBERCULOSIS_MAC_UP	197	13	6.75653e-05	0.00118841	CDK11A:SHC1:PC:PACS2:SLC7A5:MKNK2:KDM4B:HIC2:OPA1:TTC1:PLOD3:ZYX:SLC6A8	http://www.gsea-msigdb.org/gsea/msigdb/cards/GSE360_CTRL_VS_M_TUBERCULOSIS_MAC_UP
Immunologic_signatures	GSE19198_CTRL_VS_IL21_TREATED_TCELL_6H_DN	197	13	6.75653e-05	0.00118841	STK40:RLF:VAV3:AP2A2:CAPN1:HYLS1:FBXO34:WDR81:PER1:SECTM1:CNDP2:USF2:GTF2IRD1	http://www.gsea-msigdb.org/gsea/msigdb/cards/GSE19198_CTRL_VS_IL21_TREATED_TCELL_6H_DN
Immunologic_signatures	GSE20198_UNTREATED_VS_IL12_TREATED_ACT_CD4_TCELL_DN	198	13	7.11413e-05	0.00118841	FOXD2:MEN1:AAMDC:TNFRSF1A:CASKIN2:GAA:GNA11:MAP2K7:PAK4:TRPM4:BCR:VAV2:STAG2	http://www.gsea-msigdb.org/gsea/msigdb/cards/GSE20198_UNTREATED_VS_IL12_TREATED_ACT_CD4_TCELL_DN
Immunologic_signatures	GSE17721_POLYIC_VS_CPG_24H_BMDC_UP	198	13	7.11413e-05	0.00118841	PEX14:ADD3:ST14:TNFRSF1A:MFAP1:PRR14:ZC3H18:NKIRAS2:USF2:RELL1:ACTB:HSDL2:ARMCX5	http://www.gsea-msigdb.org/gsea/msigdb/cards/GSE17721_POLYIC_VS_CPG_24H_BMDC_UP
Immunologic_signatures	GSE37416_12H_VS_24H_F_TULARENSIS_LVS_NEUTROPHIL_UP	198	13	7.11413e-05	0.00118841	VAV3:CTSS:P2RY2:RHOF:ATP2A3:RAB11FIP4:ITGB4:IER2:GATAD2A:MYD88:ARAP3:TRIM26:G6PD	http://www.gsea-msigdb.org/gsea/msigdb/cards/GSE37416_12H_VS_24H_F_TULARENSIS_LVS_NEUTROPHIL_UP
Immunologic_signatures	GSE11924_TFH_VS_TH1_CD4_TCELL_UP	198	13	7.11413e-05	0.00118841	AGRN:BAG3:CCNT1:TDRD3:NBR1:MAP2K7:RAVER1:RNPEPL1:NDRG3:ICOSLG:TBC1D22A:AGPAT1:PQBP1	http://www.gsea-msigdb.org/gsea/msigdb/cards/GSE11924_TFH_VS_TH1_CD4_TCELL_UP
Immunologic_signatures	GSE30971_CTRL_VS_LPS_STIM_MACROPHAGE_WBP7_HET_4H_DN	198	13	7.11413e-05	0.00118841	LSM10:ATPAF1:VPS45:ZNF503:AP2A2:VPS26B:HEATR5A:SCAMP2:RMND5A:ABHD12:FAM105A:REEP4:NACC2	http://www.gsea-msigdb.org/gsea/msigdb/cards/GSE30971_CTRL_VS_LPS_STIM_MACROPHAGE_WBP7_HET_4H_DN
Immunologic_signatures	GSE27786_NKCELL_VS_ERYTHROBLAST_UP	198	13	7.11413e-05	0.00118841	ADC:AAMDC:LRP10:ARF6:UBR1:COASY:MYO9B:CCDC9:CRNKL1:OPA1:GAK:ANKIB1:G6PD	http://www.gsea-msigdb.org/gsea/msigdb/cards/GSE27786_NKCELL_VS_ERYTHROBLAST_UP
Immunologic_signatures	GSE18791_CTRL_VS_NEWCASTLE_VIRUS_DC_10H_UP	198	13	7.11413e-05	0.00118841	DNAJC11:THNSL1:ARL3:ATP2A3:MRPL12:TIMM21:PNPLA6:ZNF813:TRAPPC12:CSRP2BP:MKL1:PIK3R4:ASTE1	http://www.gsea-msigdb.org/gsea/msigdb/cards/GSE18791_CTRL_VS_NEWCASTLE_VIRUS_DC_10H_UP
Immunologic_signatures	GSE11924_TFH_VS_TH2_CD4_TCELL_UP	198	13	7.11413e-05	0.00118841	MAP3K11:PLBD2:UBR1:ZC3H18:NBR1:RPTOR:PTBP1:RAB3GAP1:NELFA:NNT:AGPAT1:ZC3H3:HSF1	http://www.gsea-msigdb.org/gsea/msigdb/cards/GSE11924_TFH_VS_TH2_CD4_TCELL_UP
Immunologic_signatures	GSE2124_CTRL_VS_LYMPHOTOXIN_BETA_TREATED_MLN_DN	198	13	7.11413e-05	0.00118841	ATP13A2:ACADSB:CDC42BPG:TDRD3:ZNF764:MTSS1L:FZD5:ZNF341:PIK3R4:DCTN4:BLOC1S5:ACHE:SHB	http://www.gsea-msigdb.org/gsea/msigdb/cards/GSE2124_CTRL_VS_LYMPHOTOXIN_BETA_TREATED_MLN_DN
Immunologic_signatures	GSE15930_NAIVE_VS_48H_IN_VITRO_STIM_IFNAB_CD8_TCELL_UP	199	13	7.48802e-05	0.00118841	KCNQ1:HNF1A:BDKRB1:MMP15:CANT1:GNA11:RFX2:KLF2:PAK4:AP1B1:SH3BP1:ARSA:SLC12A7	http://www.gsea-msigdb.org/gsea/msigdb/cards/GSE15930_NAIVE_VS_48H_IN_VITRO_STIM_IFNAB_CD8_TCELL_UP
Immunologic_signatures	GSE411_UNSTIM_VS_400MIN_IL6_STIM_MACROPHAGE_UP	199	13	7.48802e-05	0.00118841	CAMTA1:SRM:RCN1:KLF13:GLCE:MYBBP1A:COASY:TTC30A:SLC12A7:FAF2:ARHGAP18:SLC20A2:PEX2	http://www.gsea-msigdb.org/gsea/msigdb/cards/GSE411_UNSTIM_VS_400MIN_IL6_STIM_MACROPHAGE_UP
Immunologic_signatures	GSE31082_DP_VS_CD4_SP_THYMOCYTE_DN	199	13	7.48802e-05	0.00118841	AGRN:NR4A1:CCDC88C:FAM189A1:FASN:MKNK2:ARHGEF18:GMIP:CCDC9:LRPPRC:CYP20A1:MYD88:TRIM26	http://www.gsea-msigdb.org/gsea/msigdb/cards/GSE31082_DP_VS_CD4_SP_THYMOCYTE_DN
Immunologic_signatures	GSE19888_ADENOSINE_A3R_ACT_VS_TCELL_MEMBRANES_ACT_AND_A3R_INH_PRETREAT_IN_MAST_CELL_DN	199	13	7.48802e-05	0.00118841	CDC42BPG:TNK1:SRCIN1:ZBTB7C:ARHGEF18:UPF1:TRAPPC12:PNKD:MICALL1:REEP4:FAM83H:SNAPC4:SLC6A8	http://www.gsea-msigdb.org/gsea/msigdb/cards/GSE19888_ADENOSINE_A3R_ACT_VS_TCELL_MEMBRANES_ACT_AND_A3R_INH_PRETREAT_IN_MAST_CELL_DN
Immunologic_signatures	GSE12392_WT_VS_IFNAR_KO_CD8A_NEG_SPLEEN_DC_UP	199	13	7.48802e-05	0.00118841	ST14:RHOF:FBRSL1:CCDC88C:RAP1GAP2:SMIM5:STXBP2:MYO9B:TOX2:SULF2:ICOSLG:FAM105A:ARHGAP39	http://www.gsea-msigdb.org/gsea/msigdb/cards/GSE12392_WT_VS_IFNAR_KO_CD8A_NEG_SPLEEN_DC_UP
Immunologic_signatures	GSE17812_WT_VS_THPOK_KO_MEMORY_CD8_TCELL_UP	199	13	7.48802e-05	0.00118841	SDF4:ARV1:ADD3:ARHGEF18:NDRG3:FAM210B:CHCHD10:NCK1:XRCC4:ANKIB1:TMEM66:FOCAD:CTPS2	http://www.gsea-msigdb.org/gsea/msigdb/cards/GSE17812_WT_VS_THPOK_KO_MEMORY_CD8_TCELL_UP
Immunologic_signatures	GSE17721_0.5H_VS_4H_GARDIQUIMOD_BMDC_UP	199	13	7.48802e-05	0.00118841	ATP13A2:FAM149B1:SMPD1:MFAP1:HSD11B2:SLC7A5:PER1:CD97:SPHK2:SLC35F6:PNKD:TBC1D22A:ARSA	http://www.gsea-msigdb.org/gsea/msigdb/cards/GSE17721_0.5H_VS_4H_GARDIQUIMOD_BMDC_UP
Immunologic_signatures	GSE15330_WT_VS_IKAROS_KO_MEGAKARYOCYTE_ERYTHROID_PROGENITOR_DN	199	13	7.48802e-05	0.00118841	CSDE1:SHC1:AP2A2:LONP2:WBP2:PTBP1:REXO1:IER2:TRAPPC12:SLC35F6:IDUA:TSC22D4:KLF4	http://www.gsea-msigdb.org/gsea/msigdb/cards/GSE15330_WT_VS_IKAROS_KO_MEGAKARYOCYTE_ERYTHROID_PROGENITOR_DN
Immunologic_signatures	GSE38304_MYC_NEG_VS_POS_GC_BCELL_DN	199	13	7.48802e-05	0.00118841	SCAMP3:BAG3:ST14:MTHFS:TMEM159:APOBR:GRN:TJP3:HOOK2:PPP1R14A:CCDC9:CDC25B:PIM1	http://www.gsea-msigdb.org/gsea/msigdb/cards/GSE38304_MYC_NEG_VS_POS_GC_BCELL_DN
Immunologic_signatures	GSE3982_BASOPHIL_VS_TH2_UP	199	13	7.48802e-05	0.00118841	ADD3:PRR5L:TMEM87A:ZBTB7C:ZNF516:FCGBP:OSER1:SERINC3:FIG4:ACTB:CLIP2:TDRD7:STAG2	http://www.gsea-msigdb.org/gsea/msigdb/cards/GSE3982_BASOPHIL_VS_TH2_UP
Immunologic_signatures	GSE26030_UNSTIM_VS_RESTIM_TH1_DAY15_POST_POLARIZATION_UP	199	13	7.48802e-05	0.00118841	TMCO1:SCNN1A:RHOF:RP11-307N16.6:SPATA13:LRP10:ARF6:CCDC88C:MFAP1:APOBR:MKNK2:MED7:ARHGAP39:KLF4	http://www.gsea-msigdb.org/gsea/msigdb/cards/GSE26030_UNSTIM_VS_RESTIM_TH1_DAY15_POST_POLARIZATION_UP
Immunologic_signatures	GSE14308_TH2_VS_NATURAL_TREG_DN	199	13	7.48802e-05	0.00118841	SERINC2:ARV1:ATG2A:IVD:UBR1:CLCN7:AP2A1:MBOAT7:QTRTD1:CLCN2:OPA1:SNAPC4:TSPAN6	http://www.gsea-msigdb.org/gsea/msigdb/cards/GSE14308_TH2_VS_NATURAL_TREG_DN
Immunologic_signatures	GSE45365_NK_CELL_VS_BCELL_MCMV_INFECTION_DN	199	13	7.48802e-05	0.00118841	SCAMP3:CDC42EP4:MYO15B:RFX1:MYO9B:RELB:MKL1:TMEM39A:MGLL:TAPBP:MYB:HSF1:TDRD7	http://www.gsea-msigdb.org/gsea/msigdb/cards/GSE45365_NK_CELL_VS_BCELL_MCMV_INFECTION_DN
Immunologic_signatures	GSE25088_ROSIGLITAZONE_VS_IL4_AND_ROSIGLITAZONE_STIM_MACROPHAGE_DAY10_UP	199	13	7.48802e-05	0.00118841	ATP13A2:MEN1:SREBF1:GRN:CAMSAP3:NAPA:RNPEPL1:SERINC3:FAM210B:BCR:TMEM242:HOXA7:VAV2	http://www.gsea-msigdb.org/gsea/msigdb/cards/GSE25088_ROSIGLITAZONE_VS_IL4_AND_ROSIGLITAZONE_STIM_MACROPHAGE_DAY10_UP
Immunologic_signatures	GSE43957_UNTREATED_VS_NACL_TREATED_ANTI_CD3_CD28_STIM_CD4_TCELL_DN	199	13	7.48802e-05	0.00118841	SSU72:VPS37C:TNFRSF1A:RRN3:MMP15:GRN:WDR92:IL17RA:TBC1D22A:MYD88:FAM105A:BPGM:CTPS2	http://www.gsea-msigdb.org/gsea/msigdb/cards/GSE43957_UNTREATED_VS_NACL_TREATED_ANTI_CD3_CD28_STIM_CD4_TCELL_DN
Immunologic_signatures	GSE42088_UNINF_VS_LEISHMANIA_INF_DC_4H_DN	199	13	7.48802e-05	0.00118841	PRDM16:ADD3:KCNQ1:NR4A1:RPLP1:ERBB2:RARA:KLF2:JUND:RPS16:PPP1R15A:YPEL5:TMEM8B	http://www.gsea-msigdb.org/gsea/msigdb/cards/GSE42088_UNINF_VS_LEISHMANIA_INF_DC_4H_DN
Immunologic_signatures	GSE43955_1H_VS_10H_ACT_CD4_TCELL_WITH_TGFB_IL6_UP	199	13	7.48802e-05	0.00118841	SSU72:CDK11B:CSDE1:VPS37B:GLCE:FASN:MAP2K7:USF2:AP2A1:RMND5A:CHCHD10:NNT:ARHGAP39	http://www.gsea-msigdb.org/gsea/msigdb/cards/GSE43955_1H_VS_10H_ACT_CD4_TCELL_WITH_TGFB_IL6_UP
Immunologic_signatures	GSE5589_LPS_VS_LPS_AND_IL10_STIM_IL6_KO_MACROPHAGE_180MIN_UP	199	13	7.48802e-05	0.00118841	LSM10:INCENP:LAMP1:SCAMP2:HSDL1:WDR81:GRN:GAA:RNPEPL1:SULF2:PPARD:GNB2:PLEC	http://www.gsea-msigdb.org/gsea/msigdb/cards/GSE5589_LPS_VS_LPS_AND_IL10_STIM_IL6_KO_MACROPHAGE_180MIN_UP
Immunologic_signatures	GSE15659_NAIVE_CD4_TCELL_VS_NONSUPPRESSIVE_TCELL_DN	199	13	7.48802e-05	0.00118841	SLC22A18:FBXL16:VPS35:ZNF414:ZNF579:YPEL5:WDR92:ZNF341:TMEM63B:SLC22A1:SHB:TDRD7:TMLHE	http://www.gsea-msigdb.org/gsea/msigdb/cards/GSE15659_NAIVE_CD4_TCELL_VS_NONSUPPRESSIVE_TCELL_DN
Immunologic_signatures	GSE32034_LY6C_HIGH_VS_LOW_ROSIGLIZATONE_TREATED_MONOCYTE_DN	199	13	7.48802e-05	0.00118841	SLC2A1:KCNQ1:P2RY2:TSKU:CLCN7:GATAD2A:RAB4B:WDR92:IL17RA:LARGE:LDOC1L:SLC12A7:PIM1	http://www.gsea-msigdb.org/gsea/msigdb/cards/GSE32034_LY6C_HIGH_VS_LOW_ROSIGLIZATONE_TREATED_MONOCYTE_DN
Immunologic_signatures	GSE20198_IL12_VS_IL12_IL18_TREATED_ACT_CD4_TCELL_UP	199	13	7.48802e-05	0.00118841	CCBL2:PARG:TMEM159:SLC7A5:CRNKL1:TXN2:ASTE1:NCK1:FAF2:GMDS:TMEM242:ARL4A:G6PD	http://www.gsea-msigdb.org/gsea/msigdb/cards/GSE20198_IL12_VS_IL12_IL18_TREATED_ACT_CD4_TCELL_UP
Immunologic_signatures	GSE27786_LSK_VS_NKTCELL_UP	199	13	7.48802e-05	0.00118841	ATP13A2:NUDC:CCBL2:HK1:CCDC86:TDRD3:SOX12:PLXNB2:GMDS:INTS1:BRI3:BPGM:SLC45A4	http://www.gsea-msigdb.org/gsea/msigdb/cards/GSE27786_LSK_VS_NKTCELL_UP
Immunologic_signatures	GSE29618_PRE_VS_DAY7_POST_TIV_FLU_VACCINE_MONOCYTE_DN	199	13	7.48802e-05	0.00118841	PEX14:MEN1:FLII:PEX12:WBP2:IER2:MEGF8:PVRL2:TXN2:ACO2:LETM1:ARAP3:MED20	http://www.gsea-msigdb.org/gsea/msigdb/cards/GSE29618_PRE_VS_DAY7_POST_TIV_FLU_VACCINE_MONOCYTE_DN
Immunologic_signatures	GSE17721_CPG_VS_GARDIQUIMOD_6H_BMDC_UP	199	13	7.48802e-05	0.00118841	PHF13:ACADSB:SNW1:CDC42EP4:HOOK2:PVRL2:MYD88:TMEM39A:MGLL:PIM1:ARL4A:PLOD3:SLC6A8	http://www.gsea-msigdb.org/gsea/msigdb/cards/GSE17721_CPG_VS_GARDIQUIMOD_6H_BMDC_UP
Immunologic_signatures	GSE17721_POLYIC_VS_PAM3CSK4_1H_BMDC_DN	199	13	7.48802e-05	0.00118841	EPHA2:GUCY2C:RP11-307N16.6:SPATA13:RFX1:ACTN4:ICOSLG:ATP6V1A:TMEM39A:MECOM:RELL1:PIM1:MET:TMLHE	http://www.gsea-msigdb.org/gsea/msigdb/cards/GSE17721_POLYIC_VS_PAM3CSK4_1H_BMDC_DN
Immunologic_signatures	GSE360_HIGH_VS_LOW_DOSE_B_MALAYI_MAC_DN	199	13	7.48802e-05	0.00118841	AP2A2:ST14:LRP10:CSK:EDC4:SREBF1:FLII:RFX2:LTBP4:SPHK2:MYD88:NACC2:STAG2	http://www.gsea-msigdb.org/gsea/msigdb/cards/GSE360_HIGH_VS_LOW_DOSE_B_MALAYI_MAC_DN
Immunologic_signatures	GSE8384_CTRL_VS_B_ABORTUS_4H_MAC_CELL_LINE_DN	199	13	7.48802e-05	0.00118841	STK40:GGPS1:MEN1:FURIN:RRN3:MYO1C:PER1:DDA1:RELB:WDR92:PIM1:PLEC:PQBP1	http://www.gsea-msigdb.org/gsea/msigdb/cards/GSE8384_CTRL_VS_B_ABORTUS_4H_MAC_CELL_LINE_DN
Immunologic_signatures	GSE27786_BCELL_VS_NEUTROPHIL_DN	199	13	7.48802e-05	0.00118841	SERINC2:HK1:UNC5B:GUCY2C:ULK1:FBXO34:VTI1B:CCDC88C:SCAMP2:GAK:HOXA7:GTF2IRD1:SLC37A3	http://www.gsea-msigdb.org/gsea/msigdb/cards/GSE27786_BCELL_VS_NEUTROPHIL_DN
Immunologic_signatures	GSE21927_SPLEEN_C57BL6_VS_4T1_TUMOR_BALBC_MONOCYTES_UP	199	13	7.48802e-05	0.00118841	SMPD1:ST14:GOLGA3:PNMA1:AMZ2:MYO9B:HADHA:NDRG3:FXR1:IDUA:SOD3:PIM1:FOCAD	http://www.gsea-msigdb.org/gsea/msigdb/cards/GSE21927_SPLEEN_C57BL6_VS_4T1_TUMOR_BALBC_MONOCYTES_UP
Immunologic_signatures	GSE39152_BRAIN_VS_SPLEEN_CD103_NEG_MEMORY_CD8_TCELL_DN	199	13	7.48802e-05	0.00118841	SLC2A1:RBM8A:SCAMP3:BAG3:RCN1:PARN:WDR92:IL17RA:SLC12A7:FBXW11:PPARD:PIM1:NOTCH1	http://www.gsea-msigdb.org/gsea/msigdb/cards/GSE39152_BRAIN_VS_SPLEEN_CD103_NEG_MEMORY_CD8_TCELL_DN
Immunologic_signatures	GSE27786_LSK_VS_CD4_TCELL_DN	199	13	7.48802e-05	0.00118841	TSKU:RP11-307N16.6:SPATA13:ARF6:SCG5:NBR1:MYO9B:CCDC9:SPHK2:CRNKL1:NDRG3:AGPAT3:LRRC3:LRRC3DN:MFHAS1	http://www.gsea-msigdb.org/gsea/msigdb/cards/GSE27786_LSK_VS_CD4_TCELL_DN
Immunologic_signatures	GSE5589_WT_VS_IL10_KO_LPS_AND_IL6_STIM_MACROPHAGE_45MIN_DN	199	13	7.48802e-05	0.00118841	TRIM62:LRP5:HECTD1:NKIRAS2:WBP2:DNM2:TRAPPC12:HADHA:ABHD12:NCK1:XRCC4:TMEM242:STAG2	http://www.gsea-msigdb.org/gsea/msigdb/cards/GSE5589_WT_VS_IL10_KO_LPS_AND_IL6_STIM_MACROPHAGE_45MIN_DN
Immunologic_signatures	GSE17721_CPG_VS_GARDIQUIMOD_4H_BMDC_DN	200	13	7.87883e-05	0.00118841	SLC2A1:ADD3:RP11-307N16.6:SPATA13:TSC2:WBP2:SF3A2:SHKBP1:EPN1:IL17RA:SKP1:ARHGAP18:TSC22D4:ATP6V1B2	http://www.gsea-msigdb.org/gsea/msigdb/cards/GSE17721_CPG_VS_GARDIQUIMOD_4H_BMDC_DN
Immunologic_signatures	GSE32034_UNTREATED_VS_ROSIGLIZATONE_TREATED_LY6C_HIGH_MONOCYTE_UP	200	13	7.87883e-05	0.00118841	SLC2A1:SCAMP3:VPS37B:SMAD6:CLCN7:HSD11B2:UBALD2:SEPT9:RAB4B:WDR92:KCMF1:ATP7A:SLC6A8	http://www.gsea-msigdb.org/gsea/msigdb/cards/GSE32034_UNTREATED_VS_ROSIGLIZATONE_TREATED_LY6C_HIGH_MONOCYTE_UP
Immunologic_signatures	GSE39152_SPLEEN_CD103_NEG_VS_BRAIN_CD103_POS_MEMORY_CD8_TCELL_DN	200	13	7.87883e-05	0.00118841	NUDC:CCBL2:PER1:ACE:ACE:PNKD:MKL1:RELL1:ZNF467:ATP6V1B2:ARHGAP39:DENND4C:TLE1:RXRA	http://www.gsea-msigdb.org/gsea/msigdb/cards/GSE39152_SPLEEN_CD103_NEG_VS_BRAIN_CD103_POS_MEMORY_CD8_TCELL_DN
Immunologic_signatures	GSE17186_CD21LOW_VS_CD21HIGH_TRANSITIONAL_BCELL_CORD_BLOOD_UP	200	13	7.87883e-05	0.00118841	VAV3:PROSER2:VPS37C:PLBD2:HEATR5A:GLCE:SCAMP2:SEPT9:PIGN:AGPAT3:MAPK13:GNB2:FGD1	http://www.gsea-msigdb.org/gsea/msigdb/cards/GSE17186_CD21LOW_VS_CD21HIGH_TRANSITIONAL_BCELL_CORD_BLOOD_UP
Immunologic_signatures	GSE16266_CTRL_VS_LPS_STIM_MEF_DN	200	13	7.87883e-05	0.00118841	DNAJC11:EPS8L2:VPS37B:ARID3B:PCSK6:MYO1C:ABHD15:ERBB2:MYO15B:CD97:SOX12:ICOSLG:QTRTD1	http://www.gsea-msigdb.org/gsea/msigdb/cards/GSE16266_CTRL_VS_LPS_STIM_MEF_DN
Immunologic_signatures	GSE21670_STAT3_KO_VS_WT_CD4_TCELL_IL6_TREATED_UP	200	13	7.87883e-05	0.00118841	SDF4:CCBL2:SNX7:CSDE1:ATF6:ARF1:LAMP1:MTSS1L:OSER1:FIG4:PLOD3:EHMT1:G6PD	http://www.gsea-msigdb.org/gsea/msigdb/cards/GSE21670_STAT3_KO_VS_WT_CD4_TCELL_IL6_TREATED_UP
Immunologic_signatures	GSE34515_CD16_NEG_VS_POS_MONOCYTE_UP	200	13	7.87883e-05	0.00118841	ADC:RAB3IL1:RAB1B:MCF2L:CLUH:SMIM5:SEPT9:FASN:SPTLC3:AGPAT3:CHCHD10:ACO2:KLF4	http://www.gsea-msigdb.org/gsea/msigdb/cards/GSE34515_CD16_NEG_VS_POS_MONOCYTE_UP
Immunologic_signatures	GSE17721_POLYIC_VS_PAM3CSK4_8H_BMDC_UP	200	13	7.87883e-05	0.00118841	RLF:HK1:AAMDC:PRR14:SMPD3:PER1:FLII:HOOK2:RRBP1:SERINC3:UPK3B:ANKIB1:STAG2	http://www.gsea-msigdb.org/gsea/msigdb/cards/GSE17721_POLYIC_VS_PAM3CSK4_8H_BMDC_UP
Immunologic_signatures	GSE17721_CTRL_VS_POLYIC_0.5H_BMDC_UP	200	13	7.87883e-05	0.00118841	GGPS1:PARG:CD248:HECTD1:MTHFS:PEX12:TPGS1:MGLL:PAPSS1:ARHGAP18:TMEM242:DENND4C:CDK16	http://www.gsea-msigdb.org/gsea/msigdb/cards/GSE17721_CTRL_VS_POLYIC_0.5H_BMDC_UP
Immunologic_signatures	GSE24574_BCL6_HIGH_TFH_VS_TFH_CD4_TCELL_DN	200	13	7.87883e-05	0.00118841	TMCO1:ADD3:TDRD3:MCF2L:LAMP1:CLCN7:PER1:FASN:RPS16:OSER1:DGCR2:MAN2B2:TMEM66	http://www.gsea-msigdb.org/gsea/msigdb/cards/GSE24574_BCL6_HIGH_TFH_VS_TFH_CD4_TCELL_DN
Immunologic_signatures	GSE24574_NAIVE_VS_TCONV_CD4_TCELL_UP	200	13	7.87883e-05	0.00118841	ADD3:CDX2:MCF2L:LRP10:MYO9B:JUND:MAPRE3:CDC25B:DGCR2:MAN2B2:PIM1:GNB2:KLF4	http://www.gsea-msigdb.org/gsea/msigdb/cards/GSE24574_NAIVE_VS_TCONV_CD4_TCELL_UP
Immunologic_signatures	GSE28726_ACT_CD4_TCELL_VS_ACT_VA24NEG_NKTCELL_DN	200	13	7.87883e-05	0.00118841	ADD3:TDRD3:MCF2L:LAMP1:EIF5:ATP2A3:FASN:ARHGEF18:TRAPPC12:CDC25B:DGCR2:MAN2B2:TMEM66	http://www.gsea-msigdb.org/gsea/msigdb/cards/GSE28726_ACT_CD4_TCELL_VS_ACT_VA24NEG_NKTCELL_DN
Immunologic_signatures	GSE40443_INDUCED_VS_TOTAL_TREG_DN	200	13	7.87883e-05	0.00118841	E2F2:AIM1L:CTSS:SCAMP3:RCN1:INF2:APOBR:ABHD15:CD97:NDRG3:SERINC3:PIM1:ABCA2	http://www.gsea-msigdb.org/gsea/msigdb/cards/GSE40443_INDUCED_VS_TOTAL_TREG_DN
Immunologic_signatures	GSE24726_WT_VS_E2_2_KO_PDC_DAY6_POST_DELETION_UP	200	13	7.87883e-05	0.00118841	RIT1:ATF6:HYLS1:WDR81:AMZ2:TIMM21:TPGS1:ICOSLG:FXR1:MED7:BLOC1S5:MED20:ARHGAP39	http://www.gsea-msigdb.org/gsea/msigdb/cards/GSE24726_WT_VS_E2_2_KO_PDC_DAY6_POST_DELETION_UP
Immunologic_signatures	GSE22935_UNSTIM_VS_24H_MBOVIS_BCG_STIM_MYD88_KO_MACROPHAGE_UP	200	13	7.87883e-05	0.00118841	EPHA2:NR4A1:FURIN:SLC7A5:NKIRAS2:WBP2:JUND:RELB:ATF5:YPEL5:MICALL1:RELL1:ANKIB1	http://www.gsea-msigdb.org/gsea/msigdb/cards/GSE22935_UNSTIM_VS_24H_MBOVIS_BCG_STIM_MYD88_KO_MACROPHAGE_UP
Immunologic_signatures	GSE22443_NAIVE_VS_ACT_AND_IL2_TREATED_CD8_TCELL_DN	200	13	7.87883e-05	0.00118841	AGRN:SPTBN2:ZFPM1:CDC42EP4:ITGB4:LTBP4:MYH14:PAPSS1:ACHE:CFTR:FAM83H:CTPS2:TSPAN6	http://www.gsea-msigdb.org/gsea/msigdb/cards/GSE22443_NAIVE_VS_ACT_AND_IL2_TREATED_CD8_TCELL_DN
Immunologic_signatures	GSE22935_UNSTIM_VS_12H_MBOVIS_BCG_STIM_MACROPHAGE_UP	200	13	7.87883e-05	0.00118841	NUDC:ATF6:AQR:ZFPM1:PER1:TPGS1:NAPA:AP2A1:RBBP9:SERINC3:GAK:RELL1:TMEM66	http://www.gsea-msigdb.org/gsea/msigdb/cards/GSE22935_UNSTIM_VS_12H_MBOVIS_BCG_STIM_MACROPHAGE_UP
Immunologic_signatures	GSE23308_CTRL_VS_CORTICOSTERONE_TREATED_MACROPHAGE_UP	200	13	7.87883e-05	0.00118841	MAP3K11:LRP5:GUCY2C:UBALD1:IST1:SPIRE2:CASKIN2:PNPLA6:SLC35F6:MAPK13:TSC22D4:HR:HSF1	http://www.gsea-msigdb.org/gsea/msigdb/cards/GSE23308_CTRL_VS_CORTICOSTERONE_TREATED_MACROPHAGE_UP
Immunologic_signatures	GSE33162_UNTREATED_VS_4H_LPS_STIM_HDAC3_HET_MACROPHAGE_DN	200	13	7.87883e-05	0.00118841	MEN1:UBR1:UBALD1:ZNF764:RARA:KDM4B:MAP2K7:CIC:TRAPPC12:IL17RA:SLC12A7:ZNF467:MFHAS1	http://www.gsea-msigdb.org/gsea/msigdb/cards/GSE33162_UNTREATED_VS_4H_LPS_STIM_HDAC3_HET_MACROPHAGE_DN
Immunologic_signatures	GSE17721_PAM3CSK4_VS_CPG_12H_BMDC_DN	200	13	7.87883e-05	0.00118841	AGRN:GGPS1:CARS:P2RY2:ADAMTSL5:FZR1:HOOK2:MYD88:WDR48:TMEM39A:PIM1:SLC6A8:G6PD	http://www.gsea-msigdb.org/gsea/msigdb/cards/GSE17721_PAM3CSK4_VS_CPG_12H_BMDC_DN
Immunologic_signatures	GSE19888_NO_PRETREAT_VS_ADENOSINE_A3R_INHIBITOR_PRETREATED_MAST_CELL_TCELL_MEMBRANES_ACT_UP	200	13	7.87883e-05	0.00118841	OMP:AAMDC:ARHGDIA:FOXK2:CNDP2:PAK4:MYPOP:SCAF1:LAMA5:GMDS:MED20:FBXL18:G6PD	http://www.gsea-msigdb.org/gsea/msigdb/cards/GSE19888_NO_PRETREAT_VS_ADENOSINE_A3R_INHIBITOR_PRETREATED_MAST_CELL_TCELL_MEMBRANES_ACT_UP
Immunologic_signatures	GSE29164_UNTREATED_VS_CD8_TCELL_AND_IL12_TREATED_MELANOMA_DAY3_UP	200	13	7.87883e-05	0.00118841	PNPLA2:SMPD1:OAF:SCAMP2:UBALD1:WBP2:PTBP1:DDA1:SERINC3:EEFSEC:IDUA:PAPSS1:ZFP62	http://www.gsea-msigdb.org/gsea/msigdb/cards/GSE29164_UNTREATED_VS_CD8_TCELL_AND_IL12_TREATED_MELANOMA_DAY3_UP
Immunologic_signatures	GSE37301_RAG2_KO_VS_RAG2_AND_ETS1_KO_NK_CELL_DN	200	13	7.87883e-05	0.00118841	SUDS3:EIF5:LONP2:MMP15:MTSS1L:COASY:CDC42EP4:NDRG3:WWC1:PIM1:BRI3:HSDL2:TSPAN6	http://www.gsea-msigdb.org/gsea/msigdb/cards/GSE37301_RAG2_KO_VS_RAG2_AND_ETS1_KO_NK_CELL_DN
Immunologic_signatures	GSE17721_CTRL_VS_CPG_24H_BMDC_UP	200	13	7.87883e-05	0.00118841	BMP8B:ARL3:CD248:APOBR:ERBB2:TPGS1:MAN2B2:VWA7:FIG4:ARHGAP18:TMEM242:DENND4C:CDK16	http://www.gsea-msigdb.org/gsea/msigdb/cards/GSE17721_CTRL_VS_CPG_24H_BMDC_UP
Immunologic_signatures	GSE17721_12H_VS_24H_CPG_BMDC_DN	200	13	7.87883e-05	0.00118841	GPAM:AP2A2:APEX1:UBR1:PARN:MRPL12:TRAPPC12:LRPPRC:TTC30A:DGCR2:FAM105A:AGK:PEX2	http://www.gsea-msigdb.org/gsea/msigdb/cards/GSE17721_12H_VS_24H_CPG_BMDC_DN
Immunologic_signatures	GSE32986_CURDLAN_LOWDOSE_VS_CURDLAN_HIGHDOSE_STIM_DC_UP	200	13	7.87883e-05	0.00118841	TMCO1:RNASEL:ULK1:HEATR5A:PACS2:CSK:GRN:MKNK2:RAB11FIP5:ABHD12:RELL1:SLC18B1:TMLHE	http://www.gsea-msigdb.org/gsea/msigdb/cards/GSE32986_CURDLAN_LOWDOSE_VS_CURDLAN_HIGHDOSE_STIM_DC_UP
Immunologic_signatures	GSE3039_CD4_TCELL_VS_ALPHAALPHA_CD8_TCELL_UP	200	13	7.87883e-05	0.00118841	SMPD1:SSH3:ARHGDIA:KLF16:RAVER1:RFX1:DDA1:AKT1S1:SH3BP1:DCTN4:BRI3:ZYX:KLF4	http://www.gsea-msigdb.org/gsea/msigdb/cards/GSE3039_CD4_TCELL_VS_ALPHAALPHA_CD8_TCELL_UP
Immunologic_signatures	GSE9988_LOW_LPS_VS_CTRL_TREATED_MONOCYTE_DN	200	13	7.87883e-05	0.00118841	KLF13:CSK:APOBR:TBC1D10B:VPS35:RAB11FIP4:LASP1:GRN:UBALD2:TRAPPC12:PLXNB2:ARAP3:BRI3	http://www.gsea-msigdb.org/gsea/msigdb/cards/GSE9988_LOW_LPS_VS_CTRL_TREATED_MONOCYTE_DN
Immunologic_signatures	GSE411_UNSTIM_VS_100MIN_IL6_STIM_SOCS3_KO_MACROPHAGE_UP	200	13	7.87883e-05	0.00118841	AGRN:VPS37B:CSK:ATP2A3:PIGN:MYO9B:USF2:SHKBP1:WDR48:OPA1:FAM105A:AIG1:STAG2	http://www.gsea-msigdb.org/gsea/msigdb/cards/GSE411_UNSTIM_VS_100MIN_IL6_STIM_SOCS3_KO_MACROPHAGE_UP
Immunologic_signatures	GSE9239_CTRL_VS_TNF_INHIBITOR_TREATED_DC_UP	200	13	7.87883e-05	0.00118841	RNASEL:PNPLA2:APOBR:RAP1GAP2:SMIM5:AP3D1:NDRG3:MKL1:MECOM:PLEC:MROH1:ABCA2:FGD1	http://www.gsea-msigdb.org/gsea/msigdb/cards/GSE9239_CTRL_VS_TNF_INHIBITOR_TREATED_DC_UP
Immunologic_signatures	GSE4748_CTRL_VS_CYANOBACTERIUM_LPSLIKE_STIM_DC_1H_DN	200	13	7.87883e-05	0.00118841	PEX14:PNPLA2:KCNQ1:PC:NR4A1:CDX2:SMAD6:EVPL:PTBP1:HADHA:ITGA2:HSDL2:SLC6A8	http://www.gsea-msigdb.org/gsea/msigdb/cards/GSE4748_CTRL_VS_CYANOBACTERIUM_LPSLIKE_STIM_DC_1H_DN
Immunologic_signatures	GSE10240_IL22_VS_IL22_AND_IL17_STIM_PRIMARY_BRONCHIAL_EPITHELIAL_CELLS_UP	200	13	7.87883e-05	0.00118841	SDF4:SCAMP3:FAM149B1:VPS37B:COX16:ZFPM1:RAB4B:PPP1R15A:TOX2:FAM210B:MKL1:SLC12A7:TAPBP	http://www.gsea-msigdb.org/gsea/msigdb/cards/GSE10240_IL22_VS_IL22_AND_IL17_STIM_PRIMARY_BRONCHIAL_EPITHELIAL_CELLS_UP
Immunologic_signatures	GSE30083_SP1_VS_SP4_THYMOCYTE_DN	200	13	7.87883e-05	0.00118841	CTSS:ADD3:CCDC88C:INF2:ITFG3:ITFG3:PARN:CD97:KLF2:NDRG3:IL17RA:MYD88:SLC12A7:TDRD7	http://www.gsea-msigdb.org/gsea/msigdb/cards/GSE30083_SP1_VS_SP4_THYMOCYTE_DN
Immunologic_signatures	GSE2770_IL12_AND_TGFB_VS_IL4_TREATED_ACT_CD4_TCELL_48H_UP	200	13	7.87883e-05	0.00118841	ATP13A2:ARV1:RHOF:VPS37B:KLF13:UBR1:MYO1C:CDC42EP4:FAM210B:TAPBP:ANKIB1:PLEC:KLF4	http://www.gsea-msigdb.org/gsea/msigdb/cards/GSE2770_IL12_AND_TGFB_VS_IL4_TREATED_ACT_CD4_TCELL_48H_UP
Immunologic_signatures	GSE27786_CD8_TCELL_VS_NKCELL_DN	200	13	7.87883e-05	0.00118841	RIT1:BAG3:CHST1:ULK1:RP11-307N16.6:SPATA13:TSC2:NAA60:NAA60:NKIRAS2:DCTN4:ARHGAP18:ACTB:BRI3:ZNF467	http://www.gsea-msigdb.org/gsea/msigdb/cards/GSE27786_CD8_TCELL_VS_NKCELL_DN
Immunologic_signatures	GSE3203_HEALTHY_VS_INFLUENZA_INFECTED_LN_BCELL_UP	200	13	7.87883e-05	0.00118841	CASZ1:GGPS1:SCG5:PCSK6:GABARAPL2:WDR81:AMZ2:DMWD:TRPM4:LETM1:NELFA:ACHE:STAG2	http://www.gsea-msigdb.org/gsea/msigdb/cards/GSE3203_HEALTHY_VS_INFLUENZA_INFECTED_LN_BCELL_UP
Immunologic_signatures	GSE24671_BAKIMULC_VS_SENDAI_VIRUS_INFECTED_MOUSE_SPLENOCYTES_DN	200	13	7.87883e-05	0.00118841	NUDC:CCBL2:ARV1:AP5B1:PC:ZNF764:GPT2:ZC3H18:PTBP1:RBBP9:LETM1:FOCAD:PIN4	http://www.gsea-msigdb.org/gsea/msigdb/cards/GSE24671_BAKIMULC_VS_SENDAI_VIRUS_INFECTED_MOUSE_SPLENOCYTES_DN
Immunologic_signatures	GSE15330_HSC_VS_MEGAKARYOCYTE_ERYTHROID_PROGENITOR_IKAROS_KO_UP	200	13	7.87883e-05	0.00118841	SDF4:SLC2A1:HK1:P4HA1:CCDC88C:FURIN:TBC1D10B:UBALD2:AGPAT3:IL17RA:MYD88:TSC22D4:PLEC	http://www.gsea-msigdb.org/gsea/msigdb/cards/GSE15330_HSC_VS_MEGAKARYOCYTE_ERYTHROID_PROGENITOR_IKAROS_KO_UP
Immunologic_signatures	GSE42021_CD24INT_TREG_VS_CD24INT_TCONV_THYMUS_UP	200	13	7.87883e-05	0.00118841	RIT1:VPS37B:AQR:CSK:SCAMP2:WDR81:NBR1:GRN:RAB11FIP5:AP1B1:TBC1D22A:FAM105A:CTPS2	http://www.gsea-msigdb.org/gsea/msigdb/cards/GSE42021_CD24INT_TREG_VS_CD24INT_TCONV_THYMUS_UP
Immunologic_signatures	GSE2770_UNTREATED_VS_IL12_TREATED_ACT_CD4_TCELL_48H_UP	200	13	7.87883e-05	0.00118841	ZNF362:STK40:ATPAF1:HEATR5A:KLF13:CD97:MYO9B:PLXNB2:MTRR:SLC45A4:DENND4C:STAG2:G6PD	http://www.gsea-msigdb.org/gsea/msigdb/cards/GSE2770_UNTREATED_VS_IL12_TREATED_ACT_CD4_TCELL_48H_UP
Immunologic_signatures	GSE27786_LIN_NEG_VS_NKTCELL_DN	200	13	7.87883e-05	0.00118841	RIT1:SART1:TNFRSF1A:AQR:UBR1:NAA60:NAA60:ATP2A3:RPTOR:FASN:MYO9B:YPEL5:NCK1:PLEC	http://www.gsea-msigdb.org/gsea/msigdb/cards/GSE27786_LIN_NEG_VS_NKTCELL_DN
Immunologic_signatures	GSE43863_DAY6_EFF_VS_DAY150_MEM_LY6C_INT_CXCR5POS_CD4_TCELL_UP	200	13	7.87883e-05	0.00118841	TNKS1BP1:LRP5:RHOF:VPS37B:WFIKKN1:ZFPM1:MYO1C:PER1:LASP1:ZNF516:IER2:CD97:KLF2	http://www.gsea-msigdb.org/gsea/msigdb/cards/GSE43863_DAY6_EFF_VS_DAY150_MEM_LY6C_INT_CXCR5POS_CD4_TCELL_UP
Immunologic_signatures	GSE22601_IMMATURE_CD4_SINGLE_POSITIVE_VS_CD4_SINGLE_POSITIVE_THYMOCYTE_UP	200	13	7.87883e-05	0.00118841	VPS45:SCAMP3:ARF1:TNFRSF1A:CSK:RFX1:RAB4B:CIC:CRNKL1:NDRG3:LAMA5:ZNF467:HSDL2	http://www.gsea-msigdb.org/gsea/msigdb/cards/GSE22601_IMMATURE_CD4_SINGLE_POSITIVE_VS_CD4_SINGLE_POSITIVE_THYMOCYTE_UP
Immunologic_signatures	GSE43955_1H_VS_60H_ACT_CD4_TCELL_WITH_TGFB_IL6_UP	200	13	7.87883e-05	0.00118841	ARF1:AP2A2:P2RY2:VPS37B:CLCN7:MAP2K7:IER2:RELB:PNKD:ACO2:PLXNB2:ATP6V1B2:CDK16	http://www.gsea-msigdb.org/gsea/msigdb/cards/GSE43955_1H_VS_60H_ACT_CD4_TCELL_WITH_TGFB_IL6_UP
Immunologic_signatures	GSE43863_TH1_VS_TFH_MEMORY_CD4_TCELL_DN	200	13	7.87883e-05	0.00118841	HK1:ADD3:RAB1B:LAMP1:KLF13:SMAD6:WDR81:ARHGEF18:ZNF414:GMIP:SERINC3:SH3BP1:PLEC	http://www.gsea-msigdb.org/gsea/msigdb/cards/GSE43863_TH1_VS_TFH_MEMORY_CD4_TCELL_DN
Immunologic_signatures	GSE2405_0H_VS_12H_A_PHAGOCYTOPHILUM_STIM_NEUTROPHIL_UP	200	13	7.87883e-05	0.00118841	SCAMP3:NR4A1:CCDC88C:PACS2:ARHGEF18:KLF2:RELB:TOX2:CHCHD10:MYD88:TRIM26:TAPBP:ZNF467	http://www.gsea-msigdb.org/gsea/msigdb/cards/GSE2405_0H_VS_12H_A_PHAGOCYTOPHILUM_STIM_NEUTROPHIL_UP
Immunologic_signatures	GSE411_WT_VS_SOCS3_KO_MACROPHAGE_IL6_STIM_100MIN_DN	200	13	7.87883e-05	0.00118841	SCAMP3:RIT1:ECD:SMPD1:KLF13:NKIRAS2:TIMM21:BTD:RPP14:OPA1:FAM105A:VWA7:ZYX	http://www.gsea-msigdb.org/gsea/msigdb/cards/GSE411_WT_VS_SOCS3_KO_MACROPHAGE_IL6_STIM_100MIN_DN
Immunologic_signatures	GSE14908_RESTING_VS_HDM_STIM_CD4_TCELL_NONATOPIC_PATIENT_UP	200	13	7.87883e-05	0.00118841	SDF4:ZNF362:CSDE1:CAPN1:MAP3K11:HECTD1:AQR:ZNF764:MYD88:CEP70:GAK:ANKIB1:STAG2	http://www.gsea-msigdb.org/gsea/msigdb/cards/GSE14908_RESTING_VS_HDM_STIM_CD4_TCELL_NONATOPIC_PATIENT_UP
Immunologic_signatures	GSE2405_0H_VS_1.5H_A_PHAGOCYTOPHILUM_STIM_NEUTROPHIL_UP	200	13	7.87883e-05	0.00118841	HSPG2:RCN1:RAB3IL1:SPTBN2:PC:OMP:LAMP1:SNW1:FASN:MYH14:NDRG3:CHCHD10:RXRA	http://www.gsea-msigdb.org/gsea/msigdb/cards/GSE2405_0H_VS_1.5H_A_PHAGOCYTOPHILUM_STIM_NEUTROPHIL_UP
Immunologic_signatures	GSE5589_LPS_VS_LPS_AND_IL10_STIM_IL10_KO_MACROPHAGE_45MIN_UP	200	13	7.87883e-05	0.00118841	PHF13:CAMTA1:RNASEL:GPAM:TMEM159:MEGF8:RAB11FIP5:TOX2:SULF2:PIK3R4:FXR1:OPA1:MED7	http://www.gsea-msigdb.org/gsea/msigdb/cards/GSE5589_LPS_VS_LPS_AND_IL10_STIM_IL10_KO_MACROPHAGE_45MIN_UP
Immunologic_signatures	KAECH_DAY15_EFF_VS_MEMORY_CD8_TCELL_DN	200	13	7.87883e-05	0.00118841	LAMP1:APEX1:COX16:UBALD2:CNDP2:JUND:ELL:ATP13A1:PPP1R15A:WDR92:SLC12A7:KLF4:TSPAN6	http://www.gsea-msigdb.org/gsea/msigdb/cards/KAECH_DAY15_EFF_VS_MEMORY_CD8_TCELL_DN
Immunologic_signatures	GSE22601_IMMATURE_CD4_SINGLE_POSITIVE_VS_CD8_SINGLE_POSITIVE_THYMOCYTE_UP	200	13	7.87883e-05	0.00118841	SESN2:MEN1:RHOF:TBC1D10B:HSDL1:RFX1:KLF2:PRKD2:NCK1:FAM105A:MYB:TSC22D4:ZNF467	http://www.gsea-msigdb.org/gsea/msigdb/cards/GSE22601_IMMATURE_CD4_SINGLE_POSITIVE_VS_CD8_SINGLE_POSITIVE_THYMOCYTE_UP
Immunologic_signatures	GSE41978_KLRG1_HIGH_VS_LOW_EFFECTOR_CD8_TCELL_UP	200	13	7.87883e-05	0.00118841	ESPN:FOXD2:HECTD1:ACE:ACE:ZNF296:MLPH:LAMA5:HIC2:BCR:PIM1:ARL4A:CFTR:MFHAS1	http://www.gsea-msigdb.org/gsea/msigdb/cards/GSE41978_KLRG1_HIGH_VS_LOW_EFFECTOR_CD8_TCELL_UP
Immunologic_signatures	GSE39820_TGFBETA1_IL6_VS_TGFBETA1_IL6_IL23A_TREATED_CD4_TCELL_UP	200	13	7.87883e-05	0.00118841	ZDHHC18:ARF1:P4HA1:WDR81:GRN:TOX2:BCR:TIGD2:FBXW11:MYB:INTS1:ARHGAP39:NOTCH1	http://www.gsea-msigdb.org/gsea/msigdb/cards/GSE39820_TGFBETA1_IL6_VS_TGFBETA1_IL6_IL23A_TREATED_CD4_TCELL_UP
Immunologic_signatures	GSE7460_CD8_TCELL_VS_TREG_ACT_UP	200	13	7.87883e-05	0.00118841	SESN2:SPTBN2:VPS37B:UBALD1:ABHD15:STXBP2:CD97:DMWD:SLC52A3:SLC12A7:TMEM66:NACC2:NOTCH1	http://www.gsea-msigdb.org/gsea/msigdb/cards/GSE7460_CD8_TCELL_VS_TREG_ACT_UP
Immunologic_signatures	GSE41176_UNSTIM_VS_ANTI_IGM_STIM_BCELL_24H_DN	200	13	7.87883e-05	0.00118841	SLC2A1:VPS37B:FBRSL1:RAB11FIP4:MKNK2:DOT1L:RRBP1:OSER1:BCR:CHCHD10:RELL1:PAPSS1:ARHGAP39	http://www.gsea-msigdb.org/gsea/msigdb/cards/GSE41176_UNSTIM_VS_ANTI_IGM_STIM_BCELL_24H_DN
Immunologic_signatures	GSE41867_LCMV_ARMSTRONG_VS_CLONE13_DAY6_EFFECTOR_CD8_TCELL_DN	200	13	7.87883e-05	0.00118841	DNAJC11:RAB1B:DHX37:DOT1L:MLLT1:ZNF823:UPF1:RELB:RPP14:EEFSEC:TTC1:TTYH3:MFHAS1	http://www.gsea-msigdb.org/gsea/msigdb/cards/GSE41867_LCMV_ARMSTRONG_VS_CLONE13_DAY6_EFFECTOR_CD8_TCELL_DN
Immunologic_signatures	GSE43955_1H_VS_20H_ACT_CD4_TCELL_WITH_TGFB_IL6_UP	200	13	7.87883e-05	0.00118841	ARF1:OMP:CLCN7:PARN:TPGS1:STXBP2:MAP2K7:IER2:GATAD2A:ACHE:PEX2:CTPS2:G6PD	http://www.gsea-msigdb.org/gsea/msigdb/cards/GSE43955_1H_VS_20H_ACT_CD4_TCELL_WITH_TGFB_IL6_UP
Immunologic_signatures	GSE15330_WT_VS_IKAROS_KO_HSC_UP	200	13	7.87883e-05	0.00118841	CTSS:VPS37C:PCNXL3:ZNF764:LONP2:KDM4B:MYO9B:RPS16:SLC52A3:ARL4A:PLEC:RBMX:TMLHE	http://www.gsea-msigdb.org/gsea/msigdb/cards/GSE15330_WT_VS_IKAROS_KO_HSC_UP
Immunologic_signatures	GSE42724_NAIVE_VS_B1_BCELL_UP	200	13	7.87883e-05	0.00118841	HK1:PLCB3:VPS37B:DHX37:FBRSL1:GOLGA3:LRP10:CLCN7:SECTM1:RAVER1:YTHDF1:AGPAT1:ANKIB1	http://www.gsea-msigdb.org/gsea/msigdb/cards/GSE42724_NAIVE_VS_B1_BCELL_UP
GO_bp	GO_REGULATION_OF_LIPID_METABOLIC_PROCESS	383	20	2.67473e-05	0.00119873	VAV3:ARF1:ARV1:GGPS1:GPAM:PNPLA2:TNFRSF1A:LONP2:SMPD3:WDR81:SREBF1:FASN:TM6SF2:PIK3R4:CLCN2:PPARD:ERLIN2:KLF4:VAV2:RXRA	http://www.gsea-msigdb.org/gsea/msigdb/cards/GO_REGULATION_OF_LIPID_METABOLIC_PROCESS
GO_cc	GO_INTRINSIC_COMPONENT_OF_ORGANELLE_MEMBRANE	378	19	7.01388e-05	0.0012038	DNAJC11:TMEM201:ATP13A2:SLC6A9:ATF6:TMCO1:LAMP1:COX16:FURIN:PEX12:TECR:RRBP1:CHCHD10:LARGE:TAPBP:SLC37A3:AGK:TMEM66:PEX2	http://www.gsea-msigdb.org/gsea/msigdb/cards/GO_INTRINSIC_COMPONENT_OF_ORGANELLE_MEMBRANE
GO_cc	GO_RECYCLING_ENDOSOME	171	12	7.09535e-05	0.0012038	SCAMP3:ULK1:ARF6:VTI1B:SCAMP2:RAB11FIP4:SCAMP4:RAB4B:RAB11FIP5:MICALL1:FIG4:CFTR	http://www.gsea-msigdb.org/gsea/msigdb/cards/GO_RECYCLING_ENDOSOME
Chemical_and_Genetic_pertubation	KRIGE_RESPONSE_TO_TOSEDOSTAT_6HR_UP	926	35	4.06918e-05	0.00120872	SESN2:VPS45:CTSS:RIT1:GGPS1:PROSER2:FAM149B1:CARS:RCN1:ATG2A:LRP10:CCDC88C:EIF5:GPT2:SHPK:SHPK:RARA:NKIRAS2:NBR1:UBALD2:DAZAP1:FZR1:RAB4B:TMEM143:PPP1R15A:ATF5:YPEL5:LRPPRC:GMDS:FIG4:HEATR2:TTYH3:ARL4A:KLF4:ZER1:G6PD	http://www.gsea-msigdb.org/gsea/msigdb/cards/KRIGE_RESPONSE_TO_TOSEDOSTAT_6HR_UP
Chemical_and_Genetic_pertubation	NIKOLSKY_BREAST_CANCER_17Q21_Q25_AMPLICON	332	18	4.11209e-05	0.00120872	CBX1:CHAD:EPN3:INTS2:AMZ2:CDC42EP4:OTOP2:CASKIN2:ITGB4:WBP2:EVPL:CANT1:RPTOR:MRPL12:ARHGDIA:FASN:SECTM1:FOXK2	http://www.gsea-msigdb.org/gsea/msigdb/cards/NIKOLSKY_BREAST_CANCER_17Q21_Q25_AMPLICON
Chemical_and_Genetic_pertubation	UDAYAKUMAR_MED1_TARGETS_DN	243	15	4.13644e-05	0.00120872	ABTB2:VPS37C:TMEM87A:RARA:CANT1:FOXK2:MKNK2:UPF1:RAB3GAP1:LAMA5:FAM105A:PIM1:FBXL18:ARL4A:KLF4	http://www.gsea-msigdb.org/gsea/msigdb/cards/UDAYAKUMAR_MED1_TARGETS_DN
Curated_gene_sets	REACTOME_VESICLE_MEDIATED_TRANSPORT	722	30	2.62072e-05	0.00122174	VPS45:ARF1:AP2A2:VPS37C:RAB3IL1:RAB1B:SPTBN2:VPS37B:ULK1:ARF6:TSC2:TBC1D10B:GABARAPL2:MYO1C:DNM2:NAPA:AP2A1:PPP6R1:EPN1:TRAPPC12:NBAS:RAB3GAP1:AGPAT3:AP1B1:SEC22A:GAK:DCTN4:ACTB:CFTR:DENND4C	http://www.gsea-msigdb.org/gsea/msigdb/cards/REACTOME_VESICLE_MEDIATED_TRANSPORT
Canonical_Pathways	KEGG_REGULATION_OF_ACTIN_CYTOSKELETON	212	15	8.33512e-06	0.00122193	VAV3:SSH3:BDKRB1:PAK6:CSK:GIT1:ITGB4:ACTN4:PAK4:MYH14:ITGB6:ITGA2:ACTB:VAV2:FGD1	http://www.gsea-msigdb.org/gsea/msigdb/cards/KEGG_REGULATION_OF_ACTIN_CYTOSKELETON
Chemical_and_Genetic_pertubation	DEURIG_T_CELL_PROLYMPHOCYTIC_LEUKEMIA_UP	364	19	4.24394e-05	0.00122925	RAB1B:INF2:TBC1D10B:CLUH:GIT1:GRN:ZNF516:SF3A2:GNA11:FCGBP:CIC:DMWD:NAPA:PPP1R15A:SOX12:AGPAT1:LRCH4:ZC3H3:KLF4	http://www.gsea-msigdb.org/gsea/msigdb/cards/DEURIG_T_CELL_PROLYMPHOCYTIC_LEUKEMIA_UP
GO_bp	GO_LAMELLIPODIUM_ASSEMBLY	67	8	2.77781e-05	0.00123739	EPHA2:VAV3:SSH3:RP11-307N16.6:SPATA13:DNM2:NCK1:VAV2:ATP7A	http://www.gsea-msigdb.org/gsea/msigdb/cards/GO_LAMELLIPODIUM_ASSEMBLY
GO_mf	GO_NADP_BINDING	51	7	3.53591e-05	0.00123757	FASN:DHFRL1:MTRR:NNT:GMDS:NDOR1:G6PD	http://www.gsea-msigdb.org/gsea/msigdb/cards/GO_NADP_BINDING
TF_targets	TTCYNRGAA_STAT5B_01	342	17	0.000189303	0.00125516	SMPD1:TSKU:DISP2:LINC00594:UBR1:SMPD3:WDR81:RARA:SEPT9:ELL:ZNF112:PPARD:ZYX:CCDC25:PLEC:KLF4:TSPAN6:TMLHE	http://www.gsea-msigdb.org/gsea/msigdb/cards/TTCYNRGAA_STAT5B_01
Canonical_Pathways	REACTOME_SIGNALING_BY_RHO_GTPASES	449	23	9.30307e-06	0.00127859	NUDC:VAV3:INCENP:MEN1:RHOF:MCF2L:ARHGDIA:ARHGEF18:MYO9B:GMIP:PPP1R14A:MYH14:BCR:MKL1:PIK3R4:NCK1:ARAP3:ARHGAP18:ACTB:CFTR:ARHGAP39:VAV2:FGD1	http://www.gsea-msigdb.org/gsea/msigdb/cards/REACTOME_SIGNALING_BY_RHO_GTPASES
GO_bp	GO_EXTRACELLULAR_STRUCTURE_ORGANIZATION	417	21	2.88924e-05	0.00127927	AGRN:HSPG2:CTSS:ARF1:P4HA1:CAPN1:TNFRSF1A:FURIN:MMP15:SMPD3:ITGB4:ITGB6:IHH:SULF2:LAMA5:ZDHHC8:ITGA2:PLOD3:LAMC3:NOTCH1:ATP7A	http://www.gsea-msigdb.org/gsea/msigdb/cards/GO_EXTRACELLULAR_STRUCTURE_ORGANIZATION
TF_targets	YY1_Q6	249	14	0.000197188	0.00129338	SDF4:ARF1:EIF5:PTBP1:REXO1:AP3D1:IER2:ATP13A1:MGME1:NDRG3:DGCR2:HIC2:ALG12:HSF1	http://www.gsea-msigdb.org/gsea/msigdb/cards/YY1_Q6
Chemical_and_Genetic_pertubation	OISHI_CHOLANGIOMA_STEM_CELL_LIKE_DN	274	16	4.52687e-05	0.0012998	SDF4:PEX14:EPHA2:HSPG2:RCN1:RHOF:INF2:CEP170B:ATP2A3:SEPT9:GATA6:LTBP4:ITGB6:MYD88:MYB:ARL4A	http://www.gsea-msigdb.org/gsea/msigdb/cards/OISHI_CHOLANGIOMA_STEM_CELL_LIKE_DN
Curated_gene_sets	REACTOME_METABOLISM_OF_CARBOHYDRATES	293	17	2.86777e-05	0.00130361	AGRN:HSPG2:SLC2A1:HK1:CHST1:PC:GLCE:SHPK:SHPK:GAA:FUT6:FUT3:B3GNT3:IDUA:MAN2B2:PAPSS1:BPGM:G6PD	http://www.gsea-msigdb.org/gsea/msigdb/cards/REACTOME_METABOLISM_OF_CARBOHYDRATES
Curated_gene_sets	GRESHOCK_CANCER_COPY_NUMBER_UP	323	18	2.87288e-05	0.00130361	PRDM16:CARS:MEN1:HNF1A:CDX2:TSC2:PER1:LASP1:ERBB2:RARA:SEPT9:MLLT1:ELL:BCR:MECOM:PIM1:MET:NOTCH1	http://www.gsea-msigdb.org/gsea/msigdb/cards/GRESHOCK_CANCER_COPY_NUMBER_UP
Curated_gene_sets	HAN_SATB1_TARGETS_DN	385	20	2.87875e-05	0.00130361	SDF4:CDK11A:SLC22A18:PC:VPS37B:SCG5:SMAD6:HCFC1R1:TNK1:ERBB2:ITGB4:GAA:SECTM1:GATA6:SPTLC3:TOX2:MFHAS1:CCDC25:TMEM8B:SHROOM2	http://www.gsea-msigdb.org/gsea/msigdb/cards/HAN_SATB1_TARGETS_DN
Curated_gene_sets	SANSOM_APC_MYC_TARGETS	236	15	2.95459e-05	0.00130361	ATF6:MEN1:VEZT:CDX2:UBALD1:ATP2A3:MYBBP1A:SCAMP4:AKT1S1:FZD5:TXN2:NELFA:INTS1:ACHE:ABCB8	http://www.gsea-msigdb.org/gsea/msigdb/cards/SANSOM_APC_MYC_TARGETS
Curated_gene_sets	CREIGHTON_AKT1_SIGNALING_VIA_MTOR_UP	34	6	2.97229e-05	0.00130361	TOLLIP:MMP15:LASP1:TJP3:PVRL2:CDK16	http://www.gsea-msigdb.org/gsea/msigdb/cards/CREIGHTON_AKT1_SIGNALING_VIA_MTOR_UP
Curated_gene_sets	QI_HYPOXIA_TARGETS_OF_HIF1A_AND_FOXA2	34	6	2.97229e-05	0.00130361	SRM:HK1:MYBBP1A:JUND:ACTN4:MED15	http://www.gsea-msigdb.org/gsea/msigdb/cards/QI_HYPOXIA_TARGETS_OF_HIF1A_AND_FOXA2
Curated_gene_sets	REACTOME_DISEASES_OF_SIGNAL_TRANSDUCTION	386	20	2.9859e-05	0.00130361	SHC1:MAP3K11:LRP5:NR4A1:SNW1:CSK:TSC2:ERBB2:AKT1S1:FZD5:IHH:BCR:FXR1:PAPSS1:SKP1:ACTB:MET:AGK:ERLIN2:NOTCH1	http://www.gsea-msigdb.org/gsea/msigdb/cards/REACTOME_DISEASES_OF_SIGNAL_TRANSDUCTION
Curated_gene_sets	CHEMNITZ_RESPONSE_TO_PROSTAGLANDIN_E2_DN	386	20	2.9859e-05	0.00130361	CAMTA1:SERINC2:CDC42BPG:CAPN1:ST14:SCNN1A:VTI1B:FBXL16:MMP15:MARVELD3:TJP3:FUT6:FUT3:KIAA1211L:SPTLC3:WDR48:GMDS:FZD1:MET:KLF4	http://www.gsea-msigdb.org/gsea/msigdb/cards/CHEMNITZ_RESPONSE_TO_PROSTAGLANDIN_E2_DN
TF_targets	E2F1_Q4	250	14	0.000205495	0.00131949	PHF13:DNAJC11:ADC:ZNF362:SMAD6:UBALD2:ACTN4:SHKBP1:YPEL5:MECOM:HOXA7:HR:CTPS2:STAG2	http://www.gsea-msigdb.org/gsea/msigdb/cards/E2F1_Q4
TF_targets	ZIC2_01	250	14	0.000205495	0.00131949	CASZ1:SESN2:ADC:CSDE1:RAB1B:AAMDC:CASKIN2:UBALD2:GATA6:MEGF8:SOX12:PIM1:TSC22D4:HR	http://www.gsea-msigdb.org/gsea/msigdb/cards/ZIC2_01
Chemical_and_Genetic_pertubation	ACEVEDO_LIVER_CANCER_UP	971	36	4.69952e-05	0.00133774	VPS45:ATF6:TMCO1:ARV1:GGPS1:PRPF18:BAG3:WDR11:LRP10:KLF13:MFAP1:RPLP1:SPNS1:VPS35:ABHD15:GRN:CANT1:PLVAP:PRKD2:NBAS:SLC35F6:YPEL5:EAF1:ATP6V1A:GAK:PAPSS1:DCTN4:MED7:BLOC1S5:MET:ZNF467:PEX2:FOCAD:TDRD7:STAG2:RBMX	http://www.gsea-msigdb.org/gsea/msigdb/cards/ACEVEDO_LIVER_CANCER_UP
TF_targets	YY1_02	251	14	0.000214101	0.00136044	SDF4:CSDE1:ARF1:RAB1B:REXO1:AP3D1:IER2:SHKBP1:AKT1S1:NDRG3:DGCR2:HIC2:CHCHD10:MECOM	http://www.gsea-msigdb.org/gsea/msigdb/cards/YY1_02
Curated_gene_sets	SCHAEFFER_PROSTATE_DEVELOPMENT_6HR_DN	452	22	3.1439e-05	0.00136178	PHF13:TMEM57:ECD:TNKS1BP1:PCNXL3:SART1:SNW1:CEP170B:FURIN:HCFC1R1:MYBBP1A:GRN:SEPT9:ARHGDIA:DAZAP1:SHKBP1:MED25:DGCR2:SKP1:DCTN4:WWC1:NOTCH1	http://www.gsea-msigdb.org/gsea/msigdb/cards/SCHAEFFER_PROSTATE_DEVELOPMENT_6HR_DN
GO_bp	GO_LIPID_CATABOLIC_PROCESS	325	18	3.11505e-05	0.001371	SESN2:PNPLA2:SMPD1:DAGLA:PLCB3:PLBD2:IVD:PLA2G4F:LONP2:SMPD3:PNPLA6:HADHA:ABHD12:MGLL:PPARD:AIG1:PEX2:SLC27A4	http://www.gsea-msigdb.org/gsea/msigdb/cards/GO_LIPID_CATABOLIC_PROCESS
Chemical_and_Genetic_pertubation	KARLSSON_TGFB1_TARGETS_DN	191	13	4.92084e-05	0.00137842	ADD3:ITFG3:ITFG3:NBR1:GRN:WBP2:GAA:GATA6:TECR:SERINC3:LAMA5:PLXNB2:MET:DENND4C	http://www.gsea-msigdb.org/gsea/msigdb/cards/KARLSSON_TGFB1_TARGETS_DN
Chemical_and_Genetic_pertubation	BRUINS_UVC_RESPONSE_VIA_TP53_GROUP_A	859	33	4.92591e-05	0.00137842	AGRN:SDF4:PRDM16:SNX7:GGPS1:CDHR5:CD248:MCF2L:CCDC88C:SMAD6:SEZ6L2:HSD11B2:MYO1C:PER1:SMIM5:EVPL:KDM4B:CAMSAP3:TRAPPC12:ITGB6:PNKD:FOXA2:SERINC3:IL17RA:MED15:TTC1:TAPBP:TTYH3:MOSPD3:ZNF467:PLEC:CNTFR:EHMT1	http://www.gsea-msigdb.org/gsea/msigdb/cards/BRUINS_UVC_RESPONSE_VIA_TP53_GROUP_A
GO_bp	GO_ORGANOPHOSPHATE_BIOSYNTHETIC_PROCESS	553	25	3.16839e-05	0.00138617	ARF1:GGPS1:GPAM:PLCB3:GUCY2C:ATP5EP2:PITPNM3:COASY:FASN:PIGN:TECR:SPHK2:MBOAT7:AGPAT3:INPP5J:RPP14:PIK3R4:PAPSS1:AGPAT1:PPARD:FIG4:ACHE:AGK:CTPS2:G6PD	http://www.gsea-msigdb.org/gsea/msigdb/cards/GO_ORGANOPHOSPHATE_BIOSYNTHETIC_PROCESS
Reactome	REACTOME_SIGNALING_BY_RHO_GTPASES	449	23	9.30307e-06	0.00139453	NUDC:VAV3:INCENP:MEN1:RHOF:MCF2L:ARHGDIA:ARHGEF18:MYO9B:GMIP:PPP1R14A:MYH14:BCR:MKL1:PIK3R4:NCK1:ARAP3:ARHGAP18:ACTB:CFTR:ARHGAP39:VAV2:FGD1	http://www.gsea-msigdb.org/gsea/msigdb/cards/REACTOME_SIGNALING_BY_RHO_GTPASES
GO_bp	GO_OSTEOBLAST_DIFFERENTIATION	210	14	3.20743e-05	0.00139495	EPHA2:MEN1:LRP5:SMAD6:MYBBP1A:NBR1:FASN:TRPM4:IHH:RRBP1:FZD1:ACHE:NOTCH1:RBMX	http://www.gsea-msigdb.org/gsea/msigdb/cards/GO_OSTEOBLAST_DIFFERENTIATION
GO_bp	GO_ANIMAL_ORGAN_MORPHOGENESIS	1030	38	3.23052e-05	0.00139673	EPHA2:STK40:KCNQ4:AP2A2:CAPN1:LRP5:TSKU:CDX2:SMAD6:SMPD3:ZFPM1:RARA:CHAD:ITGB4:GAA:GATA6:MEGF8:AP2A1:FZD5:IHH:SULF2:LAMA5:DGCR2:BCR:SHANK3:WDR48:ITGA2:PIM1:HOXA7:FZD1:PLOD3:TLE1:TDRD7:DFNB31:RXRA:NOTCH1:SHROOM2:FGD1	http://www.gsea-msigdb.org/gsea/msigdb/cards/GO_ANIMAL_ORGAN_MORPHOGENESIS
Chemical_and_Genetic_pertubation	ACOSTA_PROLIFERATION_INDEPENDENT_MYC_TARGETS_DN	116	10	5.07034e-05	0.00140691	SHC1:RIT1:CAPN1:LRP10:LASP1:CD97:BCAM:SH3BP1:PIM1:ARL4A	http://www.gsea-msigdb.org/gsea/msigdb/cards/ACOSTA_PROLIFERATION_INDEPENDENT_MYC_TARGETS_DN
TF_targets	ER_Q6	283	15	0.000224497	0.00141178	TMEM57:ZNF503:PNPLA2:GABARAPL2:CLUH:RARA:ADAMTSL5:MAP2K7:CIC:NDUFS1:MICALL1:BAIAP2L2:ATP6V1A:LETM1:PLEC	http://www.gsea-msigdb.org/gsea/msigdb/cards/ER_Q6
TF_targets	GTTNYYNNGGTNA_UNKNOWN	90	8	0.000229704	0.00142979	NUDC:PTMS:NR4A1:LRP10:RARA:RPTOR:RFX1:MAPRE3	http://www.gsea-msigdb.org/gsea/msigdb/cards/GTTNYYNNGGTNA_UNKNOWN
GO_bp	GO_REGULATION_OF_CELL_DIFFERENTIATION	1844	58	3.34627e-05	0.00143735	PRDM16:TRIM62:ARF1:MEN1:SART1:SSH3:LRP5:AAMDC:TNFRSF1A:CDX2:ARF6:SNW1:KLF13:SMAD6:RRN3:IST1:ZFPM1:RAP1GAP2:SRCIN1:ERBB2:RARA:NBR1:GRN:ARHGDIA:GATA6:ZBTB7C:PTBP1:AP3D1:SF3A2:GNA11:DNM2:JUND:ACTN4:LTBP4:MEGF8:TRPM4:AP2A1:IHH:FOXA2:FAM210B:INPP5J:PLXNB2:SHANK3:NCK1:OPA1:GAK:FBXO38:BLOC1S5:PPARD:TTBK1:FIG4:MYB:HOXA7:FZD1:KLF4:NOTCH1:PQBP1:G6PD	http://www.gsea-msigdb.org/gsea/msigdb/cards/GO_REGULATION_OF_CELL_DIFFERENTIATION
GO_bp	GO_POSITIVE_REGULATION_OF_CELLULAR_COMPONENT_BIOGENESIS	521	24	3.37395e-05	0.00143735	AGRN:ESPN:EPHA2:ATP13A2:ARF1:EPS8L2:ULK1:ARF6:SMPD3:SPIRE2:MYO1C:CDC42EP4:SEPT9:DNM2:MED25:RAB3GAP1:CDC42EP1:BAIAP2L2:NCK1:TPPP:TTBK1:MET:HSF1:ATP7A	http://www.gsea-msigdb.org/gsea/msigdb/cards/GO_POSITIVE_REGULATION_OF_CELLULAR_COMPONENT_BIOGENESIS
GO_bp	GO_POSITIVE_REGULATION_OF_PROTEIN_POLYMERIZATION	134	11	3.4027e-05	0.00143735	ARF1:ARF6:SPIRE2:MYO1C:CDC42EP4:CDC42EP1:BAIAP2L2:NCK1:TPPP:TTBK1:MET	http://www.gsea-msigdb.org/gsea/msigdb/cards/GO_POSITIVE_REGULATION_OF_PROTEIN_POLYMERIZATION
GO_bp	GO_REGULATION_OF_MRNA_PROCESSING	134	11	3.4027e-05	0.00143735	CDK11B:CDK11A:RBM8A:SF3B4:CCNT1:SNW1:PTBP1:DAZAP1:HSF1:RNF20:RBMX	http://www.gsea-msigdb.org/gsea/msigdb/cards/GO_REGULATION_OF_MRNA_PROCESSING
GO_bp	GO_AMIDE_BIOSYNTHETIC_PROCESS	843	33	3.42597e-05	0.00143891	SESN2:RBM8A:CARS:SMPD1:TNFRSF1A:EIF5:RPLP1:FURIN:SMPD3:PER1:ERBB2:RARA:MRPL12:FASN:CNDP2:MKNK2:TECR:UPF1:RPS16:PPP1R15A:LRPPRC:PAIP2B:RRBP1:YTHDF1:RPP14:EEFSEC:NCK1:FXR1:FASTKD3:ITGA2:LARS:AGK:RXRA	http://www.gsea-msigdb.org/gsea/msigdb/cards/GO_AMIDE_BIOSYNTHETIC_PROCESS
Curated_gene_sets	NOUZOVA_TRETINOIN_AND_H4_ACETYLATION	134	11	3.4027e-05	0.00146236	CCNT1:VPS37B:TMEM87A:UBR1:SERINC3:ASTE1:FBXO38:DCTN4:MED7:VPS41:RNF20	http://www.gsea-msigdb.org/gsea/msigdb/cards/NOUZOVA_TRETINOIN_AND_H4_ACETYLATION
GO_bp	GO_CELLULAR_PROTEIN_CONTAINING_COMPLEX_ASSEMBLY	1112	40	3.52404e-05	0.00146696	ATPAF1:ARF1:PRPF18:COX15:ADD3:SART1:SPTBN2:ARF6:COX16:EIF5:SMAD6:NAA60:NAA60:RRN3:SPIRE2:MYO1C:CDC42EP4:TIMM21:SF3A2:CAMSAP3:NAPA:MED25:TRAPPC12:SF3B1:NDUFS1:SOX12:CRNKL1:INPP5J:CDC42EP1:BAIAP2L2:NCK1:OPA1:TPPP:FASTKD3:TAPBP:TTBK1:ARHGAP18:HEATR2:VPS41:MET:HSF1	http://www.gsea-msigdb.org/gsea/msigdb/cards/GO_CELLULAR_PROTEIN_CONTAINING_COMPLEX_ASSEMBLY
GO_bp	GO_PROTEIN_TARGETING_TO_VACUOLE	35	6	3.53268e-05	0.00146696	VPS37C:VPS37B:VTI1B:AP3D1:PIK3R4:LARS	http://www.gsea-msigdb.org/gsea/msigdb/cards/GO_PROTEIN_TARGETING_TO_VACUOLE
Curated_gene_sets	FARMER_BREAST_CANCER_BASAL_VS_LULMINAL	328	18	3.51242e-05	0.00148481	ACADSB:SLC22A18:VPS37C:SCNN1A:COX16:PNMA1:LONP2:SREBF1:LASP1:RARA:CANT1:FASN:KDM4B:MLPH:MICALL1:NCK1:MYB:TCEAL4	http://www.gsea-msigdb.org/gsea/msigdb/cards/FARMER_BREAST_CANCER_BASAL_VS_LULMINAL
Curated_gene_sets	PID_ARF6_PATHWAY	35	6	3.53268e-05	0.00148481	EPHA2:ARF6:GIT1:GNA11:NCK1:MET	http://www.gsea-msigdb.org/gsea/msigdb/cards/PID_ARF6_PATHWAY
Curated_gene_sets	REACTOME_EPH_EPHRIN_MEDIATED_REPULSION_OF_CELLS	51	7	3.53591e-05	0.00148481	EPHA2:VAV3:AP2A2:EFNA2:AP2A1:ACTB:VAV2	http://www.gsea-msigdb.org/gsea/msigdb/cards/REACTOME_EPH_EPHRIN_MEDIATED_REPULSION_OF_CELLS
TF_targets	ATF3_Q6	254	14	0.00024181	0.00148994	EPHA2:GGPS1:VPS37B:KLF13:PAK6:SEZ6L2:PER1:RFX1:JUND:PPP1R15A:ZDHHC8:TMEM39A:FBXW11:ZNF184	http://www.gsea-msigdb.org/gsea/msigdb/cards/ATF3_Q6
GO_cc	GO_SPLICEOSOMAL_COMPLEX	176	12	9.35088e-05	0.0015114	RBM8A:SF3B4:PRPF18:SART1:SNW1:AQR:MFAP1:SF3A2:UPF1:SF3B1:CRNKL1:RBMX	http://www.gsea-msigdb.org/gsea/msigdb/cards/GO_SPLICEOSOMAL_COMPLEX
GO_cc	GO_CELL_CORTEX_PART	176	12	9.35088e-05	0.0015114	SLC2A1:ARV1:SPTBN2:C2CD2L:MTSS1L:LASP1:SEPT9:ACTN4:MLPH:SH3BP1:ACTB:SHROOM2	http://www.gsea-msigdb.org/gsea/msigdb/cards/GO_CELL_CORTEX_PART
GO_cc	GO_CELL_BODY	557	24	9.5123e-05	0.0015114	ATP13A2:ADC:RBM8A:SYT7:SPTBN2:OMP:LAMP1:VTI1B:VPS35:PITPNM3:SRCIN1:RPTOR:EFNA2:MAP1S:DMWD:TRPM4:FZD5:TXN2:BRD1:FXR1:TTBK1:GNB2:DFNB31:ATP7A	http://www.gsea-msigdb.org/gsea/msigdb/cards/GO_CELL_BODY
GO_cc	GO_CHROMATIN	557	24	9.5123e-05	0.0015114	TNKS1BP1:INCENP:MEN1:SUDS3:MTA1:IST1:RARA:CBX1:WBP2:KLF2:JUND:ELL:UPF1:GATAD2A:PPARD:ACTB:HR:HSF1:RNF20:KLF4:RXRA:NACC2:STAG2:RBMX	http://www.gsea-msigdb.org/gsea/msigdb/cards/GO_CHROMATIN
Chemical_and_Genetic_pertubation	ONKEN_UVEAL_MELANOMA_UP	789	31	5.50038e-05	0.00151352	CTSS:SHC1:TMCO1:P4HA1:SLC22A18:ABTB2:AACS:SNW1:TMEM87A:HCFC1R1:RRN3:SULT1A3:AMZ2:FASN:SCAMP4:CD97:ACTN4:FZD5:CDC25B:LAMA5:DGCR2:MED15:LETM1:MED7:TAPBP:ACTB:PLOD3:MET:PEX2:NACC2:PIN4	http://www.gsea-msigdb.org/gsea/msigdb/cards/ONKEN_UVEAL_MELANOMA_UP
GO_bp	GO_CELLULAR_RESPONSE_TO_TOXIC_SUBSTANCE	241	15	3.76247e-05	0.0015536	SESN2:ABTB2:APEX1:SMPD3:DNM2:KLF2:SOD3:NNT:MAPK13:MYB:ACTB:MET:HSF1:KLF4:ATP7A	http://www.gsea-msigdb.org/gsea/msigdb/cards/GO_CELLULAR_RESPONSE_TO_TOXIC_SUBSTANCE
Immunologic_signatures	GSE13547_WT_VS_ZFX_KO_BCELL_UP	178	12	0.000104121	0.00156567	PHF13:GPAM:ABTB2:PRR5L:SCNN1A:CCDC88C:RAP1GAP2:ACE:ACE:TRAPPC12:YPEL5:TOX2:IDUA	http://www.gsea-msigdb.org/gsea/msigdb/cards/GSE13547_WT_VS_ZFX_KO_BCELL_UP
Computational_gene_sets	MODULE_6	411	22	7.30644e-06	0.00156723	HSPG2:KCNQ1:CHST1:MEN1:SCNN1A:NR4A1:ATP2A3:PER1:GRN:ITGB4:FZR1:FUT6:DNM2:FCGBP:PPP1R15A:LAMA5:CDC42EP1:MGLL:SOD3:ZYX:PLEC:HSF1	http://www.gsea-msigdb.org/gsea/msigdb/cards/MODULE_6
Curated_gene_sets	BILD_E2F3_ONCOGENIC_SIGNATURE	241	15	3.76247e-05	0.00156798	EPHA2:CHST1:SCNN1A:FAM222A:SMAD6:MMP15:SREBF1:ABHD15:KDM4B:SOX12:SHANK3:TPPP:MYB:FZD1:MFHAS1	http://www.gsea-msigdb.org/gsea/msigdb/cards/BILD_E2F3_ONCOGENIC_SIGNATURE
GO_bp	GO_CELLULAR_RESPONSE_TO_NUTRIENT	70	8	3.83437e-05	0.00157445	P2RY2:SNW1:USF2:TRPM4:FOXA2:OPA1:PIM1:HSF1	http://www.gsea-msigdb.org/gsea/msigdb/cards/GO_CELLULAR_RESPONSE_TO_NUTRIENT
TF_targets	P300_01	256	14	0.000261948	0.00158981	TMEM57:SHC1:TNFRSF1A:ARF6:FURIN:SMPD3:RARA:EPN3:RFX2:JUND:FZD5:PNKD:TSPAN6:STAG2	http://www.gsea-msigdb.org/gsea/msigdb/cards/P300_01
TF_targets	TAATTA_CHX10_01	823	30	0.00026323	0.00158981	GPR157:EPHA2:AIM1L:SESN2:SERINC2:VPS45:UNC5B:ARL3:ADD3:ACADSB:LRP5:HNF1A:PNMA1:TMEM87A:SMAD6:ARID3B:SEZ6L2:EDC4:MYO1C:MAP2K7:OSER1:SULF2:BAIAP2L2:MECOM:VWA7:AIG1:GNB2:REEP4:DFNB31:STAG2	http://www.gsea-msigdb.org/gsea/msigdb/cards/TAATTA_CHX10_01
TF_targets	GTGACGY_E4F1_Q6	671	26	0.000265838	0.00158981	EPHA2:RLF:CSDE1:THNSL1:CCNT1:NR4A1:VPS37B:CDX2:MESDC1:SEZ6L2:WDR81:PER1:JUND:RELB:SPHK2:PPP1R15A:PNKD:WDR48:ATP6V1A:SEC22A:SKP1:ZNF184:AGPAT1:GNB2:TMEM66:ZER1	http://www.gsea-msigdb.org/gsea/msigdb/cards/GTGACGY_E4F1_Q6
Cancer_modules	MODULE_37	469	23	1.85925e-05	0.00160267	CDK11A:ESPN:RNASEL:BAG3:PNPLA2:CHST1:ATG2A:CCDC85C:KLF13:FURIN:SPNS1:ZNF764:CLUH:AMZ2:MAP1S:MED25:BCR:MICALL1:TMEM66:ERLIN2:RXRA:CDK16:TMLHE	http://www.gsea-msigdb.org/gsea/msigdb/cards/MODULE_37
Oncogenic_signatures	MEL18_DN.V1_UP	140	11	5.0926e-05	0.00160417	AGRN:EPHA2:ATP13A2:SLC6A9:CTSS:C2CD2L:FURIN:MMP15:SLC7A5:CD97:LTBP4	http://www.gsea-msigdb.org/gsea/msigdb/cards/MEL18_DN.V1_UP
GO_bp	GO_PROTEIN_TARGETING	426	21	3.93639e-05	0.00160736	PEX14:ZDHHC18:BAG3:VPS37C:VPS37B:VTI1B:RPLP1:LONP2:MYO1C:SREBF1:PEX12:ERBB2:TIMM21:AP3D1:RPS16:FZD5:MICALL1:PIK3R4:LARS:AGK:PEX2	http://www.gsea-msigdb.org/gsea/msigdb/cards/GO_PROTEIN_TARGETING
GO_mf	GO_CATION_TRANSMEMBRANE_TRANSPORTER_ACTIVITY	637	27	4.69712e-05	0.00160974	ATP13A2:ADC:KCNQ4:SLC6A9:TMCO1:COX15:KCNQ1:SLC22A18:SCNN1A:ATP5EP2:ATP2A3:OTOP2:ATP13A1:TRPM4:KCNG1:ATP6V1A:LETM1:SLC12A7:NNT:TMEM63B:SLC22A1:ATP6V1B2:SLC20A2:SLC45A4:SHROOM2:ATP7A:SLC6A8	http://www.gsea-msigdb.org/gsea/msigdb/cards/GO_CATION_TRANSMEMBRANE_TRANSPORTER_ACTIVITY
Curated_gene_sets	LOCKWOOD_AMPLIFIED_IN_LUNG_CANCER	214	14	3.94482e-05	0.00161127	SHC1:RIT1:PC:CCDC85C:MED15:CLCN2:OPA1:SLC12A7:MTRR:FASTKD3:FAM105A:AGPAT1:GNB2:MET	http://www.gsea-msigdb.org/gsea/msigdb/cards/LOCKWOOD_AMPLIFIED_IN_LUNG_CANCER
Curated_gene_sets	MULLIGHAN_NPM1_SIGNATURE_3_DN	161	12	3.95077e-05	0.00161127	HSPG2:KCNQ1:SPTBN2:ST14:ARID3B:PCSK6:RARA:HOOK2:LTBP4:TRPM4:ZNF467:DFNB31	http://www.gsea-msigdb.org/gsea/msigdb/cards/MULLIGHAN_NPM1_SIGNATURE_3_DN
Curated_gene_sets	KINSEY_TARGETS_OF_EWSR1_FLII_FUSION_DN	331	18	3.95422e-05	0.00161127	ATG2A:AAMDC:LRP10:SMAD6:SEZ6L2:GRN:CDC42EP4:MKNK2:KLF2:CYP20A1:MMP24-AS1:SULF2:TBC1D22A:MAN2B2:FZD1:ZYX:SLC20A2:SNAPC4	http://www.gsea-msigdb.org/gsea/msigdb/cards/KINSEY_TARGETS_OF_EWSR1_FLII_FUSION_DN
GO_mf	GO_DNA_BINDING_TRANSCRIPTION_FACTOR_BINDING	336	18	4.80097e-05	0.00161176	PRDM16:NR4A1:APEX1:SNW1:MTA1:ZFPM1:WBP2:GATA6:ZNF516:MIER2:USF2:ACTN4:MED25:PPARD:ACTB:TLE1:KLF4:RXRA	http://www.gsea-msigdb.org/gsea/msigdb/cards/GO_DNA_BINDING_TRANSCRIPTION_FACTOR_BINDING
TF_targets	MYB_Q6	257	14	0.000272546	0.00161411	ZNF362:P2RY2:PNMA1:WDR81:ABHD15:MAP1S:FCGBP:SHKBP1:RAB4B:TOX2:MGLL:FAF2:LRCH4:ZYX	http://www.gsea-msigdb.org/gsea/msigdb/cards/MYB_Q6
GO_bp	GO_POSITIVE_REGULATION_OF_MULTICELLULAR_ORGANISMAL_PROCESS	1771	56	3.97935e-05	0.00161593	AGRN:PRDM16:ARF1:HK1:GPAM:KCNQ1:SART1:LRP5:P2RY2:ARF6:SNW1:FURIN:RRN3:IST1:ZFPM1:RARA:GRN:ARHGDIA:GATA6:ZNF516:AP3D1:SF3A2:PAK4:MEGF8:PRKD2:TRPM4:AP2A1:FZD5:IHH:FOXA2:SULF2:FAM210B:IL17RA:PLXNB2:ADM2:SHANK3:MYD88:NCK1:OPA1:ITGA2:FBXO38:AGPAT1:MAPK13:PIM1:TTBK1:FIG4:MYB:FZD1:ACHE:MET:HSF1:KLF4:NOTCH1:EHMT1:PQBP1:TSPAN6	http://www.gsea-msigdb.org/gsea/msigdb/cards/GO_POSITIVE_REGULATION_OF_MULTICELLULAR_ORGANISMAL_PROCESS
GO_cc	GO_VESICLE_MEMBRANE	780	30	0.000105141	0.00164447	ATP13A2:SLC6A9:SNX7:AP2A2:KCNQ1:SYT7:RHOF:LAMP1:VTI1B:SPIRE2:MYO1C:SREBF1:GAA:STXBP2:DNM2:CD97:RAB4B:AP2A1:RAB11FIP5:FZD5:ZDHHC8:AP1B1:BAIAP2L2:PIK3R4:NCK1:TAPBP:BRI3:CFTR:DENND4C:ATP7A	http://www.gsea-msigdb.org/gsea/msigdb/cards/GO_VESICLE_MEMBRANE
Curated_gene_sets	KRIGE_RESPONSE_TO_TOSEDOSTAT_6HR_UP	926	35	4.06918e-05	0.00164592	SESN2:VPS45:CTSS:RIT1:GGPS1:PROSER2:FAM149B1:CARS:RCN1:ATG2A:LRP10:CCDC88C:EIF5:GPT2:SHPK:SHPK:RARA:NKIRAS2:NBR1:UBALD2:DAZAP1:FZR1:RAB4B:TMEM143:PPP1R15A:ATF5:YPEL5:LRPPRC:GMDS:FIG4:HEATR2:TTYH3:ARL4A:KLF4:ZER1:G6PD	http://www.gsea-msigdb.org/gsea/msigdb/cards/KRIGE_RESPONSE_TO_TOSEDOSTAT_6HR_UP
Curated_gene_sets	NIKOLSKY_BREAST_CANCER_17Q21_Q25_AMPLICON	332	18	4.11209e-05	0.00164888	CBX1:CHAD:EPN3:INTS2:AMZ2:CDC42EP4:OTOP2:CASKIN2:ITGB4:WBP2:EVPL:CANT1:RPTOR:MRPL12:ARHGDIA:FASN:SECTM1:FOXK2	http://www.gsea-msigdb.org/gsea/msigdb/cards/NIKOLSKY_BREAST_CANCER_17Q21_Q25_AMPLICON
Curated_gene_sets	UDAYAKUMAR_MED1_TARGETS_DN	243	15	4.13644e-05	0.00164888	ABTB2:VPS37C:TMEM87A:RARA:CANT1:FOXK2:MKNK2:UPF1:RAB3GAP1:LAMA5:FAM105A:PIM1:FBXL18:ARL4A:KLF4	http://www.gsea-msigdb.org/gsea/msigdb/cards/UDAYAKUMAR_MED1_TARGETS_DN
TF_targets	MYOGENIN_Q6	258	14	0.00028351	0.00166289	EPHA2:TRIM62:STK40:KCNQ4:ARV1:LRP5:LRP10:PAK6:RPLP1:HSD11B2:EDC4:SRCIN1:RARA:CIC	http://www.gsea-msigdb.org/gsea/msigdb/cards/MYOGENIN_Q6
GO_mf	GO_MOLECULAR_FUNCTION_REGULATOR	1787	56	5.06796e-05	0.00166736	SESN2:ADC:BMP8B:VAV3:ARF1:BAG3:EPS8L2:RAB3IL1:PLEKHG6:CCNT1:RP11-307N16.6:SPATA13:MCF2L:VTI1B:SCG5:CLPX:RPLP1:FURIN:WFIKKN1:TSC2:TBC1D10B:MMP15:MTSS1L:WDR81:RAP1GAP2:SREBF1:GIT1:GRN:DBF4B:RPTOR:ARHGDIA:SECTM1:FZR1:ARHGEF18:MYO9B:GMIP:PPP1R14A:PPP1R15A:RAB3GAP1:BCR:SH3BP1:TBC1D22A:ADM2:NCK1:ARAP3:LARS:FAF2:ARHGAP18:GNB2:CFTR:ARHGAP39:DENND4C:KLF4:VAV2:NOTCH1:FGD1:ATP7A	http://www.gsea-msigdb.org/gsea/msigdb/cards/GO_MOLECULAR_FUNCTION_REGULATOR
GO_bp	GO_POSITIVE_REGULATION_OF_CELL_POPULATION_PROLIFERATION	965	36	4.14236e-05	0.00167288	VAV3:SHC1:GPAM:CAPN1:CD248:LRP5:NR4A1:CDX2:SMPD3:ERBB2:RARA:GRN:DBF4B:RPTOR:GATA6:DOT1L:FZR1:NACC1:PRKD2:SPHK2:TRPM4:SLC35F6:IHH:CDC25B:ICOSLG:WDR48:NCK1:ITGA2:PPARD:PIM1:MYB:HSF1:CNTFR:NACC2:NOTCH1:ATP7A	http://www.gsea-msigdb.org/gsea/msigdb/cards/GO_POSITIVE_REGULATION_OF_CELL_POPULATION_PROLIFERATION
Curated_gene_sets	DEURIG_T_CELL_PROLYMPHOCYTIC_LEUKEMIA_UP	364	19	4.24394e-05	0.00167956	RAB1B:INF2:TBC1D10B:CLUH:GIT1:GRN:ZNF516:SF3A2:GNA11:FCGBP:CIC:DMWD:NAPA:PPP1R15A:SOX12:AGPAT1:LRCH4:ZC3H3:KLF4	http://www.gsea-msigdb.org/gsea/msigdb/cards/DEURIG_T_CELL_PROLYMPHOCYTIC_LEUKEMIA_UP
GO_bp	GO_CELL_MOTILITY	1691	54	4.23453e-05	0.00170075	TMEM201:EPHA2:VAV3:SHC1:PRR5L:CD248:NR4A1:RHOF:RP11-307N16.6:SPATA13:APEX1:ARF6:BDKRB1:PAK6:SMPD3:MARVELD3:SLC7A5:MYO1C:SRCIN1:ERBB2:GRN:ACE:ACE:ITGB4:TPGS1:CAMSAP3:IER2:PLVAP:ACTN4:PAK4:MEGF8:PRKD2:TRPM4:MBOAT7:ITGB6:LAMA5:IL17RA:BCR:SH3BP1:PLXNB2:NCK1:ITGA2:WWC1:PPARD:ARHGAP18:ACTB:HOXA7:MET:FAM83H:EPPK1:RNF20:KLF4:VAV2:NOTCH1:SHROOM2:ATP7A	http://www.gsea-msigdb.org/gsea/msigdb/cards/GO_CELL_MOTILITY
Chemical_and_Genetic_pertubation	REN_ALVEOLAR_RHABDOMYOSARCOMA_DN	407	20	6.23375e-05	0.00170115	SNX7:ARF1:P4HA1:BAG3:CD248:TNFRSF1A:LAMP1:GRN:ARHGDIA:KLF2:ACTN4:RAB11FIP5:RRBP1:TMEM184B:MAN2B2:PAPSS1:GMDS:TAPBP:FZD1:ZYX	http://www.gsea-msigdb.org/gsea/msigdb/cards/REN_ALVEOLAR_RHABDOMYOSARCOMA_DN
GO_bp	GO_ACTIN_FILAMENT_ORGANIZATION	396	20	4.2705e-05	0.00170588	ESPN:ARF1:ADD3:SPTBN2:SSH3:RHOF:ARF6:SPIRE2:MYO1C:CDC42EP4:ACTN4:CDC42EP1:SH3BP1:BAIAP2L2:SHANK3:NCK1:ARHGAP18:MET:ZYX:SHROOM2	http://www.gsea-msigdb.org/gsea/msigdb/cards/GO_ACTIN_FILAMENT_ORGANIZATION
TF_targets	AP1_Q6	259	14	0.00029485	0.00171294	EPHA2:STK40:RIT1:AP2A2:TSKU:C2CD2L:PLBD2:PAK6:AKT1S1:KIAA1211L:FBXW11:PDAP1:PLEC:ABCA2	http://www.gsea-msigdb.org/gsea/msigdb/cards/AP1_Q6
GO_bp	GO_VESICLE_LOCALIZATION	303	17	4.36817e-05	0.00173546	ARF1:WDR11:SYT7:RAB1B:CCDC64B:MYO1C:GIT1:TPGS1:AP3D1:DNM2:ACTN4:NAPA:PPP6R1:RAB3GAP1:MLPH:BLOC1S5:SHROOM2	http://www.gsea-msigdb.org/gsea/msigdb/cards/GO_VESICLE_LOCALIZATION
GO_cc	GO_SPANNING_COMPONENT_OF_PLASMA_MEMBRANE	6	3	0.000112775	0.00173673	CDHR5:TRPM4:CDHR2	http://www.gsea-msigdb.org/gsea/msigdb/cards/GO_SPANNING_COMPONENT_OF_PLASMA_MEMBRANE
Curated_gene_sets	REACTOME_EPH_EPHRIN_SIGNALING	92	9	4.44763e-05	0.0017476	EPHA2:VAV3:AP2A2:GIT1:EFNA2:AP2A1:MYH14:ACTB:VAV2	http://www.gsea-msigdb.org/gsea/msigdb/cards/REACTOME_EPH_EPHRIN_SIGNALING
TF_targets	CREB_02	260	14	0.000306577	0.00176426	EPHA2:VPS37B:MESDC1:SEZ6L2:ZC3H18:JUND:SHKBP1:NAPA:PPP1R15A:SOX12:TMEM39A:AGPAT1:ERLIN2:SLC20A2	http://www.gsea-msigdb.org/gsea/msigdb/cards/CREB_02
Curated_gene_sets	OISHI_CHOLANGIOMA_STEM_CELL_LIKE_DN	274	16	4.52687e-05	0.00176612	SDF4:PEX14:EPHA2:HSPG2:RCN1:RHOF:INF2:CEP170B:ATP2A3:SEPT9:GATA6:LTBP4:ITGB6:MYD88:MYB:ARL4A	http://www.gsea-msigdb.org/gsea/msigdb/cards/OISHI_CHOLANGIOMA_STEM_CELL_LIKE_DN
TF_targets	IK3_01	230	13	0.000313369	0.00178649	ZNF362:SLC6A9:TSKU:AAMDC:HECTD1:CHAD:MKNK2:BCAM:PNKD:RBBP9:MKL1:ARAP3:STAG2	http://www.gsea-msigdb.org/gsea/msigdb/cards/IK3_01
Chemical_and_Genetic_pertubation	SENESE_HDAC3_TARGETS_DN	544	24	6.62627e-05	0.00179344	ATPAF1:PROSER2:ADD3:VEZT:GOLGA3:CCDC85C:FBXL16:GLIS2:VPS35:MTSS1L:SLC7A5:CASKIN2:PAK4:BCAM:DGCR2:MICALL1:XRCC4:DCTN4:PPARD:MED20:PEX2:FAM83H:NACC2:CDK16	http://www.gsea-msigdb.org/gsea/msigdb/cards/SENESE_HDAC3_TARGETS_DN
GO_bp	GO_CAMERA_TYPE_EYE_DEVELOPMENT	304	17	4.55094e-05	0.00179835	EPHA2:LRP5:TSKU:RAB11FIP4:RARA:FZR1:RAB3GAP1:FZD5:IHH:CLCN2:OPA1:ACHE:TDRD7:KLF4:LAMC3:RXRA:SHROOM2	http://www.gsea-msigdb.org/gsea/msigdb/cards/GO_CAMERA_TYPE_EYE_DEVELOPMENT
TF_targets	AMEF2_Q6	261	14	0.000318701	0.00180007	TMEM57:ZNF362:RBM8A:CAPN1:SSH3:C2CD2L:NR4A1:PAK6:WDR81:TECR:JUND:YPEL5:ZDHHC8:FBXW11	http://www.gsea-msigdb.org/gsea/msigdb/cards/AMEF2_Q6
TF_targets	YGCGYRCGC_UNKNOWN	325	16	0.000321911	0.00180152	MAP3K11:C2CD2L:VPS26B:KLF13:HSDL1:ABHD15:RAVER1:ATP13A1:PNKD:SOX12:HIC2:CTDSPL:TIGD2:DCTN4:PLOD3:CDK16	http://www.gsea-msigdb.org/gsea/msigdb/cards/YGCGYRCGC_UNKNOWN
Oncogenic_signatures	AKT_UP.V1_UP	170	12	6.70561e-05	0.00181051	SLC2A1:UNC5B:KCNQ1:MMP15:SEPT9:SECTM1:TJP3:HIC2:GAK:MAN2B2:GTF2IRD1:BPGM	http://www.gsea-msigdb.org/gsea/msigdb/cards/AKT_UP.V1_UP
Curated_gene_sets	ACEVEDO_LIVER_CANCER_UP	971	36	4.69952e-05	0.00182057	VPS45:ATF6:TMCO1:ARV1:GGPS1:PRPF18:BAG3:WDR11:LRP10:KLF13:MFAP1:RPLP1:SPNS1:VPS35:ABHD15:GRN:CANT1:PLVAP:PRKD2:NBAS:SLC35F6:YPEL5:EAF1:ATP6V1A:GAK:PAPSS1:DCTN4:MED7:BLOC1S5:MET:ZNF467:PEX2:FOCAD:TDRD7:STAG2:RBMX	http://www.gsea-msigdb.org/gsea/msigdb/cards/ACEVEDO_LIVER_CANCER_UP
Chemical_and_Genetic_pertubation	PHONG_TNF_RESPONSE_VIA_P38_COMPLETE	225	14	6.78908e-05	0.00182257	AGRN:SHC1:MAP3K11:TMEM87A:VPS35:MYO1C:CDC42EP4:MKNK2:WIZ:PPP1R15A:CDC42EP1:CTDSPL:MECOM:NOTCH1	http://www.gsea-msigdb.org/gsea/msigdb/cards/PHONG_TNF_RESPONSE_VIA_P38_COMPLETE
TF_targets	IRF1_Q6	262	14	0.000331234	0.00182983	CASZ1:CTSS:P4HA1:MAP3K11:AAMDC:GUCY2C:EDC4:ERBB2:ZNF296:PRKD2:LBX2-AS1:SLC12A7:SKP1:TAPBP	http://www.gsea-msigdb.org/gsea/msigdb/cards/IRF1_Q6
TF_targets	SNACANNNYSYAGA_UNKNOWN	95	8	0.000332969	0.00182983	SESN2:RAB1B:HCFC1R1:RARA:WBP2:PNKD:LARS:CCDC25	http://www.gsea-msigdb.org/gsea/msigdb/cards/SNACANNNYSYAGA_UNKNOWN
microRNA_targets	GACAATC_MIR219	142	11	5.79663e-05	0.00183008	SHC1:UBR1:ARID3B:FURIN:DAZAP1:MKNK2:CC2D1A:AGPAT3:INPP5J:MKL1:TTBK1	http://www.gsea-msigdb.org/gsea/msigdb/cards/GACAATC_MIR219
TF_targets	VDR_Q3	232	13	0.000340499	0.0018545	ZNF362:PLCB3:PTMS:FURIN:CASKIN2:JUND:BCAM:PNKD:RRBP1:AP1B1:TMEM39A:MECOM:STAG2	http://www.gsea-msigdb.org/gsea/msigdb/cards/VDR_Q3
GO_cc	GO_TOR_COMPLEX	15	4	0.000123029	0.00186595	SESN2:PRR5L:RPTOR:AKT1S1	http://www.gsea-msigdb.org/gsea/msigdb/cards/GO_TOR_COMPLEX
Chemical_and_Genetic_pertubation	HELLER_HDAC_TARGETS_UP	315	17	7.05505e-05	0.00187869	AGRN:CAMTA1:ATP13A2:GLCE:HCFC1R1:SEZ6L2:LONP2:GRN:DNM2:KLF2:MYO9B:RAB4B:PPARD:PLEC:ZER1:SLC6A8:G6PD	http://www.gsea-msigdb.org/gsea/msigdb/cards/HELLER_HDAC_TARGETS_UP
GO_bp	GO_CARDIOVASCULAR_SYSTEM_DEVELOPMENT	783	31	4.77997e-05	0.00187876	EPHA2:HSPG2:E2F2:VAV3:SHC1:UNC5B:KCNQ1:LRP5:NR4A1:CDX2:SMAD6:ERBB2:GRN:GATA6:DNM2:KLF2:PAK4:MEGF8:PRKD2:SPHK2:EPN1:FZD5:IHH:LAMA5:ADM2:HOXA7:SHB:KLF4:VAV2:NOTCH1:ATP7A	http://www.gsea-msigdb.org/gsea/msigdb/cards/GO_CARDIOVASCULAR_SYSTEM_DEVELOPMENT
Curated_gene_sets	KARLSSON_TGFB1_TARGETS_DN	191	13	4.92084e-05	0.00188176	ADD3:ITFG3:ITFG3:NBR1:GRN:WBP2:GAA:GATA6:TECR:SERINC3:LAMA5:PLXNB2:MET:DENND4C	http://www.gsea-msigdb.org/gsea/msigdb/cards/KARLSSON_TGFB1_TARGETS_DN
Curated_gene_sets	BRUINS_UVC_RESPONSE_VIA_TP53_GROUP_A	859	33	4.92591e-05	0.00188176	AGRN:SDF4:PRDM16:SNX7:GGPS1:CDHR5:CD248:MCF2L:CCDC88C:SMAD6:SEZ6L2:HSD11B2:MYO1C:PER1:SMIM5:EVPL:KDM4B:CAMSAP3:TRAPPC12:ITGB6:PNKD:FOXA2:SERINC3:IL17RA:MED15:TTC1:TAPBP:TTYH3:MOSPD3:ZNF467:PLEC:CNTFR:EHMT1	http://www.gsea-msigdb.org/gsea/msigdb/cards/BRUINS_UVC_RESPONSE_VIA_TP53_GROUP_A
GO_mf	GO_CHROMATIN_DNA_BINDING	118	10	5.86587e-05	0.00189203	APEX1:PER1:RARA:WBP2:ACTN4:ACTB:HR:HSF1:RXRA:NOTCH1	http://www.gsea-msigdb.org/gsea/msigdb/cards/GO_CHROMATIN_DNA_BINDING
KEGG	KEGG_VIBRIO_CHOLERAE_INFECTION	54	7	5.16172e-05	0.00192016	ARF1:MUC2:KCNQ1:ATP6V1A:ACTB:CFTR:ATP6V1B2	http://www.gsea-msigdb.org/gsea/msigdb/cards/KEGG_VIBRIO_CHOLERAE_INFECTION
Curated_gene_sets	ACOSTA_PROLIFERATION_INDEPENDENT_MYC_TARGETS_DN	116	10	5.07034e-05	0.00192358	SHC1:RIT1:CAPN1:LRP10:LASP1:CD97:BCAM:SH3BP1:PIM1:ARL4A	http://www.gsea-msigdb.org/gsea/msigdb/cards/ACOSTA_PROLIFERATION_INDEPENDENT_MYC_TARGETS_DN
Curated_gene_sets	KEGG_VIBRIO_CHOLERAE_INFECTION	54	7	5.16172e-05	0.00194484	ARF1:MUC2:KCNQ1:ATP6V1A:ACTB:CFTR:ATP6V1B2	http://www.gsea-msigdb.org/gsea/msigdb/cards/KEGG_VIBRIO_CHOLERAE_INFECTION
GO_bp	GO_DNA_TEMPLATED_TRANSCRIPTION_INITIATION	247	15	4.98359e-05	0.00194837	E2F2:NR4A1:HNF1A:SNW1:RRN3:RARA:MED25:MED15:GTF2E1:MED7:PPARD:MED20:MED23:RXRA:NOTCH1	http://www.gsea-msigdb.org/gsea/msigdb/cards/GO_DNA_TEMPLATED_TRANSCRIPTION_INITIATION
TF_targets	PPAR_DR1_Q2	265	14	0.000371395	0.00197001	PRDM16:PNPLA2:MAP3K11:HNF1A:CDX2:GABARAPL2:WDR81:ERBB2:PAK4:NDUFS1:RRBP1:AP1B1:PLEC:CDK16	http://www.gsea-msigdb.org/gsea/msigdb/cards/PPAR_DR1_Q2
TF_targets	AP1_Q2	265	14	0.000371395	0.00197001	EPHA2:ZNF362:STK40:AP2A2:PLBD2:PAK6:APOBR:TBC1D10B:CLUH:RAP1GAP2:AKT1S1:MAPRE3:FBXW11:PDAP1	http://www.gsea-msigdb.org/gsea/msigdb/cards/AP1_Q2
TF_targets	DR4_Q2	265	14	0.000371395	0.00197001	SCAMP3:GGPS1:ADD3:CD248:SRCIN1:RARA:NACC1:CIC:PHLDB3:TOX2:FAF2:PPARD:GNB2:STAG2	http://www.gsea-msigdb.org/gsea/msigdb/cards/DR4_Q2
GO_bp	GO_TRANSMEMBRANE_RECEPTOR_PROTEIN_TYROSINE_KINASE_SIGNALING_PATHWAY	712	29	5.06997e-05	0.00197166	EPHA2:VAV3:SHC1:AP2A2:TSC2:SMPD3:MYO1C:SREBF1:GIT1:ERBB2:PTBP1:EFNA2:SHKBP1:CBLC:PRKD2:AP2A1:AKT1S1:EPN1:SULF2:BCR:ATP6V1A:NCK1:OPA1:ZFYVE28:ACTB:MET:ATP6V1B2:SHB:VAV2	http://www.gsea-msigdb.org/gsea/msigdb/cards/GO_TRANSMEMBRANE_RECEPTOR_PROTEIN_TYROSINE_KINASE_SIGNALING_PATHWAY
Chemical_and_Genetic_pertubation	NAGASHIMA_NRG1_SIGNALING_UP	172	12	7.50447e-05	0.00198238	EPHA2:NR4A1:EIF5:PER1:RARA:GATA6:IER2:KLF2:PPP1R15A:HIC2:ZYX:EPPK1	http://www.gsea-msigdb.org/gsea/msigdb/cards/NAGASHIMA_NRG1_SIGNALING_UP
TF_targets	MZF1_02	235	13	0.000384931	0.00199374	CSDE1:P4HA1:SYT7:HNF1A:WDR81:CASKIN2:PHLDB3:PNKD:HIC2:BAIAP2L2:MECOM:LRCH4:HR	http://www.gsea-msigdb.org/gsea/msigdb/cards/MZF1_02
TF_targets	COUP_01	266	14	0.000385675	0.00199374	PRDM16:SHC1:PNPLA2:MAP3K11:PTMS:HNF1A:CLUH:PAK4:CIC:NDUFS1:RRBP1:AP1B1:PLEC:CDK16	http://www.gsea-msigdb.org/gsea/msigdb/cards/COUP_01
TF_targets	AP1_Q4_01	266	14	0.000385675	0.00199374	RIT1:CHST1:C2CD2L:PLBD2:UBALD1:ITGB4:SEPT9:PHLDB3:PPP1R15A:MYH14:MAPRE3:TTC1:FBXW11:MYB	http://www.gsea-msigdb.org/gsea/msigdb/cards/AP1_Q4_01
Chemical_and_Genetic_pertubation	FIGUEROA_AML_METHYLATION_CLUSTER_3_DN	40	6	7.73823e-05	0.00202256	EPHA2:ARF6:KDM4B:PPP1R15A:MED25:PPARD	http://www.gsea-msigdb.org/gsea/msigdb/cards/FIGUEROA_AML_METHYLATION_CLUSTER_3_DN
Chemical_and_Genetic_pertubation	CHARAFE_BREAST_CANCER_BASAL_VS_MESENCHYMAL_UP	122	10	7.7791e-05	0.00202256	SSH3:ST14:SCNN1A:TMEM87A:EPN3:HOOK2:CBLC:PROM2:ITGB6:OSER1	http://www.gsea-msigdb.org/gsea/msigdb/cards/CHARAFE_BREAST_CANCER_BASAL_VS_MESENCHYMAL_UP
Chemical_and_Genetic_pertubation	FOSTER_KDM1A_TARGETS_DN	200	13	7.87883e-05	0.00203249	SLC6A9:VPS45:SHC1:ATP2A3:ITGB4:GNA11:KDM4B:BCAM:ZNF579:AP1B1:LDOC1L:MYD88:LRCH4	http://www.gsea-msigdb.org/gsea/msigdb/cards/FOSTER_KDM1A_TARGETS_DN
Curated_gene_sets	ONKEN_UVEAL_MELANOMA_UP	789	31	5.50038e-05	0.00205834	CTSS:SHC1:TMCO1:P4HA1:SLC22A18:ABTB2:AACS:SNW1:TMEM87A:HCFC1R1:RRN3:SULT1A3:AMZ2:FASN:SCAMP4:CD97:ACTN4:FZD5:CDC25B:LAMA5:DGCR2:MED15:LETM1:MED7:TAPBP:ACTB:PLOD3:MET:PEX2:NACC2:PIN4	http://www.gsea-msigdb.org/gsea/msigdb/cards/ONKEN_UVEAL_MELANOMA_UP
GO_mf	GO_PROTEIN_SELF_ASSOCIATION	56	7	6.55203e-05	0.0020588	SLC2A1:CCDC88C:SHANK3:MYD88:VPS41:ACHE:HSF1	http://www.gsea-msigdb.org/gsea/msigdb/cards/GO_PROTEIN_SELF_ASSOCIATION
GO_mf	GO_HYDROLASE_ACTIVITY_ACTING_ON_ESTER_BONDS	723	29	6.63322e-05	0.0020588	SSU72:RNASEL:PNPLA2:SMPD1:PLCB3:SSH3:APEX1:PLA2G4F:PARN:SMPD3:PITPNM3:FASN:REXO1:PNPLA6:PNKD:CDC25B:MGME1:ABHD12:SULF2:INPP5J:ARSA:CTDSPL:RPP14:MGLL:ASTE1:LARS:FIG4:ACHE:PLCXD1	http://www.gsea-msigdb.org/gsea/msigdb/cards/GO_HYDROLASE_ACTIVITY_ACTING_ON_ESTER_BONDS
microRNA_targets	CAGCCTC_MIR4855P	146	11	7.45811e-05	0.0020603	TNKS1BP1:GLCE:CHAD:MIER2:JUND:PAK4:HIC2:TTBK1:FZD1:PLEC:CNTFR	http://www.gsea-msigdb.org/gsea/msigdb/cards/CAGCCTC_MIR4855P
GO_bp	GO_ENDOSOMAL_TRANSPORT	220	14	5.3289e-05	0.00206144	VPS37C:AP5B1:VPS26B:VPS37B:HEATR5A:ARF6:VTI1B:TMEM87A:TBC1D10B:VPS35:RAB11FIP4:AP3D1:HEATR5B:MICALL1	http://www.gsea-msigdb.org/gsea/msigdb/cards/GO_ENDOSOMAL_TRANSPORT
GO_bp	GO_CELLULAR_COMPONENT_DISASSEMBLY	537	24	5.42228e-05	0.00208659	PEX14:ATP13A2:CTSS:ADD3:ATG2A:CAPN1:SPTBN2:FURIN:TSC2:MMP15:IST1:GABARAPL2:SREBF1:MRPL12:CAMSAP3:MAP1S:UPF1:NAPA:FZD5:CHCHD10:SH3BP1:GAK:FZD1:HSF1	http://www.gsea-msigdb.org/gsea/msigdb/cards/GO_CELLULAR_COMPONENT_DISASSEMBLY
Hallmark_gene_sets	HALLMARK_APICAL_JUNCTION	199	12	0.000294069	0.00210049	SHC1:RHOF:ITGB4:ACTN4:PVRL2:ITGA2:MAPK13:ACTB:ZYX:TMEM8B:VAV2:SHROOM2	http://www.gsea-msigdb.org/gsea/msigdb/cards/HALLMARK_APICAL_JUNCTION
Oncogenic_signatures	PDGF_ERK_DN.V1_DN	149	11	8.95754e-05	0.00211622	C2CD2L:ARF6:PER1:CIC:PPP6R1:ITGB6:HIC2:IDUA:FBXL18:BPGM:SNAPC4	http://www.gsea-msigdb.org/gsea/msigdb/cards/PDGF_ERK_DN.V1_DN
Curated_gene_sets	REACTOME_ARACHIDONATE_PRODUCTION_FROM_DAG	5	3	5.71571e-05	0.00212447	DAGLA:ABHD12:MGLL	http://www.gsea-msigdb.org/gsea/msigdb/cards/REACTOME_ARACHIDONATE_PRODUCTION_FROM_DAG
TF_targets	HEB_Q6	268	14	0.000415647	0.00213063	ZNF362:MEN1:RAB1B:INF2:KLF13:MESDC1:TBC1D10B:WDR81:RARA:EPN3:MKNK2:SH3BP1:ACTB:TSC22D4	http://www.gsea-msigdb.org/gsea/msigdb/cards/HEB_Q6
GO_bp	GO_REGULATION_OF_PEPTIDE_SECRETION	471	22	5.78533e-05	0.00221469	ATP13A2:SLC2A1:ARF1:HK1:GPAM:SYT7:LRP5:C2CD2L:AACS:VPS35:SREBF1:SRCIN1:GIPR:TRPM4:RAB11FIP5:FZD5:FOXA2:IL17RA:PPARD:ACHE:CFTR:CDK16	http://www.gsea-msigdb.org/gsea/msigdb/cards/GO_REGULATION_OF_PEPTIDE_SECRETION
GO_cc	GO_AP_TYPE_MEMBRANE_COAT_ADAPTOR_COMPLEX	45	6	0.000152123	0.00227277	AP2A2:AP5B1:AP3D1:AP2A1:AP1B1:VPS41	http://www.gsea-msigdb.org/gsea/msigdb/cards/GO_AP_TYPE_MEMBRANE_COAT_ADAPTOR_COMPLEX
TF_targets	CREB_Q2	270	14	0.000447583	0.00227522	EPHA2:VPS37B:KLF13:MESDC1:SEZ6L2:PER1:SRCIN1:RELB:PPP1R15A:TMEM39A:GAK:ZNF184:AGPAT1:PDAP1	http://www.gsea-msigdb.org/gsea/msigdb/cards/CREB_Q2
Chemical_and_Genetic_pertubation	STEARMAN_LUNG_CANCER_EARLY_VS_LATE_UP	124	10	8.9191e-05	0.00228301	TMCO1:RCN1:VPS26B:KLF13:WDR81:ACTN4:SF3B1:WDR48:RELL1:MED23	http://www.gsea-msigdb.org/gsea/msigdb/cards/STEARMAN_LUNG_CANCER_EARLY_VS_LATE_UP
Canonical_Pathways	PID_A6B1_A6B4_INTEGRIN_PATHWAY	46	7	1.76737e-05	0.00228615	SHC1:ERBB2:ITGB4:LAMA5:MET:LAMC3:RXRA	http://www.gsea-msigdb.org/gsea/msigdb/cards/PID_A6B1_A6B4_INTEGRIN_PATHWAY
Curated_gene_sets	REN_ALVEOLAR_RHABDOMYOSARCOMA_DN	407	20	6.23375e-05	0.00230147	SNX7:ARF1:P4HA1:BAG3:CD248:TNFRSF1A:LAMP1:GRN:ARHGDIA:KLF2:ACTN4:RAB11FIP5:RRBP1:TMEM184B:MAN2B2:PAPSS1:GMDS:TAPBP:FZD1:ZYX	http://www.gsea-msigdb.org/gsea/msigdb/cards/REN_ALVEOLAR_RHABDOMYOSARCOMA_DN
Chemical_and_Genetic_pertubation	GROSS_HYPOXIA_VIA_ELK3_UP	203	13	9.15913e-05	0.00232642	MAP3K11:AACS:ULK1:MYO1C:FASN:MKNK2:GNA11:SERINC3:LAMA5:GTF2E1:PLEC:RXRA:NOTCH1	http://www.gsea-msigdb.org/gsea/msigdb/cards/GROSS_HYPOXIA_VIA_ELK3_UP
TF_targets	AP1_Q4	271	14	0.000464321	0.00234079	EPHA2:ZNF362:STK40:AP2A2:PLBD2:PAK6:APOBR:TBC1D10B:CLUH:RAP1GAP2:AKT1S1:MAPRE3:FBXW11:PDAP1	http://www.gsea-msigdb.org/gsea/msigdb/cards/AP1_Q4
GO_bp	GO_CELLULAR_RESPONSE_TO_CARBOHYDRATE_STIMULUS	143	11	6.1789e-05	0.00234097	MEN1:LRP5:C2CD2L:AACS:TRPM4:RAB11FIP5:FOXA2:OPA1:MAPK13:CFTR:CDK16	http://www.gsea-msigdb.org/gsea/msigdb/cards/GO_CELLULAR_RESPONSE_TO_CARBOHYDRATE_STIMULUS
GO_bp	GO_CELLULAR_RESPONSE_TO_ANTIBIOTIC	143	11	6.1789e-05	0.00234097	APEX1:PLA2G4F:SMPD3:KLF2:MAPK13:MYB:MET:CFTR:HSF1:KLF4:ATP7A	http://www.gsea-msigdb.org/gsea/msigdb/cards/GO_CELLULAR_RESPONSE_TO_ANTIBIOTIC
Immunologic_signatures	GSE23114_PERITONEAL_CAVITY_B1A_BCELL_VS_SPLEEN_BCELL_UP	186	12	0.000157564	0.00235476	E2F2:ARF1:ZNF503:AP5B1:HEATR5A:CCDC64B:SEZ6L2:ZFPM1:GAA:FCGBP:ZNF341:CTDSPL	http://www.gsea-msigdb.org/gsea/msigdb/cards/GSE23114_PERITONEAL_CAVITY_B1A_BCELL_VS_SPLEEN_BCELL_UP
Immunologic_signatures	GSE7568_IL4_TGFB_DEXAMETHASONE_VS_IL4_TGFB_TREATED_MACROPHAGE_DN	186	12	0.000157564	0.00235476	FAM149B1:CAPN1:VPS26B:VPS37B:RAP1GAP2:LASP1:STXBP2:SERINC3:RELL1:DCTN4:HEATR2:VPS41	http://www.gsea-msigdb.org/gsea/msigdb/cards/GSE7568_IL4_TGFB_DEXAMETHASONE_VS_IL4_TGFB_TREATED_MACROPHAGE_DN
GO_bp	GO_ORGANONITROGEN_COMPOUND_CATABOLIC_PROCESS	1263	43	6.38519e-05	0.00240673	AGRN:ATP13A2:HSPG2:ADC:CTSS:ACADSB:AP2A2:TOLLIP:SMPD1:VPS37C:VPS37B:MTA1:OTUD7A:IVD:UBR1:CLPX:MTHFS:FURIN:FBXL16:SULT1A3:VPS35:GPT2:LONP2:SMPD3:GABARAPL2:WDR81:ACE:ACE:FZR1:DDA1:CBLC:AP2A1:RMND5A:ABHD12:TXN2:IDUA:MTRR:SKP1:FBXW11:FAF2:FBXL18:ANKIB1:ERLIN2:RNF20	http://www.gsea-msigdb.org/gsea/msigdb/cards/GO_ORGANONITROGEN_COMPOUND_CATABOLIC_PROCESS
TF_targets	AP2_Q6_01	272	14	0.000481589	0.00240794	PRDM16:ZNF362:KCNQ4:SYT7:PLCB3:CD248:KLF13:MESDC1:MKNK2:NACC1:RFX1:CIC:CDK16:FGD1	http://www.gsea-msigdb.org/gsea/msigdb/cards/AP2_Q6_01
Curated_gene_sets	SENESE_HDAC3_TARGETS_DN	544	24	6.62627e-05	0.00243007	ATPAF1:PROSER2:ADD3:VEZT:GOLGA3:CCDC85C:FBXL16:GLIS2:VPS35:MTSS1L:SLC7A5:CASKIN2:PAK4:BCAM:DGCR2:MICALL1:XRCC4:DCTN4:PPARD:MED20:PEX2:FAM83H:NACC2:CDK16	http://www.gsea-msigdb.org/gsea/msigdb/cards/SENESE_HDAC3_TARGETS_DN
Canonical_Pathways	KEGG_SPLICEOSOME	127	11	2.06249e-05	0.00244101	RBM8A:SF3B4:PRPF18:SART1:SNW1:AQR:SF3A2:SF3B1:CRNKL1:PQBP1:RBMX	http://www.gsea-msigdb.org/gsea/msigdb/cards/KEGG_SPLICEOSOME
Canonical_Pathways	REACTOME_TRANSCRIPTIONAL_REGULATION_OF_WHITE_ADIPOCYTE_DIFFERENTIATION	84	9	2.14148e-05	0.00244101	SREBF1:MED25:MED15:MED7:MED20:MED23:ZNF467:KLF4:RXRA	http://www.gsea-msigdb.org/gsea/msigdb/cards/REACTOME_TRANSCRIPTIONAL_REGULATION_OF_WHITE_ADIPOCYTE_DIFFERENTIATION
Canonical_Pathways	REACTOME_GLYCEROPHOSPHOLIPID_BIOSYNTHESIS	128	11	2.22011e-05	0.00244101	GPAM:PNPLA2:PLA2G4F:PITPNM3:MBOAT7:HADHA:AGPAT3:MGLL:AGPAT1:ACHE:AGK	http://www.gsea-msigdb.org/gsea/msigdb/cards/REACTOME_GLYCEROPHOSPHOLIPID_BIOSYNTHESIS
GO_mf	GO_ZINC_ION_BINDING	806	31	8.10591e-05	0.0024693	ATP13A2:TRIM62:RLF:SMPD1:ZNF214:NR4A1:MTA1:OTUD7A:UBR1:MMP15:PEX12:RARA:NBR1:DBF4B:ACE:ACE:AMZ2:GATA6:SF3A2:UPF1:GATAD2A:ZNF93:CBLC:KCMF1:RNPEPL1:SHANK3:ZNF184:TRIM26:PPARD:KLF4:RXRA:EHMT1	http://www.gsea-msigdb.org/gsea/msigdb/cards/GO_ZINC_ION_BINDING
Curated_gene_sets	PHONG_TNF_RESPONSE_VIA_P38_COMPLETE	225	14	6.78908e-05	0.00247329	AGRN:SHC1:MAP3K11:TMEM87A:VPS35:MYO1C:CDC42EP4:MKNK2:WIZ:PPP1R15A:CDC42EP1:CTDSPL:MECOM:NOTCH1	http://www.gsea-msigdb.org/gsea/msigdb/cards/PHONG_TNF_RESPONSE_VIA_P38_COMPLETE
GO_bp	GO_PROTEIN_IMPORT_INTO_PEROXISOME_MATRIX	13	4	6.63254e-05	0.0024872	PEX14:LONP2:PEX12:PEX2	http://www.gsea-msigdb.org/gsea/msigdb/cards/GO_PROTEIN_IMPORT_INTO_PEROXISOME_MATRIX
TF_targets	AACYNNNNTTCCS_UNKNOWN	101	8	0.000503842	0.00249873	CASZ1:ARF6:SREBF1:PNPLA6:ATF5:PNKD:VPS41:CCDC25	http://www.gsea-msigdb.org/gsea/msigdb/cards/AACYNNNNTTCCS_UNKNOWN
GO_bp	GO_REGULATION_OF_SUPRAMOLECULAR_FIBER_ORGANIZATION	345	18	6.73718e-05	0.00251362	ARF1:ADD3:SPTBN2:SSH3:ARF6:SPIRE2:MYO1C:CDC42EP4:CAMSAP3:MAP1S:INPP5J:CDC42EP1:SH3BP1:BAIAP2L2:SHANK3:NCK1:ARHGAP18:MET	http://www.gsea-msigdb.org/gsea/msigdb/cards/GO_REGULATION_OF_SUPRAMOLECULAR_FIBER_ORGANIZATION
TF_targets	AP4_Q5	274	14	0.000517769	0.00254709	TRIM62:RIT1:ABTB2:KLF13:PAK6:MESDC1:MYO1C:WDR81:CASKIN2:UBALD2:YPEL5:SOX12:QTRTD1:MOSPD1	http://www.gsea-msigdb.org/gsea/msigdb/cards/AP4_Q5
Curated_gene_sets	HELLER_HDAC_TARGETS_UP	315	17	7.05505e-05	0.00255328	AGRN:CAMTA1:ATP13A2:GLCE:HCFC1R1:SEZ6L2:LONP2:GRN:DNM2:KLF2:MYO9B:RAB4B:PPARD:PLEC:ZER1:SLC6A8:G6PD	http://www.gsea-msigdb.org/gsea/msigdb/cards/HELLER_HDAC_TARGETS_UP
GO_bp	GO_CELL_MORPHOGENESIS_INVOLVED_IN_DIFFERENTIATION	725	29	6.96017e-05	0.00256041	EPHA2:SHC1:UNC5B:SPTBN2:SSH3:TSKU:ST14:ULK1:IST1:ZFPM1:SRCIN1:ERBB2:ARHGDIA:EFNA2:DNM2:MAP1S:ACTN4:MEGF8:IHH:LAMA5:PLXNB2:SHANK3:OPA1:PLOD3:MET:DFNB31:LAMC3:NOTCH1:PQBP1	http://www.gsea-msigdb.org/gsea/msigdb/cards/GO_CELL_MORPHOGENESIS_INVOLVED_IN_DIFFERENTIATION
GO_bp	GO_RESPONSE_TO_OSMOTIC_STRESS	76	8	6.96645e-05	0.00256041	SLC2A1:MARVELD3:MAP2K7:RELB:ICOSLG:ITGA2:MAPK13:TSC22D4	http://www.gsea-msigdb.org/gsea/msigdb/cards/GO_RESPONSE_TO_OSMOTIC_STRESS
GO_bp	GO_EPITHELIAL_CELL_DIFFERENTIATION	762	30	6.96709e-05	0.00256041	EPHA2:TOLLIP:MEN1:CAPN1:ST14:TNFRSF1A:CDX2:FURIN:PCSK6:RARA:EVPL:FASN:GATA6:FZR1:CAMSAP3:KLF2:IHH:LAMA5:SH3BP1:ITGA2:CDHR2:HOXA7:FZD1:PLOD3:MET:TDRD7:KLF4:DFNB31:RXRA:NOTCH1	http://www.gsea-msigdb.org/gsea/msigdb/cards/GO_EPITHELIAL_CELL_DIFFERENTIATION
microRNA_targets	GCGCCTT_MIR525_MIR524	15	4	0.000123029	0.00258668	CSDE1:FBXO34:NACC1:IER2	http://www.gsea-msigdb.org/gsea/msigdb/cards/GCGCCTT_MIR525_MIR524
microRNA_targets	ACATTCC_MIR1_MIR206	301	16	0.000135858	0.00258668	KLF13:GIT1:AP3D1:ARHGEF18:JUND:RRBP1:HIC2:MKL1:EAF1:WDR48:ATP6V1A:TPPP:MET:SLC37A3:ATP7A:G6PD	http://www.gsea-msigdb.org/gsea/msigdb/cards/ACATTCC_MIR1_MIR206
microRNA_targets	TACTTGA_MIR26A_MIR26B	301	16	0.000135858	0.00258668	EPHA2:ZDHHC18:RLF:KCNQ4:ATPAF1:ACADSB:RCN1:C2CD2L:ULK1:EIF5:MKNK2:BCR:TMEM184B:PIM1:REEP4:FGD1	http://www.gsea-msigdb.org/gsea/msigdb/cards/TACTTGA_MIR26A_MIR26B
microRNA_targets	ACACTGG_MIR199A_MIR199B	158	11	0.000150935	0.00258668	MAP3K11:B3GNT6:GIT1:PNPLA6:BCAM:PVRL2:ZNF579:LARGE:TMEM63B:HOXA7:TSPAN6	http://www.gsea-msigdb.org/gsea/msigdb/cards/ACACTGG_MIR199A_MIR199B
microRNA_targets	GTGCCAA_MIR96	304	16	0.000152158	0.00258668	CAMTA1:SLC6A9:SHC1:CHST1:TSKU:EIF5:CEP170B:RAP1GAP2:ACE:ACE:FOXK2:NACC1:BCR:FBXW11:FAF2:TTYH3:ABCA2	http://www.gsea-msigdb.org/gsea/msigdb/cards/GTGCCAA_MIR96
Immunologic_signatures	GSE29615_CTRL_VS_LAIV_FLU_VACCINE_PBMC_UP	188	12	0.000174104	0.00259398	PHF13:ZDHHC18:SESN2:ULK1:TBC1D10B:PEX12:SECTM1:MKNK2:MBOAT7:BAIAP2L2:SOD3:SLC45A4	http://www.gsea-msigdb.org/gsea/msigdb/cards/GSE29615_CTRL_VS_LAIV_FLU_VACCINE_PBMC_UP
Curated_gene_sets	REACTOME_RAB_REGULATION_OF_TRAFFICKING	121	10	7.25713e-05	0.00260925	RAB3IL1:RAB1B:ULK1:ARF6:TSC2:TBC1D10B:GABARAPL2:TRAPPC12:RAB3GAP1:DENND4C	http://www.gsea-msigdb.org/gsea/msigdb/cards/REACTOME_RAB_REGULATION_OF_TRAFFICKING
GO_cc	GO_CATALYTIC_STEP_2_SPLICEOSOME	87	8	0.000181527	0.00267219	RBM8A:SART1:SNW1:AQR:SF3A2:SF3B1:CRNKL1:RBMX	http://www.gsea-msigdb.org/gsea/msigdb/cards/GO_CATALYTIC_STEP_2_SPLICEOSOME
GO_bp	GO_POSITIVE_REGULATION_OF_DEVELOPMENTAL_PROCESS	1393	46	7.31172e-05	0.00267369	AGRN:PRDM16:ARF1:GPAM:SART1:LRP5:AAMDC:TNFRSF1A:CDX2:SNW1:RRN3:VPS35:IST1:RARA:GRN:ARHGDIA:GATA6:ZBTB7C:AP3D1:SF3A2:DNM2:JUND:PAK4:MEGF8:PRKD2:TRPM4:AP2A1:IHH:FOXA2:FAM210B:PLXNB2:ADM2:SHANK3:NCK1:OPA1:FBXO38:BLOC1S5:PPARD:PIM1:TTBK1:FIG4:MYB:FZD1:HSF1:KLF4:NOTCH1	http://www.gsea-msigdb.org/gsea/msigdb/cards/GO_POSITIVE_REGULATION_OF_DEVELOPMENTAL_PROCESS
TF_targets	NFAT_Q6	244	13	0.000548924	0.00267875	CDK11B:CDK11A:EPHA2:HSPG2:ZNF362:TNFRSF1A:ARF6:KLF13:LASP1:MBOAT7:GTF2E1:TIGD2:CNTFR	http://www.gsea-msigdb.org/gsea/msigdb/cards/NFAT_Q6
Curated_gene_sets	NAGASHIMA_NRG1_SIGNALING_UP	172	12	7.50447e-05	0.00268066	EPHA2:NR4A1:EIF5:PER1:RARA:GATA6:IER2:KLF2:PPP1R15A:HIC2:ZYX:EPPK1	http://www.gsea-msigdb.org/gsea/msigdb/cards/NAGASHIMA_NRG1_SIGNALING_UP
Immunologic_signatures	GSE29615_CTRL_VS_DAY3_LAIV_IFLU_VACCINE_PBMC_UP	189	12	0.000182914	0.00271695	PHF13:ZDHHC18:ATG2A:VPS37B:CCDC85C:RAB11FIP4:PEX12:MKNK2:DDA1:MBOAT7:YPEL5:SLC45A4	http://www.gsea-msigdb.org/gsea/msigdb/cards/GSE29615_CTRL_VS_DAY3_LAIV_IFLU_VACCINE_PBMC_UP
GO_cc	GO_ACTIN_FILAMENT_BUNDLE	66	7	0.000188327	0.00273211	BAG3:MESDC1:SEPT9:ACTN4:MYH14:DCTN4:ZYX	http://www.gsea-msigdb.org/gsea/msigdb/cards/GO_ACTIN_FILAMENT_BUNDLE
Curated_gene_sets	FIGUEROA_AML_METHYLATION_CLUSTER_3_DN	40	6	7.73823e-05	0.00274313	EPHA2:ARF6:KDM4B:PPP1R15A:MED25:PPARD	http://www.gsea-msigdb.org/gsea/msigdb/cards/FIGUEROA_AML_METHYLATION_CLUSTER_3_DN
Curated_gene_sets	CHARAFE_BREAST_CANCER_BASAL_VS_MESENCHYMAL_UP	122	10	7.7791e-05	0.00274313	SSH3:ST14:SCNN1A:TMEM87A:EPN3:HOOK2:CBLC:PROM2:ITGB6:OSER1	http://www.gsea-msigdb.org/gsea/msigdb/cards/CHARAFE_BREAST_CANCER_BASAL_VS_MESENCHYMAL_UP
Canonical_Pathways	REACTOME_VESICLE_MEDIATED_TRANSPORT	722	30	2.62072e-05	0.00274426	VPS45:ARF1:AP2A2:VPS37C:RAB3IL1:RAB1B:SPTBN2:VPS37B:ULK1:ARF6:TSC2:TBC1D10B:GABARAPL2:MYO1C:DNM2:NAPA:AP2A1:PPP6R1:EPN1:TRAPPC12:NBAS:RAB3GAP1:AGPAT3:AP1B1:SEC22A:GAK:DCTN4:ACTB:CFTR:DENND4C	http://www.gsea-msigdb.org/gsea/msigdb/cards/REACTOME_VESICLE_MEDIATED_TRANSPORT
Curated_gene_sets	FOSTER_KDM1A_TARGETS_DN	200	13	7.87883e-05	0.0027606	SLC6A9:VPS45:SHC1:ATP2A3:ITGB4:GNA11:KDM4B:BCAM:ZNF579:AP1B1:LDOC1L:MYD88:LRCH4	http://www.gsea-msigdb.org/gsea/msigdb/cards/FOSTER_KDM1A_TARGETS_DN
Reactome	REACTOME_TRANSCRIPTIONAL_REGULATION_OF_WHITE_ADIPOCYTE_DIFFERENTIATION	84	9	2.14148e-05	0.00277329	SREBF1:MED25:MED15:MED7:MED20:MED23:ZNF467:KLF4:RXRA	http://www.gsea-msigdb.org/gsea/msigdb/cards/REACTOME_TRANSCRIPTIONAL_REGULATION_OF_WHITE_ADIPOCYTE_DIFFERENTIATION
Reactome	REACTOME_GLYCEROPHOSPHOLIPID_BIOSYNTHESIS	128	11	2.22011e-05	0.00277329	GPAM:PNPLA2:PLA2G4F:PITPNM3:MBOAT7:HADHA:AGPAT3:MGLL:AGPAT1:ACHE:AGK	http://www.gsea-msigdb.org/gsea/msigdb/cards/REACTOME_GLYCEROPHOSPHOLIPID_BIOSYNTHESIS
GO_cc	GO_HEMIDESMOSOME	7	3	0.000194701	0.00278422	ITGB4:EPPK1:PLEC	http://www.gsea-msigdb.org/gsea/msigdb/cards/GO_HEMIDESMOSOME
TF_targets	OLF1_01	277	14	0.000576362	0.00279032	ADC:SLC6A9:OMP:C2CD2L:PTMS:MESDC1:MMP15:SMPD3:GABARAPL2:ZC3H18:RAVER1:MECOM:TIGD2:TSC22D4	http://www.gsea-msigdb.org/gsea/msigdb/cards/OLF1_01
Immunologic_signatures	GSE4984_UNTREATED_VS_GALECTIN1_TREATED_DC_UP	190	12	0.000192103	0.00284476	SESN2:AP5B1:RAB1B:TNFRSF1A:CCNT1:RFX2:STXBP2:SHKBP1:ARL4A:ZYX:RXRA:ABCA2	http://www.gsea-msigdb.org/gsea/msigdb/cards/GSE4984_UNTREATED_VS_GALECTIN1_TREATED_DC_UP
Canonical_Pathways	REACTOME_METABOLISM_OF_CARBOHYDRATES	293	17	2.86777e-05	0.00285478	AGRN:HSPG2:SLC2A1:HK1:CHST1:PC:GLCE:SHPK:SHPK:GAA:FUT6:FUT3:B3GNT3:IDUA:MAN2B2:PAPSS1:BPGM:G6PD	http://www.gsea-msigdb.org/gsea/msigdb/cards/REACTOME_METABOLISM_OF_CARBOHYDRATES
Canonical_Pathways	REACTOME_DISEASES_OF_SIGNAL_TRANSDUCTION	386	20	2.9859e-05	0.00285478	SHC1:MAP3K11:LRP5:NR4A1:SNW1:CSK:TSC2:ERBB2:AKT1S1:FZD5:IHH:BCR:FXR1:PAPSS1:SKP1:ACTB:MET:AGK:ERLIN2:NOTCH1	http://www.gsea-msigdb.org/gsea/msigdb/cards/REACTOME_DISEASES_OF_SIGNAL_TRANSDUCTION
Chemical_and_Genetic_pertubation	DASU_IL6_SIGNALING_UP	61	7	0.000114025	0.00287413	AGRN:SREBF1:FASN:DNM2:CDC25B:TAPBP:PLEC	http://www.gsea-msigdb.org/gsea/msigdb/cards/DASU_IL6_SIGNALING_UP
GO_bp	GO_REGULATION_OF_INSULIN_SECRETION	173	12	7.93375e-05	0.00288679	SLC2A1:SYT7:LRP5:C2CD2L:AACS:SREBF1:GIPR:TRPM4:FOXA2:PPARD:CFTR:CDK16	http://www.gsea-msigdb.org/gsea/msigdb/cards/GO_REGULATION_OF_INSULIN_SECRETION
Immunologic_signatures	GSE21063_CTRL_VS_ANTI_IGM_STIM_BCELL_NFATC1_KO_8H_UP	191	12	0.000201683	0.0028895	TMEM57:ATG2A:PER1:REXO1:MAP2K7:ELL:LTBP4:PHLDB3:YPEL5:FAM210B:BRD1:ZFYVE28	http://www.gsea-msigdb.org/gsea/msigdb/cards/GSE21063_CTRL_VS_ANTI_IGM_STIM_BCELL_NFATC1_KO_8H_UP
Immunologic_signatures	GSE7509_UNSTIM_VS_IFNA_STIM_IMMATURE_DC_UP	191	12	0.000201683	0.0028895	TMEM201:HK1:FOXK2:SF3A2:NACC1:TECR:CYP20A1:MLPH:EEFSEC:CDHR2:CNTFR:SLC27A4	http://www.gsea-msigdb.org/gsea/msigdb/cards/GSE7509_UNSTIM_VS_IFNA_STIM_IMMATURE_DC_UP
Immunologic_signatures	GSE8515_CTRL_VS_IL6_4H_STIM_MAC_DN	192	12	0.000211667	0.0028895	TRIM62:FOXD2:SCNN1A:MMP15:SMPD3:PNPLA6:MAPRE3:CCDC121:ITGB6:IHH:MECOM:UPK3B	http://www.gsea-msigdb.org/gsea/msigdb/cards/GSE8515_CTRL_VS_IL6_4H_STIM_MAC_DN
Immunologic_signatures	GSE34156_UNTREATED_VS_24H_NOD2_AND_TLR1_TLR2_LIGAND_TREATED_MONOCYTE_UP	192	12	0.000211667	0.0028895	ARF1:FURIN:ABHD15:GRN:ELL:PPP6R1:RRBP1:SH3BP1:INTS1:ACTB:SLC45A4:G6PD	http://www.gsea-msigdb.org/gsea/msigdb/cards/GSE34156_UNTREATED_VS_24H_NOD2_AND_TLR1_TLR2_LIGAND_TREATED_MONOCYTE_UP
Immunologic_signatures	GSE29618_PRE_VS_DAY7_POST_LAIV_FLU_VACCINE_PDC_UP	193	12	0.000222068	0.0028895	SDF4:MCF2L:SEZ6L2:PITPNM3:GRN:EPN3:ELL:GIPR:PRKD2:RMND5A:CDC42EP1:ARAP3	http://www.gsea-msigdb.org/gsea/msigdb/cards/GSE29618_PRE_VS_DAY7_POST_LAIV_FLU_VACCINE_PDC_UP
Immunologic_signatures	GSE19772_CTRL_VS_HCMV_INF_MONOCYTES_AND_PI3K_INHIBITION_UP	193	12	0.000222068	0.0028895	SRM:NUDC:TRIM62:C2CD2L:MYBBP1A:FASN:MIER2:DAZAP1:MYO9B:IL17RA:MICALL1:CLIP2	http://www.gsea-msigdb.org/gsea/msigdb/cards/GSE19772_CTRL_VS_HCMV_INF_MONOCYTES_AND_PI3K_INHIBITION_UP
Immunologic_signatures	GSE37605_C57BL6_VS_NOD_FOXP3_FUSION_GFP_TREG_DN	193	12	0.000222068	0.0028895	LRP5:NR4A1:VPS37B:LAMP1:LONP2:PER1:IER2:ABHD12:ACO2:PLXNB2:MYB:KLF4	http://www.gsea-msigdb.org/gsea/msigdb/cards/GSE37605_C57BL6_VS_NOD_FOXP3_FUSION_GFP_TREG_DN
Immunologic_signatures	GSE12001_MIR223_KO_VS_WT_NEUTROPHIL_UP	193	12	0.000222068	0.0028895	FAM149B1:VPS37C:ST14:EIF5:RRN3:CFDP1:PTBP1:ZNF296:EEFSEC:GMDS:HSF1:TLE1	http://www.gsea-msigdb.org/gsea/msigdb/cards/GSE12001_MIR223_KO_VS_WT_NEUTROPHIL_UP
Immunologic_signatures	GSE46242_TH1_VS_ANERGIC_TH1_CD4_TCELL_WITH_EGR2_DELETED_DN	193	12	0.000222068	0.0028895	BMP8B:SHC1:AAMDC:CCDC88C:INF2:UBALD1:RARA:SEPT9:SECTM1:ACTN4:CIC:AP001053.11	http://www.gsea-msigdb.org/gsea/msigdb/cards/GSE46242_TH1_VS_ANERGIC_TH1_CD4_TCELL_WITH_EGR2_DELETED_DN
Immunologic_signatures	GSE22611_NOD2_TRANSD_VS_CTRL_TRANSD_HEK293_MDP_STIM_6H_DN	193	12	0.000222068	0.0028895	AIM1L:MTSS1L:PEX12:ACE:ACE:DNM2:NBAS:TXN2:PLXNB2:MGLL:PIK3R4:NNT:AGK	http://www.gsea-msigdb.org/gsea/msigdb/cards/GSE22611_NOD2_TRANSD_VS_CTRL_TRANSD_HEK293_MDP_STIM_6H_DN
Immunologic_signatures	GSE23321_CD8_STEM_CELL_MEMORY_VS_CENTRAL_MEMORY_CD8_TCELL_DN	194	12	0.000232902	0.0028895	SHC1:COX15:CSK:NAA60:NAA60:ABHD15:PRKD2:TRAPPC12:TXN2:MED20:VPS41:PLOD3:ERLIN2	http://www.gsea-msigdb.org/gsea/msigdb/cards/GSE23321_CD8_STEM_CELL_MEMORY_VS_CENTRAL_MEMORY_CD8_TCELL_DN
Immunologic_signatures	GSE3982_MAC_VS_NEUTROPHIL_LPS_STIM_DN	194	12	0.000232902	0.0028895	E2F2:ZDHHC18:ZNF362:LRP10:BDKRB1:IST1:FUT6:IER2:BCAM:LRRC3:LRRC3DN:ZNF467:TLE1	http://www.gsea-msigdb.org/gsea/msigdb/cards/GSE3982_MAC_VS_NEUTROPHIL_LPS_STIM_DN
Immunologic_signatures	GSE22611_UNSTIM_VS_6H_MDP_STIM_NOD2_TRANSDUCED_HEK293T_CELL_UP	194	12	0.000232902	0.0028895	ACADSB:ABTB2:ARF6:LASP1:SLC35F6:LARGE:OPA1:MTRR:WWC1:FBXW11:CFTR:FOCAD	http://www.gsea-msigdb.org/gsea/msigdb/cards/GSE22611_UNSTIM_VS_6H_MDP_STIM_NOD2_TRANSDUCED_HEK293T_CELL_UP
Immunologic_signatures	GSE37416_12H_VS_24H_F_TULARENSIS_LVS_NEUTROPHIL_DN	194	12	0.000232902	0.0028895	TOLLIP:GLCE:ARID3B:CLCN7:CCDC64B:CFDP1:ZFP62:FIG4:BRI3:MROH1:PLCXD1:MOSPD1	http://www.gsea-msigdb.org/gsea/msigdb/cards/GSE37416_12H_VS_24H_F_TULARENSIS_LVS_NEUTROPHIL_DN
Immunologic_signatures	GSE12845_IGD_NEG_BLOOD_VS_NAIVE_TONSIL_BCELL_DN	195	12	0.000244182	0.0028895	RLF:SMPD1:NR4A1:CLCN7:GIT1:LASP1:CIC:AGPAT3:ASTE1:TMEM66:RXRA:NOTCH1	http://www.gsea-msigdb.org/gsea/msigdb/cards/GSE12845_IGD_NEG_BLOOD_VS_NAIVE_TONSIL_BCELL_DN
Immunologic_signatures	GSE25088_ROSIGLITAZONE_VS_IL4_AND_ROSIGLITAZONE_STIM_STAT6_KO_MACROPHAGE_DAY10_UP	195	12	0.000244182	0.0028895	ZDHHC18:ULK1:FURIN:RAP1GAP2:CBX1:ZNF93:CIC:YPEL5:DGCR2:MKL1:ARAP3:LRCH4	http://www.gsea-msigdb.org/gsea/msigdb/cards/GSE25088_ROSIGLITAZONE_VS_IL4_AND_ROSIGLITAZONE_STIM_STAT6_KO_MACROPHAGE_DAY10_UP
Immunologic_signatures	GSE36476_CTRL_VS_TSST_ACT_72H_MEMORY_CD4_TCELL_OLD_UP	195	12	0.000244182	0.0028895	RLF:ADD3:MCF2L:LONP2:RAP1GAP2:ZNF516:YPEL5:OSER1:HIC2:LARS:ARL4A:VAV2	http://www.gsea-msigdb.org/gsea/msigdb/cards/GSE36476_CTRL_VS_TSST_ACT_72H_MEMORY_CD4_TCELL_OLD_UP
Immunologic_signatures	GSE34205_RSV_VS_FLU_INF_INFANT_PBMC_DN	195	12	0.000244182	0.0028895	SLC22A18:MAP3K11:SCAMP2:SREBF1:GRN:DNM2:GMIP:ACTN4:ARSA:TTYH3:ACTB:TMEM66	http://www.gsea-msigdb.org/gsea/msigdb/cards/GSE34205_RSV_VS_FLU_INF_INFANT_PBMC_DN
Immunologic_signatures	GSE22886_NAIVE_TCELL_VS_NKCELL_DN	196	12	0.000255924	0.0028895	PRR5L:TNFRSF1A:VPS37B:LAMP1:TMEM87A:FURIN:PRR14:IST1:ATP6V1A:MED20:NOTCH1:G6PD	http://www.gsea-msigdb.org/gsea/msigdb/cards/GSE22886_NAIVE_TCELL_VS_NKCELL_DN
Immunologic_signatures	GSE36476_CTRL_VS_TSST_ACT_16H_MEMORY_CD4_TCELL_OLD_UP	196	12	0.000255924	0.0028895	RLF:ADD3:MCF2L:LONP2:MMP15:RAP1GAP2:ARHGEF18:KLF2:YPEL5:NDRG3:OSER1:ARL4A	http://www.gsea-msigdb.org/gsea/msigdb/cards/GSE36476_CTRL_VS_TSST_ACT_16H_MEMORY_CD4_TCELL_OLD_UP
Immunologic_signatures	GSE3982_BASOPHIL_VS_NKCELL_DN	196	12	0.000255924	0.0028895	RNASEL:PLEKHG6:RHOF:CLUH:SEPT9:CNDP2:HOOK2:WIZ:MAP1S:UPF1:MGLL:LAMC3	http://www.gsea-msigdb.org/gsea/msigdb/cards/GSE3982_BASOPHIL_VS_NKCELL_DN
Immunologic_signatures	GSE9006_HEALTHY_VS_TYPE_1_DIABETES_PBMC_4MONTH_POST_DX_DN	196	12	0.000255924	0.0028895	CD248:CDX2:MFAP1:MTHFS:ZNF764:PEX12:TM6SF2:RPS16:DMWD:KCNG1:LARGE:MED20	http://www.gsea-msigdb.org/gsea/msigdb/cards/GSE9006_HEALTHY_VS_TYPE_1_DIABETES_PBMC_4MONTH_POST_DX_DN
Immunologic_signatures	GSE21063_3H_VS_16H_ANTI_IGM_STIM_BCELL_DN	196	12	0.000255924	0.0028895	MEN1:GOLGA3:CSK:FLII:PIGN:RAB4B:NBAS:TBC1D22A:FIG4:HEATR2:FOCAD:HSDL2	http://www.gsea-msigdb.org/gsea/msigdb/cards/GSE21063_3H_VS_16H_ANTI_IGM_STIM_BCELL_DN
Immunologic_signatures	GSE13411_IGM_MEMORY_BCELL_VS_PLASMA_CELL_UP	197	12	0.000268142	0.0028895	DNAJC11:MTA1:SEPT9:KDM4B:UPF1:ZNF93:TMEM185B:NDRG3:MYD88:CEP72:TDRD7:KLF4	http://www.gsea-msigdb.org/gsea/msigdb/cards/GSE13411_IGM_MEMORY_BCELL_VS_PLASMA_CELL_UP
Immunologic_signatures	GSE13411_NAIVE_BCELL_VS_PLASMA_CELL_DN	197	12	0.000268142	0.0028895	TMEM57:TOLLIP:RCN1:PACS2:SCAMP2:MMP15:RFX1:RRBP1:TMEM184B:ARSA:BTD:XRCC4	http://www.gsea-msigdb.org/gsea/msigdb/cards/GSE13411_NAIVE_BCELL_VS_PLASMA_CELL_DN
Immunologic_signatures	GSE2128_C57BL6_VS_NOD_THYMOCYTE_MIMETOPE_NEGATIVE_SELECTION_DN	197	12	0.000268142	0.0028895	RCN1:RHOF:ARF6:INF2:SECTM1:CNDP2:GMIP:CHCHD10:MYD88:FBXO38:TLE1:PLCXD1	http://www.gsea-msigdb.org/gsea/msigdb/cards/GSE2128_C57BL6_VS_NOD_THYMOCYTE_MIMETOPE_NEGATIVE_SELECTION_DN
Immunologic_signatures	GSE3982_BCELL_VS_TH1_DN	197	12	0.000268142	0.0028895	ARL3:CEP170B:APOBR:SECTM1:GIPR:RAB11FIP5:NDUFS1:ITGA2:SLC22A1:AGK:REEP4:ABCA2	http://www.gsea-msigdb.org/gsea/msigdb/cards/GSE3982_BCELL_VS_TH1_DN
Immunologic_signatures	GSE18791_UNSTIM_VS_NEWCATSLE_VIRUS_DC_10H_UP	197	12	0.000268142	0.0028895	PHF13:DNAJC11:ARL3:ATP2A3:TIMM21:ZNF823:CSRP2BP:BCR:ASTE1:RXRA:NACC2:EHMT1	http://www.gsea-msigdb.org/gsea/msigdb/cards/GSE18791_UNSTIM_VS_NEWCATSLE_VIRUS_DC_10H_UP
Immunologic_signatures	GSE360_L_MAJOR_VS_M_TUBERCULOSIS_DC_UP	197	12	0.000268142	0.0028895	KCNQ1:CARS:PTMS:USF2:BCAM:SPHK2:PPP1R15A:AP1B1:TPPP:PLEC:TCEAL4:SLC6A8	http://www.gsea-msigdb.org/gsea/msigdb/cards/GSE360_L_MAJOR_VS_M_TUBERCULOSIS_DC_UP
Immunologic_signatures	GSE20727_ROS_INH_VS_ROS_INH_AND_DNFB_ALLERGEN_TREATED_DC_UP	197	12	0.000268142	0.0028895	ATP13A2:AP2A2:PRR5L:LAMP1:MESDC1:PVRL2:CCDC9:PNKD:DCTN4:PIM1:PLOD3:SHB	http://www.gsea-msigdb.org/gsea/msigdb/cards/GSE20727_ROS_INH_VS_ROS_INH_AND_DNFB_ALLERGEN_TREATED_DC_UP
Immunologic_signatures	GSE2770_TGFB_AND_IL4_VS_IL12_TREATED_ACT_CD4_TCELL_48H_DN	197	12	0.000268142	0.0028895	BAG3:TNFRSF1A:HECTD1:ARID3B:FURIN:RPTOR:ELL:RMND5A:CDC25B:MICALL1:SLC12A7:PLOD3	http://www.gsea-msigdb.org/gsea/msigdb/cards/GSE2770_TGFB_AND_IL4_VS_IL12_TREATED_ACT_CD4_TCELL_48H_DN
Immunologic_signatures	GSE36078_WT_VS_IL1R_KO_LUNG_DC_AFTER_AD5_T425A_HEXON_INF_DN	197	12	0.000268142	0.0028895	ARL3:WDR11:NR4A1:LAMP1:DISP2:LINC00594:GRN:AMZ2:IDUA:MAN2B2:PEX2:DENND4C:HSDL2	http://www.gsea-msigdb.org/gsea/msigdb/cards/GSE36078_WT_VS_IL1R_KO_LUNG_DC_AFTER_AD5_T425A_HEXON_INF_DN
Immunologic_signatures	GSE3920_UNTREATED_VS_IFNG_TREATED_ENDOTHELIAL_CELL_DN	197	12	0.000268142	0.0028895	SRM:ZNF362:CTSS:TMCO1:MEN1:TSC2:LASP1:GRN:NACC1:PLXNB2:PIK3R4:MED23	http://www.gsea-msigdb.org/gsea/msigdb/cards/GSE3920_UNTREATED_VS_IFNG_TREATED_ENDOTHELIAL_CELL_DN
Immunologic_signatures	GSE42724_NAIVE_BCELL_VS_PLASMABLAST_DN	197	12	0.000268142	0.0028895	ZNF362:ATPAF1:CSK:SEPT9:SLC35F6:NDRG3:LDOC1L:CTDSPL:FAM105A:MED20:DENND4C:SHB	http://www.gsea-msigdb.org/gsea/msigdb/cards/GSE42724_NAIVE_BCELL_VS_PLASMABLAST_DN
Immunologic_signatures	GSE3982_EOSINOPHIL_VS_CENT_MEMORY_CD4_TCELL_DN	197	12	0.000268142	0.0028895	CAMTA1:ADD3:COX16:ERBB2:RPS16:TXN2:MICALL1:ATP6V1A:FXR1:NELFA:CCDC25:NACC2	http://www.gsea-msigdb.org/gsea/msigdb/cards/GSE3982_EOSINOPHIL_VS_CENT_MEMORY_CD4_TCELL_DN
Immunologic_signatures	GSE360_L_MAJOR_VS_B_MALAYI_HIGH_DOSE_DC_UP	198	12	0.000280851	0.0028895	CCBL2:CDX2:RFX2:SF3B1:IDUA:SOD3:TPPP:SKP1:MED7:PDAP1:CDK16:SLC6A8	http://www.gsea-msigdb.org/gsea/msigdb/cards/GSE360_L_MAJOR_VS_B_MALAYI_HIGH_DOSE_DC_UP
Immunologic_signatures	GSE3982_BCELL_VS_CENT_MEMORY_CD4_TCELL_DN	198	12	0.000280851	0.0028895	ZDHHC18:PRR5L:MMP15:MTSS1L:SEPT9:MLLT1:SLC12A7:ITGA2:SLC22A1:ZNF467:DFNB31:TSPAN6	http://www.gsea-msigdb.org/gsea/msigdb/cards/GSE3982_BCELL_VS_CENT_MEMORY_CD4_TCELL_DN
Immunologic_signatures	GSE25123_WT_VS_PPARG_KO_MACROPHAGE_DN	198	12	0.000280851	0.0028895	RBM8A:TMCO1:SMPD1:SECTM1:CNDP2:PTBP1:DAZAP1:RPS16:YTHDF1:AGPAT3:FASTKD3:ARHGAP18	http://www.gsea-msigdb.org/gsea/msigdb/cards/GSE25123_WT_VS_PPARG_KO_MACROPHAGE_DN
Immunologic_signatures	GSE41176_WT_VS_TAK1_KO_UNSTIM_BCELL_UP	198	12	0.000280851	0.0028895	PRDM16:SF3B4:MUC2:INCENP:NR4A1:RPLP1:IST1:EFNA2:GMIP:CCDC9:PPP1R15A:CLCN2	http://www.gsea-msigdb.org/gsea/msigdb/cards/GSE41176_WT_VS_TAK1_KO_UNSTIM_BCELL_UP
Immunologic_signatures	GSE3982_MAST_CELL_VS_TH2_UP	198	12	0.000280851	0.0028895	CAMTA1:KCNQ1:TMEM87A:CLCN7:EVPL:ZNF516:RMND5A:TMEM185B:SERINC3:PAPSS1:FBXO38:TSPAN6	http://www.gsea-msigdb.org/gsea/msigdb/cards/GSE3982_MAST_CELL_VS_TH2_UP
Immunologic_signatures	GSE25088_CTRL_VS_IL4_STIM_MACROPHAGE_DN	198	12	0.000280851	0.0028895	PRDM16:AIM1L:AP5B1:NR4A1:SMAD6:GNA11:SPHK2:ZNF579:EPN1:KIAA1211L:TONSL:NOTCH1	http://www.gsea-msigdb.org/gsea/msigdb/cards/GSE25088_CTRL_VS_IL4_STIM_MACROPHAGE_DN
Immunologic_signatures	GSE42021_TCONV_PLN_VS_TREG_PRECURSORS_THYMUS_DN	198	12	0.000280851	0.0028895	STK40:RP11-307N16.6:SPATA13:TMEM159:IST1:IER2:RELB:WDR92:KCMF1:MYD88:SLC12A7:PIM1:MED20	http://www.gsea-msigdb.org/gsea/msigdb/cards/GSE42021_TCONV_PLN_VS_TREG_PRECURSORS_THYMUS_DN
Immunologic_signatures	GSE17301_ACD3_ACD28_VS_ACD3_ACD28_AND_IFNA2_STIM_CD8_TCELL_UP	198	12	0.000280851	0.0028895	TBC1D10B:CLUH:CASKIN2:CC2D1A:WIZ:MAP1S:ALG12:MGLL:CEP70:MYB:MFHAS1:G6PD	http://www.gsea-msigdb.org/gsea/msigdb/cards/GSE17301_ACD3_ACD28_VS_ACD3_ACD28_AND_IFNA2_STIM_CD8_TCELL_UP
Immunologic_signatures	GSE2770_IL4_ACT_VS_ACT_CD4_TCELL_48H_DN	198	12	0.000280851	0.0028895	FOXD2:INCENP:AQR:HCFC1R1:GLIS2:USF2:ACTN4:ZNF296:ABHD12:PLXNB2:VAV2:TMLHE	http://www.gsea-msigdb.org/gsea/msigdb/cards/GSE2770_IL4_ACT_VS_ACT_CD4_TCELL_48H_DN
Immunologic_signatures	GSE22196_HEALTHY_VS_OBESE_MOUSE_SKIN_GAMMADELTA_TCELL_UP	198	12	0.000280851	0.0028895	PEX14:SCAMP3:SMPD1:LAMP1:APEX1:IVD:CSK:SECTM1:TRAPPC12:MKL1:PIM1:FIG4	http://www.gsea-msigdb.org/gsea/msigdb/cards/GSE22196_HEALTHY_VS_OBESE_MOUSE_SKIN_GAMMADELTA_TCELL_UP
Immunologic_signatures	GSE6674_ANTI_IGM_VS_CPG_STIM_BCELL_DN	198	12	0.000280851	0.0028895	SRM:RCN1:CCDC86:CLPX:SEPT9:CNDP2:AGPAT3:RPP14:LARS:PIM1:ARL4A:SLC37A3	http://www.gsea-msigdb.org/gsea/msigdb/cards/GSE6674_ANTI_IGM_VS_CPG_STIM_BCELL_DN
Immunologic_signatures	GSE29618_LAIV_VS_TIV_FLU_VACCINE_DAY7_MONOCYTE_UP	198	12	0.000280851	0.0028895	CD248:APEX1:MFAP1:CFDP1:CBX1:DAZAP1:ZNF93:CIC:INPP5J:ARL4A:RXRA:RBMX	http://www.gsea-msigdb.org/gsea/msigdb/cards/GSE29618_LAIV_VS_TIV_FLU_VACCINE_DAY7_MONOCYTE_UP
Immunologic_signatures	GSE11961_PLASMA_CELL_DAY7_VS_GERMINAL_CENTER_BCELL_DAY40_DN	198	12	0.000280851	0.0028895	STK40:PACS2:MESDC1:ABHD15:SECTM1:FZR1:ZNF112:SLC35F6:NDRG3:TBC1D22A:BRI3:ERLIN2	http://www.gsea-msigdb.org/gsea/msigdb/cards/GSE11961_PLASMA_CELL_DAY7_VS_GERMINAL_CENTER_BCELL_DAY40_DN
Immunologic_signatures	GSE14308_TH1_VS_NAIVE_CD4_TCELL_UP	198	12	0.000280851	0.0028895	SSU72:RBM8A:APOBR:MYO15B:SEPT9:TMEM143:ZFP62:BLOC1S5:MAPK13:BRI3:ZYX:FOCAD	http://www.gsea-msigdb.org/gsea/msigdb/cards/GSE14308_TH1_VS_NAIVE_CD4_TCELL_UP
Immunologic_signatures	GSE37416_12H_VS_48H_F_TULARENSIS_LVS_NEUTROPHIL_UP	198	12	0.000280851	0.0028895	STK40:VAV3:P2RY2:TNFRSF1A:RHOF:LRP10:RAB11FIP4:NBR1:CD97:GMIP:YPEL5:ARAP3	http://www.gsea-msigdb.org/gsea/msigdb/cards/GSE37416_12H_VS_48H_F_TULARENSIS_LVS_NEUTROPHIL_UP
Immunologic_signatures	GSE8678_IL7R_LOW_VS_HIGH_EFF_CD8_TCELL_UP	199	12	0.000294069	0.0028895	ATP13A2:E2F2:RP11-307N16.6:SPATA13:RAP1GAP2:ATP2A3:FLII:DDA1:EPN1:RRBP1:CEP72:FIG4:PLEC	http://www.gsea-msigdb.org/gsea/msigdb/cards/GSE8678_IL7R_LOW_VS_HIGH_EFF_CD8_TCELL_UP
Immunologic_signatures	GSE2770_UNTREATED_VS_ACT_CD4_TCELL_2H_UP	199	12	0.000294069	0.0028895	AGRN:SCAMP3:GGPS1:TNKS1BP1:KLF2:ELL:TRIM26:PLEC:KLF4:ABCA2:CTPS2:CDK16	http://www.gsea-msigdb.org/gsea/msigdb/cards/GSE2770_UNTREATED_VS_ACT_CD4_TCELL_2H_UP
Immunologic_signatures	GSE17721_CTRL_VS_CPG_0.5H_BMDC_UP	199	12	0.000294069	0.0028895	AGRN:FAM149B1:BAG3:INCENP:ULK1:ARHGEF18:CD97:YTHDF1:SKP1:FBXW11:MED20:ATP7A	http://www.gsea-msigdb.org/gsea/msigdb/cards/GSE17721_CTRL_VS_CPG_0.5H_BMDC_UP
Immunologic_signatures	GSE369_SOCS3_KO_VS_IFNG_KO_LIVER_DN	199	12	0.000294069	0.0028895	AGRN:SRM:ATF6:RNASEL:PC:TDRD3:MYBBP1A:TIMM21:RRBP1:TXN2:MGLL:VWA7	http://www.gsea-msigdb.org/gsea/msigdb/cards/GSE369_SOCS3_KO_VS_IFNG_KO_LIVER_DN
Immunologic_signatures	GSE32986_GMCSF_AND_CURDLAN_LOWDOSE_VS_GMCSF_AND_CURDLAN_HIGHDOSE_STIM_DC_UP	199	12	0.000294069	0.0028895	GMIP:RAB11FIP5:SULF2:CTDSPL:RELL1:VPS41:TSC22D4:ZNF467:TMEM66:MROH1:NACC2:EHMT1	http://www.gsea-msigdb.org/gsea/msigdb/cards/GSE32986_GMCSF_AND_CURDLAN_LOWDOSE_VS_GMCSF_AND_CURDLAN_HIGHDOSE_STIM_DC_UP
Immunologic_signatures	GSE3982_MAC_VS_TH2_UP	199	12	0.000294069	0.0028895	VAV3:VPS37C:P2RY2:SCG5:CLCN7:FZD5:CEP70:PAPSS1:FBXO38:FIG4:GTF2IRD1:MOSPD1	http://www.gsea-msigdb.org/gsea/msigdb/cards/GSE3982_MAC_VS_TH2_UP
Immunologic_signatures	GSE17721_CTRL_VS_POLYIC_6H_BMDC_UP	199	12	0.000294069	0.0028895	UBR1:RPLP1:HCFC1R1:MKNK2:IER2:USF2:SPHK2:PLXNB2:MAN2B2:SKP1:PEX2:ARHGAP39	http://www.gsea-msigdb.org/gsea/msigdb/cards/GSE17721_CTRL_VS_POLYIC_6H_BMDC_UP
Immunologic_signatures	GSE26156_DOUBLE_POSITIVE_VS_CD4_SINGLE_POSITIVE_THYMOCYTE_UP	199	12	0.000294069	0.0028895	ADD3:TDRD3:MCF2L:LAMP1:LRP10:PER1:ARHGEF18:JUND:PPP1R15A:MAN2B2:PPARD:TMEM66	http://www.gsea-msigdb.org/gsea/msigdb/cards/GSE26156_DOUBLE_POSITIVE_VS_CD4_SINGLE_POSITIVE_THYMOCYTE_UP
Immunologic_signatures	GSE17721_CTRL_VS_POLYIC_2H_BMDC_UP	199	12	0.000294069	0.0028895	ACADSB:MEN1:IVD:KLF16:MKNK2:SPHK2:ATF5:TRAPPC12:AP1B1:BLOC1S5:MED20:ABCB8	http://www.gsea-msigdb.org/gsea/msigdb/cards/GSE17721_CTRL_VS_POLYIC_2H_BMDC_UP
Immunologic_signatures	GSE25123_ROSIGLITAZONE_VS_IL4_AND_ROSIGLITAZONE_STIM_PPARG_KO_MACROPHAGE_DAY10_DN	199	12	0.000294069	0.0028895	ATP13A2:RLF:PTMS:LRP10:SCAMP2:HSD11B2:NBR1:MYO9B:TPPP:ANKIB1:ZNF467:TMEM8B	http://www.gsea-msigdb.org/gsea/msigdb/cards/GSE25123_ROSIGLITAZONE_VS_IL4_AND_ROSIGLITAZONE_STIM_PPARG_KO_MACROPHAGE_DAY10_DN
Immunologic_signatures	GSE17721_CPG_VS_GARDIQUIMOD_24H_BMDC_UP	199	12	0.000294069	0.0028895	PHF13:NUDC:ATF6:SCNN1A:ZNF112:PPP1R15A:ATF5:MYD88:BLOC1S5:BPGM:MFHAS1:ABCA2	http://www.gsea-msigdb.org/gsea/msigdb/cards/GSE17721_CPG_VS_GARDIQUIMOD_24H_BMDC_UP
Immunologic_signatures	GSE17721_CPG_VS_GARDIQUIMOD_8H_BMDC_DN	199	12	0.000294069	0.0028895	ESPN:SRM:SLC2A1:SCAMP3:BAG3:SMAD6:WBP2:RPS16:RRBP1:IL17RA:MED20:ARHGAP39	http://www.gsea-msigdb.org/gsea/msigdb/cards/GSE17721_CPG_VS_GARDIQUIMOD_8H_BMDC_DN
Immunologic_signatures	GSE42088_UNINF_VS_LEISHMANIA_INF_DC_24H_UP	199	12	0.000294069	0.0028895	CSDE1:KCNQ1:ATG2A:NR4A1:PAK6:KLF2:JUND:YPEL5:SF3B1:TXN2:SHB:KLF4	http://www.gsea-msigdb.org/gsea/msigdb/cards/GSE42088_UNINF_VS_LEISHMANIA_INF_DC_24H_UP
Immunologic_signatures	GSE7852_THYMUS_VS_FAT_TREG_DN	199	12	0.000294069	0.0028895	ATF6:UNC5B:ZNF503:ST14:VPS37B:RAP1GAP2:PER1:UBALD2:KLF16:RAB11FIP5:FZD5:PLEC	http://www.gsea-msigdb.org/gsea/msigdb/cards/GSE7852_THYMUS_VS_FAT_TREG_DN
Immunologic_signatures	GSE3982_CTRL_VS_LPS_4H_MAC_UP	199	12	0.000294069	0.0028895	E2F2:AQR:IVD:CLPX:ARHGEF18:GATAD2A:ZNF93:ITGB6:HIC2:NCK1:PEX2:PLCXD1	http://www.gsea-msigdb.org/gsea/msigdb/cards/GSE3982_CTRL_VS_LPS_4H_MAC_UP
Immunologic_signatures	GSE22611_MUTANT_NOD2_TRANSDUCED_VS_CTRL_HEK293T_STIMULATED_WITH_MDP_6H_DN	199	12	0.000294069	0.0028895	AGRN:ULK1:MTA1:MTSS1L:FLII:RAB11FIP4:PEX12:ITGB4:MYH14:TTC30A:GMDS:TMEM66	http://www.gsea-msigdb.org/gsea/msigdb/cards/GSE22611_MUTANT_NOD2_TRANSDUCED_VS_CTRL_HEK293T_STIMULATED_WITH_MDP_6H_DN
Immunologic_signatures	GSE44649_WT_VS_MIR155_KO_NAIVE_CD8_TCELL_UP	199	12	0.000294069	0.0028895	ATP13A2:BAG3:TOLLIP:ULK1:LAMP1:SEZ6L2:DOT1L:SLC12A7:ARL4A:GTF2IRD1:RXRA:NOTCH1	http://www.gsea-msigdb.org/gsea/msigdb/cards/GSE44649_WT_VS_MIR155_KO_NAIVE_CD8_TCELL_UP
Immunologic_signatures	GSE43955_10H_VS_30H_ACT_CD4_TCELL_DN	199	12	0.000294069	0.0028895	SHC1:ARF1:P4HA1:VPS26B:CLCN7:WBP2:MKNK2:STXBP2:RPS16:DGCR2:FBXO38:ANKIB1	http://www.gsea-msigdb.org/gsea/msigdb/cards/GSE43955_10H_VS_30H_ACT_CD4_TCELL_DN
Immunologic_signatures	GSE22886_NAIVE_CD4_TCELL_VS_12H_ACT_TH1_UP	199	12	0.000294069	0.0028895	ADD3:SMPD1:CD248:TSC2:LONP2:MYO15B:TJP3:ARHGEF18:HOOK2:CIC:LRCH4:TMEM66	http://www.gsea-msigdb.org/gsea/msigdb/cards/GSE22886_NAIVE_CD4_TCELL_VS_12H_ACT_TH1_UP
Immunologic_signatures	GSE27786_BCELL_VS_CD4_TCELL_DN	199	12	0.000294069	0.0028895	VAV3:PTMS:FAM222A:LRP10:HECTD1:INF2:SCG5:ELL:RNPEPL1:CDC25B:ARHGAP39:FOCAD	http://www.gsea-msigdb.org/gsea/msigdb/cards/GSE27786_BCELL_VS_CD4_TCELL_DN
Immunologic_signatures	GSE39022_LN_VS_SPLEEN_DC_DN	199	12	0.000294069	0.0028895	BAG3:CCDC86:KLF13:PARN:ZNF764:HSDL1:MAP1S:NDRG3:SKP1:TMEM66:CTPS2:RBMX	http://www.gsea-msigdb.org/gsea/msigdb/cards/GSE39022_LN_VS_SPLEEN_DC_DN
Immunologic_signatures	GSE30962_ACUTE_VS_CHRONIC_LCMV_PRIMARY_INF_CD8_TCELL_UP	199	12	0.000294069	0.0028895	PHF13:GABARAPL2:RAP1GAP2:ATP2A3:RARA:RFX1:CD97:KLF2:PRKD2:YPEL5:MKL1:SLC12A7	http://www.gsea-msigdb.org/gsea/msigdb/cards/GSE30962_ACUTE_VS_CHRONIC_LCMV_PRIMARY_INF_CD8_TCELL_UP
Immunologic_signatures	GSE3039_CD4_TCELL_VS_B2_BCELL_DN	199	12	0.000294069	0.0028895	ATP13A2:CD248:LAMP1:APEX1:CEP170B:RRN3:WDR81:ARHGDIA:PVRL2:SLC52A3:MFHAS1:TMLHE	http://www.gsea-msigdb.org/gsea/msigdb/cards/GSE3039_CD4_TCELL_VS_B2_BCELL_DN
Immunologic_signatures	GSE14308_NAIVE_CD4_TCELL_VS_INDUCED_TREG_UP	199	12	0.000294069	0.0028895	RNASEL:VPS37C:PCNXL3:CLCN7:SPNS1:IST1:ATP2A3:AP3D1:CIC:FXR1:XRCC4:ZNF467	http://www.gsea-msigdb.org/gsea/msigdb/cards/GSE14308_NAIVE_CD4_TCELL_VS_INDUCED_TREG_UP
Immunologic_signatures	GSE1460_INTRATHYMIC_T_PROGENITOR_VS_NAIVE_CD4_TCELL_CORD_BLOOD_DN	199	12	0.000294069	0.0028895	AGRN:ACADSB:RHOF:TDRD3:ZNF516:IER2:RPS16:DGCR2:WWC1:PPARD:MAPK13:ZNF467	http://www.gsea-msigdb.org/gsea/msigdb/cards/GSE1460_INTRATHYMIC_T_PROGENITOR_VS_NAIVE_CD4_TCELL_CORD_BLOOD_DN
Immunologic_signatures	GSE14308_TH2_VS_TH1_UP	199	12	0.000294069	0.0028895	WDR11:CDC42BPG:SCAMP2:WDR81:CAMSAP3:ACTN4:GAK:PAPSS1:FASTKD3:ARHGAP18:TDRD7:RBMX	http://www.gsea-msigdb.org/gsea/msigdb/cards/GSE14308_TH2_VS_TH1_UP
Immunologic_signatures	GSE21360_PRIMARY_VS_TERTIARY_MEMORY_CD8_TCELL_DN	199	12	0.000294069	0.0028895	SMPD1:RCN1:TNFRSF1A:SECTM1:CD97:PVRL2:NAPA:RRBP1:TRIM26:PIM1:FIG4:BPGM	http://www.gsea-msigdb.org/gsea/msigdb/cards/GSE21360_PRIMARY_VS_TERTIARY_MEMORY_CD8_TCELL_DN
Immunologic_signatures	GSE15330_WT_VS_IKAROS_KO_LYMPHOID_MULTIPOTENT_PROGENITOR_UP	199	12	0.000294069	0.0028895	SMPD1:PCNXL3:UBALD1:LONP2:PTBP1:MYO9B:SLC35F6:SLC52A3:MED20:VPS41:TSC22D4:TLE1	http://www.gsea-msigdb.org/gsea/msigdb/cards/GSE15330_WT_VS_IKAROS_KO_LYMPHOID_MULTIPOTENT_PROGENITOR_UP
Immunologic_signatures	GSE20152_SPHK1_KO_VS_WT_HTNFA_OVERXPRESS_ANKLE_DN	199	12	0.000294069	0.0028895	PEX14:NUDC:GGPS1:TDRD3:RAB11FIP4:ARHGEF18:HADHA:OSER1:FXR1:MTRR:FAM105A:FBXO38	http://www.gsea-msigdb.org/gsea/msigdb/cards/GSE20152_SPHK1_KO_VS_WT_HTNFA_OVERXPRESS_ANKLE_DN
Immunologic_signatures	GSE34179_THPOK_KO_VS_WT_VA14I_NKTCELL_UP	199	12	0.000294069	0.0028895	CAMTA1:C2CD2L:GUCY2C:ARID3B:HSDL1:DPP9:DNM2:CD97:ZNF579:SF3B1:RNPEPL1:BLOC1S5	http://www.gsea-msigdb.org/gsea/msigdb/cards/GSE34179_THPOK_KO_VS_WT_VA14I_NKTCELL_UP
Immunologic_signatures	GSE3982_BASOPHIL_VS_EFF_MEMORY_CD4_TCELL_UP	199	12	0.000294069	0.0028895	WDR11:AAMDC:ZNF516:TRAPPC12:CRNKL1:OSER1:SERINC3:PIM1:MYB:CLIP2:ATP6V1B2:SHB	http://www.gsea-msigdb.org/gsea/msigdb/cards/GSE3982_BASOPHIL_VS_EFF_MEMORY_CD4_TCELL_UP
Immunologic_signatures	GSE17186_MEMORY_VS_CD21HIGH_TRANSITIONAL_BCELL_DN	199	12	0.000294069	0.0028895	VAV3:ADD3:NR4A1:RP11-307N16.6:SPATA13:CD97:MBOAT7:CDC25B:CRNKL1:MKL1:PAPSS1:MYB:STAG2	http://www.gsea-msigdb.org/gsea/msigdb/cards/GSE17186_MEMORY_VS_CD21HIGH_TRANSITIONAL_BCELL_DN
Immunologic_signatures	GSE27786_LSK_VS_BCELL_UP	199	12	0.000294069	0.0028895	CHAD:AMZ2:PIGN:ZNF414:PVRL2:PAPSS1:SLC12A7:GMDS:ARHGAP18:GTF2IRD1:ARHGAP39:ABCA2	http://www.gsea-msigdb.org/gsea/msigdb/cards/GSE27786_LSK_VS_BCELL_UP
Immunologic_signatures	GSE21670_STAT3_KO_VS_WT_CD4_TCELL_TGFB_TREATED_UP	199	12	0.000294069	0.0028895	GPAM:WDR11:APEX1:MYO1C:COASY:KCMF1:TBC1D22A:PIK3R4:LARS:MYB:HR:TSPAN6	http://www.gsea-msigdb.org/gsea/msigdb/cards/GSE21670_STAT3_KO_VS_WT_CD4_TCELL_TGFB_TREATED_UP
Immunologic_signatures	GSE27786_NKTCELL_VS_NEUTROPHIL_UP	199	12	0.000294069	0.0028895	ATPAF1:CCDC86:SART1:ARF6:UBR1:RPTOR:CNDP2:CD97:TXN2:ITGA2:ARHGAP18:VPS41	http://www.gsea-msigdb.org/gsea/msigdb/cards/GSE27786_NKTCELL_VS_NEUTROPHIL_UP
Immunologic_signatures	GSE14350_IL2RB_KO_VS_WT_TREG_UP	199	12	0.000294069	0.0028895	DNAJC11:SMPD1:CCDC86:PACS2:SCG5:CLUH:CANT1:CD97:TRIM26:TAPBP:HSF1:FOCAD	http://www.gsea-msigdb.org/gsea/msigdb/cards/GSE14350_IL2RB_KO_VS_WT_TREG_UP
Immunologic_signatures	GSE20715_0H_VS_6H_OZONE_LUNG_UP	199	12	0.000294069	0.0028895	LSM10:UNC5B:PCSK6:GLIS2:AMZ2:EVPL:YPEL5:FZD5:FOXA2:MGLL:MYB:FZD1	http://www.gsea-msigdb.org/gsea/msigdb/cards/GSE20715_0H_VS_6H_OZONE_LUNG_UP
Immunologic_signatures	GSE16385_MONOCYTE_VS_12H_ROSIGLITAZONE_IFNG_TNF_TREATED_MACROPHAGE_UP	199	12	0.000294069	0.0028895	CCDC86:AAMDC:TNFRSF1A:PAK6:CANT1:RELB:AKT1S1:IL17RA:BLOC1S5:HSF1:PQBP1:FGD1	http://www.gsea-msigdb.org/gsea/msigdb/cards/GSE16385_MONOCYTE_VS_12H_ROSIGLITAZONE_IFNG_TNF_TREATED_MACROPHAGE_UP
Immunologic_signatures	GSE11961_UNSTIM_VS_ANTI_IGM_AND_CD40_STIM_6H_FOLLICULAR_BCELL_DN	199	12	0.000294069	0.0028895	RLF:CTSS:RNASEL:HK1:OTUD7A:CANT1:HOOK2:KLF2:YPEL5:SOX12:SH3BP1:ARL4A	http://www.gsea-msigdb.org/gsea/msigdb/cards/GSE11961_UNSTIM_VS_ANTI_IGM_AND_CD40_STIM_6H_FOLLICULAR_BCELL_DN
Immunologic_signatures	GSE41867_NAIVE_VS_DAY8_LCMV_ARMSTRONG_EFFECTOR_CD8_TCELL_DN	199	12	0.000294069	0.0028895	ATP13A2:TMEM57:SLC2A1:AP2A2:GOLGA3:EIF5:ARID3B:SERINC3:CHCHD10:GAK:ARL4A:NACC2	http://www.gsea-msigdb.org/gsea/msigdb/cards/GSE41867_NAIVE_VS_DAY8_LCMV_ARMSTRONG_EFFECTOR_CD8_TCELL_DN
Immunologic_signatures	GSE11961_MARGINAL_ZONE_BCELL_VS_GERMINAL_CENTER_BCELL_DAY7_UP	199	12	0.000294069	0.0028895	PRDM16:CHST1:CEP170B:HSDL1:MYO1C:ABHD15:NKIRAS2:ZNF516:CCDC9:SOX12:TMEM242:VAV2	http://www.gsea-msigdb.org/gsea/msigdb/cards/GSE11961_MARGINAL_ZONE_BCELL_VS_GERMINAL_CENTER_BCELL_DAY7_UP
Immunologic_signatures	GSE6259_FLT3L_INDUCED_DEC205_POS_DC_VS_CD8_TCELL_UP	171	11	0.00030023	0.0028895	ADD3:C2CD2L:ITFG3:ITFG3:TSC2:ATP2A3:TIMM21:CD97:YPEL5:SULF2:ZYX:ZER1	http://www.gsea-msigdb.org/gsea/msigdb/cards/GSE6259_FLT3L_INDUCED_DEC205_POS_DC_VS_CD8_TCELL_UP
Immunologic_signatures	GSE31622_WT_VS_KLF3_KO_BCELL_UP	200	12	0.00030781	0.0028895	FOXD2:CCBL2:KCNQ1:SNW1:SCG5:IVD:PCSK6:NDUFS1:FOXA2:FAM210B:CNTFR:CDK16	http://www.gsea-msigdb.org/gsea/msigdb/cards/GSE31622_WT_VS_KLF3_KO_BCELL_UP
Immunologic_signatures	GSE10273_LOW_IL7_VS_HIGH_IL7_AND_IRF4_IN_IRF4_8_NULL_PRE_BCELL_DN	200	12	0.00030781	0.0028895	FAM149B1:NR4A1:SCAMP2:PRR14:SEPT9:MIER2:GMIP:AGPAT3:SLC37A3:MROH1:FGD1:G6PD	http://www.gsea-msigdb.org/gsea/msigdb/cards/GSE10273_LOW_IL7_VS_HIGH_IL7_AND_IRF4_IN_IRF4_8_NULL_PRE_BCELL_DN
Immunologic_signatures	GSE5503_PLN_DC_VS_SPLEEN_DC_ACTIVATED_ALLOGENIC_TCELL_DN	200	12	0.00030781	0.0028895	ARV1:CAPN1:SART1:LRP10:ARF6:AQR:RPS16:NDRG3:AGPAT3:MKL1:LETM1:DENND4C	http://www.gsea-msigdb.org/gsea/msigdb/cards/GSE5503_PLN_DC_VS_SPLEEN_DC_ACTIVATED_ALLOGENIC_TCELL_DN
Immunologic_signatures	GSE31622_WT_VS_KLF3_KO_BCELL_DN	200	12	0.00030781	0.0028895	E2F2:GGPS1:RAB3IL1:SEZ6L2:WDR81:GIT1:MAP1S:MYD88:MGLL:FAM47E:FBXL18:PLOD3	http://www.gsea-msigdb.org/gsea/msigdb/cards/GSE31622_WT_VS_KLF3_KO_BCELL_DN
Immunologic_signatures	GSE32533_WT_VS_MIR17_KO_ACT_CD4_TCELL_UP	200	12	0.00030781	0.0028895	GGPS1:SMPD1:PLBD2:FBXO34:PRR14:GIT1:RPTOR:GATA6:DDA1:BCAM:MGLL:KLF4	http://www.gsea-msigdb.org/gsea/msigdb/cards/GSE32533_WT_VS_MIR17_KO_ACT_CD4_TCELL_UP
Immunologic_signatures	GSE9037_CTRL_VS_LPS_4H_STIM_BMDM_UP	200	12	0.00030781	0.0028895	VAV3:CTSS:BAG3:WDR11:TNFRSF1A:IVD:UBR1:SERINC3:AP1B1:SKP1:MED7:TMLHE	http://www.gsea-msigdb.org/gsea/msigdb/cards/GSE9037_CTRL_VS_LPS_4H_STIM_BMDM_UP
Immunologic_signatures	GSE26351_UNSTIM_VS_WNT_PATHWAY_STIM_HEMATOPOIETIC_PROGENITORS_UP	200	12	0.00030781	0.0028895	VPS37B:UBR1:SCAMP2:CANT1:MIER2:WIZ:DDA1:PVRL2:RNPEPL1:BRI3:ZNF467:ERLIN2	http://www.gsea-msigdb.org/gsea/msigdb/cards/GSE26351_UNSTIM_VS_WNT_PATHWAY_STIM_HEMATOPOIETIC_PROGENITORS_UP
Immunologic_signatures	GSE8685_IL2_ACT_IL2_STARVED_VS_IL15_ACT_IL2_STARVED_CD4_TCELL_UP	200	12	0.00030781	0.0028895	VEZT:PLBD2:PNMA1:AP3D1:NACC1:DDA1:CIC:TRPM4:RNPEPL1:CLIP2:SLC45A4:HSF1	http://www.gsea-msigdb.org/gsea/msigdb/cards/GSE8685_IL2_ACT_IL2_STARVED_VS_IL15_ACT_IL2_STARVED_CD4_TCELL_UP
Immunologic_signatures	GSE7460_FOXP3_MUT_VS_WT_ACT_TCONV_DN	200	12	0.00030781	0.0028895	CAMTA1:ATPAF1:FOXD2:AAMDC:CCDC88C:CHAD:KLF2:USF2:IL17RA:BTD:MFHAS1:TMEM8B	http://www.gsea-msigdb.org/gsea/msigdb/cards/GSE7460_FOXP3_MUT_VS_WT_ACT_TCONV_DN
Immunologic_signatures	GSE18893_CTRL_VS_TNF_TREATED_TCONV_2H_UP	200	12	0.00030781	0.0028895	PLCB3:MTHFS:IST1:LASP1:NKIRAS2:GMIP:DMWD:ITGA2:ARAP3:MOSPD3:SLC27A4:STAG2	http://www.gsea-msigdb.org/gsea/msigdb/cards/GSE18893_CTRL_VS_TNF_TREATED_TCONV_2H_UP
Immunologic_signatures	GSE15735_CTRL_VS_HDAC_INHIBITOR_TREATED_CD4_TCELL_12H_UP	200	12	0.00030781	0.0028895	SLC2A1:GPAM:MCF2L:CLUH:ATP2A3:MYBBP1A:COASY:SERINC3:KCNG1:LDOC1L:CTPS2:PQBP1	http://www.gsea-msigdb.org/gsea/msigdb/cards/GSE15735_CTRL_VS_HDAC_INHIBITOR_TREATED_CD4_TCELL_12H_UP
Immunologic_signatures	GSE14908_ATOPIC_VS_NONATOPIC_PATIENT_HDM_STIM_CD4_TCELL_UP	200	12	0.00030781	0.0028895	FAM149B1:PLCB3:ST14:PLBD2:SLC7A5:CBX1:CASKIN2:MLLT1:GATAD2A:TMEM39A:MGLL:FBXW11	http://www.gsea-msigdb.org/gsea/msigdb/cards/GSE14908_ATOPIC_VS_NONATOPIC_PATIENT_HDM_STIM_CD4_TCELL_UP
Immunologic_signatures	GSE27859_CD11C_INT_F480_HI_MACROPHAGE_VS_CD11C_ING_F480_INT_DC_DN	200	12	0.00030781	0.0028895	SDF4:SCG5:LASP1:ADAMTSL5:RPS16:MKL1:ARSA:ARHGAP18:ANKIB1:SLC37A3:RNF20:TMLHE	http://www.gsea-msigdb.org/gsea/msigdb/cards/GSE27859_CD11C_INT_F480_HI_MACROPHAGE_VS_CD11C_ING_F480_INT_DC_DN
Immunologic_signatures	GSE27859_DC_VS_CD11C_INT_F480_INT_DC_UP	200	12	0.00030781	0.0028895	SMPD1:GABARAPL2:UBALD2:RPS16:YPEL5:FAM210B:MGLL:DCTN4:SLC37A3:TLE1:RNF20:TMLHE	http://www.gsea-msigdb.org/gsea/msigdb/cards/GSE27859_DC_VS_CD11C_INT_F480_INT_DC_UP
Immunologic_signatures	GSE14908_RESTING_VS_HDM_STIM_CD4_TCELL_ATOPIC_PATIENT_DN	200	12	0.00030781	0.0028895	EIF5:RPLP1:WBP2:SLC35F6:RMND5A:SLC52A3:CEP70:CLCN2:ARL4A:ZYX:DENND4C:TMLHE	http://www.gsea-msigdb.org/gsea/msigdb/cards/GSE14908_RESTING_VS_HDM_STIM_CD4_TCELL_ATOPIC_PATIENT_DN
Immunologic_signatures	GSE15330_HSC_VS_PRO_BCELL_DN	200	12	0.00030781	0.0028895	PHF13:NUDC:COX15:PC:HSD11B2:SREBF1:ABHD15:TMEM143:ARSA:MROH1:TSPAN6:TMLHE	http://www.gsea-msigdb.org/gsea/msigdb/cards/GSE15330_HSC_VS_PRO_BCELL_DN
Immunologic_signatures	GSE24142_DN2_VS_DN3_THYMOCYTE_FETAL_DN	200	12	0.00030781	0.0028895	TOLLIP:SMPD1:UBALD2:CANT1:TJP3:CD97:RELB:YPEL5:AGPAT3:EEFSEC:NCK1:HSDL2	http://www.gsea-msigdb.org/gsea/msigdb/cards/GSE24142_DN2_VS_DN3_THYMOCYTE_FETAL_DN
Immunologic_signatures	GSE17721_CTRL_VS_GARDIQUIMOD_0.5H_BMDC_UP	200	12	0.00030781	0.0028895	CSDE1:TOLLIP:AQR:UBR1:FASN:PTBP1:KLF16:TECR:DDA1:LRPPRC:OPA1:RNF20	http://www.gsea-msigdb.org/gsea/msigdb/cards/GSE17721_CTRL_VS_GARDIQUIMOD_0.5H_BMDC_UP
Immunologic_signatures	GSE24634_NAIVE_CD4_TCELL_VS_DAY7_IL4_CONV_TREG_UP	200	12	0.00030781	0.0028895	GOLGA3:KLF13:LONP2:PER1:ZNF516:IER2:RFX1:JUND:TMEM185B:OSER1:LARS:PQBP1	http://www.gsea-msigdb.org/gsea/msigdb/cards/GSE24634_NAIVE_CD4_TCELL_VS_DAY7_IL4_CONV_TREG_UP
Immunologic_signatures	GSE15330_HSC_VS_LYMPHOID_PRIMED_MULTIPOTENT_PROGENITOR_IKAROS_KO_DN	200	12	0.00030781	0.0028895	SDF4:SRM:ZNF362:BMP8B:PNPLA2:MTA1:TMEM87A:NBR1:PLXNB2:ATP6V1A:NNT:TAPBP	http://www.gsea-msigdb.org/gsea/msigdb/cards/GSE15330_HSC_VS_LYMPHOID_PRIMED_MULTIPOTENT_PROGENITOR_IKAROS_KO_DN
Immunologic_signatures	GSE23568_ID3_TRANSDUCED_VS_ID3_KO_CD8_TCELL_UP	200	12	0.00030781	0.0028895	AGRN:VPS26B:TNFRSF1A:NR4A1:VPS37B:SPNS1:ATP13A1:RPS16:FAM105A:MYB:PLEC:NOTCH1	http://www.gsea-msigdb.org/gsea/msigdb/cards/GSE23568_ID3_TRANSDUCED_VS_ID3_KO_CD8_TCELL_UP
Immunologic_signatures	GSE22886_DAY0_VS_DAY7_MONOCYTE_IN_CULTURE_DN	200	12	0.00030781	0.0028895	SCAMP3:LAMP1:TECR:NDUFS1:PAPSS1:MAPK13:GTF2IRD1:PLOD3:DENND4C:FOCAD:MOSPD1:G6PD	http://www.gsea-msigdb.org/gsea/msigdb/cards/GSE22886_DAY0_VS_DAY7_MONOCYTE_IN_CULTURE_DN
Immunologic_signatures	GSE7460_CTRL_VS_TGFB_TREATED_ACT_FOXP3_HET_TCONV_UP	200	12	0.00030781	0.0028895	SLC2A1:VAV3:ACADSB:CCNT1:LRP10:CASKIN2:SMIM5:FOXK2:PTBP1:FBXO46:TMEM39A:GAK	http://www.gsea-msigdb.org/gsea/msigdb/cards/GSE7460_CTRL_VS_TGFB_TREATED_ACT_FOXP3_HET_TCONV_UP
Immunologic_signatures	GSE15330_MEGAKARYOCYTE_ERYTHROID_VS_GRANULOCYTE_MONOCYTE_PROGENITOR_DN	200	12	0.00030781	0.0028895	OMP:HECTD1:ARF6:CCDC88C:HSD11B2:MYO1C:SLC35F6:AGPAT3:BCR:CTDSPL:RELL1:TSPAN6	http://www.gsea-msigdb.org/gsea/msigdb/cards/GSE15330_MEGAKARYOCYTE_ERYTHROID_VS_GRANULOCYTE_MONOCYTE_PROGENITOR_DN
Immunologic_signatures	GSE15330_HSC_VS_GRANULOCYTE_MONOCYTE_PROGENITOR_IKAROS_KO_DN	200	12	0.00030781	0.0028895	SDF4:LSM10:ECD:RCN1:PLEKHG6:PTMS:NR4A1:PACS2:GLCE:CSK:SF3A2:STAG2	http://www.gsea-msigdb.org/gsea/msigdb/cards/GSE15330_HSC_VS_GRANULOCYTE_MONOCYTE_PROGENITOR_IKAROS_KO_DN
Immunologic_signatures	GSE7852_LN_VS_THYMUS_TREG_DN	200	12	0.00030781	0.0028895	TMEM57:TOLLIP:MCF2L:PLA2G4F:TMEM87A:PAPSS1:CEP72:NNT:MYB:HEATR2:CFTR:TSPAN6	http://www.gsea-msigdb.org/gsea/msigdb/cards/GSE7852_LN_VS_THYMUS_TREG_DN
Immunologic_signatures	GSE9037_CTRL_VS_LPS_4H_STIM_IRAK4_KO_BMDM_UP	200	12	0.00030781	0.0028895	PROSER2:PTMS:PLBD2:SCAMP2:FURIN:ITFG3:ITFG3:NBR1:UBALD2:CNDP2:TECR:AKT1S1:TTYH3	http://www.gsea-msigdb.org/gsea/msigdb/cards/GSE9037_CTRL_VS_LPS_4H_STIM_IRAK4_KO_BMDM_UP
Immunologic_signatures	GSE2770_UNTREATED_VS_IL12_TREATED_ACT_CD4_TCELL_2H_UP	200	12	0.00030781	0.0028895	ADD3:KCNQ1:MTHFS:FLII:GRN:GAA:ZNF516:DGCR2:MAN2B2:AGPAT1:INTS1:ZNF467	http://www.gsea-msigdb.org/gsea/msigdb/cards/GSE2770_UNTREATED_VS_IL12_TREATED_ACT_CD4_TCELL_2H_UP
Immunologic_signatures	GSE9650_NAIVE_VS_EFF_CD8_TCELL_UP	200	12	0.00030781	0.0028895	CTSS:P4HA1:VPS37B:APEX1:FASN:MAP1S:PRKD2:WDR92:SLC12A7:NNT:MFHAS1:NOTCH1	http://www.gsea-msigdb.org/gsea/msigdb/cards/GSE9650_NAIVE_VS_EFF_CD8_TCELL_UP
Immunologic_signatures	GSE22935_UNSTIM_VS_24H_MBOVIS_BCG_STIM_MACROPHAGE_DN	200	12	0.00030781	0.0028895	ZNF503:RCN1:OAF:ITGB4:GATAD2A:AGPAT3:TMEM39A:FBXW11:PIM1:AIG1:ARL4A:PLOD3	http://www.gsea-msigdb.org/gsea/msigdb/cards/GSE22935_UNSTIM_VS_24H_MBOVIS_BCG_STIM_MACROPHAGE_DN
Immunologic_signatures	GSE3039_ALPHABETA_CD8_TCELL_VS_B2_BCELL_DN	200	12	0.00030781	0.0028895	SRM:CHST1:DAZAP1:MEGF8:AP1B1:TTC1:BLOC1S5:FZD1:MET:REEP4:ATP7A:TMLHE	http://www.gsea-msigdb.org/gsea/msigdb/cards/GSE3039_ALPHABETA_CD8_TCELL_VS_B2_BCELL_DN
Immunologic_signatures	GSE17721_POLYIC_VS_GARDIQUIMOD_12H_BMDC_UP	200	12	0.00030781	0.0028895	PHF13:SESN2:CARS:OAF:HNF1A:HCFC1R1:CDC42EP4:KLF2:FAM210B:LARGE:TAPBP:ARL4A	http://www.gsea-msigdb.org/gsea/msigdb/cards/GSE17721_POLYIC_VS_GARDIQUIMOD_12H_BMDC_UP
Immunologic_signatures	GSE22935_WT_VS_MYD88_KO_MACROPHAGE_12H_MBOVIS_BCG_STIM_DN	200	12	0.00030781	0.0028895	CSDE1:CCDC86:SYT7:TSKU:GLIS2:APOBR:TBC1D10B:RELB:TMEM63B:MYB:ACTB:EPPK1	http://www.gsea-msigdb.org/gsea/msigdb/cards/GSE22935_WT_VS_MYD88_KO_MACROPHAGE_12H_MBOVIS_BCG_STIM_DN
Immunologic_signatures	GSE32423_IL7_VS_IL7_IL4_MEMORY_CD8_TCELL_DN	200	12	0.00030781	0.0028895	SDF4:ZNF362:MEN1:COX16:MYO1C:MAP1S:JUND:GMIP:TMEM143:HADHA:AP1B1:TBC1D22A	http://www.gsea-msigdb.org/gsea/msigdb/cards/GSE32423_IL7_VS_IL7_IL4_MEMORY_CD8_TCELL_DN
Immunologic_signatures	GSE3039_NKT_CELL_VS_ALPHABETA_CD8_TCELL_UP	200	12	0.00030781	0.0028895	CSDE1:CTSS:CHST1:ALG9:ALG9:CEP170B:CFDP1:INTS2:FZD5:RRBP1:SHB:SLC6A8:TMLHE	http://www.gsea-msigdb.org/gsea/msigdb/cards/GSE3039_NKT_CELL_VS_ALPHABETA_CD8_TCELL_UP
Immunologic_signatures	GSE19941_UNSTIM_VS_LPS_STIM_IL10_KO_NFKBP50_KO_MACROPHAGE_DN	200	12	0.00030781	0.0028895	TMCO1:ST14:HNF1A:AACS:AQR:CLCN7:HSD11B2:ERBB2:DPP9:RPS16:ZNF467:ABCB8	http://www.gsea-msigdb.org/gsea/msigdb/cards/GSE19941_UNSTIM_VS_LPS_STIM_IL10_KO_NFKBP50_KO_MACROPHAGE_DN
Immunologic_signatures	GSE4142_NAIVE_BCELL_VS_PLASMA_CELL_DN	200	12	0.00030781	0.0028895	RCN1:GOLGA3:MTA1:ZFPM1:WDR81:SECTM1:ZNF341:SH3BP1:PLXNB2:CEP72:ARHGAP18:STAG2	http://www.gsea-msigdb.org/gsea/msigdb/cards/GSE4142_NAIVE_BCELL_VS_PLASMA_CELL_DN
Immunologic_signatures	GSE8835_HEALTHY_VS_CLL_CD8_TCELL_UP	200	12	0.00030781	0.0028895	ARV1:MTA1:TMEM87A:ARHGDIA:DPP9:MAP2K7:USF2:NDRG3:FASTKD3:KIAA1147:ATP6V1B2:ARHGAP39	http://www.gsea-msigdb.org/gsea/msigdb/cards/GSE8835_HEALTHY_VS_CLL_CD8_TCELL_UP
Immunologic_signatures	GSE17721_0.5H_VS_8H_GARDIQUIMOD_BMDC_UP	200	12	0.00030781	0.0028895	ZNF362:VPS45:GPAM:RAB1B:HSD11B2:EDC4:SLC7A5:CHCHD10:ACO2:TBC1D22A:NNT:DCTN4	http://www.gsea-msigdb.org/gsea/msigdb/cards/GSE17721_0.5H_VS_8H_GARDIQUIMOD_BMDC_UP
Immunologic_signatures	GSE16385_IFNG_TNF_VS_IL4_STIM_MACROPHAGE_UP	200	12	0.00030781	0.0028895	THNSL1:CEP170B:GLIS2:IST1:ZNF516:MIER2:MYO9B:ABHD12:ICOSLG:MKL1:SLC37A3:MFHAS1	http://www.gsea-msigdb.org/gsea/msigdb/cards/GSE16385_IFNG_TNF_VS_IL4_STIM_MACROPHAGE_UP
Immunologic_signatures	GSE36392_TYPE_2_MYELOID_VS_MAC_IL25_TREATED_LUNG_DN	200	12	0.00030781	0.0028895	ADD3:ATG2A:SUDS3:ZNF764:SMIM5:MLLT1:KLF2:IDUA:NELFA:MED20:ZNF467:HSF1	http://www.gsea-msigdb.org/gsea/msigdb/cards/GSE36392_TYPE_2_MYELOID_VS_MAC_IL25_TREATED_LUNG_DN
Immunologic_signatures	GSE17721_0.5H_VS_8H_CPG_BMDC_UP	200	12	0.00030781	0.0028895	ULK1:APOBR:CLUH:PER1:COASY:CD97:MYO9B:SHKBP1:CHCHD10:SH3BP1:LETM1:FAM105A	http://www.gsea-msigdb.org/gsea/msigdb/cards/GSE17721_0.5H_VS_8H_CPG_BMDC_UP
Immunologic_signatures	GSE17721_0.5H_VS_4H_PAM3CSK4_BMDC_UP	200	12	0.00030781	0.0028895	ATF6:ARL3:SYT7:RAB3IL1:C2CD2L:KLF13:MFAP1:HCFC1R1:TPGS1:MED7:VPS41:ATP6V1B2	http://www.gsea-msigdb.org/gsea/msigdb/cards/GSE17721_0.5H_VS_4H_PAM3CSK4_BMDC_UP
Immunologic_signatures	GSE22432_MULTIPOTENT_PROGENITOR_VS_PDC_UP	200	12	0.00030781	0.0028895	STK40:ATG2A:PTMS:PLBD2:GOLGA3:PER1:KDM4B:RRBP1:LRRC3:LRRC3DN:ARL4A:TSC22D4:TDRD7	http://www.gsea-msigdb.org/gsea/msigdb/cards/GSE22432_MULTIPOTENT_PROGENITOR_VS_PDC_UP
Immunologic_signatures	GSE5589_UNSTIM_VS_180MIN_LPS_AND_IL10_STIM_MACROPHAGE_UP	200	12	0.00030781	0.0028895	PHF13:SLC2A1:DAGLA:VEZT:SUDS3:TMEM159:RAB11FIP5:RMND5A:ABHD12:ATP6V1A:GAK:FZD1	http://www.gsea-msigdb.org/gsea/msigdb/cards/GSE5589_UNSTIM_VS_180MIN_LPS_AND_IL10_STIM_MACROPHAGE_UP
Immunologic_signatures	GSE27670_CTRL_VS_LMP1_TRANSDUCED_GC_BCELL_DN	200	12	0.00030781	0.0028895	ATP13A2:RAB3IL1:CLPX:SPNS1:SEPT9:EPN1:LRPPRC:LDOC1L:PLXNB2:NNT:ARHGAP39:CDK16	http://www.gsea-msigdb.org/gsea/msigdb/cards/GSE27670_CTRL_VS_LMP1_TRANSDUCED_GC_BCELL_DN
Immunologic_signatures	GSE2770_UNTREATED_VS_ACT_CD4_TCELL_2H_DN	200	12	0.00030781	0.0028895	SRM:E2F2:CHST1:GLCE:MESDC1:MYBBP1A:SREBF1:DPP9:CEP70:PEX2:TONSL:DENND4C	http://www.gsea-msigdb.org/gsea/msigdb/cards/GSE2770_UNTREATED_VS_ACT_CD4_TCELL_2H_DN
Immunologic_signatures	GSE27786_LSK_VS_NKTCELL_DN	200	12	0.00030781	0.0028895	SSU72:RIT1:COX16:AQR:HSD11B2:IST1:FLII:CNDP2:YPEL5:CRNKL1:ARAP3:SLC37A3	http://www.gsea-msigdb.org/gsea/msigdb/cards/GSE27786_LSK_VS_NKTCELL_DN
Immunologic_signatures	GSE27786_LIN_NEG_VS_NKCELL_UP	200	12	0.00030781	0.0028895	FAM222A:CLPX:FASN:MIER2:MLLT1:AP2A1:WDR92:MGME1:AP1B1:TXN2:CEP72:SKP1	http://www.gsea-msigdb.org/gsea/msigdb/cards/GSE27786_LIN_NEG_VS_NKCELL_UP
Immunologic_signatures	GSE17721_12H_VS_24H_POLYIC_BMDC_DN	200	12	0.00030781	0.0028895	CSDE1:ECD:NAA60:NAA60:CLUH:WBP2:FOXK2:SLC52A3:MKL1:FAM105A:EPPK1:RNF20:ARMCX5	http://www.gsea-msigdb.org/gsea/msigdb/cards/GSE17721_12H_VS_24H_POLYIC_BMDC_DN
Immunologic_signatures	GSE17721_CPG_VS_GARDIQUIMOD_16H_BMDC_UP	200	12	0.00030781	0.0028895	AAMDC:OAF:GUCY2C:PLA2G4F:MYO1C:STXBP2:CC2D1A:PVRL2:SLC35F6:LETM1:MFHAS1:ZC3H3	http://www.gsea-msigdb.org/gsea/msigdb/cards/GSE17721_CPG_VS_GARDIQUIMOD_16H_BMDC_UP
Immunologic_signatures	GSE27786_BCELL_VS_NEUTROPHIL_UP	200	12	0.00030781	0.0028895	ZNF362:ARF6:MYO1C:MRPL12:CIC:RELB:FZD5:ABHD12:SERINC3:SULF2:YTHDF1:VPS41	http://www.gsea-msigdb.org/gsea/msigdb/cards/GSE27786_BCELL_VS_NEUTROPHIL_UP
Immunologic_signatures	GSE27786_BCELL_VS_MONO_MAC_DN	200	12	0.00030781	0.0028895	SSU72:ARF1:MCF2L:PACS2:NAA60:NAA60:SLC7A5:ZNF469:NKIRAS2:GIPR:HIC2:WWC1:HOXA7	http://www.gsea-msigdb.org/gsea/msigdb/cards/GSE27786_BCELL_VS_MONO_MAC_DN
Immunologic_signatures	GSE27786_CD4_VS_CD8_TCELL_UP	200	12	0.00030781	0.0028895	ZNF362:LRP10:MFAP1:FOXK2:MKNK2:CD97:ELL:GMIP:RNPEPL1:CDC25B:BCR:MICALL1	http://www.gsea-msigdb.org/gsea/msigdb/cards/GSE27786_CD4_VS_CD8_TCELL_UP
Immunologic_signatures	GSE27786_CD4_TCELL_VS_NKCELL_UP	200	12	0.00030781	0.0028895	ZNF362:RLF:AAMDC:FAM222A:SCG5:NBR1:FOXK2:NDRG3:LRRC3:LRRC3DN:CHCHD10:GAK:FOCAD	http://www.gsea-msigdb.org/gsea/msigdb/cards/GSE27786_CD4_TCELL_VS_NKCELL_UP
Immunologic_signatures	GSE27786_CD4_TCELL_VS_NKTCELL_UP	200	12	0.00030781	0.0028895	SDF4:P4HA1:ATG2A:NR4A1:LRP10:CCDC88C:NBR1:CCDC9:TRPM4:SF3B1:DGCR2:SHROOM2	http://www.gsea-msigdb.org/gsea/msigdb/cards/GSE27786_CD4_TCELL_VS_NKTCELL_UP
Immunologic_signatures	GSE3203_INFLUENZA_INF_VS_IFNB_TREATED_LN_BCELL_UP	200	12	0.00030781	0.0028895	ESPN:P4HA1:DAGLA:GOLGA3:AQR:ADAMTSL5:CDC25B:NDRG3:ARL4A:ZC3H3:EHMT1:TMLHE	http://www.gsea-msigdb.org/gsea/msigdb/cards/GSE3203_INFLUENZA_INF_VS_IFNB_TREATED_LN_BCELL_UP
Immunologic_signatures	GSE21063_CTRL_VS_ANTI_IGM_STIM_BCELL_NFATC1_KO_16H_DN	200	12	0.00030781	0.0028895	ECD:RAB11FIP4:PTBP1:WDR92:MGME1:CHCHD10:RELL1:MED23:MYB:FBXL18:GTF2IRD1:HSF1	http://www.gsea-msigdb.org/gsea/msigdb/cards/GSE21063_CTRL_VS_ANTI_IGM_STIM_BCELL_NFATC1_KO_16H_DN
Immunologic_signatures	GSE369_PRE_VS_POST_IL6_INJECTION_IFNG_WT_LIVER_DN	200	12	0.00030781	0.0028895	ADD3:CAPN1:RHOF:HEATR5A:MYO1C:LASP1:UBALD2:IER2:DMWD:PRKD2:CDC25B:BRI3	http://www.gsea-msigdb.org/gsea/msigdb/cards/GSE369_PRE_VS_POST_IL6_INJECTION_IFNG_WT_LIVER_DN
Immunologic_signatures	GSE6092_UNSTIM_VS_IFNG_STIM_ENDOTHELIAL_CELL_DN	200	12	0.00030781	0.0028895	SNW1:INF2:KLF13:MAPRE3:CDC25B:SERINC3:ARAP3:TMEM242:TTYH3:SLC37A3:PLEC:PIN4	http://www.gsea-msigdb.org/gsea/msigdb/cards/GSE6092_UNSTIM_VS_IFNG_STIM_ENDOTHELIAL_CELL_DN
Immunologic_signatures	GSE6092_UNSTIM_VS_IFNG_STIM_ENDOTHELIAL_CELL_UP	200	12	0.00030781	0.0028895	AIM1L:ARF1:CCDC86:PAK6:IVD:RAB11FIP4:INTS2:DDA1:ANO8:NDUFS1:YTHDF1:RBMX	http://www.gsea-msigdb.org/gsea/msigdb/cards/GSE6092_UNSTIM_VS_IFNG_STIM_ENDOTHELIAL_CELL_UP
Immunologic_signatures	GSE411_WT_VS_SOCS3_KO_MACROPHAGE_IL6_STIM_400MIN_DN	200	12	0.00030781	0.0028895	CTSS:GPAM:AP5B1:GLCE:FBXO46:TTC30A:DGCR2:CEP70:FAF2:ARHGAP18:PEX2:CTPS2	http://www.gsea-msigdb.org/gsea/msigdb/cards/GSE411_WT_VS_SOCS3_KO_MACROPHAGE_IL6_STIM_400MIN_DN
[truncated: 14,830 more rows]
